# Supplementary material for: BioNetBuilder2.0: bringing systems biology to chicken and other model organisms
Source: BMC Genomics. 2009 Jul 14;10(Suppl 2):S6. doi: 10.1186/1471-2164-10-S2-S6 (PMC2966329; doi:10.1186/1471-2164-10-S2-S6)
Supplement: Additional file 1 — This file contains all necessary data in the tutorial. It can be unpacked by double-clicking it. [file 1471-2164-10-S2-S6-S1.tgz]

Archive with 15 entries (14 files):
- BioNetBuilderData
- BioNetBuilderData/._.DS_Store
- BioNetBuilderData/.DS_Store
- BioNetBuilderData/chicknet.xgmml
- BioNetBuilderData/._ESM_subnetwork.xgmml
- BioNetBuilderData/ESM_subnetwork.xgmml
- BioNetBuilderData/._FGF_WNT_GeneIDs.txt
- BioNetBuilderData/FGF_WNT_GeneIDs.txt
- BioNetBuilderData/fgf_wnt_net.xgmml
- BioNetBuilderData/mesoderm_vs_streak.props
- BioNetBuilderData/._mesoderm_vs_streak.pvals
- BioNetBuilderData/mesoderm_vs_streak.pvals
- BioNetBuilderData/streak_vs_epiblast.props
- BioNetBuilderData/._streak_vs_epiblast.pvals
- BioNetBuilderData/streak_vs_epiblast.pvals
