# Supplementary material for: BioNetBuilder2.0: bringing systems biology to chicken and other model organisms
Source: BMC Genomics. 2009 Jul 14;10(Suppl 2):S6. doi: 10.1186/1471-2164-10-S2-S6 (PMC2966329; doi:10.1186/1471-2164-10-S2-S6)
Supplement: Additional file 1 — This file contains all necessary data in the tutorial. It can be unpacked by double-clicking it. [file 1471-2164-10-S2-S6-S1.tgz › BioNetBuilderData/chicknet.xgmml]

<?xml version="1.0" encoding="UTF-8" standalone="yes"?>
<graph label="chicknet" xmlns:dc="http://purl.org/dc/elements/1.1/" xmlns:xlink="http://www.w3.org/1999/xlink" xmlns:rdf="http://www.w3.org/1999/02/22-rdf-syntax-ns#" xmlns:cy="http://www.cytoscape.org" xmlns="http://www.cs.rpi.edu/XGMML" >
  <att name="documentVersion" value="1.1"/>
  <att name="networkMetadata">
    <rdf:RDF>
      <rdf:Description rdf:about="http://www.cytoscape.org/">
        <dc:type>Protein-Protein Interaction</dc:type>
        <dc:description>N/A</dc:description>
        <dc:identifier>N/A</dc:identifier>
        <dc:date>2008-08-15 15:50:34</dc:date>
        <dc:title>chicknet</dc:title>
        <dc:source>http://www.cytoscape.org/</dc:source>
        <dc:format>Cytoscape-XGMML</dc:format>
      </rdf:Description>
    </rdf:RDF>
  </att>
  <att type="string" name="backgroundColor" value="#ccccff"/>
  <att type="real" name="GRAPH_VIEW_ZOOM" value="1.0"/>
  <att type="real" name="GRAPH_VIEW_CENTER_X" value="0.0"/>
  <att type="real" name="GRAPH_VIEW_CENTER_Y" value="0.0"/>
  <node label="374176" id="-8140">
    <att type="string" name="RefSeqMRNA" value="NM_204296"/>
    <att type="string" name="GeneName" value="GIT1"/>
    <att type="string" name="ProductName" value="G protein-coupled receptor kinase interactor 1"/>
    <att type="string" name="canonicalName" value="374176"/>
  </node>
  <node label="423019" id="-8139">
    <att type="string" name="RefSeqMRNA" value="XM_001236491"/>
    <att type="string" name="GeneName" value="RCJMB04_9n21"/>
    <att type="string" name="ProductName" value="epidermal growth factor receptor pathway"/>
    <att type="string" name="canonicalName" value="423019"/>
  </node>
  <node label="807644" id="-8138">
    <att type="string" name="RefSeqMRNA" value="NC_001323"/>
    <att type="string" name="GeneName" value="ND4L"/>
    <att type="string" name="ProductName" value="NADH dehydrogenase subunit 4L"/>
    <att type="string" name="canonicalName" value="807644"/>
  </node>
  <node label="396457" id="-8137">
    <att type="string" name="RefSeqMRNA" value="NM_205470"/>
    <att type="string" name="GeneName" value="PEPCK-M"/>
    <att type="string" name="ProductName" value="phosphoenolpyruvate carboxykinase"/>
    <att type="string" name="canonicalName" value="396457"/>
  </node>
  <node label="418342" id="-8136">
    <att type="string" name="RefSeqMRNA" value="XM_416564"/>
    <att type="string" name="GeneName" value="B4GALT3"/>
    <att type="string" name="ProductName" value="similar to LOC496041 protein"/>
    <att type="string" name="canonicalName" value="418342"/>
  </node>
  <node label="408180" id="-8135">
    <att type="string" name="RefSeqMRNA" value="XM_416565"/>
    <att type="string" name="GeneName" value="LOC408180"/>
    <att type="string" name="ProductName" value="similar to beta3-glucuronyltransferase"/>
    <att type="string" name="canonicalName" value="408180"/>
  </node>
  <node label="771702" id="-8134">
    <att type="string" name="RefSeqMRNA" value="XM_001234949"/>
    <att type="string" name="GeneName" value="LOC771702"/>
    <att type="string" name="ProductName" value="similar to aldolase C"/>
    <att type="string" name="canonicalName" value="771702"/>
  </node>
  <node label="396016" id="-8133">
    <att type="string" name="RefSeqMRNA" value="NM_205119"/>
    <att type="string" name="GeneName" value="LOC396016"/>
    <att type="string" name="ProductName" value="enolase"/>
    <att type="string" name="canonicalName" value="396016"/>
  </node>
  <node label="776388" id="-8132">
    <att type="string" name="RefSeqMRNA" value="XM_001235911"/>
    <att type="string" name="GeneName" value="LOC776388"/>
    <att type="string" name="ProductName" value="similar to Hypoxanthine"/>
    <att type="string" name="canonicalName" value="776388"/>
  </node>
  <node label="396002" id="-8131">
    <att type="string" name="RefSeqMRNA" value="NM_205109"/>
    <att type="string" name="GeneName" value="LOC396002"/>
    <att type="string" name="ProductName" value="AK"/>
    <att type="string" name="canonicalName" value="396002"/>
  </node>
  <node label="374263" id="-8130">
    <att type="string" name="RefSeqMRNA" value="NM_204346"/>
    <att type="string" name="GeneName" value="PCX"/>
    <att type="string" name="ProductName" value="pyruvate carboxylase"/>
    <att type="string" name="canonicalName" value="374263"/>
  </node>
  <node label="807647" id="-8129">
    <att type="string" name="RefSeqMRNA" value="NC_001323"/>
    <att type="string" name="GeneName" value="ATP8"/>
    <att type="string" name="ProductName" value="ATP synthase F0 subunit 8"/>
    <att type="string" name="canonicalName" value="807647"/>
  </node>
  <node label="414895" id="-8128">
    <att type="string" name="RefSeqMRNA" value="NM_001001776"/>
    <att type="string" name="GeneName" value="GSTA"/>
    <att type="string" name="ProductName" value="glutathione S-transferase class-alpha"/>
    <att type="string" name="canonicalName" value="414895"/>
  </node>
  <node label="395976" id="-8127">
    <att type="string" name="RefSeqMRNA" value="NM_205090"/>
    <att type="string" name="GeneName" value="LOC395976"/>
    <att type="string" name="ProductName" value="glutathione S-transferases CL2"/>
    <att type="string" name="canonicalName" value="395976"/>
  </node>
  <node label="768660" id="-8126">
    <att type="string" name="RefSeqMRNA" value="XM_001231374"/>
    <att type="string" name="GeneName" value="LOC768660"/>
    <att type="string" name="ProductName" value="similar to H+ transporting F1 ATP synthase"/>
    <att type="string" name="canonicalName" value="768660"/>
  </node>
  <node label="776748" id="-8125">
    <att type="string" name="RefSeqMRNA" value="XM_001236251"/>
    <att type="string" name="GeneName" value="PGM2"/>
    <att type="string" name="ProductName" value="hypothetical protein"/>
    <att type="string" name="canonicalName" value="776748"/>
  </node>
  <node label="423600" id="-8124">
    <att type="string" name="RefSeqMRNA" value="NM_001031215"/>
    <att type="string" name="GeneName" value="RCJMB04_1j22"/>
    <att type="string" name="ProductName" value="catalase"/>
    <att type="string" name="canonicalName" value="423600"/>
  </node>
  <node label="430442" id="-8123">
    <att type="string" name="RefSeqMRNA" value="NM_001031588"/>
    <att type="string" name="GeneName" value="RCJMB04_14h20"/>
    <att type="string" name="ProductName" value="6-phosphogluconolactonase"/>
    <att type="string" name="canonicalName" value="430442"/>
  </node>
  <node label="418549" id="-8122">
    <att type="string" name="RefSeqMRNA" value="XM_416755"/>
    <att type="string" name="GeneName" value="LOC418549"/>
    <att type="string" name="ProductName" value="similar to pyridoxal kinase"/>
    <att type="string" name="canonicalName" value="418549"/>
  </node>
  <node label="770230" id="-8121">
    <att type="string" name="RefSeqMRNA" value="XM_001233560"/>
    <att type="string" name="GeneName" value="LOC770230"/>
    <att type="string" name="ProductName" value="hypothetical protein"/>
    <att type="string" name="canonicalName" value="770230"/>
  </node>
  <node label="395566" id="-8120">
    <att type="string" name="RefSeqMRNA" value="NM_204788"/>
    <att type="string" name="GeneName" value="LOC395566"/>
    <att type="string" name="ProductName" value="T-protein"/>
    <att type="string" name="canonicalName" value="395566"/>
  </node>
  <node label="431056" id="-8119">
    <att type="string" name="RefSeqMRNA" value="NM_001031599"/>
    <att type="string" name="GeneName" value="LOC431056"/>
    <att type="string" name="ProductName" value="hypothetical protein LOC431056"/>
    <att type="string" name="canonicalName" value="431056"/>
  </node>
  <node label="395452" id="-8118">
    <att type="string" name="RefSeqMRNA" value="NM_204713"/>
    <att type="string" name="GeneName" value="LOC395452"/>
    <att type="string" name="ProductName" value="11-cis retinol dehydrogenase"/>
    <att type="string" name="canonicalName" value="395452"/>
  </node>
  <node label="395667" id="-8117">
    <att type="string" name="RefSeqMRNA" value="NM_204861"/>
    <att type="string" name="GeneName" value="ANPEP"/>
    <att type="string" name="ProductName" value="alanyl (membrane) aminopeptidase (aminopeptidase"/>
    <att type="string" name="canonicalName" value="395667"/>
  </node>
  <node label="396537" id="-8116">
    <att type="string" name="RefSeqMRNA" value="NM_205526"/>
    <att type="string" name="GeneName" value="NAT"/>
    <att type="string" name="ProductName" value="N-acetyltransferase 1"/>
    <att type="string" name="canonicalName" value="396537"/>
  </node>
  <node label="427395" id="-8115">
    <att type="string" name="RefSeqMRNA" value="XM_424967"/>
    <att type="string" name="GeneName" value="MCCC2"/>
    <att type="string" name="ProductName" value="similar to Methylcrotonoyl-Coenzyme A"/>
    <att type="string" name="canonicalName" value="427395"/>
  </node>
  <node label="415833" id="-8114">
    <att type="string" name="RefSeqMRNA" value="XM_414195"/>
    <att type="string" name="GeneName" value="CA5B"/>
    <att type="string" name="ProductName" value="similar to Carbonic anhydrase 5b, mitochondrial"/>
    <att type="string" name="canonicalName" value="415833"/>
  </node>
  <node label="420902" id="-8113">
    <att type="string" name="RefSeqMRNA" value="NM_001031002"/>
    <att type="string" name="GeneName" value="RCJMB04_8j12"/>
    <att type="string" name="ProductName" value="3-ketodihydrosphingosine reductase"/>
    <att type="string" name="canonicalName" value="420902"/>
  </node>
  <node label="396507" id="-8112">
    <att type="string" name="RefSeqMRNA" value="NM_205507"/>
    <att type="string" name="GeneName" value="LOC396507"/>
    <att type="string" name="ProductName" value="M-CK"/>
    <att type="string" name="canonicalName" value="396507"/>
  </node>
  <node label="420834" id="-8111">
    <att type="string" name="RefSeqMRNA" value="XM_418925"/>
    <att type="string" name="GeneName" value="SIRT5"/>
    <att type="string" name="ProductName" value="similar to LOC496346 protein"/>
    <att type="string" name="canonicalName" value="420834"/>
  </node>
  <node label="374110" id="-8110">
    <att type="string" name="RefSeqMRNA" value="NM_204259"/>
    <att type="string" name="GeneName" value="PTGDS"/>
    <att type="string" name="ProductName" value="prostaglandin H2 D-isomerase"/>
    <att type="string" name="canonicalName" value="374110"/>
  </node>
  <node label="395641" id="-8109">
    <att type="string" name="RefSeqMRNA" value="NM_204837"/>
    <att type="string" name="GeneName" value="LOC395641"/>
    <att type="string" name="ProductName" value="17-beta-hydroxysteroid dehydrogenase"/>
    <att type="string" name="canonicalName" value="395641"/>
  </node>
  <node label="770734" id="-8108">
    <att type="string" name="RefSeqMRNA" value="XM_001234061"/>
    <att type="string" name="GeneName" value="PRODH"/>
    <att type="string" name="ProductName" value="hypothetical protein"/>
    <att type="string" name="canonicalName" value="770734"/>
  </node>
  <node label="416032" id="-8107">
    <att type="string" name="RefSeqMRNA" value="XM_001233229"/>
    <att type="string" name="GeneName" value="LOC416032"/>
    <att type="string" name="ProductName" value="similar to MGC89155 protein isoform 1"/>
    <att type="string" name="canonicalName" value="416032"/>
  </node>
  <node label="417505" id="-8106">
    <att type="string" name="RefSeqMRNA" value="XM_415754"/>
    <att type="string" name="GeneName" value="HSD3B7"/>
    <att type="string" name="ProductName" value="similar to Hydroxy-delta-5-steroid"/>
    <att type="string" name="canonicalName" value="417505"/>
  </node>
  <node label="396388" id="-8105">
    <att type="string" name="RefSeqMRNA" value="NM_205418"/>
    <att type="string" name="GeneName" value="ACHE"/>
    <att type="string" name="ProductName" value="acetylcholinesterase"/>
    <att type="string" name="canonicalName" value="396388"/>
  </node>
  <node label="771293" id="-8104">
    <att type="string" name="RefSeqMRNA" value="XM_001234585"/>
    <att type="string" name="GeneName" value="LOC771293"/>
    <att type="string" name="ProductName" value="similar to urate oxidase (EC 1.7.3.3)"/>
    <att type="string" name="canonicalName" value="771293"/>
  </node>
  <node label="428187" id="-8103">
    <att type="string" name="RefSeqMRNA" value="XM_425745"/>
    <att type="string" name="GeneName" value="CA6"/>
    <att type="string" name="ProductName" value="similar to MGC80389 protein"/>
    <att type="string" name="canonicalName" value="428187"/>
  </node>
  <node label="415791" id="-8102">
    <att type="string" name="RefSeqMRNA" value="XM_414152"/>
    <att type="string" name="GeneName" value="CA7"/>
    <att type="string" name="ProductName" value="similar to carbonic anhydrase VII"/>
    <att type="string" name="canonicalName" value="415791"/>
  </node>
  <node label="770794" id="-8101">
    <att type="string" name="RefSeqMRNA" value="XM_001234119"/>
    <att type="string" name="GeneName" value="LOC770794"/>
    <att type="string" name="ProductName" value="similar to Acylamino-acid-releasing enzyme"/>
    <att type="string" name="canonicalName" value="770794"/>
  </node>
  <node label="770292" id="-8100">
    <att type="string" name="RefSeqMRNA" value="XM_001233626"/>
    <att type="string" name="GeneName" value="LOC770292"/>
    <att type="string" name="ProductName" value="similar to Phospholipase A2 precursor"/>
    <att type="string" name="canonicalName" value="770292"/>
  </node>
  <node label="424408" id="-8099">
    <att type="string" name="RefSeqMRNA" value="XM_422251"/>
    <att type="string" name="GeneName" value="DARS2"/>
    <att type="string" name="ProductName" value="hypothetical protein"/>
    <att type="string" name="canonicalName" value="424408"/>
  </node>
  <node label="425997" id="-8098">
    <att type="string" name="RefSeqMRNA" value="XM_423676"/>
    <att type="string" name="GeneName" value="ALOXE3"/>
    <att type="string" name="ProductName" value="similar to 8S-lipoxygenase"/>
    <att type="string" name="canonicalName" value="425997"/>
  </node>
  <node label="548628" id="-8097">
    <att type="string" name="RefSeqMRNA" value="NM_001017414"/>
    <att type="string" name="GeneName" value="SIRT2"/>
    <att type="string" name="ProductName" value="sirtuin 2"/>
    <att type="string" name="canonicalName" value="548628"/>
  </node>
  <node label="425056" id="-8096">
    <att type="string" name="RefSeqMRNA" value="NM_001001901"/>
    <att type="string" name="GeneName" value="CYP17A1"/>
    <att type="string" name="ProductName" value="cytochrome P450, family 17, subfamily A,"/>
    <att type="string" name="canonicalName" value="425056"/>
  </node>
  <node label="424401" id="-8095">
    <att type="string" name="RefSeqMRNA" value="XM_422245"/>
    <att type="string" name="GeneName" value="PHPT1"/>
    <att type="string" name="ProductName" value="hypothetical protein"/>
    <att type="string" name="canonicalName" value="424401"/>
  </node>
  <node label="416996" id="-8094">
    <att type="string" name="RefSeqMRNA" value="XM_415287"/>
    <att type="string" name="GeneName" value="LOC416996"/>
    <att type="string" name="ProductName" value="hypothetical protein"/>
    <att type="string" name="canonicalName" value="416996"/>
  </node>
  <node label="422935" id="-8093">
    <att type="string" name="RefSeqMRNA" value="XM_420873"/>
    <att type="string" name="GeneName" value="LOC422935"/>
    <att type="string" name="ProductName" value="similar to pantothenate kinase 2"/>
    <att type="string" name="canonicalName" value="422935"/>
  </node>
  <node label="428692" id="-8092">
    <att type="string" name="RefSeqMRNA" value="XM_426250"/>
    <att type="string" name="GeneName" value="INPPL1"/>
    <att type="string" name="ProductName" value="similar to inositol polyphosphate 5-phosphatase"/>
    <att type="string" name="canonicalName" value="428692"/>
  </node>
  <node label="414142" id="-8091">
    <att type="string" name="RefSeqMRNA" value="NM_001001529"/>
    <att type="string" name="GeneName" value="LEPRE1"/>
    <att type="string" name="ProductName" value="leucine proline-enriched proteoglycan (leprecan)"/>
    <att type="string" name="canonicalName" value="414142"/>
  </node>
  <node label="395992" id="-8090">
    <att type="string" name="RefSeqMRNA" value="NM_205100"/>
    <att type="string" name="GeneName" value="CRTAP"/>
    <att type="string" name="ProductName" value="cartilage associated protein"/>
    <att type="string" name="canonicalName" value="395992"/>
  </node>
  <node label="374124" id="-8089">
    <att type="string" name="RefSeqMRNA" value="NM_204266"/>
    <att type="string" name="GeneName" value="MIP"/>
    <att type="string" name="ProductName" value="major intrinsic protein of lens fiber"/>
    <att type="string" name="canonicalName" value="374124"/>
  </node>
  <node label="396178" id="-8088">
    <att type="string" name="RefSeqMRNA" value="NM_205249"/>
    <att type="string" name="GeneName" value="HOXD12"/>
    <att type="string" name="ProductName" value="homeo box D12"/>
    <att type="string" name="canonicalName" value="396178"/>
  </node>
  <node label="419945" id="-8087">
    <att type="string" name="RefSeqMRNA" value="XM_418066"/>
    <att type="string" name="GeneName" value="LOC419945"/>
    <att type="string" name="ProductName" value="similar to degenerin channel MDEG"/>
    <att type="string" name="canonicalName" value="419945"/>
  </node>
  <node label="396137" id="-8086">
    <att type="string" name="RefSeqMRNA" value="NM_205214"/>
    <att type="string" name="GeneName" value="GRIA4"/>
    <att type="string" name="ProductName" value="glutamate receptor, ionotrophic, AMPA 4 isoform"/>
    <att type="string" name="canonicalName" value="396137"/>
  </node>
  <node label="770430" id="-8085">
    <att type="string" name="RefSeqMRNA" value="XM_001233763"/>
    <att type="string" name="GeneName" value="NPM3"/>
    <att type="string" name="ProductName" value="similar to nucleoplasmin-3"/>
    <att type="string" name="canonicalName" value="770430"/>
  </node>
  <node label="395271" id="-8084">
    <att type="string" name="RefSeqMRNA" value="XM_001234035"/>
    <att type="string" name="GeneName" value="DMBX1"/>
    <att type="string" name="ProductName" value="similar to paired-type homeobox Atx isoform 1"/>
    <att type="string" name="canonicalName" value="395271"/>
  </node>
  <node label="421050" id="-8083">
    <att type="string" name="RefSeqMRNA" value="XM_419136"/>
    <att type="string" name="GeneName" value="MOG"/>
    <att type="string" name="ProductName" value="similar to Ig V-region-like B-G antigen, isoform"/>
    <att type="string" name="canonicalName" value="421050"/>
  </node>
  <node label="395771" id="-8082">
    <att type="string" name="RefSeqMRNA" value="NM_204931"/>
    <att type="string" name="GeneName" value="GJB6"/>
    <att type="string" name="ProductName" value="gap junction protein, beta 6"/>
    <att type="string" name="canonicalName" value="395771"/>
  </node>
  <node label="423644" id="-8081">
    <att type="string" name="RefSeqMRNA" value="NM_001044654"/>
    <att type="string" name="GeneName" value="PCDH15"/>
    <att type="string" name="ProductName" value="protocadherin 15"/>
    <att type="string" name="canonicalName" value="423644"/>
  </node>
  <node label="416226" id="-8080">
    <att type="string" name="RefSeqMRNA" value="NM_001030609"/>
    <att type="string" name="GeneName" value="RCJMB04_10n18"/>
    <att type="string" name="ProductName" value="clathrin, light polypeptide"/>
    <att type="string" name="canonicalName" value="416226"/>
  </node>
  <node label="428901" id="-8079">
    <att type="string" name="RefSeqMRNA" value="XM_426456"/>
    <att type="string" name="GeneName" value="FLRT2"/>
    <att type="string" name="ProductName" value="similar to KIAA0405"/>
    <att type="string" name="canonicalName" value="428901"/>
  </node>
  <node label="418411" id="-8078">
    <att type="string" name="RefSeqMRNA" value="XM_416626"/>
    <att type="string" name="GeneName" value="SH2D1B"/>
    <att type="string" name="ProductName" value="similar to SH2 domain-containing molecule EAT2"/>
    <att type="string" name="canonicalName" value="418411"/>
  </node>
  <node label="422341" id="-8077">
    <att type="string" name="RefSeqMRNA" value="XM_420313"/>
    <att type="string" name="GeneName" value="CAPN6"/>
    <att type="string" name="ProductName" value="similar to Capn5 protein"/>
    <att type="string" name="canonicalName" value="422341"/>
  </node>
  <node label="422937" id="-8076">
    <att type="string" name="RefSeqMRNA" value="XM_420875"/>
    <att type="string" name="GeneName" value="FASTKD5"/>
    <att type="string" name="ProductName" value="hypothetical protein"/>
    <att type="string" name="canonicalName" value="422937"/>
  </node>
  <node label="419160" id="-8075">
    <att type="string" name="RefSeqMRNA" value="XM_417344"/>
    <att type="string" name="GeneName" value="PTPRT"/>
    <att type="string" name="ProductName" value="similar to receptor protein tyrosine phosphatase"/>
    <att type="string" name="canonicalName" value="419160"/>
  </node>
  <node label="395228" id="-8074">
    <att type="string" name="RefSeqMRNA" value="NM_204546"/>
    <att type="string" name="GeneName" value="RDM1"/>
    <att type="string" name="ProductName" value="RAD52 motif 1"/>
    <att type="string" name="canonicalName" value="395228"/>
  </node>
  <node label="427377" id="-8073">
    <att type="string" name="RefSeqMRNA" value="NM_001007979"/>
    <att type="string" name="GeneName" value="SMU1"/>
    <att type="string" name="ProductName" value="smu-1 suppressor of mec-8 and unc-52 homolog"/>
    <att type="string" name="canonicalName" value="427377"/>
  </node>
  <node label="768795" id="-8072">
    <att type="string" name="RefSeqMRNA" value="XM_001231580"/>
    <att type="string" name="GeneName" value="SH3BGRL3"/>
    <att type="string" name="ProductName" value="similar to P1725"/>
    <att type="string" name="canonicalName" value="768795"/>
  </node>
  <node label="423764" id="-8071">
    <att type="string" name="RefSeqMRNA" value="XM_001232875"/>
    <att type="string" name="GeneName" value="RCJMB04_29l20"/>
    <att type="string" name="ProductName" value="S. cerevisiae SEC31-like 2"/>
    <att type="string" name="canonicalName" value="423764"/>
  </node>
  <node label="428349" id="-8070">
    <att type="string" name="RefSeqMRNA" value="XM_425909"/>
    <att type="string" name="GeneName" value="SF4"/>
    <att type="string" name="ProductName" value="similar to RNA-binding protein splice"/>
    <att type="string" name="canonicalName" value="428349"/>
  </node>
  <node label="418765" id="-8069">
    <att type="string" name="RefSeqMRNA" value="NM_001006267"/>
    <att type="string" name="GeneName" value="ARGLU1"/>
    <att type="string" name="ProductName" value="hypothetical protein LOC418765"/>
    <att type="string" name="canonicalName" value="418765"/>
  </node>
  <node label="373998" id="-8068">
    <att type="string" name="RefSeqMRNA" value="NM_204178"/>
    <att type="string" name="GeneName" value="CRYBA4"/>
    <att type="string" name="ProductName" value="crystallin, beta A4"/>
    <att type="string" name="canonicalName" value="373998"/>
  </node>
  <node label="373999" id="-8067">
    <att type="string" name="RefSeqMRNA" value="NM_204179"/>
    <att type="string" name="GeneName" value="CRYBA2"/>
    <att type="string" name="ProductName" value="crystallin, beta A2"/>
    <att type="string" name="canonicalName" value="373999"/>
  </node>
  <node label="396108" id="-8066">
    <att type="string" name="RefSeqMRNA" value="NM_205191"/>
    <att type="string" name="GeneName" value="CRYBB3"/>
    <att type="string" name="ProductName" value="crystallin, beta B3"/>
    <att type="string" name="canonicalName" value="396108"/>
  </node>
  <node label="422226" id="-8065">
    <att type="string" name="RefSeqMRNA" value="NM_001031116"/>
    <att type="string" name="GeneName" value="RCJMB04_6k12"/>
    <att type="string" name="ProductName" value="kelch-like 9"/>
    <att type="string" name="canonicalName" value="422226"/>
  </node>
  <node label="428888" id="-8064">
    <att type="string" name="RefSeqMRNA" value="XM_426444"/>
    <att type="string" name="GeneName" value="LTBP2"/>
    <att type="string" name="ProductName" value="similar to Latent transforming growth factor"/>
    <att type="string" name="canonicalName" value="428888"/>
  </node>
  <node label="424945" id="-8063">
    <att type="string" name="RefSeqMRNA" value="XM_422752"/>
    <att type="string" name="GeneName" value="CAPN10"/>
    <att type="string" name="ProductName" value="similar to calpain-like protease CAPN10a"/>
    <att type="string" name="canonicalName" value="424945"/>
  </node>
  <node label="417779" id="-8062">
    <att type="string" name="RefSeqMRNA" value="XM_416024"/>
    <att type="string" name="GeneName" value="DOCK4"/>
    <att type="string" name="ProductName" value="similar to dedicator of cytokinesis 4"/>
    <att type="string" name="canonicalName" value="417779"/>
  </node>
  <node label="418012" id="-8061">
    <att type="string" name="RefSeqMRNA" value="XM_416248"/>
    <att type="string" name="GeneName" value="LOC418012"/>
    <att type="string" name="ProductName" value="hypothetical protein"/>
    <att type="string" name="canonicalName" value="418012"/>
  </node>
  <node label="416391" id="-8060">
    <att type="string" name="RefSeqMRNA" value="XM_414705"/>
    <att type="string" name="GeneName" value="NDUFB6"/>
    <att type="string" name="ProductName" value="hypothetical protein"/>
    <att type="string" name="canonicalName" value="416391"/>
  </node>
  <node label="426138" id="-8059">
    <att type="string" name="RefSeqMRNA" value="XM_423809"/>
    <att type="string" name="GeneName" value="ATMIN"/>
    <att type="string" name="ProductName" value="similar to ATM/ATR-Substrate Chk2-Interacting"/>
    <att type="string" name="canonicalName" value="426138"/>
  </node>
  <node label="418876" id="-8058">
    <att type="string" name="RefSeqMRNA" value="XM_417071"/>
    <att type="string" name="GeneName" value="INTS6"/>
    <att type="string" name="ProductName" value="similar to candidate tumor suppressor protein"/>
    <att type="string" name="canonicalName" value="418876"/>
  </node>
  <node label="395289" id="-8057">
    <att type="string" name="RefSeqMRNA" value="NM_204594"/>
    <att type="string" name="GeneName" value="NR2E3"/>
    <att type="string" name="ProductName" value="nuclear receptor subfamily 2, group E, member 3"/>
    <att type="string" name="canonicalName" value="395289"/>
  </node>
  <node label="421484" id="-8056">
    <att type="string" name="RefSeqMRNA" value="XM_419532"/>
    <att type="string" name="GeneName" value="AHCTF1"/>
    <att type="string" name="ProductName" value="similar to AT-hook-containing transcription"/>
    <att type="string" name="canonicalName" value="421484"/>
  </node>
  <node label="421734" id="-8055">
    <att type="string" name="RefSeqMRNA" value="XM_419767"/>
    <att type="string" name="GeneName" value="DCBLD1"/>
    <att type="string" name="ProductName" value="similar to Discoidin, CUB and LCCL"/>
    <att type="string" name="canonicalName" value="421734"/>
  </node>
  <node label="422514" id="-8054">
    <att type="string" name="RefSeqMRNA" value="NM_001039298"/>
    <att type="string" name="GeneName" value="RCJMB04_17g7"/>
    <att type="string" name="ProductName" value="hect domain and RLD 3"/>
    <att type="string" name="canonicalName" value="422514"/>
  </node>
  <node label="423805" id="-8053">
    <att type="string" name="RefSeqMRNA" value="XM_001231545"/>
    <att type="string" name="GeneName" value="FER1L3"/>
    <att type="string" name="ProductName" value="similar to myoferlin isoform 1"/>
    <att type="string" name="canonicalName" value="423805"/>
  </node>
  <node label="427265" id="-8052">
    <att type="string" name="RefSeqMRNA" value="XM_424848"/>
    <att type="string" name="GeneName" value="REEP6"/>
    <att type="string" name="ProductName" value="hypothetical protein"/>
    <att type="string" name="canonicalName" value="427265"/>
  </node>
  <node label="418850" id="-8051">
    <att type="string" name="RefSeqMRNA" value="XM_417045"/>
    <att type="string" name="GeneName" value="ZC3H13"/>
    <att type="string" name="ProductName" value="similar to KIAA0853 protein"/>
    <att type="string" name="canonicalName" value="418850"/>
  </node>
  <node label="417996" id="-8050">
    <att type="string" name="RefSeqMRNA" value="XM_416233"/>
    <att type="string" name="GeneName" value="ZC3H7B"/>
    <att type="string" name="ProductName" value="similar to zinc finger CCCH-type containing 7B"/>
    <att type="string" name="canonicalName" value="417996"/>
  </node>
  <node label="419371" id="-8049">
    <att type="string" name="RefSeqMRNA" value="XM_417533"/>
    <att type="string" name="GeneName" value="ACOT7"/>
    <att type="string" name="ProductName" value="similar to acyl-CoA hydrolase"/>
    <att type="string" name="canonicalName" value="419371"/>
  </node>
  <node label="420113" id="-8048">
    <att type="string" name="RefSeqMRNA" value="XM_418231"/>
    <att type="string" name="GeneName" value="SFRS14"/>
    <att type="string" name="ProductName" value="hypothetical protein"/>
    <att type="string" name="canonicalName" value="420113"/>
  </node>
  <node label="427566" id="-8047">
    <att type="string" name="RefSeqMRNA" value="XM_425139"/>
    <att type="string" name="GeneName" value="LOC427566"/>
    <att type="string" name="ProductName" value="hypothetical protein"/>
    <att type="string" name="canonicalName" value="427566"/>
  </node>
  <node label="420323" id="-8046">
    <att type="string" name="RefSeqMRNA" value="NM_001039279"/>
    <att type="string" name="GeneName" value="RCJMB04_17i16"/>
    <att type="string" name="ProductName" value="PHD finger protein 20-like 1"/>
    <att type="string" name="canonicalName" value="420323"/>
  </node>
  <node label="418731" id="-8045">
    <att type="string" name="RefSeqMRNA" value="XM_416930"/>
    <att type="string" name="GeneName" value="SH3MD4"/>
    <att type="string" name="ProductName" value="hypothetical protein"/>
    <att type="string" name="canonicalName" value="418731"/>
  </node>
  <node label="418270" id="-8044">
    <att type="string" name="RefSeqMRNA" value="XM_416495"/>
    <att type="string" name="GeneName" value="LOC418270"/>
    <att type="string" name="ProductName" value="similar to Chromosome 3 open reading frame 28"/>
    <att type="string" name="canonicalName" value="418270"/>
  </node>
  <node label="422313" id="-8043">
    <att type="string" name="RefSeqMRNA" value="XM_420289"/>
    <att type="string" name="GeneName" value="ASB12"/>
    <att type="string" name="ProductName" value="similar to ankyrin repeat domain-containing SOCS"/>
    <att type="string" name="canonicalName" value="422313"/>
  </node>
  <node label="424030" id="-8042">
    <att type="string" name="RefSeqMRNA" value="XM_421885"/>
    <att type="string" name="GeneName" value="ASB1"/>
    <att type="string" name="ProductName" value="similar to ASB-1 protein"/>
    <att type="string" name="canonicalName" value="424030"/>
  </node>
  <node label="424645" id="-8041">
    <att type="string" name="RefSeqMRNA" value="XM_422479"/>
    <att type="string" name="GeneName" value="ZYG11B"/>
    <att type="string" name="ProductName" value="similar to KIAA1730 protein"/>
    <att type="string" name="canonicalName" value="424645"/>
  </node>
  <node label="415960" id="-8040">
    <att type="string" name="RefSeqMRNA" value="XM_414303"/>
    <att type="string" name="GeneName" value="SLC6A1"/>
    <att type="string" name="ProductName" value="similar to Solute carrier family 6"/>
    <att type="string" name="canonicalName" value="415960"/>
  </node>
  <node label="417691" id="-8039">
    <att type="string" name="RefSeqMRNA" value="XM_415935"/>
    <att type="string" name="GeneName" value="LOC417691"/>
    <att type="string" name="ProductName" value="similar to Sucrase-isomaltase, intestinal"/>
    <att type="string" name="canonicalName" value="417691"/>
  </node>
  <node label="418544" id="-8038">
    <att type="string" name="RefSeqMRNA" value="XM_416751"/>
    <att type="string" name="GeneName" value="LOC418544"/>
    <att type="string" name="ProductName" value="similar to Cystathionine-beta-synthase"/>
    <att type="string" name="canonicalName" value="418544"/>
  </node>
  <node label="415703" id="-8037">
    <att type="string" name="RefSeqMRNA" value="NM_001005837"/>
    <att type="string" name="GeneName" value="HSDL1"/>
    <att type="string" name="ProductName" value="hydroxysteroid dehydrogenase like 1"/>
    <att type="string" name="canonicalName" value="415703"/>
  </node>
  <node label="423703" id="-8036">
    <att type="string" name="RefSeqMRNA" value="XM_421582"/>
    <att type="string" name="GeneName" value="NUDT13"/>
    <att type="string" name="ProductName" value="similar to Nudt13-prov protein"/>
    <att type="string" name="canonicalName" value="423703"/>
  </node>
  <node label="424678" id="-8035">
    <att type="string" name="RefSeqMRNA" value="XM_422511"/>
    <att type="string" name="GeneName" value="LOC424678"/>
    <att type="string" name="ProductName" value="hypothetical protein"/>
    <att type="string" name="canonicalName" value="424678"/>
  </node>
  <node label="420562" id="-8034">
    <att type="string" name="RefSeqMRNA" value="XM_418663"/>
    <att type="string" name="GeneName" value="LOC420562"/>
    <att type="string" name="ProductName" value="hypothetical protein"/>
    <att type="string" name="canonicalName" value="420562"/>
  </node>
  <node label="426076" id="-8033">
    <att type="string" name="RefSeqMRNA" value="XM_423753"/>
    <att type="string" name="GeneName" value="DHTKD1"/>
    <att type="string" name="ProductName" value="similar to Dehydrogenase E1 and transketolase"/>
    <att type="string" name="canonicalName" value="426076"/>
  </node>
  <node label="421837" id="-8032">
    <att type="string" name="RefSeqMRNA" value="XM_001233870"/>
    <att type="string" name="GeneName" value="RCJMB04_2p14"/>
    <att type="string" name="ProductName" value="similar to NADPH cytochrome B5 oxidoreductase;"/>
    <att type="string" name="canonicalName" value="421837"/>
  </node>
  <node label="419611" id="-8031">
    <att type="string" name="RefSeqMRNA" value="XM_417758"/>
    <att type="string" name="GeneName" value="LOC419611"/>
    <att type="string" name="ProductName" value="hypothetical protein"/>
    <att type="string" name="canonicalName" value="419611"/>
  </node>
  <node label="415716" id="-8030">
    <att type="string" name="RefSeqMRNA" value="NM_001030568"/>
    <att type="string" name="GeneName" value="RCJMB04_22p13"/>
    <att type="string" name="ProductName" value="lysophosphatidylcholine acyltransferase 2"/>
    <att type="string" name="canonicalName" value="415716"/>
  </node>
  <node label="422610" id="-8029">
    <att type="string" name="RefSeqMRNA" value="NM_001031145"/>
    <att type="string" name="GeneName" value="RCJMB04_5j9"/>
    <att type="string" name="ProductName" value="lysophosphatidic acid acyltransferase theta"/>
    <att type="string" name="canonicalName" value="422610"/>
  </node>
  <node label="421149" id="-8028">
    <att type="string" name="RefSeqMRNA" value="XM_419230"/>
    <att type="string" name="GeneName" value="UBE2T"/>
    <att type="string" name="ProductName" value="similar to HSPC150"/>
    <att type="string" name="canonicalName" value="421149"/>
  </node>
  <node label="418432" id="-8027">
    <att type="string" name="RefSeqMRNA" value="XM_416643"/>
    <att type="string" name="GeneName" value="NSUN3"/>
    <att type="string" name="ProductName" value="hypothetical protein"/>
    <att type="string" name="canonicalName" value="418432"/>
  </node>
  <node label="420689" id="-8026">
    <att type="string" name="RefSeqMRNA" value="NM_001006367"/>
    <att type="string" name="GeneName" value="ACAD11"/>
    <att type="string" name="ProductName" value="acyl-Coenzyme A dehydrogenase family, member 11"/>
    <att type="string" name="canonicalName" value="420689"/>
  </node>
  <node label="417178" id="-8025">
    <att type="string" name="RefSeqMRNA" value="XM_415460"/>
    <att type="string" name="GeneName" value="PPAPDC3"/>
    <att type="string" name="ProductName" value="similar to Phosphatidic acid phosphatase type 2"/>
    <att type="string" name="canonicalName" value="417178"/>
  </node>
  <node label="770922" id="-8024">
    <att type="string" name="RefSeqMRNA" value="XM_001233358"/>
    <att type="string" name="GeneName" value="LOC770922"/>
    <att type="string" name="ProductName" value="hypothetical protein"/>
    <att type="string" name="canonicalName" value="770922"/>
  </node>
  <node label="423918" id="-8023">
    <att type="string" name="RefSeqMRNA" value="XM_421780"/>
    <att type="string" name="GeneName" value="LOC423918"/>
    <att type="string" name="ProductName" value="hypothetical protein"/>
    <att type="string" name="canonicalName" value="423918"/>
  </node>
  <node label="424720" id="-8022">
    <att type="string" name="RefSeqMRNA" value="XM_422546"/>
    <att type="string" name="GeneName" value="TYW3"/>
    <att type="string" name="ProductName" value="hypothetical protein"/>
    <att type="string" name="canonicalName" value="424720"/>
  </node>
  <node label="420557" id="-8021">
    <att type="string" name="RefSeqMRNA" value="NM_001030975"/>
    <att type="string" name="GeneName" value="RCJMB04_5h14"/>
    <att type="string" name="ProductName" value="hypothetical protein LOC420557"/>
    <att type="string" name="canonicalName" value="420557"/>
  </node>
  <node label="770011" id="-8020">
    <att type="string" name="RefSeqMRNA" value="XM_001233328"/>
    <att type="string" name="GeneName" value="LOC770011"/>
    <att type="string" name="ProductName" value="similar to myosin regulatory light chain"/>
    <att type="string" name="canonicalName" value="770011"/>
  </node>
  <node label="395451" id="-8019">
    <att type="string" name="RefSeqMRNA" value="NM_204712"/>
    <att type="string" name="GeneName" value="CXCL14"/>
    <att type="string" name="ProductName" value="chemokine (C-X-C motif) ligand 14"/>
    <att type="string" name="canonicalName" value="395451"/>
  </node>
  <node label="420088" id="-8018">
    <att type="string" name="RefSeqMRNA" value="XM_418208"/>
    <att type="string" name="GeneName" value="ASAH3"/>
    <att type="string" name="ProductName" value="similar to alkaline ceramidase"/>
    <att type="string" name="canonicalName" value="420088"/>
  </node>
  <node label="770327" id="-8017">
    <att type="string" name="RefSeqMRNA" value="XM_001233662"/>
    <att type="string" name="GeneName" value="MTHFD2L"/>
    <att type="string" name="ProductName" value="similar to methylenetetrahydrofolate"/>
    <att type="string" name="canonicalName" value="770327"/>
  </node>
  <node label="423679" id="-8016">
    <att type="string" name="RefSeqMRNA" value="XM_421560"/>
    <att type="string" name="GeneName" value="ASAH2"/>
    <att type="string" name="ProductName" value="similar to N-acylsphingosine amidohydrolase"/>
    <att type="string" name="canonicalName" value="423679"/>
  </node>
  <node label="419948" id="-8015">
    <att type="string" name="RefSeqMRNA" value="NM_001006329"/>
    <att type="string" name="GeneName" value="METTL2B"/>
    <att type="string" name="ProductName" value="methyltransferase like 2B"/>
    <att type="string" name="canonicalName" value="419948"/>
  </node>
  <node label="420603" id="-8014">
    <att type="string" name="RefSeqMRNA" value="XM_418704"/>
    <att type="string" name="GeneName" value="TWISTNB"/>
    <att type="string" name="ProductName" value="similar to TWIST neighbor"/>
    <att type="string" name="canonicalName" value="420603"/>
  </node>
  <node label="419711" id="-8013">
    <att type="string" name="RefSeqMRNA" value="NM_001006316"/>
    <att type="string" name="GeneName" value="EI24"/>
    <att type="string" name="ProductName" value="etoposide induced 2.4"/>
    <att type="string" name="canonicalName" value="419711"/>
  </node>
  <node label="423221" id="-8012">
    <att type="string" name="RefSeqMRNA" value="XM_001234776"/>
    <att type="string" name="GeneName" value="LOC423221"/>
    <att type="string" name="ProductName" value="similar to cytosolic phospholipase A2 beta"/>
    <att type="string" name="canonicalName" value="423221"/>
  </node>
  <node label="423232" id="-8011">
    <att type="string" name="RefSeqMRNA" value="XM_421156"/>
    <att type="string" name="GeneName" value="GANC"/>
    <att type="string" name="ProductName" value="similar to FLJ00088 protein"/>
    <att type="string" name="canonicalName" value="423232"/>
  </node>
  <node label="427960" id="-8010">
    <att type="string" name="RefSeqMRNA" value="XM_425532"/>
    <att type="string" name="GeneName" value="GUCA1C"/>
    <att type="string" name="ProductName" value="similar to Guanylate cyclase activator 1C"/>
    <att type="string" name="canonicalName" value="427960"/>
  </node>
  <node label="396286" id="-8009">
    <att type="string" name="RefSeqMRNA" value="NM_205343"/>
    <att type="string" name="GeneName" value="ASMT"/>
    <att type="string" name="ProductName" value="acetylserotonin O-methyltransferase"/>
    <att type="string" name="canonicalName" value="396286"/>
  </node>
  <node label="416165" id="-8008">
    <att type="string" name="RefSeqMRNA" value="XM_414497"/>
    <att type="string" name="GeneName" value="MAT2B"/>
    <att type="string" name="ProductName" value="similar to Methionine adenosyltransferase II,"/>
    <att type="string" name="canonicalName" value="416165"/>
  </node>
  <node label="418670" id="-8007">
    <att type="string" name="RefSeqMRNA" value="XM_416866"/>
    <att type="string" name="GeneName" value="PPP2R3B"/>
    <att type="string" name="ProductName" value="similar to PP2A B subunit PR48"/>
    <att type="string" name="canonicalName" value="418670"/>
  </node>
  <node label="421921" id="-8006">
    <att type="string" name="RefSeqMRNA" value="XM_419937"/>
    <att type="string" name="GeneName" value="CMPK2"/>
    <att type="string" name="ProductName" value="similar to LOC129607 protein"/>
    <att type="string" name="canonicalName" value="421921"/>
  </node>
  <node label="428341" id="-8005">
    <att type="string" name="RefSeqMRNA" value="XM_425901"/>
    <att type="string" name="GeneName" value="FUT3"/>
    <att type="string" name="ProductName" value="similar to alpha (1,3) fucosyltransferase"/>
    <att type="string" name="canonicalName" value="428341"/>
  </node>
  <node label="425256" id="-8004">
    <att type="string" name="RefSeqMRNA" value="XM_423039"/>
    <att type="string" name="GeneName" value="LOC425256"/>
    <att type="string" name="ProductName" value="similar to Class II histocompatibility antigen,"/>
    <att type="string" name="canonicalName" value="425256"/>
  </node>
  <node label="429116" id="-8003">
    <att type="string" name="RefSeqMRNA" value="NM_001040468"/>
    <att type="string" name="GeneName" value="PTGER3"/>
    <att type="string" name="ProductName" value="prostaglandin E receptor 3, subtype EP3"/>
    <att type="string" name="canonicalName" value="429116"/>
  </node>
  <node label="424171" id="-8002">
    <att type="string" name="RefSeqMRNA" value="XM_422017"/>
    <att type="string" name="GeneName" value="G6PC2"/>
    <att type="string" name="ProductName" value="similar to glucose-6-phosphatase"/>
    <att type="string" name="canonicalName" value="424171"/>
  </node>
  <node label="378793" id="-8001">
    <att type="string" name="RefSeqMRNA" value="NM_204368"/>
    <att type="string" name="GeneName" value="TRMT11"/>
    <att type="string" name="ProductName" value="tRNA guanosine-2&apos;-O-methyltransferase TRM11"/>
    <att type="string" name="canonicalName" value="378793"/>
  </node>
  <node label="428448" id="-8000">
    <att type="string" name="RefSeqMRNA" value="XM_426008"/>
    <att type="string" name="GeneName" value="LOC428448"/>
    <att type="string" name="ProductName" value="similar to alpha 3 type VI collagen"/>
    <att type="string" name="canonicalName" value="428448"/>
  </node>
  <node label="396076" id="-7999">
    <att type="string" name="RefSeqMRNA" value="XM_001232877"/>
    <att type="string" name="GeneName" value="LAMB4"/>
    <att type="string" name="ProductName" value="similar to laminin, beta 4"/>
    <att type="string" name="canonicalName" value="396076"/>
  </node>
  <node label="426247" id="-7998">
    <att type="string" name="RefSeqMRNA" value="XM_423910"/>
    <att type="string" name="GeneName" value="DHRS2"/>
    <att type="string" name="ProductName" value="similar to MGC108363 protein"/>
    <att type="string" name="canonicalName" value="426247"/>
  </node>
  <node label="428907" id="-7997">
    <att type="string" name="RefSeqMRNA" value="XM_426462"/>
    <att type="string" name="GeneName" value="AK7"/>
    <att type="string" name="ProductName" value="hypothetical protein"/>
    <att type="string" name="canonicalName" value="428907"/>
  </node>
  <node label="771195" id="-7996">
    <att type="string" name="RefSeqMRNA" value="XM_001234487"/>
    <att type="string" name="GeneName" value="NAGLU"/>
    <att type="string" name="ProductName" value="similar to lysosomal alpha-N-acetyl"/>
    <att type="string" name="canonicalName" value="771195"/>
  </node>
  <node label="416035" id="-7995">
    <att type="string" name="RefSeqMRNA" value="XM_414375"/>
    <att type="string" name="GeneName" value="UROC1"/>
    <att type="string" name="ProductName" value="similar to Urocanase domain containing 1"/>
    <att type="string" name="canonicalName" value="416035"/>
  </node>
  <node label="422490" id="-7994">
    <att type="string" name="RefSeqMRNA" value="XM_420455"/>
    <att type="string" name="GeneName" value="HGSNAT"/>
    <att type="string" name="ProductName" value="hypothetical protein"/>
    <att type="string" name="canonicalName" value="422490"/>
  </node>
  <node label="415848" id="-7993">
    <att type="string" name="RefSeqMRNA" value="XM_414208"/>
    <att type="string" name="GeneName" value="GALNS"/>
    <att type="string" name="ProductName" value="similar to galactosamine (N-acetyl)-6-sulfate"/>
    <att type="string" name="canonicalName" value="415848"/>
  </node>
  <node label="421648" id="-7992">
    <att type="string" name="RefSeqMRNA" value="XM_419687"/>
    <att type="string" name="GeneName" value="TIAM2"/>
    <att type="string" name="ProductName" value="similar to T-cell lymphoma invasion and"/>
    <att type="string" name="canonicalName" value="421648"/>
  </node>
  <node label="418658" id="-7991">
    <att type="string" name="RefSeqMRNA" value="XM_416855"/>
    <att type="string" name="GeneName" value="ARSD"/>
    <att type="string" name="ProductName" value="similar to arylsulfatase"/>
    <att type="string" name="canonicalName" value="418658"/>
  </node>
  <node label="426039" id="-7990">
    <att type="string" name="RefSeqMRNA" value="XM_423717"/>
    <att type="string" name="GeneName" value="LOC426039"/>
    <att type="string" name="ProductName" value="hypothetical protein"/>
    <att type="string" name="canonicalName" value="426039"/>
  </node>
  <node label="426170" id="-7989">
    <att type="string" name="RefSeqMRNA" value="XM_423834"/>
    <att type="string" name="GeneName" value="LOC426170"/>
    <att type="string" name="ProductName" value="similar to LOC495339 protein"/>
    <att type="string" name="canonicalName" value="426170"/>
  </node>
  <node label="416528" id="-7988">
    <att type="string" name="RefSeqMRNA" value="XM_414832"/>
    <att type="string" name="GeneName" value="LMF1"/>
    <att type="string" name="ProductName" value="hypothetical protein"/>
    <att type="string" name="canonicalName" value="416528"/>
  </node>
  <node label="430770" id="-7987">
    <att type="string" name="RefSeqMRNA" value="XM_419557"/>
    <att type="string" name="GeneName" value="B3GALNT2"/>
    <att type="string" name="ProductName" value="similar to"/>
    <att type="string" name="canonicalName" value="430770"/>
  </node>
  <node label="422004" id="-7986">
    <att type="string" name="RefSeqMRNA" value="XM_420012"/>
    <att type="string" name="GeneName" value="ESCO2"/>
    <att type="string" name="ProductName" value="hypothetical protein"/>
    <att type="string" name="canonicalName" value="422004"/>
  </node>
  <node label="424072" id="-7985">
    <att type="string" name="RefSeqMRNA" value="NM_001039601"/>
    <att type="string" name="GeneName" value="LOC424072"/>
    <att type="string" name="ProductName" value="hypothetical protein LOC424072"/>
    <att type="string" name="canonicalName" value="424072"/>
  </node>
  <node label="416256" id="-7984">
    <att type="string" name="RefSeqMRNA" value="XM_414576"/>
    <att type="string" name="GeneName" value="LOC416256"/>
    <att type="string" name="ProductName" value="hypothetical protein"/>
    <att type="string" name="canonicalName" value="416256"/>
  </node>
  <node label="429983" id="-7983">
    <att type="string" name="RefSeqMRNA" value="XM_427539"/>
    <att type="string" name="GeneName" value="LOC429983"/>
    <att type="string" name="ProductName" value="similar to PSMD4P2 protein"/>
    <att type="string" name="canonicalName" value="429983"/>
  </node>
  <node label="420553" id="-7982">
    <att type="string" name="RefSeqMRNA" value="XM_418654"/>
    <att type="string" name="GeneName" value="LOC420553"/>
    <att type="string" name="ProductName" value="similar to 1-aminocyclopropane-1-carboxylate"/>
    <att type="string" name="canonicalName" value="420553"/>
  </node>
  <node label="771129" id="-7981">
    <att type="string" name="RefSeqMRNA" value="XM_001234426"/>
    <att type="string" name="GeneName" value="LOC771129"/>
    <att type="string" name="ProductName" value="hypothetical protein"/>
    <att type="string" name="canonicalName" value="771129"/>
  </node>
  <node label="417295" id="-7980">
    <att type="string" name="RefSeqMRNA" value="XM_415568"/>
    <att type="string" name="GeneName" value="LOC417295"/>
    <att type="string" name="ProductName" value="similar to UDP-N-acteylglucosamine"/>
    <att type="string" name="canonicalName" value="417295"/>
  </node>
  <node label="430522" id="-7979">
    <att type="string" name="RefSeqMRNA" value="XM_428077"/>
    <att type="string" name="GeneName" value="LOC430522"/>
    <att type="string" name="ProductName" value="hypothetical protein"/>
    <att type="string" name="canonicalName" value="430522"/>
  </node>
  <node label="416879" id="-7978">
    <att type="string" name="RefSeqMRNA" value="XM_415170"/>
    <att type="string" name="GeneName" value="ACAD10"/>
    <att type="string" name="ProductName" value="similar to ACAD 10"/>
    <att type="string" name="canonicalName" value="416879"/>
  </node>
  <node label="427292" id="-7977">
    <att type="string" name="RefSeqMRNA" value="XM_424874"/>
    <att type="string" name="GeneName" value="LOC427292"/>
    <att type="string" name="ProductName" value="hypothetical protein"/>
    <att type="string" name="canonicalName" value="427292"/>
  </node>
  <node label="776892" id="-7976">
    <att type="string" name="RefSeqMRNA" value="XM_001236385"/>
    <att type="string" name="GeneName" value="LOC776892"/>
    <att type="string" name="ProductName" value="similar to immunoglobulin-like receptor CHIR-B3"/>
    <att type="string" name="canonicalName" value="776892"/>
  </node>
  <node label="417749" id="-7975">
    <att type="string" name="RefSeqMRNA" value="XM_001233400"/>
    <att type="string" name="GeneName" value="SPAM1"/>
    <att type="string" name="ProductName" value="sperm adhesion molecule 1 (PH-20 hyaluronidase,"/>
    <att type="string" name="canonicalName" value="417749"/>
  </node>
  <node label="374095" id="-7974">
    <att type="string" name="RefSeqMRNA" value="NM_204247"/>
    <att type="string" name="GeneName" value="ENTPD8"/>
    <att type="string" name="ProductName" value="ectonucleoside triphosphate diphosphohydrolase"/>
    <att type="string" name="canonicalName" value="374095"/>
  </node>
  <node label="426739" id="-7973">
    <att type="string" name="RefSeqMRNA" value="XM_424356"/>
    <att type="string" name="GeneName" value="HYAL1"/>
    <att type="string" name="ProductName" value="similar to Hyaluronoglucosaminidase 1"/>
    <att type="string" name="canonicalName" value="426739"/>
  </node>
  <node label="373906" id="-7972">
    <att type="string" name="RefSeqMRNA" value="NM_204117"/>
    <att type="string" name="GeneName" value="NRG1"/>
    <att type="string" name="ProductName" value="neuregulin 1"/>
    <att type="string" name="canonicalName" value="373906"/>
  </node>
  <node label="417607" id="-7971">
    <att type="string" name="RefSeqMRNA" value="XM_415852"/>
    <att type="string" name="GeneName" value="SHPK"/>
    <att type="string" name="ProductName" value="similar to carbohydrate kinase-like"/>
    <att type="string" name="canonicalName" value="417607"/>
  </node>
  <node label="431683" id="-7970">
    <att type="string" name="RefSeqMRNA" value="XM_422056"/>
    <att type="string" name="GeneName" value="CYP27A1"/>
    <att type="string" name="ProductName" value="similar to Cyp27a1-prov protein"/>
    <att type="string" name="canonicalName" value="431683"/>
  </node>
  <node label="417579" id="-7969">
    <att type="string" name="RefSeqMRNA" value="NM_001030719"/>
    <att type="string" name="GeneName" value="RCJMB04_34i9"/>
    <att type="string" name="ProductName" value="flotillin 2"/>
    <att type="string" name="canonicalName" value="417579"/>
  </node>
  <node label="421701" id="-7968">
    <att type="string" name="RefSeqMRNA" value="XM_419739"/>
    <att type="string" name="GeneName" value="VNN1"/>
    <att type="string" name="ProductName" value="hypothetical protein"/>
    <att type="string" name="canonicalName" value="421701"/>
  </node>
  <node label="395768" id="-7967">
    <att type="string" name="RefSeqMRNA" value="NM_204928"/>
    <att type="string" name="GeneName" value="MNX1"/>
    <att type="string" name="ProductName" value="homeo box HB9"/>
    <att type="string" name="canonicalName" value="395768"/>
  </node>
  <node label="395314" id="-7966">
    <att type="string" name="RefSeqMRNA" value="NM_204610"/>
    <att type="string" name="GeneName" value="CHAT"/>
    <att type="string" name="ProductName" value="choline acetyltransferase"/>
    <att type="string" name="canonicalName" value="395314"/>
  </node>
  <node label="395072" id="-7965">
    <att type="string" name="RefSeqMRNA" value="NM_204429"/>
    <att type="string" name="GeneName" value="CHIA"/>
    <att type="string" name="ProductName" value="eosinophil chemotactic cytokine"/>
    <att type="string" name="canonicalName" value="395072"/>
  </node>
  <node label="417466" id="-7964">
    <att type="string" name="RefSeqMRNA" value="XM_415715"/>
    <att type="string" name="GeneName" value="LPO"/>
    <att type="string" name="ProductName" value="similar to Myeloperoxidase precursor (MPO)"/>
    <att type="string" name="canonicalName" value="417466"/>
  </node>
  <node label="428188" id="-7963">
    <att type="string" name="RefSeqMRNA" value="XM_425746"/>
    <att type="string" name="GeneName" value="H6PD"/>
    <att type="string" name="ProductName" value="similar to glucose 1-dehydrogenase"/>
    <att type="string" name="canonicalName" value="428188"/>
  </node>
  <node label="769122" id="-7962">
    <att type="string" name="RefSeqMRNA" value="XM_001231893"/>
    <att type="string" name="GeneName" value="B3GALT2"/>
    <att type="string" name="ProductName" value="similar to UDP-galactose:2-acetamido-2-deoxy-D-"/>
    <att type="string" name="canonicalName" value="769122"/>
  </node>
  <node label="771427" id="-7961">
    <att type="string" name="RefSeqMRNA" value="XM_001234703"/>
    <att type="string" name="GeneName" value="PRICKLE2"/>
    <att type="string" name="ProductName" value="similar to Prickle2 protein"/>
    <att type="string" name="canonicalName" value="771427"/>
  </node>
  <node label="423834" id="-7960">
    <att type="string" name="RefSeqMRNA" value="XM_421704"/>
    <att type="string" name="GeneName" value="HPSE2"/>
    <att type="string" name="ProductName" value="similar to heparanase 2"/>
    <att type="string" name="canonicalName" value="423834"/>
  </node>
  <node label="417163" id="-7959">
    <att type="string" name="RefSeqMRNA" value="NM_001030683"/>
    <att type="string" name="GeneName" value="RCJMB04_5m5"/>
    <att type="string" name="ProductName" value="globoside"/>
    <att type="string" name="canonicalName" value="417163"/>
  </node>
  <node label="428638" id="-7958">
    <att type="string" name="RefSeqMRNA" value="NM_001031527"/>
    <att type="string" name="GeneName" value="B3GAT2"/>
    <att type="string" name="ProductName" value="galactosylgalactosylxylosylprotein"/>
    <att type="string" name="canonicalName" value="428638"/>
  </node>
  <node label="422744" id="-7957">
    <att type="string" name="RefSeqMRNA" value="XM_420697"/>
    <att type="string" name="GeneName" value="AASDH"/>
    <att type="string" name="ProductName" value="similar to 2-aminoadipic 6-semialdehyde"/>
    <att type="string" name="canonicalName" value="422744"/>
  </node>
  <node label="428712" id="-7956">
    <att type="string" name="RefSeqMRNA" value="XM_426270"/>
    <att type="string" name="GeneName" value="SPRY3"/>
    <att type="string" name="ProductName" value="sprouty homolog 3 (Drosophila)"/>
    <att type="string" name="canonicalName" value="428712"/>
  </node>
  <node label="424482" id="-7955">
    <att type="string" name="RefSeqMRNA" value="NM_001031275"/>
    <att type="string" name="GeneName" value="RCJMB04_37l21"/>
    <att type="string" name="ProductName" value="holocytochrome c synthase (cytochrome c"/>
    <att type="string" name="canonicalName" value="424482"/>
  </node>
  <node label="426825" id="-7954">
    <att type="string" name="RefSeqMRNA" value="XM_424434"/>
    <att type="string" name="GeneName" value="LOC426825"/>
    <att type="string" name="ProductName" value="similar to LOC496246 protein"/>
    <att type="string" name="canonicalName" value="426825"/>
  </node>
  <node label="418602" id="-7953">
    <att type="string" name="RefSeqMRNA" value="NM_001030803"/>
    <att type="string" name="GeneName" value="RCJMB04_4b7"/>
    <att type="string" name="ProductName" value="spermine synthase"/>
    <att type="string" name="canonicalName" value="418602"/>
  </node>
  <node label="407778" id="-7952">
    <att type="string" name="RefSeqMRNA" value="XM_422393"/>
    <att type="string" name="GeneName" value="ST6GALNAC5"/>
    <att type="string" name="ProductName" value="similar to alpha-2,6-sialyltransferase ST6GalNAc"/>
    <att type="string" name="canonicalName" value="407778"/>
  </node>
  <node label="424336" id="-7951">
    <att type="string" name="RefSeqMRNA" value="XM_001231472"/>
    <att type="string" name="GeneName" value="LOC424336"/>
    <att type="string" name="ProductName" value="similar to netrin G1 isoform 2"/>
    <att type="string" name="canonicalName" value="424336"/>
  </node>
  <node label="415974" id="-7950">
    <att type="string" name="RefSeqMRNA" value="NM_001006136"/>
    <att type="string" name="GeneName" value="ACAD9"/>
    <att type="string" name="ProductName" value="acyl-Coenzyme A dehydrogenase family, member 9"/>
    <att type="string" name="canonicalName" value="415974"/>
  </node>
  <node label="769795" id="-7949">
    <att type="string" name="RefSeqMRNA" value="XM_001232421"/>
    <att type="string" name="GeneName" value="PFN4"/>
    <att type="string" name="ProductName" value="similar to Profilin family, member 4"/>
    <att type="string" name="canonicalName" value="769795"/>
  </node>
  <node label="424105" id="-7948">
    <att type="string" name="RefSeqMRNA" value="XM_421959"/>
    <att type="string" name="GeneName" value="ICOS"/>
    <att type="string" name="ProductName" value="inducible T-cell co-stimulator"/>
    <att type="string" name="canonicalName" value="424105"/>
  </node>
  <node label="423085" id="-7947">
    <att type="string" name="RefSeqMRNA" value="XM_421017"/>
    <att type="string" name="GeneName" value="PTPN5"/>
    <att type="string" name="ProductName" value="hypothetical protein"/>
    <att type="string" name="canonicalName" value="423085"/>
  </node>
  <node label="395182" id="-7946">
    <att type="string" name="RefSeqMRNA" value="NM_204511"/>
    <att type="string" name="GeneName" value="ST6GALNAC4"/>
    <att type="string" name="ProductName" value="ST6"/>
    <att type="string" name="canonicalName" value="395182"/>
  </node>
  <node label="423361" id="-7945">
    <att type="string" name="RefSeqMRNA" value="XM_421276"/>
    <att type="string" name="GeneName" value="ACYP1"/>
    <att type="string" name="ProductName" value="similar to Acylphosphatase-1 (Acylphosphate"/>
    <att type="string" name="canonicalName" value="423361"/>
  </node>
  <node label="428728" id="-7944">
    <att type="string" name="RefSeqMRNA" value="XM_426286"/>
    <att type="string" name="GeneName" value="AADAT"/>
    <att type="string" name="ProductName" value="hypothetical protein"/>
    <att type="string" name="canonicalName" value="428728"/>
  </node>
  <node label="424523" id="-7943">
    <att type="string" name="RefSeqMRNA" value="XM_422360"/>
    <att type="string" name="GeneName" value="LOC424523"/>
    <att type="string" name="ProductName" value="similar to calcium-activated chloride channel"/>
    <att type="string" name="canonicalName" value="424523"/>
  </node>
  <node label="416536" id="-7942">
    <att type="string" name="RefSeqMRNA" value="NM_001030637"/>
    <att type="string" name="GeneName" value="RCJMB04_21j14"/>
    <att type="string" name="ProductName" value="hydroxyacylglutathione hydrolase-like"/>
    <att type="string" name="canonicalName" value="416536"/>
  </node>
  <node label="426482" id="-7941">
    <att type="string" name="RefSeqMRNA" value="XM_424123"/>
    <att type="string" name="GeneName" value="SHC4"/>
    <att type="string" name="ProductName" value="similar to rai-like protein RaLP"/>
    <att type="string" name="canonicalName" value="426482"/>
  </node>
  <node label="425243" id="-7940">
    <att type="string" name="RefSeqMRNA" value="XM_423028"/>
    <att type="string" name="GeneName" value="ST6GALNAC6"/>
    <att type="string" name="ProductName" value="hypothetical protein"/>
    <att type="string" name="canonicalName" value="425243"/>
  </node>
  <node label="396111" id="-7939">
    <att type="string" name="RefSeqMRNA" value="NM_206874"/>
    <att type="string" name="GeneName" value="RYR3"/>
    <att type="string" name="ProductName" value="ryanodine receptor 3"/>
    <att type="string" name="canonicalName" value="396111"/>
  </node>
  <node label="418793" id="-7938">
    <att type="string" name="RefSeqMRNA" value="XM_416988"/>
    <att type="string" name="GeneName" value="TGDS"/>
    <att type="string" name="ProductName" value="similar to dTDP-D-glucose 4,6-dehydratase"/>
    <att type="string" name="canonicalName" value="418793"/>
  </node>
  <node label="768996" id="-7937">
    <att type="string" name="RefSeqMRNA" value="XM_001232176"/>
    <att type="string" name="GeneName" value="TACR2"/>
    <att type="string" name="ProductName" value="similar to tachykinin receptor 2"/>
    <att type="string" name="canonicalName" value="768996"/>
  </node>
  <node label="769005" id="-7936">
    <att type="string" name="RefSeqMRNA" value="XM_001231538"/>
    <att type="string" name="GeneName" value="AFMID"/>
    <att type="string" name="ProductName" value="similar to Ammd protein isoform 1"/>
    <att type="string" name="canonicalName" value="769005"/>
  </node>
  <node label="415899" id="-7935">
    <att type="string" name="RefSeqMRNA" value="XM_414251"/>
    <att type="string" name="GeneName" value="SPCS1"/>
    <att type="string" name="ProductName" value="similar to signal peptidase:SUBUNIT"/>
    <att type="string" name="canonicalName" value="415899"/>
  </node>
  <node label="423274" id="-7934">
    <att type="string" name="RefSeqMRNA" value="XM_421193"/>
    <att type="string" name="GeneName" value="RDH12"/>
    <att type="string" name="ProductName" value="similar to double substrate-specificity short"/>
    <att type="string" name="canonicalName" value="423274"/>
  </node>
  <node label="423034" id="-7933">
    <att type="string" name="RefSeqMRNA" value="XM_420966"/>
    <att type="string" name="GeneName" value="GALNTL4"/>
    <att type="string" name="ProductName" value="similar to"/>
    <att type="string" name="canonicalName" value="423034"/>
  </node>
  <node label="423454" id="-7932">
    <att type="string" name="RefSeqMRNA" value="XM_421364"/>
    <att type="string" name="GeneName" value="DEGS2"/>
    <att type="string" name="ProductName" value="similar to MGC83098 protein"/>
    <att type="string" name="canonicalName" value="423454"/>
  </node>
  <node label="417335" id="-7931">
    <att type="string" name="RefSeqMRNA" value="XM_415601"/>
    <att type="string" name="GeneName" value="FN3K"/>
    <att type="string" name="ProductName" value="hypothetical protein"/>
    <att type="string" name="canonicalName" value="417335"/>
  </node>
  <node label="418170" id="-7930">
    <att type="string" name="RefSeqMRNA" value="XM_416401"/>
    <att type="string" name="GeneName" value="LOC418170"/>
    <att type="string" name="ProductName" value="similar to aldose reductase"/>
    <att type="string" name="canonicalName" value="418170"/>
  </node>
  <node label="395338" id="-7929">
    <att type="string" name="RefSeqMRNA" value="NM_204629"/>
    <att type="string" name="GeneName" value="AKR1B10"/>
    <att type="string" name="ProductName" value="aldo-keto reductase family 1, member B10"/>
    <att type="string" name="canonicalName" value="395338"/>
  </node>
  <node label="417733" id="-7928">
    <att type="string" name="RefSeqMRNA" value="NM_001039270"/>
    <att type="string" name="GeneName" value="RCJMB04_1n22"/>
    <att type="string" name="ProductName" value="asparagine-linked glycosylation 12"/>
    <att type="string" name="canonicalName" value="417733"/>
  </node>
  <node label="417373" id="-7927">
    <att type="string" name="RefSeqMRNA" value="XM_415629"/>
    <att type="string" name="GeneName" value="GALK1"/>
    <att type="string" name="ProductName" value="hypothetical protein"/>
    <att type="string" name="canonicalName" value="417373"/>
  </node>
  <node label="424185" id="-7926">
    <att type="string" name="RefSeqMRNA" value="XM_422031"/>
    <att type="string" name="GeneName" value="IFIH1"/>
    <att type="string" name="ProductName" value="similar to melanoma differentiation associated"/>
    <att type="string" name="canonicalName" value="424185"/>
  </node>
  <node label="429108" id="-7925">
    <att type="string" name="RefSeqMRNA" value="XM_426664"/>
    <att type="string" name="GeneName" value="ACOT11"/>
    <att type="string" name="ProductName" value="hypothetical protein"/>
    <att type="string" name="canonicalName" value="429108"/>
  </node>
  <node label="424349" id="-7924">
    <att type="string" name="canonicalName" value="424349"/>
  </node>
  <node label="417917" id="-7923">
    <att type="string" name="RefSeqMRNA" value="XM_416158"/>
    <att type="string" name="GeneName" value="AMDHD1"/>
    <att type="string" name="ProductName" value="hypothetical protein"/>
    <att type="string" name="canonicalName" value="417917"/>
  </node>
  <node label="423263" id="-7922">
    <att type="string" name="RefSeqMRNA" value="XM_001231964"/>
    <att type="string" name="GeneName" value="GALNTL1"/>
    <att type="string" name="ProductName" value="similar to"/>
    <att type="string" name="canonicalName" value="423263"/>
  </node>
  <node label="421953" id="-7921">
    <att type="string" name="RefSeqMRNA" value="XM_419965"/>
    <att type="string" name="GeneName" value="RDH14"/>
    <att type="string" name="ProductName" value="similar to PAN2"/>
    <att type="string" name="canonicalName" value="421953"/>
  </node>
  <node label="772114" id="-7920">
    <att type="string" name="RefSeqMRNA" value="XM_001235299"/>
    <att type="string" name="GeneName" value="AGPAT2"/>
    <att type="string" name="ProductName" value="hypothetical protein"/>
    <att type="string" name="canonicalName" value="772114"/>
  </node>
  <node label="422387" id="-7919">
    <att type="string" name="RefSeqMRNA" value="XM_420356"/>
    <att type="string" name="GeneName" value="MTMR1"/>
    <att type="string" name="ProductName" value="similar to myotubularin-related protein 1"/>
    <att type="string" name="canonicalName" value="422387"/>
  </node>
  <node label="418232" id="-7918">
    <att type="string" name="RefSeqMRNA" value="XM_416456"/>
    <att type="string" name="GeneName" value="SULT4A1"/>
    <att type="string" name="ProductName" value="hypothetical protein"/>
    <att type="string" name="canonicalName" value="418232"/>
  </node>
  <node label="428308" id="-7917">
    <att type="string" name="RefSeqMRNA" value="XM_425868"/>
    <att type="string" name="GeneName" value="AOC2"/>
    <att type="string" name="ProductName" value="similar to Aoc2 protein"/>
    <att type="string" name="canonicalName" value="428308"/>
  </node>
  <node label="776803" id="-7916">
    <att type="string" name="RefSeqMRNA" value="XM_001236303"/>
    <att type="string" name="GeneName" value="PNMT"/>
    <att type="string" name="ProductName" value="similar to Phenylethanolamine"/>
    <att type="string" name="canonicalName" value="776803"/>
  </node>
  <node label="373885" id="-7915">
    <att type="string" name="RefSeqMRNA" value="NM_204098"/>
    <att type="string" name="GeneName" value="FZD10"/>
    <att type="string" name="ProductName" value="frizzled homolog 10"/>
    <att type="string" name="canonicalName" value="373885"/>
  </node>
  <node label="423394" id="-7914">
    <att type="string" name="RefSeqMRNA" value="XM_421304"/>
    <att type="string" name="GeneName" value="GALC"/>
    <att type="string" name="ProductName" value="hypothetical protein"/>
    <att type="string" name="canonicalName" value="423394"/>
  </node>
  <node label="421067" id="-7913">
    <att type="string" name="RefSeqMRNA" value="XM_419155"/>
    <att type="string" name="GeneName" value="ESCO1"/>
    <att type="string" name="ProductName" value="similar to KIAA1911 protein"/>
    <att type="string" name="canonicalName" value="421067"/>
  </node>
  <node label="414833" id="-7912">
    <att type="string" name="RefSeqMRNA" value="NM_001001752"/>
    <att type="string" name="GeneName" value="CYP2C45"/>
    <att type="string" name="ProductName" value="cytochrome P-450 2C45"/>
    <att type="string" name="canonicalName" value="414833"/>
  </node>
  <node label="768802" id="-7911">
    <att type="string" name="RefSeqMRNA" value="XM_001231931"/>
    <att type="string" name="GeneName" value="HARS2"/>
    <att type="string" name="ProductName" value="hypothetical protein"/>
    <att type="string" name="canonicalName" value="768802"/>
  </node>
  <node label="427788" id="-7910">
    <att type="string" name="RefSeqMRNA" value="NM_001013397"/>
    <att type="string" name="GeneName" value="MYH6"/>
    <att type="string" name="ProductName" value="myosin heavy chain 6"/>
    <att type="string" name="canonicalName" value="427788"/>
  </node>
  <node label="416586" id="-7909">
    <att type="string" name="RefSeqMRNA" value="NM_001030640"/>
    <att type="string" name="GeneName" value="RCJMB04_1h7"/>
    <att type="string" name="ProductName" value="interleukin 21 receptor"/>
    <att type="string" name="canonicalName" value="416586"/>
  </node>
  <node label="374002" id="-7908">
    <att type="string" name="RefSeqMRNA" value="NM_204182"/>
    <att type="string" name="GeneName" value="CKMT1A"/>
    <att type="string" name="ProductName" value="creatine kinase, mitochondrial 1A"/>
    <att type="string" name="canonicalName" value="374002"/>
  </node>
  <node label="423838" id="-7907">
    <att type="string" name="RefSeqMRNA" value="XM_421707"/>
    <att type="string" name="GeneName" value="SFRP5"/>
    <att type="string" name="ProductName" value="similar to Secreted frizzled-related sequence"/>
    <att type="string" name="canonicalName" value="423838"/>
  </node>
  <node label="428228" id="-7906">
    <att type="string" name="RefSeqMRNA" value="XM_425787"/>
    <att type="string" name="GeneName" value="ADC"/>
    <att type="string" name="ProductName" value="hypothetical protein"/>
    <att type="string" name="canonicalName" value="428228"/>
  </node>
  <node label="395816" id="-7905">
    <att type="string" name="RefSeqMRNA" value="NM_204969"/>
    <att type="string" name="GeneName" value="PLA2G7"/>
    <att type="string" name="ProductName" value="phospholipase A2, group VII (platelet-activating"/>
    <att type="string" name="canonicalName" value="395816"/>
  </node>
  <node label="770435" id="-7904">
    <att type="string" name="RefSeqMRNA" value="XM_001232892"/>
    <att type="string" name="GeneName" value="DUSP8"/>
    <att type="string" name="ProductName" value="similar to Dual specificity phosphatase 8"/>
    <att type="string" name="canonicalName" value="770435"/>
  </node>
  <node label="424208" id="-7903">
    <att type="string" name="RefSeqMRNA" value="NM_001031258"/>
    <att type="string" name="GeneName" value="PRKAG3"/>
    <att type="string" name="ProductName" value="AMP-activated protein kinase, non-catalytic"/>
    <att type="string" name="canonicalName" value="424208"/>
  </node>
  <node label="378781" id="-7902">
    <att type="string" name="RefSeqMRNA" value="NM_204359"/>
    <att type="string" name="GeneName" value="GH1"/>
    <att type="string" name="ProductName" value="growth hormone 1"/>
    <att type="string" name="canonicalName" value="378781"/>
  </node>
  <node label="421954" id="-7901">
    <att type="string" name="RefSeqMRNA" value="XM_419966"/>
    <att type="string" name="GeneName" value="NT5C1B"/>
    <att type="string" name="ProductName" value="similar to 5 nucleotidase 1B"/>
    <att type="string" name="canonicalName" value="421954"/>
  </node>
  <node label="422529" id="-7900">
    <att type="string" name="RefSeqMRNA" value="XM_420492"/>
    <att type="string" name="GeneName" value="SGMS2"/>
    <att type="string" name="ProductName" value="hypothetical protein"/>
    <att type="string" name="canonicalName" value="422529"/>
  </node>
  <node label="418182" id="-7899">
    <att type="string" name="RefSeqMRNA" value="NM_001039273"/>
    <att type="string" name="GeneName" value="PLCZ1"/>
    <att type="string" name="ProductName" value="phospholipase C, zeta 1"/>
    <att type="string" name="canonicalName" value="418182"/>
  </node>
  <node label="417615" id="-7898">
    <att type="string" name="RefSeqMRNA" value="NM_001006223"/>
    <att type="string" name="GeneName" value="ALDH3A2"/>
    <att type="string" name="ProductName" value="aldehyde dehydrogenase 3 family, member A2"/>
    <att type="string" name="canonicalName" value="417615"/>
  </node>
  <node label="771616" id="-7897">
    <att type="string" name="RefSeqMRNA" value="XM_001234873"/>
    <att type="string" name="GeneName" value="UCKL1"/>
    <att type="string" name="ProductName" value="similar to URKL1"/>
    <att type="string" name="canonicalName" value="771616"/>
  </node>
  <node label="416943" id="-7896">
    <att type="string" name="RefSeqMRNA" value="XM_415237"/>
    <att type="string" name="GeneName" value="GGTLA1"/>
    <att type="string" name="ProductName" value="similar to Gamma-glutamyltransferase-like"/>
    <att type="string" name="canonicalName" value="416943"/>
  </node>
  <node label="426747" id="-7895">
    <att type="string" name="RefSeqMRNA" value="XM_424364"/>
    <att type="string" name="GeneName" value="LOC426747"/>
    <att type="string" name="ProductName" value="similar to group IIE secreted phospholipase A2"/>
    <att type="string" name="canonicalName" value="426747"/>
  </node>
  <node label="769770" id="-7894">
    <att type="string" name="RefSeqMRNA" value="XM_001233068"/>
    <att type="string" name="GeneName" value="ATP6V0E2"/>
    <att type="string" name="ProductName" value="similar to Atp6v0e2 protein"/>
    <att type="string" name="canonicalName" value="769770"/>
  </node>
  <node label="423227" id="-7893">
    <att type="string" name="RefSeqMRNA" value="XM_421151"/>
    <att type="string" name="GeneName" value="PLA2G4E"/>
    <att type="string" name="ProductName" value="similar to Cytosolic phospholipase A2 epsilon"/>
    <att type="string" name="canonicalName" value="423227"/>
  </node>
  <node label="421692" id="-7892">
    <att type="string" name="RefSeqMRNA" value="XM_419729"/>
    <att type="string" name="GeneName" value="PDE7B"/>
    <att type="string" name="ProductName" value="similar to phosphodiesterase 7B"/>
    <att type="string" name="canonicalName" value="421692"/>
  </node>
  <node label="426249" id="-7891">
    <att type="string" name="RefSeqMRNA" value="XM_423912"/>
    <att type="string" name="GeneName" value="ENPP7"/>
    <att type="string" name="ProductName" value="similar to intestinal alkaline sphingomyelinase"/>
    <att type="string" name="canonicalName" value="426249"/>
  </node>
  <node label="417506" id="-7890">
    <att type="string" name="RefSeqMRNA" value="XM_001233465"/>
    <att type="string" name="GeneName" value="MYLC2PL"/>
    <att type="string" name="ProductName" value="myosin light chain 2, precurso"/>
    <att type="string" name="canonicalName" value="417506"/>
  </node>
  <node label="422539" id="-7889">
    <att type="string" name="RefSeqMRNA" value="XM_420502"/>
    <att type="string" name="GeneName" value="PPA2"/>
    <att type="string" name="ProductName" value="similar to inorganic pyrophosphatase 2"/>
    <att type="string" name="canonicalName" value="422539"/>
  </node>
  <node label="427381" id="-7888">
    <att type="string" name="RefSeqMRNA" value="XM_424953"/>
    <att type="string" name="GeneName" value="DGKQ"/>
    <att type="string" name="ProductName" value="similar to Diacylglycerol kinase, theta"/>
    <att type="string" name="canonicalName" value="427381"/>
  </node>
  <node label="430337" id="-7887">
    <att type="string" name="RefSeqMRNA" value="XM_427896"/>
    <att type="string" name="GeneName" value="ENTPD7"/>
    <att type="string" name="ProductName" value="hypothetical protein"/>
    <att type="string" name="canonicalName" value="430337"/>
  </node>
  <node label="419480" id="-7886">
    <att type="string" name="RefSeqMRNA" value="XM_417636"/>
    <att type="string" name="GeneName" value="DHRS3"/>
    <att type="string" name="ProductName" value="similar to Dehydrogenase/reductase (SDR family)"/>
    <att type="string" name="canonicalName" value="419480"/>
  </node>
  <node label="428883" id="-7885">
    <att type="string" name="RefSeqMRNA" value="XM_426439"/>
    <att type="string" name="GeneName" value="ARHGAP5"/>
    <att type="string" name="ProductName" value="similar to Rho GTPase activating protein 5"/>
    <att type="string" name="canonicalName" value="428883"/>
  </node>
  <node label="419358" id="-7884">
    <att type="string" name="RefSeqMRNA" value="XM_417519"/>
    <att type="string" name="GeneName" value="B4GALT5"/>
    <att type="string" name="ProductName" value="similar to beta-1,4-galactosyltransferase"/>
    <att type="string" name="canonicalName" value="419358"/>
  </node>
  <node label="395937" id="-7883">
    <att type="string" name="RefSeqMRNA" value="NM_205063"/>
    <att type="string" name="GeneName" value="TSHB"/>
    <att type="string" name="ProductName" value="thyroid stimulating hormone, beta"/>
    <att type="string" name="canonicalName" value="395937"/>
  </node>
  <node label="424288" id="-7882">
    <att type="string" name="RefSeqMRNA" value="XM_422133"/>
    <att type="string" name="GeneName" value="ACMSD"/>
    <att type="string" name="ProductName" value="hypothetical protein"/>
    <att type="string" name="canonicalName" value="424288"/>
  </node>
  <node label="424739" id="-7881">
    <att type="string" name="RefSeqMRNA" value="XM_422561"/>
    <att type="string" name="GeneName" value="SCLY"/>
    <att type="string" name="ProductName" value="similar to Selenocysteine lyase"/>
    <att type="string" name="canonicalName" value="424739"/>
  </node>
  <node label="427285" id="-7880">
    <att type="string" name="RefSeqMRNA" value="NM_001031432"/>
    <att type="string" name="GeneName" value="RCJMB04_6o2"/>
    <att type="string" name="ProductName" value="UDP-N-acetylglucosamine-2-epimerase/N-"/>
    <att type="string" name="canonicalName" value="427285"/>
  </node>
  <node label="427782" id="-7879">
    <att type="string" name="RefSeqMRNA" value="NM_001031476"/>
    <att type="string" name="GeneName" value="FUT7"/>
    <att type="string" name="ProductName" value="fucosyltransferase 7 (alpha (1,3)"/>
    <att type="string" name="canonicalName" value="427782"/>
  </node>
  <node label="768823" id="-7878">
    <att type="string" name="RefSeqMRNA" value="XM_001231584"/>
    <att type="string" name="GeneName" value="NEU2"/>
    <att type="string" name="ProductName" value="similar to exo-alpha-sialidase (EC 3.2.1.18) -"/>
    <att type="string" name="canonicalName" value="768823"/>
  </node>
  <node label="395662" id="-7877">
    <att type="string" name="RefSeqMRNA" value="NM_204856"/>
    <att type="string" name="GeneName" value="NEGR1"/>
    <att type="string" name="ProductName" value="neuronal growth regulator 1"/>
    <att type="string" name="canonicalName" value="395662"/>
  </node>
  <node label="415989" id="-7876">
    <att type="string" name="RefSeqMRNA" value="XM_414331"/>
    <att type="string" name="GeneName" value="FGD3"/>
    <att type="string" name="ProductName" value="hypothetical protein"/>
    <att type="string" name="canonicalName" value="415989"/>
  </node>
  <node label="418654" id="-7875">
    <att type="string" name="RefSeqMRNA" value="XM_416850"/>
    <att type="string" name="GeneName" value="STS"/>
    <att type="string" name="ProductName" value="similar to Steryl-sulfatase precursor (Steroid"/>
    <att type="string" name="canonicalName" value="418654"/>
  </node>
  <node label="416170" id="-7874">
    <att type="string" name="RefSeqMRNA" value="XM_414502"/>
    <att type="string" name="GeneName" value="PANK3"/>
    <att type="string" name="ProductName" value="hypothetical protein"/>
    <att type="string" name="canonicalName" value="416170"/>
  </node>
  <node label="424424" id="-7873">
    <att type="string" name="RefSeqMRNA" value="XM_422267"/>
    <att type="string" name="GeneName" value="SOAT1"/>
    <att type="string" name="ProductName" value="similar to Soat1-prov protein"/>
    <att type="string" name="canonicalName" value="424424"/>
  </node>
  <node label="414834" id="-7872">
    <att type="string" name="RefSeqMRNA" value="NM_001001753"/>
    <att type="string" name="GeneName" value="CYP7A1"/>
    <att type="string" name="ProductName" value="cytochrome P450, family 7, subfamily A,"/>
    <att type="string" name="canonicalName" value="414834"/>
  </node>
  <node label="419853" id="-7871">
    <att type="string" name="RefSeqMRNA" value="NM_001033643"/>
    <att type="string" name="GeneName" value="CR1L"/>
    <att type="string" name="ProductName" value="complement component (3b/4b) receptor 1-like"/>
    <att type="string" name="canonicalName" value="419853"/>
  </node>
  <node label="415993" id="-7870">
    <att type="string" name="RefSeqMRNA" value="XM_414335"/>
    <att type="string" name="GeneName" value="CHDH"/>
    <att type="string" name="ProductName" value="similar to choline dehydrogenase"/>
    <att type="string" name="canonicalName" value="415993"/>
  </node>
  <node label="404746" id="-7869">
    <att type="string" name="RefSeqMRNA" value="XM_422394"/>
    <att type="string" name="GeneName" value="ST6GALNAC3"/>
    <att type="string" name="ProductName" value="similar to alpha-2,6-sialyltransferase ST6GalNAc"/>
    <att type="string" name="canonicalName" value="404746"/>
  </node>
  <node label="416469" id="-7868">
    <att type="string" name="RefSeqMRNA" value="XM_414775"/>
    <att type="string" name="GeneName" value="CHST12"/>
    <att type="string" name="ProductName" value="similar to Carbohydrate sulfotransferase 12"/>
    <att type="string" name="canonicalName" value="416469"/>
  </node>
  <node label="414797" id="-7867">
    <att type="string" name="RefSeqMRNA" value="NM_001001747"/>
    <att type="string" name="GeneName" value="ST8SIA5"/>
    <att type="string" name="ProductName" value="ST8 alpha-N-acetyl-neuraminide"/>
    <att type="string" name="canonicalName" value="414797"/>
  </node>
  <node label="417196" id="-7866">
    <att type="string" name="RefSeqMRNA" value="NM_001030689"/>
    <att type="string" name="GeneName" value="RCJMB04_6j10"/>
    <att type="string" name="ProductName" value="dolichyl pyrophosphate phosphatase 1"/>
    <att type="string" name="canonicalName" value="417196"/>
  </node>
  <node label="424367" id="-7865">
    <att type="string" name="RefSeqMRNA" value="XM_422210"/>
    <att type="string" name="GeneName" value="HSD17B7"/>
    <att type="string" name="ProductName" value="similar to 17-beta hydroxysteroid dehydrogenase"/>
    <att type="string" name="canonicalName" value="424367"/>
  </node>
  <node label="421726" id="-7864">
    <att type="string" name="RefSeqMRNA" value="XM_419762"/>
    <att type="string" name="GeneName" value="MAN1A1"/>
    <att type="string" name="ProductName" value="similar to mannosidase, alpha, class 1A, member"/>
    <att type="string" name="canonicalName" value="421726"/>
  </node>
  <node label="422587" id="-7863">
    <att type="string" name="RefSeqMRNA" value="XM_420546"/>
    <att type="string" name="GeneName" value="NUDT9"/>
    <att type="string" name="ProductName" value="similar to Nudix (nucleoside diphosphate linked"/>
    <att type="string" name="canonicalName" value="422587"/>
  </node>
  <node label="770297" id="-7862">
    <att type="string" name="RefSeqMRNA" value="XM_001233631"/>
    <att type="string" name="GeneName" value="HSD17B12"/>
    <att type="string" name="ProductName" value="similar to steroid dehydrogenase"/>
    <att type="string" name="canonicalName" value="770297"/>
  </node>
  <node label="423592" id="-7861">
    <att type="string" name="RefSeqMRNA" value="XM_421479"/>
    <att type="string" name="GeneName" value="DDHD1"/>
    <att type="string" name="ProductName" value="similar to DDHD domain containing 1"/>
    <att type="string" name="canonicalName" value="423592"/>
  </node>
  <node label="422551" id="-7860">
    <att type="string" name="RefSeqMRNA" value="XM_420512"/>
    <att type="string" name="GeneName" value="ENPP6"/>
    <att type="string" name="ProductName" value="hypothetical protein"/>
    <att type="string" name="canonicalName" value="422551"/>
  </node>
  <node label="426737" id="-7859">
    <att type="string" name="RefSeqMRNA" value="XM_424354"/>
    <att type="string" name="GeneName" value="MAPT"/>
    <att type="string" name="ProductName" value="similar to CNS specific microtubule-associated"/>
    <att type="string" name="canonicalName" value="426737"/>
  </node>
  <node label="414139" id="-7858">
    <att type="string" name="RefSeqMRNA" value="NM_001001528"/>
    <att type="string" name="GeneName" value="AMY1A"/>
    <att type="string" name="ProductName" value="amylase, alpha 1A salivary"/>
    <att type="string" name="canonicalName" value="414139"/>
  </node>
  <node label="421092" id="-7857">
    <att type="string" name="RefSeqMRNA" value="NM_001031016"/>
    <att type="string" name="GeneName" value="RCJMB04_19h3"/>
    <att type="string" name="ProductName" value="UDP-Gal:betaGlcNAc beta 1,4-"/>
    <att type="string" name="canonicalName" value="421092"/>
  </node>
  <node label="427968" id="-7856">
    <att type="string" name="RefSeqMRNA" value="XM_425540"/>
    <att type="string" name="GeneName" value="NCAM2"/>
    <att type="string" name="ProductName" value="similar to Neural cell adhesion molecule 2"/>
    <att type="string" name="canonicalName" value="427968"/>
  </node>
  <node label="395300" id="-7855">
    <att type="string" name="RefSeqMRNA" value="NM_204601"/>
    <att type="string" name="GeneName" value="SULT1C3"/>
    <att type="string" name="ProductName" value="sulfotransferase family, cytosolic, 1C, member"/>
    <att type="string" name="canonicalName" value="395300"/>
  </node>
  <node label="425536" id="-7854">
    <att type="string" name="RefSeqMRNA" value="XM_423289"/>
    <att type="string" name="GeneName" value="ESPL1"/>
    <att type="string" name="ProductName" value="similar to separase"/>
    <att type="string" name="canonicalName" value="425536"/>
  </node>
  <node label="422127" id="-7853">
    <att type="string" name="RefSeqMRNA" value="XM_420130"/>
    <att type="string" name="GeneName" value="LLGL2"/>
    <att type="string" name="ProductName" value="similar to lethal giant larvae homolog 2"/>
    <att type="string" name="canonicalName" value="422127"/>
  </node>
  <node label="420861" id="-7852">
    <att type="string" name="RefSeqMRNA" value="XM_418950"/>
    <att type="string" name="GeneName" value="GCNT2"/>
    <att type="string" name="ProductName" value="hypothetical protein"/>
    <att type="string" name="canonicalName" value="420861"/>
  </node>
  <node label="421589" id="-7851">
    <att type="string" name="RefSeqMRNA" value="XM_419627"/>
    <att type="string" name="GeneName" value="FNDC1"/>
    <att type="string" name="ProductName" value="similar to fibronectin type III domain"/>
    <att type="string" name="canonicalName" value="421589"/>
  </node>
  <node label="422866" id="-7850">
    <att type="string" name="RefSeqMRNA" value="XM_420811"/>
    <att type="string" name="GeneName" value="LOC422866"/>
    <att type="string" name="ProductName" value="similar to actin binding LIM protein family"/>
    <att type="string" name="canonicalName" value="422866"/>
  </node>
  <node label="428549" id="-7849">
    <att type="string" name="RefSeqMRNA" value="XM_426104"/>
    <att type="string" name="GeneName" value="NKX2-2"/>
    <att type="string" name="ProductName" value="similar to homeodomain protein"/>
    <att type="string" name="canonicalName" value="428549"/>
  </node>
  <node label="771009" id="-7848">
    <att type="string" name="RefSeqMRNA" value="XM_001234329"/>
    <att type="string" name="GeneName" value="CLCA2"/>
    <att type="string" name="ProductName" value="similar to calcium-activated chloride channel-2"/>
    <att type="string" name="canonicalName" value="771009"/>
  </node>
  <node label="423794" id="-7847">
    <att type="string" name="RefSeqMRNA" value="XM_421666"/>
    <att type="string" name="GeneName" value="HTR7"/>
    <att type="string" name="ProductName" value="similar to 5-HT receptor 7a"/>
    <att type="string" name="canonicalName" value="423794"/>
  </node>
  <node label="420532" id="-7846">
    <att type="string" name="RefSeqMRNA" value="XM_418634"/>
    <att type="string" name="GeneName" value="OLAH"/>
    <att type="string" name="ProductName" value="similar to S-acyl fatty acid synthase"/>
    <att type="string" name="canonicalName" value="420532"/>
  </node>
  <node label="771663" id="-7845">
    <att type="string" name="RefSeqMRNA" value="XM_001234916"/>
    <att type="string" name="GeneName" value="TAS2R7"/>
    <att type="string" name="ProductName" value="taste receptor, type 2, member"/>
    <att type="string" name="canonicalName" value="771663"/>
  </node>
  <node label="419743" id="-7844">
    <att type="string" name="RefSeqMRNA" value="NM_001030909"/>
    <att type="string" name="GeneName" value="RCJMB04_25f22"/>
    <att type="string" name="ProductName" value="ATPase, H+/K+ transporting, nongastric, alpha"/>
    <att type="string" name="canonicalName" value="419743"/>
  </node>
  <node label="418107" id="-7843">
    <att type="string" name="RefSeqMRNA" value="XM_416341"/>
    <att type="string" name="GeneName" value="AKR1D1"/>
    <att type="string" name="ProductName" value="similar to MGC108342 protein"/>
    <att type="string" name="canonicalName" value="418107"/>
  </node>
  <node label="416462" id="-7842">
    <att type="string" name="RefSeqMRNA" value="XM_001232640"/>
    <att type="string" name="GeneName" value="GAA"/>
    <att type="string" name="ProductName" value="similar to acid alpha glucosidase"/>
    <att type="string" name="canonicalName" value="416462"/>
  </node>
  <node label="424286" id="-7841">
    <att type="string" name="RefSeqMRNA" value="XM_422131"/>
    <att type="string" name="GeneName" value="MGAT5"/>
    <att type="string" name="ProductName" value="similar to N-acetylglucosaminyltransferase V"/>
    <att type="string" name="canonicalName" value="424286"/>
  </node>
  <node label="420776" id="-7840">
    <att type="string" name="RefSeqMRNA" value="XM_418872"/>
    <att type="string" name="GeneName" value="BLVRA"/>
    <att type="string" name="ProductName" value="similar to Biliverdin reductase A"/>
    <att type="string" name="canonicalName" value="420776"/>
  </node>
  <node label="417193" id="-7839">
    <att type="string" name="RefSeqMRNA" value="XM_415475"/>
    <att type="string" name="GeneName" value="PTGES"/>
    <att type="string" name="ProductName" value="similar to Ptges-prov protein"/>
    <att type="string" name="canonicalName" value="417193"/>
  </node>
  <node label="423618" id="-7838">
    <att type="string" name="RefSeqMRNA" value="XM_421503"/>
    <att type="string" name="GeneName" value="OGDHL"/>
    <att type="string" name="ProductName" value="similar to MGC84242 protein"/>
    <att type="string" name="canonicalName" value="423618"/>
  </node>
  <node label="420753" id="-7837">
    <att type="string" name="RefSeqMRNA" value="XM_418851"/>
    <att type="string" name="GeneName" value="C7orf16"/>
    <att type="string" name="ProductName" value="similar to G-substrate"/>
    <att type="string" name="canonicalName" value="420753"/>
  </node>
  <node label="424661" id="-7836">
    <att type="string" name="RefSeqMRNA" value="NM_001031288"/>
    <att type="string" name="GeneName" value="RCJMB04_27e12"/>
    <att type="string" name="ProductName" value="24-dehydrocholesterol reductase"/>
    <att type="string" name="canonicalName" value="424661"/>
  </node>
  <node label="421422" id="-7835">
    <att type="string" name="RefSeqMRNA" value="XM_419476"/>
    <att type="string" name="GeneName" value="DAAM2"/>
    <att type="string" name="ProductName" value="similar to RP1-278E11.1"/>
    <att type="string" name="canonicalName" value="421422"/>
  </node>
  <node label="807640" id="-7834">
    <att type="string" name="RefSeqMRNA" value="NC_001323"/>
    <att type="string" name="GeneName" value="ND6"/>
    <att type="string" name="ProductName" value="NADH dehydrogenase subunit 6"/>
    <att type="string" name="canonicalName" value="807640"/>
  </node>
  <node label="395346" id="-7833">
    <att type="string" name="RefSeqMRNA" value="XM_414163"/>
    <att type="string" name="GeneName" value="BCMO1"/>
    <att type="string" name="ProductName" value="beta-carotene 15,15&apos;-monooxygenase 1"/>
    <att type="string" name="canonicalName" value="395346"/>
  </node>
  <node label="416894" id="-7832">
    <att type="string" name="RefSeqMRNA" value="XM_415185"/>
    <att type="string" name="GeneName" value="DAO"/>
    <att type="string" name="ProductName" value="hypothetical protein"/>
    <att type="string" name="canonicalName" value="416894"/>
  </node>
  <node label="424319" id="-7831">
    <att type="string" name="RefSeqMRNA" value="XM_422165"/>
    <att type="string" name="GeneName" value="GALNT13"/>
    <att type="string" name="ProductName" value="hypothetical protein"/>
    <att type="string" name="canonicalName" value="424319"/>
  </node>
  <node label="421436" id="-7830">
    <att type="string" name="RefSeqMRNA" value="NM_001031056"/>
    <att type="string" name="GeneName" value="RCJMB04_28n18"/>
    <att type="string" name="ProductName" value="alanyl-tRNA synthetase like"/>
    <att type="string" name="canonicalName" value="421436"/>
  </node>
  <node label="427985" id="-7829">
    <att type="string" name="RefSeqMRNA" value="XM_425555"/>
    <att type="string" name="GeneName" value="B3GALT5"/>
    <att type="string" name="ProductName" value="similar to UDP-Gal:GlcNAc"/>
    <att type="string" name="canonicalName" value="427985"/>
  </node>
  <node label="395389" id="-7828">
    <att type="string" name="RefSeqMRNA" value="NM_204669"/>
    <att type="string" name="GeneName" value="ALDH1A3"/>
    <att type="string" name="ProductName" value="aldehyde dehydrogenase 1 family, member A3"/>
    <att type="string" name="canonicalName" value="395389"/>
  </node>
  <node label="395887" id="-7827">
    <att type="string" name="RefSeqMRNA" value="NM_205030"/>
    <att type="string" name="GeneName" value="AMH"/>
    <att type="string" name="ProductName" value="anti-Mullerian hormone"/>
    <att type="string" name="canonicalName" value="395887"/>
  </node>
  <node label="431597" id="-7826">
    <att type="string" name="RefSeqMRNA" value="XM_429151"/>
    <att type="string" name="GeneName" value="SV2C"/>
    <att type="string" name="ProductName" value="similar to Synaptic vesicle glycoprotein 2C"/>
    <att type="string" name="canonicalName" value="431597"/>
  </node>
  <node label="415809" id="-7825">
    <att type="string" name="RefSeqMRNA" value="NM_001004373"/>
    <att type="string" name="GeneName" value="NAT2"/>
    <att type="string" name="ProductName" value="arylamide acetylase 2"/>
    <att type="string" name="canonicalName" value="415809"/>
  </node>
  <node label="415437" id="-7824">
    <att type="string" name="RefSeqMRNA" value="XM_413819"/>
    <att type="string" name="GeneName" value="CEP152"/>
    <att type="string" name="ProductName" value="similar to CEP152 protein"/>
    <att type="string" name="canonicalName" value="415437"/>
  </node>
  <node label="427900" id="-7823">
    <att type="string" name="RefSeqMRNA" value="XM_425474"/>
    <att type="string" name="GeneName" value="CACNA1I"/>
    <att type="string" name="ProductName" value="similar to voltage-dependent calcium channel"/>
    <att type="string" name="canonicalName" value="427900"/>
  </node>
  <node label="474379" id="-7822">
    <att type="string" name="RefSeqMRNA" value="XM_001231829"/>
    <att type="string" name="GeneName" value="GNAL"/>
    <att type="string" name="ProductName" value="guanine nucleotide binding pro"/>
    <att type="string" name="canonicalName" value="474379"/>
  </node>
  <node label="395273" id="-7821">
    <att type="string" name="RefSeqMRNA" value="NM_204582"/>
    <att type="string" name="GeneName" value="GJD2"/>
    <att type="string" name="ProductName" value="gap junction protein, delta 2, 36kDa"/>
    <att type="string" name="canonicalName" value="395273"/>
  </node>
  <node label="418013" id="-7820">
    <att type="string" name="RefSeqMRNA" value="NM_001012693"/>
    <att type="string" name="GeneName" value="MGAT3"/>
    <att type="string" name="ProductName" value="mannosyl (beta-1,4-)-glycoprotein"/>
    <att type="string" name="canonicalName" value="418013"/>
  </node>
  <node label="424302" id="-7819">
    <att type="string" name="RefSeqMRNA" value="XM_422147"/>
    <att type="string" name="GeneName" value="KYNU"/>
    <att type="string" name="ProductName" value="similar to L-kynurenine hydrolase"/>
    <att type="string" name="canonicalName" value="424302"/>
  </node>
  <node label="419707" id="-7818">
    <att type="string" name="RefSeqMRNA" value="XM_417851"/>
    <att type="string" name="GeneName" value="ESAM"/>
    <att type="string" name="ProductName" value="similar to Endothelial cell adhesion molecule"/>
    <att type="string" name="canonicalName" value="419707"/>
  </node>
  <node label="395227" id="-7817">
    <att type="string" name="RefSeqMRNA" value="NM_204545"/>
    <att type="string" name="GeneName" value="SULT1B1"/>
    <att type="string" name="ProductName" value="sulfotransferase family, cytosolic, 1B, member"/>
    <att type="string" name="canonicalName" value="395227"/>
  </node>
  <node label="424298" id="-7816">
    <att type="string" name="RefSeqMRNA" value="XM_422143"/>
    <att type="string" name="GeneName" value="HNMT"/>
    <att type="string" name="ProductName" value="similar to Histamine N-methyltransferase"/>
    <att type="string" name="canonicalName" value="424298"/>
  </node>
  <node label="420210" id="-7815">
    <att type="string" name="RefSeqMRNA" value="NM_001008455"/>
    <att type="string" name="GeneName" value="ATP6V0D2"/>
    <att type="string" name="ProductName" value="ATPase, H+ transporting, lysosomal 38kDa, V0"/>
    <att type="string" name="canonicalName" value="420210"/>
  </node>
  <node label="428374" id="-7814">
    <att type="string" name="RefSeqMRNA" value="NM_001031505"/>
    <att type="string" name="GeneName" value="RCJMB04_2p18"/>
    <att type="string" name="ProductName" value="phosphatidylserine synthase 1"/>
    <att type="string" name="canonicalName" value="428374"/>
  </node>
  <node label="420361" id="-7813">
    <att type="string" name="RefSeqMRNA" value="XM_418466"/>
    <att type="string" name="GeneName" value="ENPP2"/>
    <att type="string" name="ProductName" value="similar to autotaxin isoform 1 preproprotein"/>
    <att type="string" name="canonicalName" value="420361"/>
  </node>
  <node label="430630" id="-7812">
    <att type="string" name="RefSeqMRNA" value="XM_428185"/>
    <att type="string" name="GeneName" value="CNGA4"/>
    <att type="string" name="ProductName" value="similar to cyclic nucleotide gated cation"/>
    <att type="string" name="canonicalName" value="430630"/>
  </node>
  <node label="422858" id="-7811">
    <att type="string" name="RefSeqMRNA" value="XM_420804"/>
    <att type="string" name="GeneName" value="PPP2R2C"/>
    <att type="string" name="ProductName" value="similar to phosphoprotein phosphatase (EC"/>
    <att type="string" name="canonicalName" value="422858"/>
  </node>
  <node label="428881" id="-7810">
    <att type="string" name="RefSeqMRNA" value="NM_001031550"/>
    <att type="string" name="GeneName" value="CHRM5"/>
    <att type="string" name="ProductName" value="cholinergic receptor, muscarinic 5"/>
    <att type="string" name="canonicalName" value="428881"/>
  </node>
  <node label="418341" id="-7809">
    <att type="string" name="RefSeqMRNA" value="XM_416563"/>
    <att type="string" name="GeneName" value="B4GALT4"/>
    <att type="string" name="ProductName" value="similar to UDP-Gal:betaGlcNAc beta 1,4-"/>
    <att type="string" name="canonicalName" value="418341"/>
  </node>
  <node label="417429" id="-7808">
    <att type="string" name="RefSeqMRNA" value="XM_415681"/>
    <att type="string" name="GeneName" value="CACNG5"/>
    <att type="string" name="ProductName" value="similar to voltage-dependent calcium channel"/>
    <att type="string" name="canonicalName" value="417429"/>
  </node>
  <node label="429074" id="-7807">
    <att type="string" name="RefSeqMRNA" value="NM_001031560"/>
    <att type="string" name="GeneName" value="RCJMB04_11j23"/>
    <att type="string" name="ProductName" value="N-acetylneuraminate pyruvate lyase"/>
    <att type="string" name="canonicalName" value="429074"/>
  </node>
  <node label="374069" id="-7806">
    <att type="string" name="RefSeqMRNA" value="NM_204228"/>
    <att type="string" name="GeneName" value="MYH3"/>
    <att type="string" name="ProductName" value="myosin, heavy chain 3, skeletal muscle,"/>
    <att type="string" name="canonicalName" value="374069"/>
  </node>
  <node label="418815" id="-7805">
    <att type="string" name="RefSeqMRNA" value="XM_417010"/>
    <att type="string" name="GeneName" value="LMO7"/>
    <att type="string" name="ProductName" value="similar to LIM domain only 7"/>
    <att type="string" name="canonicalName" value="418815"/>
  </node>
  <node label="419517" id="-7804">
    <att type="string" name="RefSeqMRNA" value="XM_417669"/>
    <att type="string" name="GeneName" value="CDS2"/>
    <att type="string" name="ProductName" value="similar to CDP-diacylglycerol synthase"/>
    <att type="string" name="canonicalName" value="419517"/>
  </node>
  <node label="427207" id="-7803">
    <att type="string" name="RefSeqMRNA" value="XM_424794"/>
    <att type="string" name="GeneName" value="GCNT4"/>
    <att type="string" name="ProductName" value="similar to core 2"/>
    <att type="string" name="canonicalName" value="427207"/>
  </node>
  <node label="373942" id="-7802">
    <att type="string" name="RefSeqMRNA" value="NM_204143"/>
    <att type="string" name="GeneName" value="AGMAT"/>
    <att type="string" name="ProductName" value="agmatine ureohydrolase (agmatinase)"/>
    <att type="string" name="canonicalName" value="373942"/>
  </node>
  <node label="395217" id="-7801">
    <att type="string" name="RefSeqMRNA" value="XM_425039"/>
    <att type="string" name="GeneName" value="FBP2"/>
    <att type="string" name="ProductName" value="similar to fructose-1,6-bisphosphatase"/>
    <att type="string" name="canonicalName" value="395217"/>
  </node>
  <node label="422488" id="-7800">
    <att type="string" name="RefSeqMRNA" value="XM_420453"/>
    <att type="string" name="GeneName" value="CSGALNACT1"/>
    <att type="string" name="ProductName" value="similar to"/>
    <att type="string" name="canonicalName" value="422488"/>
  </node>
  <node label="417165" id="-7799">
    <att type="string" name="RefSeqMRNA" value="NM_001012997"/>
    <att type="string" name="GeneName" value="CEL"/>
    <att type="string" name="ProductName" value="carboxyl ester lipase"/>
    <att type="string" name="canonicalName" value="417165"/>
  </node>
  <node label="425010" id="-7798">
    <att type="string" name="RefSeqMRNA" value="XM_422814"/>
    <att type="string" name="GeneName" value="B3GALNT1"/>
    <att type="string" name="ProductName" value="similar to GalT4 protein"/>
    <att type="string" name="canonicalName" value="425010"/>
  </node>
  <node label="424435" id="-7797">
    <att type="string" name="RefSeqMRNA" value="XM_001233252"/>
    <att type="string" name="GeneName" value="TNN"/>
    <att type="string" name="ProductName" value="tenascin N"/>
    <att type="string" name="canonicalName" value="424435"/>
  </node>
  <node label="395178" id="-7796">
    <att type="string" name="RefSeqMRNA" value="XM_425145"/>
    <att type="string" name="GeneName" value="UBA7"/>
    <att type="string" name="ProductName" value="hypothetical protein"/>
    <att type="string" name="canonicalName" value="395178"/>
  </node>
  <node label="421169" id="-7795">
    <att type="string" name="RefSeqMRNA" value="XM_419249"/>
    <att type="string" name="GeneName" value="TUBA2"/>
    <att type="string" name="ProductName" value="hypothetical protein"/>
    <att type="string" name="canonicalName" value="421169"/>
  </node>
  <node label="420642" id="-7794">
    <att type="string" name="RefSeqMRNA" value="XM_418741"/>
    <att type="string" name="GeneName" value="GALNTL2"/>
    <att type="string" name="ProductName" value="hypothetical protein"/>
    <att type="string" name="canonicalName" value="420642"/>
  </node>
  <node label="374168" id="-7793">
    <att type="string" name="RefSeqMRNA" value="NM_204292"/>
    <att type="string" name="GeneName" value="WNT7A"/>
    <att type="string" name="ProductName" value="wingless-type MMTV integration site family,"/>
    <att type="string" name="canonicalName" value="374168"/>
  </node>
  <node label="768759" id="-7792">
    <att type="string" name="RefSeqMRNA" value="XM_001231877"/>
    <att type="string" name="GeneName" value="CNGB1"/>
    <att type="string" name="ProductName" value="similar to cyclic nucleotide-gated cation"/>
    <att type="string" name="canonicalName" value="768759"/>
  </node>
  <node label="417428" id="-7791">
    <att type="string" name="RefSeqMRNA" value="XM_415680"/>
    <att type="string" name="GeneName" value="CACNG1"/>
    <att type="string" name="ProductName" value="similar to voltage-dependent calcium channel"/>
    <att type="string" name="canonicalName" value="417428"/>
  </node>
  <node label="771133" id="-7790">
    <att type="string" name="RefSeqMRNA" value="NM_001079502"/>
    <att type="string" name="GeneName" value="FUT9"/>
    <att type="string" name="ProductName" value="fucosyltransferase 9 (alpha (1,3)"/>
    <att type="string" name="canonicalName" value="771133"/>
  </node>
  <node label="395138" id="-7789">
    <att type="string" name="RefSeqMRNA" value="NM_204479"/>
    <att type="string" name="GeneName" value="ST3GAL6"/>
    <att type="string" name="ProductName" value="ST3 beta-galactoside alpha-2,3-sialyltransferase"/>
    <att type="string" name="canonicalName" value="395138"/>
  </node>
  <node label="396122" id="-7788">
    <att type="string" name="RefSeqMRNA" value="NM_205203"/>
    <att type="string" name="GeneName" value="B4GALT2"/>
    <att type="string" name="ProductName" value="UDP-Gal:betaGlcNAc beta 1,4-"/>
    <att type="string" name="canonicalName" value="396122"/>
  </node>
  <node label="395080" id="-7787">
    <att type="string" name="RefSeqMRNA" value="NM_204436"/>
    <att type="string" name="GeneName" value="NT5C3"/>
    <att type="string" name="ProductName" value="5&apos;-nucleotidase, cytosolic III"/>
    <att type="string" name="canonicalName" value="395080"/>
  </node>
  <node label="421309" id="-7786">
    <att type="string" name="RefSeqMRNA" value="XM_419374"/>
    <att type="string" name="GeneName" value="DGAT2"/>
    <att type="string" name="ProductName" value="similar to Diacylglycerol O-acyltransferase"/>
    <att type="string" name="canonicalName" value="421309"/>
  </node>
  <node label="427260" id="-7785">
    <att type="string" name="RefSeqMRNA" value="XM_424843"/>
    <att type="string" name="GeneName" value="GCNT1"/>
    <att type="string" name="ProductName" value="similar to"/>
    <att type="string" name="canonicalName" value="427260"/>
  </node>
  <node label="417480" id="-7784">
    <att type="string" name="RefSeqMRNA" value="XM_415728"/>
    <att type="string" name="GeneName" value="LOC417480"/>
    <att type="string" name="ProductName" value="similar to putative polypeptide"/>
    <att type="string" name="canonicalName" value="417480"/>
  </node>
  <node label="396306" id="-7783">
    <att type="string" name="RefSeqMRNA" value="XM_424763"/>
    <att type="string" name="GeneName" value="THBS4"/>
    <att type="string" name="ProductName" value="hypothetical protein"/>
    <att type="string" name="canonicalName" value="396306"/>
  </node>
  <node label="396168" id="-7782">
    <att type="string" name="RefSeqMRNA" value="NM_205240"/>
    <att type="string" name="GeneName" value="ST6GALNAC1"/>
    <att type="string" name="ProductName" value="ST6"/>
    <att type="string" name="canonicalName" value="396168"/>
  </node>
  <node label="429128" id="-7781">
    <att type="string" name="RefSeqMRNA" value="XM_426684"/>
    <att type="string" name="GeneName" value="LOC429128"/>
    <att type="string" name="ProductName" value="hypothetical protein"/>
    <att type="string" name="canonicalName" value="429128"/>
  </node>
  <node label="424380" id="-7780">
    <att type="string" name="RefSeqMRNA" value="XM_422225"/>
    <att type="string" name="GeneName" value="HMGCS2"/>
    <att type="string" name="ProductName" value="similar to 3-hydroxy-3-methylglutaryl-coenzyme A"/>
    <att type="string" name="canonicalName" value="424380"/>
  </node>
  <node label="396140" id="-7779">
    <att type="string" name="RefSeqMRNA" value="NM_205217"/>
    <att type="string" name="GeneName" value="ST3GAL1"/>
    <att type="string" name="ProductName" value="ST3 beta-galactoside alpha-2,3-sialyltransferase"/>
    <att type="string" name="canonicalName" value="396140"/>
  </node>
  <node label="418775" id="-7778">
    <att type="string" name="RefSeqMRNA" value="XM_416971"/>
    <att type="string" name="GeneName" value="CLYBL"/>
    <att type="string" name="ProductName" value="similar to citrate lyase beta subunit"/>
    <att type="string" name="canonicalName" value="418775"/>
  </node>
  <node label="428953" id="-7777">
    <att type="string" name="RefSeqMRNA" value="XM_426508"/>
    <att type="string" name="GeneName" value="WNT8B"/>
    <att type="string" name="ProductName" value="similar to WNT8B"/>
    <att type="string" name="canonicalName" value="428953"/>
  </node>
  <node label="395860" id="-7776">
    <att type="string" name="RefSeqMRNA" value="NM_205008"/>
    <att type="string" name="GeneName" value="ST8SIA1"/>
    <att type="string" name="ProductName" value="ST8 alpha-N-acetyl-neuraminide"/>
    <att type="string" name="canonicalName" value="395860"/>
  </node>
  <node label="418477" id="-7775">
    <att type="string" name="canonicalName" value="418477"/>
  </node>
  <node label="427801" id="-7774">
    <att type="string" name="RefSeqMRNA" value="XM_425372"/>
    <att type="string" name="GeneName" value="MGAT5B"/>
    <att type="string" name="ProductName" value="similar to"/>
    <att type="string" name="canonicalName" value="427801"/>
  </node>
  <node label="418692" id="-7773">
    <att type="string" name="RefSeqMRNA" value="NM_001012824"/>
    <att type="string" name="GeneName" value="RCJMB04_3o8"/>
    <att type="string" name="ProductName" value="mannosyl (alpha-1,3-)-glycoprotein"/>
    <att type="string" name="canonicalName" value="418692"/>
  </node>
  <node label="415598" id="-7772">
    <att type="string" name="RefSeqMRNA" value="XM_413966"/>
    <att type="string" name="GeneName" value="CHSY3"/>
    <att type="string" name="ProductName" value="similar to chondroitin sulfate synthase 3"/>
    <att type="string" name="canonicalName" value="415598"/>
  </node>
  <node label="419992" id="-7771">
    <att type="string" name="RefSeqMRNA" value="XM_001233575"/>
    <att type="string" name="GeneName" value="ATP5G1"/>
    <att type="string" name="ProductName" value="similar to P1 subunit isoform 1"/>
    <att type="string" name="canonicalName" value="419992"/>
  </node>
  <node label="422345" id="-7770">
    <att type="string" name="RefSeqMRNA" value="XM_420317"/>
    <att type="string" name="GeneName" value="ACSL4"/>
    <att type="string" name="ProductName" value="similar to Acyl-CoA synthetase"/>
    <att type="string" name="canonicalName" value="422345"/>
  </node>
  <node label="395704" id="-7769">
    <att type="string" name="RefSeqMRNA" value="NM_204888"/>
    <att type="string" name="GeneName" value="FGF12"/>
    <att type="string" name="ProductName" value="fibroblast growth factor 12"/>
    <att type="string" name="canonicalName" value="395704"/>
  </node>
  <node label="423557" id="-7768">
    <att type="string" name="RefSeqMRNA" value="XM_421448"/>
    <att type="string" name="GeneName" value="SOCS4"/>
    <att type="string" name="ProductName" value="hypothetical protein"/>
    <att type="string" name="canonicalName" value="423557"/>
  </node>
  <node label="418223" id="-7767">
    <att type="string" name="RefSeqMRNA" value="XM_416448"/>
    <att type="string" name="GeneName" value="A4GALT"/>
    <att type="string" name="ProductName" value="similar to"/>
    <att type="string" name="canonicalName" value="418223"/>
  </node>
  <node label="418517" id="-7766">
    <att type="string" name="RefSeqMRNA" value="XM_416726"/>
    <att type="string" name="GeneName" value="PIGP"/>
    <att type="string" name="ProductName" value="similar to DCRC-1"/>
    <att type="string" name="canonicalName" value="418517"/>
  </node>
  <node label="423632" id="-7765">
    <att type="string" name="RefSeqMRNA" value="XM_421516"/>
    <att type="string" name="GeneName" value="CSGALNACT2"/>
    <att type="string" name="ProductName" value="similar to Chondroitin sulfate GalNAcT-2"/>
    <att type="string" name="canonicalName" value="423632"/>
  </node>
  <node label="769340" id="-7764">
    <att type="string" name="RefSeqMRNA" value="XM_001232002"/>
    <att type="string" name="GeneName" value="CLDN20"/>
    <att type="string" name="ProductName" value="similar to Claudin-20"/>
    <att type="string" name="canonicalName" value="769340"/>
  </node>
  <node label="408026" id="-7763">
    <att type="string" name="RefSeqMRNA" value="NM_001001301"/>
    <att type="string" name="GeneName" value="TPH2"/>
    <att type="string" name="ProductName" value="tryptophan hydroxylase 2"/>
    <att type="string" name="canonicalName" value="408026"/>
  </node>
  <node label="395279" id="-7762">
    <att type="string" name="RefSeqMRNA" value="NM_204587"/>
    <att type="string" name="GeneName" value="MYH7B"/>
    <att type="string" name="ProductName" value="myosin, heavy polypeptide 7B, cardiac muscle,"/>
    <att type="string" name="canonicalName" value="395279"/>
  </node>
  <node label="395190" id="-7761">
    <att type="string" name="RefSeqMRNA" value="NM_204519"/>
    <att type="string" name="GeneName" value="P2RX1"/>
    <att type="string" name="ProductName" value="purinergic receptor P2X1"/>
    <att type="string" name="canonicalName" value="395190"/>
  </node>
  <node label="374033" id="-7760">
    <att type="string" name="RefSeqMRNA" value="NM_204204"/>
    <att type="string" name="GeneName" value="UGT8"/>
    <att type="string" name="ProductName" value="UDP glycosyltransferase 8 (UDP-galactose"/>
    <att type="string" name="canonicalName" value="374033"/>
  </node>
  <node label="770094" id="-7759">
    <att type="string" name="RefSeqMRNA" value="XM_001232576"/>
    <att type="string" name="GeneName" value="ACAA1"/>
    <att type="string" name="ProductName" value="similar to peroxisomal 3-ketoacyl-CoA thiolase"/>
    <att type="string" name="canonicalName" value="770094"/>
  </node>
  <node label="425034" id="-7758">
    <att type="string" name="RefSeqMRNA" value="XM_422836"/>
    <att type="string" name="GeneName" value="AADAC"/>
    <att type="string" name="ProductName" value="similar to Arylacetamide deacetylase (esterase)"/>
    <att type="string" name="canonicalName" value="425034"/>
  </node>
  <node label="414780" id="-7757">
    <att type="string" name="RefSeqMRNA" value="NM_001001785"/>
    <att type="string" name="GeneName" value="XYLT2"/>
    <att type="string" name="ProductName" value="xylosyltransferase II"/>
    <att type="string" name="canonicalName" value="414780"/>
  </node>
  <node label="419185" id="-7756">
    <att type="string" name="RefSeqMRNA" value="XM_417363"/>
    <att type="string" name="GeneName" value="RBPJL"/>
    <att type="string" name="ProductName" value="similar to recombining binding protein L"/>
    <att type="string" name="canonicalName" value="419185"/>
  </node>
  <node label="378929" id="-7755">
    <att type="string" name="RefSeqMRNA" value="NM_204408"/>
    <att type="string" name="GeneName" value="PDE6H"/>
    <att type="string" name="ProductName" value="phosphodiesterase 6H, cGMP-specific, cone,"/>
    <att type="string" name="canonicalName" value="378929"/>
  </node>
  <node label="424877" id="-7754">
    <att type="string" name="RefSeqMRNA" value="XM_422690"/>
    <att type="string" name="GeneName" value="EHHADH"/>
    <att type="string" name="ProductName" value="similar to Enoyl-Coenzyme A,"/>
    <att type="string" name="canonicalName" value="424877"/>
  </node>
  <node label="428918" id="-7753">
    <att type="string" name="RefSeqMRNA" value="XM_426472"/>
    <att type="string" name="GeneName" value="SGPP1"/>
    <att type="string" name="ProductName" value="similar to sphingosine-1-phosphatase"/>
    <att type="string" name="canonicalName" value="428918"/>
  </node>
  <node label="417065" id="-7752">
    <att type="string" name="RefSeqMRNA" value="XM_001232680"/>
    <att type="string" name="GeneName" value="YFV"/>
    <att type="string" name="ProductName" value="MHC class I antigen"/>
    <att type="string" name="canonicalName" value="417065"/>
  </node>
  <node label="768350" id="-7751">
    <att type="string" name="RefSeqMRNA" value="XM_001231197"/>
    <att type="string" name="GeneName" value="HLA-G"/>
    <att type="string" name="ProductName" value="hypothetical protein"/>
    <att type="string" name="canonicalName" value="768350"/>
  </node>
  <node label="772291" id="-7750">
    <att type="string" name="RefSeqMRNA" value="XM_001235446"/>
    <att type="string" name="GeneName" value="SRD5A2"/>
    <att type="string" name="ProductName" value="similar to 3-oxo-5 alpha-steroid 4-dehydrogenase"/>
    <att type="string" name="canonicalName" value="772291"/>
  </node>
  <node label="396015" id="-7749">
    <att type="string" name="RefSeqMRNA" value="NM_205118"/>
    <att type="string" name="GeneName" value="HSD3B1"/>
    <att type="string" name="ProductName" value="hydroxy-delta-5-steroid dehydrogenase, 3 beta-"/>
    <att type="string" name="canonicalName" value="396015"/>
  </node>
  <node label="424677" id="-7748">
    <att type="string" name="RefSeqMRNA" value="XM_422510"/>
    <att type="string" name="GeneName" value="LOC424677"/>
    <att type="string" name="ProductName" value="hypothetical protein"/>
    <att type="string" name="canonicalName" value="424677"/>
  </node>
  <node label="418790" id="-7747">
    <att type="string" name="RefSeqMRNA" value="XM_416985"/>
    <att type="string" name="GeneName" value="CLDN10"/>
    <att type="string" name="ProductName" value="similar to claudin 10 isoform 2"/>
    <att type="string" name="canonicalName" value="418790"/>
  </node>
  <node label="415996" id="-7746">
    <att type="string" name="RefSeqMRNA" value="XM_414338"/>
    <att type="string" name="GeneName" value="CACNA2D3"/>
    <att type="string" name="ProductName" value="similar to voltage-gated calcium channel"/>
    <att type="string" name="canonicalName" value="415996"/>
  </node>
  <node label="395562" id="-125">
    <att type="string" name="vizmap:ESM_sub1_16_51 NODE_WIDTH" value="50.000000953674316"/>
    <att type="string" name="RefSeqMRNA" value="NM_204784"/>
    <att type="string" name="GeneID" value="395562"/>
    <att type="string" name="vizmap:ESM_sub1_16_51-01 NODE_FILL_COLOR" value="java.awt.Color[r=33,g=171,b=0]"/>
    <att type="string" name="vizmap:ESM_sub1_16_51-01 NODE_SHAPE" value="ELLIPSE"/>
    <att type="real" name="streak_vs_epi_exp" value="-0.68"/>
    <att type="string" name="Column 10" value="C"/>
    <att type="string" name="GeneName" value="WNT11"/>
    <att type="real" name="meso_vs_streak_sig" value="0.0"/>
    <att type="string" name="Column 4" value="WNT11_CHICK"/>
    <att type="string" name="Column 1" value="entrez_geneid"/>
    <att type="list" name="cytoscape.alias.list">
      <att type="string" name="cytoscape.alias.list" value="395562"/>
    </att>
    <att type="string" name="RefSeq" value="NP_990115"/>
    <att type="string" name="Column 12" value="IPI00571216"/>
    <att type="string" name="Column 7" value="GOA:spkw|GO_REF:0000004"/>
    <att type="string" name="Column 11" value="WNT11, WNT-11: Protein Wnt-11 precursor"/>
    <att type="string" name="Column 8" value="IEA"/>
    <att type="string" name="vizmap:ESM_sub1_16_51 NODE_SHAPE" value="ELLIPSE"/>
    <att type="string" name="Column 5" value=""/>
    <att type="string" name="Column 16" value="UniProtKB"/>
    <att type="string" name="vizmap:ESM_sub1_16_51-01 NODE_WIDTH" value="69.40060710906982"/>
    <att type="string" name="vizmap:ESM_sub1_16_51 NODE_LINE_WIDTH" value="0.0"/>
    <att type="string" name="Column 3" value="P49339"/>
    <att type="integer" name="Column 15" value="20080501"/>
    <att type="string" name="vizmap:ESM_sub1_16_51 NODE_FILL_COLOR" value="java.awt.Color[r=67,g=137,b=0]"/>
    <att type="real" name="meso_vs_streak_exp" value="1.09"/>
    <att type="string" name="Column 9" value="SP_KW:KW-0272"/>
    <att type="string" name="ProductName" value="wingless-type MMTV integration site family,"/>
    <att type="string" name="Column 13" value="protein"/>
    <att type="list" name="Column 6">
      <att type="string" name="Column 6" value="GO:0004871"/>
      <att type="string" name="Column 6" value="GO:0007223"/>
      <att type="string" name="Column 6" value="GO:0007275"/>
      <att type="string" name="Column 6" value="GO:0005576"/>
      <att type="string" name="Column 6" value="GO:0005578"/>
    </att>
    <att type="real" name="streak_vs_epi_sig" value="0.01"/>
    <att type="string" name="canonicalName" value="395562"/>
    <att type="string" name="vizmap:ESM_sub1_16_51-01 NODE_HEIGHT" value="30.0"/>
    <att type="string" name="Column 14" value="taxon:9031"/>
    <att type="string" name="vizmap:ESM_sub1_16_51 NODE_HEIGHT" value="50.0"/>
  </node>
  <node label="395394" id="-187">
    <att type="string" name="vizmap:ESM_sub1_16_51 NODE_WIDTH" value="50.0"/>
    <att type="string" name="RefSeqMRNA" value="NM_204674"/>
    <att type="string" name="GeneID" value="395394"/>
    <att type="string" name="vizmap:ESM_sub1_16_51-01 NODE_FILL_COLOR" value="java.awt.Color[r=204,g=0,b=0]"/>
    <att type="string" name="vizmap:ESM_sub1_16_51-01 NODE_SHAPE" value="ELLIPSE"/>
    <att type="real" name="streak_vs_epi_exp" value="1.7"/>
    <att type="string" name="Column 10" value="F"/>
    <att type="string" name="GeneName" value="FGF19"/>
    <att type="real" name="meso_vs_streak_sig" value="0.0"/>
    <att type="string" name="Column 4" value="ENSGALP00000012209"/>
    <att type="string" name="Column 1" value="entrez_geneid"/>
    <att type="list" name="cytoscape.alias.list">
      <att type="string" name="cytoscape.alias.list" value="395394"/>
    </att>
    <att type="string" name="RefSeq" value="NP_990005"/>
    <att type="string" name="Column 12" value="IPI00819630"/>
    <att type="string" name="Column 7" value="GOA:interpro|GO_REF:0000002"/>
    <att type="string" name="Column 11" value=""/>
    <att type="string" name="Column 8" value="IEA"/>
    <att type="string" name="vizmap:ESM_sub1_16_51 NODE_SHAPE" value="ELLIPSE"/>
    <att type="string" name="Column 5" value=""/>
    <att type="string" name="Column 16" value="UniProtKB"/>
    <att type="string" name="vizmap:ESM_sub1_16_51-01 NODE_WIDTH" value="70.08203125"/>
    <att type="string" name="vizmap:ESM_sub1_16_51 NODE_LINE_WIDTH" value="0.0"/>
    <att type="string" name="Column 3" value="ENSGALP00000012209"/>
    <att type="integer" name="Column 15" value="20080501"/>
    <att type="string" name="vizmap:ESM_sub1_16_51 NODE_FILL_COLOR" value="java.awt.Color[r=189,g=15,b=0]"/>
    <att type="real" name="meso_vs_streak_exp" value="-1.24"/>
    <att type="string" name="Column 9" value="InterPro:IPR002348"/>
    <att type="string" name="ProductName" value="fibroblast growth factor 19"/>
    <att type="string" name="Column 13" value="protein"/>
    <att type="list" name="Column 6">
      <att type="string" name="Column 6" value="GO:0008083"/>
      <att type="string" name="Column 6" value="GO:0008083"/>
      <att type="string" name="Column 6" value="GO:0008083"/>
    </att>
    <att type="real" name="streak_vs_epi_sig" value="0.0"/>
    <att type="string" name="canonicalName" value="395394"/>
    <att type="string" name="vizmap:ESM_sub1_16_51-01 NODE_HEIGHT" value="30.0"/>
    <att type="string" name="Column 14" value="taxon:9031"/>
    <att type="string" name="vizmap:ESM_sub1_16_51 NODE_HEIGHT" value="50.0"/>
  </node>
  <node label="423986" id="-7745">
    <att type="string" name="RefSeqMRNA" value="XM_421846"/>
    <att type="string" name="GeneName" value="COL5A2"/>
    <att type="string" name="ProductName" value="similar to type V preprocollagen alpha 2 chain"/>
    <att type="string" name="canonicalName" value="423986"/>
  </node>
  <node label="395473" id="-7744">
    <att type="string" name="RefSeqMRNA" value="NM_204723"/>
    <att type="string" name="GeneName" value="ATP6V0A2"/>
    <att type="string" name="ProductName" value="ATPase, H+ transporting, lysosomal V0 subunit"/>
    <att type="string" name="canonicalName" value="395473"/>
  </node>
  <node label="422454" id="-7743">
    <att type="string" name="RefSeqMRNA" value="XM_420420"/>
    <att type="string" name="GeneName" value="INPP4B"/>
    <att type="string" name="ProductName" value="similar to Inositol polyphosphate-4-phosphatase,"/>
    <att type="string" name="canonicalName" value="422454"/>
  </node>
  <node label="424405" id="-7742">
    <att type="string" name="RefSeqMRNA" value="XM_422248"/>
    <att type="string" name="GeneName" value="ALDH9A1"/>
    <att type="string" name="ProductName" value="similar to Aldehyde dehydrogenase 9 family,"/>
    <att type="string" name="canonicalName" value="424405"/>
  </node>
  <node label="396543" id="-7741">
    <att type="string" name="RefSeqMRNA" value="NM_205531"/>
    <att type="string" name="GeneName" value="WNT8A"/>
    <att type="string" name="ProductName" value="wingless-type MMTV integration site family,"/>
    <att type="string" name="canonicalName" value="396543"/>
  </node>
  <node label="418101" id="-7740">
    <att type="string" name="RefSeqMRNA" value="XM_416334"/>
    <att type="string" name="GeneName" value="LOC418101"/>
    <att type="string" name="ProductName" value="similar to Thromboxane A synthase 1 (platelet,"/>
    <att type="string" name="canonicalName" value="418101"/>
  </node>
  <node label="424005" id="-7739">
    <att type="string" name="RefSeqMRNA" value="NM_001006511"/>
    <att type="string" name="GeneName" value="ACADL"/>
    <att type="string" name="ProductName" value="acyl-Coenzyme A dehydrogenase, long chain"/>
    <att type="string" name="canonicalName" value="424005"/>
  </node>
  <node label="428564" id="-7738">
    <att type="string" name="RefSeqMRNA" value="XM_426120"/>
    <att type="string" name="GeneName" value="PFN3"/>
    <att type="string" name="ProductName" value="hypothetical protein"/>
    <att type="string" name="canonicalName" value="428564"/>
  </node>
  <node label="693260" id="-7737">
    <att type="string" name="RefSeqMRNA" value="NM_001044683"/>
    <att type="string" name="GeneName" value="HLA-G"/>
    <att type="string" name="ProductName" value="major histocompatibility complex, class I, G"/>
    <att type="string" name="canonicalName" value="693260"/>
  </node>
  <node label="426415" id="-7736">
    <att type="string" name="RefSeqMRNA" value="XM_424063"/>
    <att type="string" name="GeneName" value="LOC426415"/>
    <att type="string" name="ProductName" value="hypothetical protein"/>
    <att type="string" name="canonicalName" value="426415"/>
  </node>
  <node label="407775" id="-7735">
    <att type="string" name="RefSeqMRNA" value="NM_001001192"/>
    <att type="string" name="GeneName" value="ST3GAL5"/>
    <att type="string" name="ProductName" value="ST3 beta-galactoside alpha-2,3-sialyltransferase"/>
    <att type="string" name="canonicalName" value="407775"/>
  </node>
  <node label="428756" id="-7734">
    <att type="string" name="RefSeqMRNA" value="XM_426312"/>
    <att type="string" name="GeneName" value="CLDN23"/>
    <att type="string" name="ProductName" value="hypothetical protein"/>
    <att type="string" name="canonicalName" value="428756"/>
  </node>
  <node label="419675" id="-7733">
    <att type="string" name="RefSeqMRNA" value="XM_417822"/>
    <att type="string" name="GeneName" value="NT5C1A"/>
    <att type="string" name="ProductName" value="similar to 5-nucleotidase"/>
    <att type="string" name="canonicalName" value="419675"/>
  </node>
  <node label="418524" id="-7732">
    <att type="string" name="RefSeqMRNA" value="XM_416733"/>
    <att type="string" name="GeneName" value="IGSF5"/>
    <att type="string" name="ProductName" value="similar to cell adhesion molecule JCAM"/>
    <att type="string" name="canonicalName" value="418524"/>
  </node>
  <node label="777091" id="-7731">
    <att type="string" name="RefSeqMRNA" value="XM_001236565"/>
    <att type="string" name="GeneName" value="LOC777091"/>
    <att type="string" name="ProductName" value="similar to DNA primase (subunit p48)"/>
    <att type="string" name="canonicalName" value="777091"/>
  </node>
  <node label="424960" id="-7730">
    <att type="string" name="RefSeqMRNA" value="NM_001113761"/>
    <att type="string" name="GeneName" value="B3GNT5"/>
    <att type="string" name="ProductName" value="similar to"/>
    <att type="string" name="canonicalName" value="424960"/>
  </node>
  <node label="395516" id="-7729">
    <att type="string" name="RefSeqMRNA" value="XM_423367"/>
    <att type="string" name="GeneName" value="DTX4"/>
    <att type="string" name="ProductName" value="similar to deltex 2"/>
    <att type="string" name="canonicalName" value="395516"/>
  </node>
  <node label="374046" id="-7728">
    <att type="string" name="RefSeqMRNA" value="XM_001231623"/>
    <att type="string" name="GeneName" value="COL11A1"/>
    <att type="string" name="ProductName" value="similar to alpha-1 (type XI) collagen isoform 1"/>
    <att type="string" name="canonicalName" value="374046"/>
  </node>
  <node label="415748" id="-7727">
    <att type="string" name="RefSeqMRNA" value="XM_414113"/>
    <att type="string" name="GeneName" value="MYLK3"/>
    <att type="string" name="ProductName" value="similar to myosin light chain kinase (MLCK)"/>
    <att type="string" name="canonicalName" value="415748"/>
  </node>
  <node label="422997" id="-7726">
    <att type="string" name="RefSeqMRNA" value="XM_420929"/>
    <att type="string" name="GeneName" value="PTDSS2"/>
    <att type="string" name="ProductName" value="similar to Phosphatidylserine synthase 2"/>
    <att type="string" name="canonicalName" value="422997"/>
  </node>
  <node label="422330" id="-7725">
    <att type="string" name="RefSeqMRNA" value="NM_001044650"/>
    <att type="string" name="GeneName" value="FGF16"/>
    <att type="string" name="ProductName" value="fibroblast growth factor 16"/>
    <att type="string" name="canonicalName" value="422330"/>
  </node>
  <node label="426929" id="-7724">
    <att type="string" name="RefSeqMRNA" value="XM_424539"/>
    <att type="string" name="GeneName" value="ENPP1"/>
    <att type="string" name="ProductName" value="similar to PDNP1"/>
    <att type="string" name="canonicalName" value="426929"/>
  </node>
  <node label="415455" id="-7723">
    <att type="string" name="RefSeqMRNA" value="XM_413834"/>
    <att type="string" name="GeneName" value="PDE8A"/>
    <att type="string" name="ProductName" value="similar to cAMP-specific cyclic nucleotide"/>
    <att type="string" name="canonicalName" value="415455"/>
  </node>
  <node label="424839" id="-7722">
    <att type="string" name="RefSeqMRNA" value="XM_422650"/>
    <att type="string" name="GeneName" value="DGKG"/>
    <att type="string" name="ProductName" value="similar to Dgkb protein"/>
    <att type="string" name="canonicalName" value="424839"/>
  </node>
  <node label="374089" id="-7721">
    <att type="string" name="RefSeqMRNA" value="NM_204242"/>
    <att type="string" name="GeneName" value="SEMA3E"/>
    <att type="string" name="ProductName" value="semaphorin 3E"/>
    <att type="string" name="canonicalName" value="374089"/>
  </node>
  <node label="428071" id="-7720">
    <att type="string" name="RefSeqMRNA" value="XM_425629"/>
    <att type="string" name="GeneName" value="CYSLTR2"/>
    <att type="string" name="ProductName" value="similar to cysteinyl leukotriene receptor type"/>
    <att type="string" name="canonicalName" value="428071"/>
  </node>
  <node label="427185" id="-7719">
    <att type="string" name="RefSeqMRNA" value="NM_001039603"/>
    <att type="string" name="GeneName" value="PRKAA1"/>
    <att type="string" name="ProductName" value="protein kinase, AMP-activated, alpha 1 catalytic"/>
    <att type="string" name="canonicalName" value="427185"/>
  </node>
  <node label="421303" id="-7718">
    <att type="string" name="RefSeqMRNA" value="NM_001031039"/>
    <att type="string" name="GeneName" value="RCJMB04_5b22"/>
    <att type="string" name="ProductName" value="lysocardiolipin acyltransferase"/>
    <att type="string" name="canonicalName" value="421303"/>
  </node>
  <node label="772082" id="-7717">
    <att type="string" name="RefSeqMRNA" value="XM_001235269"/>
    <att type="string" name="GeneName" value="PLA2G12A"/>
    <att type="string" name="ProductName" value="hypothetical protein"/>
    <att type="string" name="canonicalName" value="772082"/>
  </node>
  <node label="395650" id="-7716">
    <att type="string" name="RefSeqMRNA" value="NM_204845"/>
    <att type="string" name="GeneName" value="PHOSPHO1"/>
    <att type="string" name="ProductName" value="phosphatase, orphan 1"/>
    <att type="string" name="canonicalName" value="395650"/>
  </node>
  <node label="420588" id="-7715">
    <att type="string" name="RefSeqMRNA" value="XM_001234626"/>
    <att type="string" name="GeneName" value="RCJMB04_23d8"/>
    <att type="string" name="ProductName" value="hypothetical protein LOC420588 isoform 1"/>
    <att type="string" name="canonicalName" value="420588"/>
  </node>
  <node label="416811" id="-7714">
    <att type="string" name="RefSeqMRNA" value="NM_001006184"/>
    <att type="string" name="GeneName" value="AACS"/>
    <att type="string" name="ProductName" value="acetoacetyl-CoA synthetase"/>
    <att type="string" name="canonicalName" value="416811"/>
  </node>
  <node label="424891" id="-7713">
    <att type="string" name="RefSeqMRNA" value="NM_001006547"/>
    <att type="string" name="GeneName" value="BDH1"/>
    <att type="string" name="ProductName" value="3-hydroxybutyrate dehydrogenase"/>
    <att type="string" name="canonicalName" value="424891"/>
  </node>
  <node label="396283" id="-7712">
    <att type="string" name="RefSeqMRNA" value="NM_205340"/>
    <att type="string" name="GeneName" value="NAT1"/>
    <att type="string" name="ProductName" value="N-acetyltransferase 1 (arylamine"/>
    <att type="string" name="canonicalName" value="396283"/>
  </node>
  <node label="428691" id="-7711">
    <att type="string" name="RefSeqMRNA" value="XM_426249"/>
    <att type="string" name="GeneName" value="CYSLTR1"/>
    <att type="string" name="ProductName" value="similar to CysLT1 receptor"/>
    <att type="string" name="canonicalName" value="428691"/>
  </node>
  <node label="430600" id="-7710">
    <att type="string" name="RefSeqMRNA" value="XM_428156"/>
    <att type="string" name="GeneName" value="LOC430600"/>
    <att type="string" name="ProductName" value="similar to class I alpha chain"/>
    <att type="string" name="canonicalName" value="430600"/>
  </node>
  <node label="424813" id="-7709">
    <att type="string" name="RefSeqMRNA" value="XM_422628"/>
    <att type="string" name="GeneName" value="SGPP2"/>
    <att type="string" name="ProductName" value="similar to sphingosine 1-phosphate"/>
    <att type="string" name="canonicalName" value="424813"/>
  </node>
  <node label="423041" id="-7708">
    <att type="string" name="RefSeqMRNA" value="XM_420973"/>
    <att type="string" name="GeneName" value="AMPD3"/>
    <att type="string" name="ProductName" value="similar to AMP deaminase"/>
    <att type="string" name="canonicalName" value="423041"/>
  </node>
  <node label="424177" id="-7707">
    <att type="string" name="RefSeqMRNA" value="XM_422023"/>
    <att type="string" name="GeneName" value="GALNT3"/>
    <att type="string" name="ProductName" value="hypothetical protein"/>
    <att type="string" name="canonicalName" value="424177"/>
  </node>
  <node label="424618" id="-7706">
    <att type="string" name="RefSeqMRNA" value="XM_422455"/>
    <att type="string" name="GeneName" value="LOC424618"/>
    <att type="string" name="ProductName" value="similar to cytochrome P450, family 4, subfamily"/>
    <att type="string" name="canonicalName" value="424618"/>
  </node>
  <node label="424697" id="-7705">
    <att type="string" name="RefSeqMRNA" value="XM_422526"/>
    <att type="string" name="GeneName" value="AK3L2"/>
    <att type="string" name="ProductName" value="similar to Adenylate kinase 3-like 1"/>
    <att type="string" name="canonicalName" value="424697"/>
  </node>
  <node label="422219" id="-7704">
    <att type="string" name="RefSeqMRNA" value="NM_001048078"/>
    <att type="string" name="GeneName" value="IL13RA2"/>
    <att type="string" name="ProductName" value="interleukin 13 receptor, alpha 2"/>
    <att type="string" name="canonicalName" value="422219"/>
  </node>
  <node label="378928" id="-7703">
    <att type="string" name="RefSeqMRNA" value="NM_204407"/>
    <att type="string" name="GeneName" value="GRPR"/>
    <att type="string" name="ProductName" value="gastrin-releasing peptide receptor"/>
    <att type="string" name="canonicalName" value="378928"/>
  </node>
  <node label="769146" id="-7702">
    <att type="string" name="RefSeqMRNA" value="XM_001231783"/>
    <att type="string" name="GeneName" value="ATP5I"/>
    <att type="string" name="ProductName" value="ATP synthase, H+ transporting,"/>
    <att type="string" name="canonicalName" value="769146"/>
  </node>
  <node label="421939" id="-7701">
    <att type="string" name="RefSeqMRNA" value="XM_419951"/>
    <att type="string" name="GeneName" value="ATP6V1C2"/>
    <att type="string" name="ProductName" value="similar to V-ATPase C2 subunit"/>
    <att type="string" name="canonicalName" value="421939"/>
  </node>
  <node label="395554" id="-7700">
    <att type="string" name="RefSeqMRNA" value="NM_204777"/>
    <att type="string" name="GeneName" value="FGF14"/>
    <att type="string" name="ProductName" value="fibroblast growth factor 14"/>
    <att type="string" name="canonicalName" value="395554"/>
  </node>
  <node label="423896" id="-7699">
    <att type="string" name="RefSeqMRNA" value="NM_001031237"/>
    <att type="string" name="GeneName" value="RCJMB04_26g6"/>
    <att type="string" name="ProductName" value="acyl-CoA synthetase long-chain family member 5"/>
    <att type="string" name="canonicalName" value="423896"/>
  </node>
  <node label="418181" id="-7698">
    <att type="string" name="RefSeqMRNA" value="XM_416412"/>
    <att type="string" name="GeneName" value="PIK3C2G"/>
    <att type="string" name="ProductName" value="similar to PI3-kinase"/>
    <att type="string" name="canonicalName" value="418181"/>
  </node>
  <node label="428185" id="-7697">
    <att type="string" name="RefSeqMRNA" value="XM_425743"/>
    <att type="string" name="GeneName" value="B3GALT6"/>
    <att type="string" name="ProductName" value="hypothetical protein"/>
    <att type="string" name="canonicalName" value="428185"/>
  </node>
  <node label="771092" id="-7696">
    <att type="string" name="RefSeqMRNA" value="XM_001234393"/>
    <att type="string" name="GeneName" value="WNT9B"/>
    <att type="string" name="ProductName" value="similar to wingless-type MMTV integration site"/>
    <att type="string" name="canonicalName" value="771092"/>
  </node>
  <node label="420732" id="-7695">
    <att type="string" name="RefSeqMRNA" value="XM_418831"/>
    <att type="string" name="GeneName" value="SFRP4"/>
    <att type="string" name="ProductName" value="similar to Secreted frizzled-related protein 4"/>
    <att type="string" name="canonicalName" value="420732"/>
  </node>
  <node label="395829" id="-7694">
    <att type="string" name="RefSeqMRNA" value="NM_204981"/>
    <att type="string" name="GeneName" value="WNT9A"/>
    <att type="string" name="ProductName" value="wingless-type MMTV integration site family,"/>
    <att type="string" name="canonicalName" value="395829"/>
  </node>
  <node label="373924" id="-7693">
    <att type="string" name="RefSeqMRNA" value="NM_204132"/>
    <att type="string" name="GeneName" value="CACNG4"/>
    <att type="string" name="ProductName" value="calcium channel, voltage-dependent, gamma"/>
    <att type="string" name="canonicalName" value="373924"/>
  </node>
  <node label="428245" id="-7692">
    <att type="string" name="RefSeqMRNA" value="XM_425804"/>
    <att type="string" name="GeneName" value="CLDN22"/>
    <att type="string" name="ProductName" value="similar to Claudin-22"/>
    <att type="string" name="canonicalName" value="428245"/>
  </node>
  <node label="428447" id="-7691">
    <att type="string" name="RefSeqMRNA" value="XM_426007"/>
    <att type="string" name="GeneName" value="ENTPD3"/>
    <att type="string" name="ProductName" value="similar to E-type ATPase"/>
    <att type="string" name="canonicalName" value="428447"/>
  </node>
  <node label="427973" id="-7690">
    <att type="string" name="RefSeqMRNA" value="XM_425543"/>
    <att type="string" name="GeneName" value="CLDN17"/>
    <att type="string" name="ProductName" value="similar to claudin-8"/>
    <att type="string" name="canonicalName" value="427973"/>
  </node>
  <node label="425007" id="-7689">
    <att type="string" name="RefSeqMRNA" value="XM_422811"/>
    <att type="string" name="GeneName" value="SI"/>
    <att type="string" name="ProductName" value="similar to maltase-glucoamylase"/>
    <att type="string" name="canonicalName" value="425007"/>
  </node>
  <node label="428856" id="-7688">
    <att type="string" name="RefSeqMRNA" value="XM_426413"/>
    <att type="string" name="GeneName" value="P2RX3"/>
    <att type="string" name="ProductName" value="similar to P2X3"/>
    <att type="string" name="canonicalName" value="428856"/>
  </node>
  <node label="395507" id="-7687">
    <att type="string" name="RefSeqMRNA" value="NM_204748"/>
    <att type="string" name="GeneName" value="P2RX5"/>
    <att type="string" name="ProductName" value="purinergic receptor P2X5"/>
    <att type="string" name="canonicalName" value="395507"/>
  </node>
  <node label="417067" id="-7686">
    <att type="string" name="RefSeqMRNA" value="XM_415354"/>
    <att type="string" name="GeneName" value="LOC417067"/>
    <att type="string" name="ProductName" value="similar to MHC Rfp-Y class I alpha chain"/>
    <att type="string" name="canonicalName" value="417067"/>
  </node>
  <node label="417057" id="-7685">
    <att type="string" name="RefSeqMRNA" value="XM_415345"/>
    <att type="string" name="GeneName" value="LOC417057"/>
    <att type="string" name="ProductName" value="similar to MHC Rfp-Y class I alpha chain"/>
    <att type="string" name="canonicalName" value="417057"/>
  </node>
  <node label="427635" id="-7684">
    <att type="string" name="RefSeqMRNA" value="XM_425208"/>
    <att type="string" name="GeneName" value="HRH2"/>
    <att type="string" name="ProductName" value="similar to Histamine H2 receptor (H2R) (Gastric"/>
    <att type="string" name="canonicalName" value="427635"/>
  </node>
  <node label="428409" id="-7683">
    <att type="string" name="RefSeqMRNA" value="XM_425970"/>
    <att type="string" name="GeneName" value="HTR5A"/>
    <att type="string" name="ProductName" value="similar to 5-hydroxytryptamine (serotonin)"/>
    <att type="string" name="canonicalName" value="428409"/>
  </node>
  <node label="429135" id="-7682">
    <att type="string" name="RefSeqMRNA" value="XM_426691"/>
    <att type="string" name="GeneName" value="CLDN18"/>
    <att type="string" name="ProductName" value="similar to Claudin-18"/>
    <att type="string" name="canonicalName" value="429135"/>
  </node>
  <node label="427982" id="-7681">
    <att type="string" name="RefSeqMRNA" value="XM_425552"/>
    <att type="string" name="GeneName" value="CLDN14"/>
    <att type="string" name="ProductName" value="similar to claudin 14"/>
    <att type="string" name="canonicalName" value="427982"/>
  </node>
  <node label="422273" id="-7680">
    <att type="string" name="RefSeqMRNA" value="XM_420257"/>
    <att type="string" name="GeneName" value="RPS6KA6"/>
    <att type="string" name="ProductName" value="similar to Ribosomal protein S6 kinase, like"/>
    <att type="string" name="canonicalName" value="422273"/>
  </node>
  <node label="415945" id="-7679">
    <att type="string" name="RefSeqMRNA" value="XM_414289"/>
    <att type="string" name="GeneName" value="SEMA3G"/>
    <att type="string" name="ProductName" value="similar to FLJ00014 protein"/>
    <att type="string" name="canonicalName" value="415945"/>
  </node>
  <node label="422081" id="-7678">
    <att type="string" name="RefSeqMRNA" value="XM_420084"/>
    <att type="string" name="GeneName" value="SGSH"/>
    <att type="string" name="ProductName" value="similar to N-sulphoglucosamine sulphohydrolase"/>
    <att type="string" name="canonicalName" value="422081"/>
  </node>
  <node label="424041" id="-7677">
    <att type="string" name="RefSeqMRNA" value="XM_421897"/>
    <att type="string" name="GeneName" value="KMO"/>
    <att type="string" name="ProductName" value="similar to kynurenine 3-monooxygenase"/>
    <att type="string" name="canonicalName" value="424041"/>
  </node>
  <node label="421132" id="-7676">
    <att type="string" name="RefSeqMRNA" value="XM_419214"/>
    <att type="string" name="GeneName" value="IMPAD1"/>
    <att type="string" name="ProductName" value="similar to Inositol monophosphatase domain"/>
    <att type="string" name="canonicalName" value="421132"/>
  </node>
  <node label="417329" id="-7675">
    <att type="string" name="RefSeqMRNA" value="NM_001030700"/>
    <att type="string" name="GeneName" value="RCJMB04_14f19"/>
    <att type="string" name="ProductName" value="similar to COX10 homolog, cytochrome c oxidase"/>
    <att type="string" name="canonicalName" value="417329"/>
  </node>
  <node label="414781" id="-7674">
    <att type="string" name="RefSeqMRNA" value="XM_414904"/>
    <att type="string" name="GeneName" value="XYLT1"/>
    <att type="string" name="ProductName" value="similar to xylosyltransferase I"/>
    <att type="string" name="canonicalName" value="414781"/>
  </node>
  <node label="416359" id="-7673">
    <att type="string" name="RefSeqMRNA" value="NM_001039911"/>
    <att type="string" name="GeneName" value="B4GALT7"/>
    <att type="string" name="ProductName" value="xylosylprotein beta 1,4-galactosyltransferase 7"/>
    <att type="string" name="canonicalName" value="416359"/>
  </node>
  <node label="420292" id="-7672">
    <att type="string" name="RefSeqMRNA" value="XM_418405"/>
    <att type="string" name="GeneName" value="TSTA3"/>
    <att type="string" name="ProductName" value="similar to Tissue specific transplantation"/>
    <att type="string" name="canonicalName" value="420292"/>
  </node>
  <node label="422662" id="-7671">
    <att type="string" name="RefSeqMRNA" value="XM_420616"/>
    <att type="string" name="GeneName" value="LOC422662"/>
    <att type="string" name="ProductName" value="similar to sulfotransferase"/>
    <att type="string" name="canonicalName" value="422662"/>
  </node>
  <node label="427639" id="-7670">
    <att type="string" name="RefSeqMRNA" value="XM_425212"/>
    <att type="string" name="GeneName" value="ARSI"/>
    <att type="string" name="ProductName" value="similar to arylsulfatase I"/>
    <att type="string" name="canonicalName" value="427639"/>
  </node>
  <node label="421321" id="-7669">
    <att type="string" name="RefSeqMRNA" value="XM_419386"/>
    <att type="string" name="GeneName" value="EPHX1"/>
    <att type="string" name="ProductName" value="similar to MGC82277 protein"/>
    <att type="string" name="canonicalName" value="421321"/>
  </node>
  <node label="422392" id="-7668">
    <att type="string" name="RefSeqMRNA" value="XM_420361"/>
    <att type="string" name="GeneName" value="IDS"/>
    <att type="string" name="ProductName" value="similar to Iduronate 2-sulfatase precursor"/>
    <att type="string" name="canonicalName" value="422392"/>
  </node>
  <node label="807638" id="-7667">
    <att type="string" name="RefSeqMRNA" value="NC_001323"/>
    <att type="string" name="GeneName" value="ND3"/>
    <att type="string" name="ProductName" value="NADH dehydrogenase subunit 3"/>
    <att type="string" name="canonicalName" value="807638"/>
  </node>
  <node label="427905" id="-7666">
    <att type="string" name="RefSeqMRNA" value="XM_425478"/>
    <att type="string" name="GeneName" value="GCAT"/>
    <att type="string" name="ProductName" value="hypothetical protein"/>
    <att type="string" name="canonicalName" value="427905"/>
  </node>
  <node label="771300" id="-7665">
    <att type="string" name="RefSeqMRNA" value="XM_001234592"/>
    <att type="string" name="GeneName" value="LOC771300"/>
    <att type="string" name="ProductName" value="similar to thioesterase B"/>
    <att type="string" name="canonicalName" value="771300"/>
  </node>
  <node label="428006" id="-7664">
    <att type="string" name="RefSeqMRNA" value="XM_425576"/>
    <att type="string" name="GeneName" value="NLGN4X"/>
    <att type="string" name="ProductName" value="similar to neuroligin X isoform 2"/>
    <att type="string" name="canonicalName" value="428006"/>
  </node>
  <node label="418160" id="-7663">
    <att type="string" name="RefSeqMRNA" value="NM_001030767"/>
    <att type="string" name="GeneName" value="RCJMB04_15f15"/>
    <att type="string" name="ProductName" value="CECR1"/>
    <att type="string" name="canonicalName" value="418160"/>
  </node>
  <node label="769008" id="-7662">
    <att type="string" name="RefSeqMRNA" value="XM_001232187"/>
    <att type="string" name="GeneName" value="ALG12"/>
    <att type="string" name="ProductName" value="hypothetical protein"/>
    <att type="string" name="canonicalName" value="769008"/>
  </node>
  <node label="770890" id="-7661">
    <att type="string" name="RefSeqMRNA" value="XM_001234208"/>
    <att type="string" name="GeneName" value="LOC770890"/>
    <att type="string" name="ProductName" value="hypothetical protein"/>
    <att type="string" name="canonicalName" value="770890"/>
  </node>
  <node label="422561" id="-7660">
    <att type="string" name="RefSeqMRNA" value="XM_420521"/>
    <att type="string" name="GeneName" value="GALNT7"/>
    <att type="string" name="ProductName" value="hypothetical protein"/>
    <att type="string" name="canonicalName" value="422561"/>
  </node>
  <node label="420639" id="-7659">
    <att type="string" name="RefSeqMRNA" value="XM_418738"/>
    <att type="string" name="GeneName" value="BTD"/>
    <att type="string" name="ProductName" value="hypothetical protein"/>
    <att type="string" name="canonicalName" value="420639"/>
  </node>
  <node label="422772" id="-7658">
    <att type="string" name="RefSeqMRNA" value="XM_420726"/>
    <att type="string" name="GeneName" value="GNPDA2"/>
    <att type="string" name="ProductName" value="hypothetical protein"/>
    <att type="string" name="canonicalName" value="422772"/>
  </node>
  <node label="426268" id="-7657">
    <att type="string" name="RefSeqMRNA" value="XM_423931"/>
    <att type="string" name="GeneName" value="GALM"/>
    <att type="string" name="ProductName" value="similar to galactose mutarotase (aldose"/>
    <att type="string" name="canonicalName" value="426268"/>
  </node>
  <node label="427561" id="-7656">
    <att type="string" name="RefSeqMRNA" value="XM_425134"/>
    <att type="string" name="GeneName" value="ACSF3"/>
    <att type="string" name="ProductName" value="similar to LOC197322 protein"/>
    <att type="string" name="canonicalName" value="427561"/>
  </node>
  <node label="427598" id="-7655">
    <att type="string" name="RefSeqMRNA" value="XM_425171"/>
    <att type="string" name="GeneName" value="LOC427598"/>
    <att type="string" name="ProductName" value="similar to SETMAR protein"/>
    <att type="string" name="canonicalName" value="427598"/>
  </node>
  <node label="428689" id="-7654">
    <att type="string" name="RefSeqMRNA" value="XM_426247"/>
    <att type="string" name="GeneName" value="MARS2"/>
    <att type="string" name="ProductName" value="hypothetical protein"/>
    <att type="string" name="canonicalName" value="428689"/>
  </node>
  <node label="421914" id="-7653">
    <att type="string" name="RefSeqMRNA" value="XM_419931"/>
    <att type="string" name="GeneName" value="PXDN"/>
    <att type="string" name="ProductName" value="similar to mKIAA0230 protein"/>
    <att type="string" name="canonicalName" value="421914"/>
  </node>
  <node label="418516" id="-7652">
    <att type="string" name="RefSeqMRNA" value="XM_416725"/>
    <att type="string" name="GeneName" value="HLCS"/>
    <att type="string" name="ProductName" value="similar to HCS"/>
    <att type="string" name="canonicalName" value="418516"/>
  </node>
  <node label="421217" id="-7651">
    <att type="string" name="RefSeqMRNA" value="XM_419292"/>
    <att type="string" name="GeneName" value="ACYP2"/>
    <att type="string" name="ProductName" value="similar to Acylphosphatase-2 (Acylphosphate"/>
    <att type="string" name="canonicalName" value="421217"/>
  </node>
  <node label="422560" id="-7650">
    <att type="string" name="RefSeqMRNA" value="XM_420520"/>
    <att type="string" name="GeneName" value="GALNT17"/>
    <att type="string" name="ProductName" value="similar to Polypeptide"/>
    <att type="string" name="canonicalName" value="422560"/>
  </node>
  <node label="423786" id="-7649">
    <att type="string" name="RefSeqMRNA" value="XM_421657"/>
    <att type="string" name="GeneName" value="LOC423786"/>
    <att type="string" name="ProductName" value="similar to Lipl3 protein"/>
    <att type="string" name="canonicalName" value="423786"/>
  </node>
  <node label="422991" id="-7648">
    <att type="string" name="RefSeqMRNA" value="XM_420923"/>
    <att type="string" name="GeneName" value="ATHL1"/>
    <att type="string" name="ProductName" value="hypothetical protein"/>
    <att type="string" name="canonicalName" value="422991"/>
  </node>
  <node label="770506" id="-7647">
    <att type="string" name="RefSeqMRNA" value="XM_001233845"/>
    <att type="string" name="GeneName" value="LOC770506"/>
    <att type="string" name="ProductName" value="similar to MGC82195 protein"/>
    <att type="string" name="canonicalName" value="770506"/>
  </node>
  <node label="769637" id="-7646">
    <att type="string" name="RefSeqMRNA" value="XM_001232924"/>
    <att type="string" name="GeneName" value="TMEM50A"/>
    <att type="string" name="ProductName" value="hypothetical protein"/>
    <att type="string" name="canonicalName" value="769637"/>
  </node>
  <node label="768788" id="-7645">
    <att type="string" name="RefSeqMRNA" value="XM_001231909"/>
    <att type="string" name="GeneName" value="LOC768788"/>
    <att type="string" name="ProductName" value="hypothetical protein"/>
    <att type="string" name="canonicalName" value="768788"/>
  </node>
  <node label="396316" id="-7644">
    <att type="string" name="RefSeqMRNA" value="XM_417834"/>
    <att type="string" name="GeneName" value="HMGCL"/>
    <att type="string" name="ProductName" value="similar to Hydroxymethylglutaryl-CoA lyase"/>
    <att type="string" name="canonicalName" value="396316"/>
  </node>
  <node label="427934" id="-7643">
    <att type="string" name="RefSeqMRNA" value="XM_425506"/>
    <att type="string" name="GeneName" value="MCAT"/>
    <att type="string" name="ProductName" value="similar to OTTHUMP00000028966"/>
    <att type="string" name="canonicalName" value="427934"/>
  </node>
  <node label="768939" id="-7642">
    <att type="string" name="RefSeqMRNA" value="XM_001232108"/>
    <att type="string" name="GeneName" value="LOC768939"/>
    <att type="string" name="ProductName" value="hypothetical protein"/>
    <att type="string" name="canonicalName" value="768939"/>
  </node>
  <node label="431640" id="-7641">
    <att type="string" name="RefSeqMRNA" value="XM_429192"/>
    <att type="string" name="GeneName" value="LOC431640"/>
    <att type="string" name="ProductName" value="similar to membrane guanylyl cyclase OcGC8"/>
    <att type="string" name="canonicalName" value="431640"/>
  </node>
  <node label="423527" id="-7640">
    <att type="string" name="RefSeqMRNA" value="XM_421423"/>
    <att type="string" name="GeneName" value="DHRS7"/>
    <att type="string" name="ProductName" value="similar to CGI-86 protein"/>
    <att type="string" name="canonicalName" value="423527"/>
  </node>
  <node label="423979" id="-7639">
    <att type="string" name="RefSeqMRNA" value="NM_001031243"/>
    <att type="string" name="GeneName" value="RCJMB04_20j11"/>
    <att type="string" name="ProductName" value="3-hydroxyisobutyryl-Coenzyme A hydrolase"/>
    <att type="string" name="canonicalName" value="423979"/>
  </node>
  <node label="417199" id="-7638">
    <att type="string" name="RefSeqMRNA" value="XM_415482"/>
    <att type="string" name="GeneName" value="DOLK"/>
    <att type="string" name="ProductName" value="similar to transmembrane protein 15"/>
    <att type="string" name="canonicalName" value="417199"/>
  </node>
  <node label="807642" id="-7637">
    <att type="string" name="RefSeqMRNA" value="NC_001323"/>
    <att type="string" name="GeneName" value="ND5"/>
    <att type="string" name="ProductName" value="NADH dehydrogenase subunit 5"/>
    <att type="string" name="canonicalName" value="807642"/>
  </node>
  <node label="428482" id="-7636">
    <att type="string" name="RefSeqMRNA" value="XM_426039"/>
    <att type="string" name="GeneName" value="FARS2"/>
    <att type="string" name="ProductName" value="similar to phenylalanine-tRNA synthetase"/>
    <att type="string" name="canonicalName" value="428482"/>
  </node>
  <node label="416477" id="-7635">
    <att type="string" name="RefSeqMRNA" value="XM_414782"/>
    <att type="string" name="GeneName" value="CYP3A80"/>
    <att type="string" name="ProductName" value="similar to cytochrome P450 3A80"/>
    <att type="string" name="canonicalName" value="416477"/>
  </node>
  <node label="415391" id="-7634">
    <att type="string" name="RefSeqMRNA" value="NM_001030547"/>
    <att type="string" name="GeneName" value="RCJMB04_3k8"/>
    <att type="string" name="ProductName" value="adenosine deaminase-like"/>
    <att type="string" name="canonicalName" value="415391"/>
  </node>
  <node label="429040" id="-7633">
    <att type="string" name="RefSeqMRNA" value="NM_001006590"/>
    <att type="string" name="GeneName" value="WNT10A"/>
    <att type="string" name="ProductName" value="wingless-type MMTV integration site family,"/>
    <att type="string" name="canonicalName" value="429040"/>
  </node>
  <node label="807643" id="-7632">
    <att type="string" name="RefSeqMRNA" value="NC_001323"/>
    <att type="string" name="GeneName" value="ND4"/>
    <att type="string" name="ProductName" value="NADH dehydrogenase subunit 4"/>
    <att type="string" name="canonicalName" value="807643"/>
  </node>
  <node label="769625" id="-7631">
    <att type="string" name="RefSeqMRNA" value="XM_001232155"/>
    <att type="string" name="GeneName" value="TRIM45"/>
    <att type="string" name="ProductName" value="similar to tripartite motif-containing 45"/>
    <att type="string" name="canonicalName" value="769625"/>
  </node>
  <node label="422743" id="-7630">
    <att type="string" name="RefSeqMRNA" value="XM_001232004"/>
    <att type="string" name="GeneName" value="PPAT"/>
    <att type="string" name="ProductName" value="phosphoribosyl pyrophosphate amidotransferase"/>
    <att type="string" name="canonicalName" value="422743"/>
  </node>
  <node label="424484" id="-7629">
    <att type="string" name="RefSeqMRNA" value="XM_430156"/>
    <att type="string" name="GeneName" value="ALG14"/>
    <att type="string" name="ProductName" value="similar to Asparagine-linked glycosylation 14"/>
    <att type="string" name="canonicalName" value="424484"/>
  </node>
  <node label="418757" id="-7628">
    <att type="string" name="RefSeqMRNA" value="XM_416955"/>
    <att type="string" name="GeneName" value="CARS2"/>
    <att type="string" name="ProductName" value="similar to MGC88928 protein"/>
    <att type="string" name="canonicalName" value="418757"/>
  </node>
  <node label="422448" id="-7627">
    <att type="string" name="RefSeqMRNA" value="XM_420414"/>
    <att type="string" name="GeneName" value="LOC422448"/>
    <att type="string" name="ProductName" value="hypothetical protein"/>
    <att type="string" name="canonicalName" value="422448"/>
  </node>
  <node label="426126" id="-7626">
    <att type="string" name="RefSeqMRNA" value="NM_001031360"/>
    <att type="string" name="GeneName" value="RCJMB04_12b8"/>
    <att type="string" name="ProductName" value="methylene tetrahydrofolate dehydrogenase 2"/>
    <att type="string" name="canonicalName" value="426126"/>
  </node>
  <node label="427190" id="-7625">
    <att type="string" name="RefSeqMRNA" value="NM_001006578"/>
    <att type="string" name="GeneName" value="OXCT1"/>
    <att type="string" name="ProductName" value="3-oxoacid CoA transferase 1"/>
    <att type="string" name="canonicalName" value="427190"/>
  </node>
  <node label="422102" id="-7624">
    <att type="string" name="RefSeqMRNA" value="XM_420105"/>
    <att type="string" name="GeneName" value="ACSF2"/>
    <att type="string" name="ProductName" value="hypothetical protein"/>
    <att type="string" name="canonicalName" value="422102"/>
  </node>
  <node label="420090" id="-7623">
    <att type="string" name="RefSeqMRNA" value="NM_001012846"/>
    <att type="string" name="GeneName" value="RCJMB04_9i11"/>
    <att type="string" name="ProductName" value="acyl-CoA synthetase bubblegum family member 2"/>
    <att type="string" name="canonicalName" value="420090"/>
  </node>
  <node label="420432" id="-7622">
    <att type="string" name="RefSeqMRNA" value="XM_418537"/>
    <att type="string" name="GeneName" value="XYLB"/>
    <att type="string" name="ProductName" value="similar to xylulokinase homolog"/>
    <att type="string" name="canonicalName" value="420432"/>
  </node>
  <node label="428958" id="-7621">
    <att type="string" name="RefSeqMRNA" value="XM_426515"/>
    <att type="string" name="GeneName" value="LOC428958"/>
    <att type="string" name="ProductName" value="similar to Lipase A, lysosomal acid, cholesterol"/>
    <att type="string" name="canonicalName" value="428958"/>
  </node>
  <node label="422547" id="-7620">
    <att type="string" name="RefSeqMRNA" value="NM_001012578"/>
    <att type="string" name="GeneName" value="ACSL1"/>
    <att type="string" name="ProductName" value="acyl-CoA synthetase long-chain family member 1"/>
    <att type="string" name="canonicalName" value="422547"/>
  </node>
  <node label="771269" id="-7619">
    <att type="string" name="RefSeqMRNA" value="XM_001234560"/>
    <att type="string" name="GeneName" value="HHAT"/>
    <att type="string" name="ProductName" value="similar to hedgehog acyltransferase"/>
    <att type="string" name="canonicalName" value="771269"/>
  </node>
  <node label="427235" id="-7618">
    <att type="string" name="RefSeqMRNA" value="XM_424820"/>
    <att type="string" name="GeneName" value="ASAH3L"/>
    <att type="string" name="ProductName" value="similar to cancer related gene-liver 1"/>
    <att type="string" name="canonicalName" value="427235"/>
  </node>
  <node label="420752" id="-7617">
    <att type="string" name="RefSeqMRNA" value="XM_418850"/>
    <att type="string" name="GeneName" value="PDE1C"/>
    <att type="string" name="ProductName" value="similar to PDE1C protein"/>
    <att type="string" name="canonicalName" value="420752"/>
  </node>
  <node label="427249" id="-7616">
    <att type="string" name="RefSeqMRNA" value="XM_424831"/>
    <att type="string" name="GeneName" value="TRPM3"/>
    <att type="string" name="ProductName" value="similar to transient receptor potential cation"/>
    <att type="string" name="canonicalName" value="427249"/>
  </node>
  <node label="807646" id="-7615">
    <att type="string" name="RefSeqMRNA" value="NC_001323"/>
    <att type="string" name="GeneName" value="ATP6"/>
    <att type="string" name="ProductName" value="ATP synthase F0 subunit 6"/>
    <att type="string" name="canonicalName" value="807646"/>
  </node>
  <node label="416386" id="-7614">
    <att type="string" name="RefSeqMRNA" value="XM_414701"/>
    <att type="string" name="GeneName" value="ABCA3"/>
    <att type="string" name="ProductName" value="hypothetical protein"/>
    <att type="string" name="canonicalName" value="416386"/>
  </node>
  <node label="429114" id="-7613">
    <att type="string" name="RefSeqMRNA" value="XM_426670"/>
    <att type="string" name="GeneName" value="WDR78"/>
    <att type="string" name="ProductName" value="similar to WD repeat domain 78"/>
    <att type="string" name="canonicalName" value="429114"/>
  </node>
  <node label="418655" id="-7612">
    <att type="string" name="RefSeqMRNA" value="XM_416851"/>
    <att type="string" name="GeneName" value="HDHD1A"/>
    <att type="string" name="ProductName" value="similar to haloacid dehalogenase-like hydrolase"/>
    <att type="string" name="canonicalName" value="418655"/>
  </node>
  <node label="770870" id="-7611">
    <att type="string" name="RefSeqMRNA" value="XM_001234188"/>
    <att type="string" name="GeneName" value="LOC770870"/>
    <att type="string" name="ProductName" value="similar to MGC97855 protein"/>
    <att type="string" name="canonicalName" value="770870"/>
  </node>
  <node label="415683" id="-7610">
    <att type="string" name="RefSeqMRNA" value="XM_414050"/>
    <att type="string" name="GeneName" value="LOC415683"/>
    <att type="string" name="ProductName" value="similar to KIAA1990 protein"/>
    <att type="string" name="canonicalName" value="415683"/>
  </node>
  <node label="426866" id="-7609">
    <att type="string" name="RefSeqMRNA" value="XM_424474"/>
    <att type="string" name="GeneName" value="NME6"/>
    <att type="string" name="ProductName" value="similar to Nme6 protein"/>
    <att type="string" name="canonicalName" value="426866"/>
  </node>
  <node label="423210" id="-7608">
    <att type="string" name="RefSeqMRNA" value="XM_421134"/>
    <att type="string" name="GeneName" value="INOC1"/>
    <att type="string" name="ProductName" value="similar to yeast INO80-like protein"/>
    <att type="string" name="canonicalName" value="423210"/>
  </node>
  <node label="426446" id="-7607">
    <att type="string" name="RefSeqMRNA" value="XM_424090"/>
    <att type="string" name="GeneName" value="ADHFE1"/>
    <att type="string" name="ProductName" value="similar to Alcohol dehydrogenase, iron"/>
    <att type="string" name="canonicalName" value="426446"/>
  </node>
  <node label="417427" id="-7606">
    <att type="string" name="RefSeqMRNA" value="XM_415679"/>
    <att type="string" name="GeneName" value="HELZ"/>
    <att type="string" name="ProductName" value="similar to helicase with zinc finger domain"/>
    <att type="string" name="canonicalName" value="417427"/>
  </node>
  <node label="421850" id="-7605">
    <att type="string" name="RefSeqMRNA" value="XM_419868"/>
    <att type="string" name="GeneName" value="ELOVL4"/>
    <att type="string" name="ProductName" value="hypothetical protein"/>
    <att type="string" name="canonicalName" value="421850"/>
  </node>
  <node label="772367" id="-7604">
    <att type="string" name="RefSeqMRNA" value="XM_001235515"/>
    <att type="string" name="GeneName" value="DGKB"/>
    <att type="string" name="ProductName" value="similar to Diacylglycerol kinase beta"/>
    <att type="string" name="canonicalName" value="772367"/>
  </node>
  <node label="416004" id="-7603">
    <att type="string" name="RefSeqMRNA" value="XM_414346"/>
    <att type="string" name="GeneName" value="LOC416004"/>
    <att type="string" name="ProductName" value="similar to ciliary dynein heavy chain 7"/>
    <att type="string" name="canonicalName" value="416004"/>
  </node>
  <node label="420921" id="-7602">
    <att type="string" name="RefSeqMRNA" value="XM_419006"/>
    <att type="string" name="GeneName" value="DNAH5"/>
    <att type="string" name="ProductName" value="similar to axonemal dynein heavy chain DNAH5"/>
    <att type="string" name="canonicalName" value="420921"/>
  </node>
  <node label="428987" id="-7601">
    <att type="string" name="RefSeqMRNA" value="XM_426544"/>
    <att type="string" name="GeneName" value="PPAPDC1A"/>
    <att type="string" name="ProductName" value="similar to phosphatidic acid phosphatase type 2"/>
    <att type="string" name="canonicalName" value="428987"/>
  </node>
  <node label="428949" id="-7600">
    <att type="string" name="RefSeqMRNA" value="XM_426504"/>
    <att type="string" name="GeneName" value="LOC428949"/>
    <att type="string" name="ProductName" value="similar to UDP-galactose ceramide"/>
    <att type="string" name="canonicalName" value="428949"/>
  </node>
  <node label="420974" id="-7599">
    <att type="string" name="RefSeqMRNA" value="XM_419059"/>
    <att type="string" name="GeneName" value="LPCAT1"/>
    <att type="string" name="ProductName" value="similar to acyltransferase like 2"/>
    <att type="string" name="canonicalName" value="420974"/>
  </node>
  <node label="421670" id="-7598">
    <att type="string" name="RefSeqMRNA" value="XM_419709"/>
    <att type="string" name="GeneName" value="ADAT2"/>
    <att type="string" name="ProductName" value="similar to DEADC1 protein"/>
    <att type="string" name="canonicalName" value="421670"/>
  </node>
  <node label="395339" id="-7597">
    <att type="string" name="RefSeqMRNA" value="NM_204630"/>
    <att type="string" name="GeneName" value="ADCY9"/>
    <att type="string" name="ProductName" value="adenylate cyclase 9"/>
    <att type="string" name="canonicalName" value="395339"/>
  </node>
  <node label="425523" id="-7596">
    <att type="string" name="RefSeqMRNA" value="NM_001031340"/>
    <att type="string" name="GeneName" value="RCJMB04_16p10"/>
    <att type="string" name="ProductName" value="ceramide kinase"/>
    <att type="string" name="canonicalName" value="425523"/>
  </node>
  <node label="418791" id="-7595">
    <att type="string" name="RefSeqMRNA" value="NM_001030819"/>
    <att type="string" name="GeneName" value="RCJMB04_1m13"/>
    <att type="string" name="ProductName" value="ATP-binding cassette, sub-family C, member 4"/>
    <att type="string" name="canonicalName" value="418791"/>
  </node>
  <node label="420606" id="-7594">
    <att type="string" name="RefSeqMRNA" value="XM_418707"/>
    <att type="string" name="GeneName" value="LOC420606"/>
    <att type="string" name="ProductName" value="similar to multidrug resistance protein 1a"/>
    <att type="string" name="canonicalName" value="420606"/>
  </node>
  <node label="776505" id="-7593">
    <att type="string" name="RefSeqMRNA" value="XM_001236022"/>
    <att type="string" name="GeneName" value="POLR3C"/>
    <att type="string" name="ProductName" value="hypothetical protein"/>
    <att type="string" name="canonicalName" value="776505"/>
  </node>
  <node label="416818" id="-7592">
    <att type="string" name="RefSeqMRNA" value="XM_415109"/>
    <att type="string" name="GeneName" value="LOC416818"/>
    <att type="string" name="ProductName" value="similar to KIAA2017 protein"/>
    <att type="string" name="canonicalName" value="416818"/>
  </node>
  <node label="417314" id="-7591">
    <att type="string" name="RefSeqMRNA" value="XM_415585"/>
    <att type="string" name="GeneName" value="DNAH9"/>
    <att type="string" name="ProductName" value="hypothetical protein"/>
    <att type="string" name="canonicalName" value="417314"/>
  </node>
  <node label="417499" id="-7590">
    <att type="string" name="RefSeqMRNA" value="XM_001233395"/>
    <att type="string" name="GeneName" value="DHX33"/>
    <att type="string" name="ProductName" value="DEAH (Asp-Glu-Ala-His) box polypeptide 33"/>
    <att type="string" name="canonicalName" value="417499"/>
  </node>
  <node label="423488" id="-7589">
    <att type="string" name="RefSeqMRNA" value="XM_421393"/>
    <att type="string" name="GeneName" value="TDRD9"/>
    <att type="string" name="ProductName" value="hypothetical protein"/>
    <att type="string" name="canonicalName" value="423488"/>
  </node>
  <node label="415521" id="-7588">
    <att type="string" name="RefSeqMRNA" value="XM_413889"/>
    <att type="string" name="GeneName" value="CHSY1"/>
    <att type="string" name="ProductName" value="similar to Carbohydrate (chondroitin) synthase"/>
    <att type="string" name="canonicalName" value="415521"/>
  </node>
  <node label="422567" id="-7587">
    <att type="string" name="RefSeqMRNA" value="XM_420526"/>
    <att type="string" name="GeneName" value="HPGD"/>
    <att type="string" name="ProductName" value="similar to 15-hydroxyprostaglandin dehydrogenase"/>
    <att type="string" name="canonicalName" value="422567"/>
  </node>
  <node label="417146" id="-7586">
    <att type="string" name="RefSeqMRNA" value="XM_415428"/>
    <att type="string" name="GeneName" value="SARDH"/>
    <att type="string" name="ProductName" value="similar to sarcosine dehydrogenase"/>
    <att type="string" name="canonicalName" value="417146"/>
  </node>
  <node label="417897" id="-7585">
    <att type="string" name="RefSeqMRNA" value="XM_416139"/>
    <att type="string" name="GeneName" value="NUDT4"/>
    <att type="string" name="ProductName" value="similar to Nudix (nucleoside diphosphate linked"/>
    <att type="string" name="canonicalName" value="417897"/>
  </node>
  <node label="395861" id="-7584">
    <att type="string" name="RefSeqMRNA" value="NM_205009"/>
    <att type="string" name="GeneName" value="KRT19"/>
    <att type="string" name="ProductName" value="keratin 19"/>
    <att type="string" name="canonicalName" value="395861"/>
  </node>
  <node label="428868" id="-7583">
    <att type="string" name="RefSeqMRNA" value="XM_426425"/>
    <att type="string" name="GeneName" value="RHOV"/>
    <att type="string" name="ProductName" value="similar to Rho family GTPase Chp"/>
    <att type="string" name="canonicalName" value="428868"/>
  </node>
  <node label="395342" id="-7582">
    <att type="string" name="RefSeqMRNA" value="NM_001030347"/>
    <att type="string" name="GeneName" value="CRTAM"/>
    <att type="string" name="ProductName" value="class-I MHC-restricted T cell associated"/>
    <att type="string" name="canonicalName" value="395342"/>
  </node>
  <node label="776269" id="-7581">
    <att type="string" name="RefSeqMRNA" value="XM_001235800"/>
    <att type="string" name="GeneName" value="TBPL2"/>
    <att type="string" name="ProductName" value="TATA box binding protein like"/>
    <att type="string" name="canonicalName" value="776269"/>
  </node>
  <node label="420949" id="-7580">
    <att type="string" name="RefSeqMRNA" value="XM_419034"/>
    <att type="string" name="GeneName" value="COBL"/>
    <att type="string" name="ProductName" value="similar to cordon-bleu homolog (mouse)"/>
    <att type="string" name="canonicalName" value="420949"/>
  </node>
  <node label="419107" id="-7579">
    <att type="string" name="RefSeqMRNA" value="NM_001030841"/>
    <att type="string" name="GeneName" value="RCJMB04_2c9"/>
    <att type="string" name="ProductName" value="RNA polymerase II transcription factor TAFII140"/>
    <att type="string" name="canonicalName" value="419107"/>
  </node>
  <node label="424266" id="-7578">
    <att type="string" name="RefSeqMRNA" value="XM_422113"/>
    <att type="string" name="GeneName" value="PARP14"/>
    <att type="string" name="ProductName" value="similar to B-aggressive lymphoma 2B"/>
    <att type="string" name="canonicalName" value="424266"/>
  </node>
  <node label="416844" id="-7577">
    <att type="string" name="RefSeqMRNA" value="XM_415137"/>
    <att type="string" name="GeneName" value="FBXL10"/>
    <att type="string" name="ProductName" value="similar to JEMMA protein"/>
    <att type="string" name="canonicalName" value="416844"/>
  </node>
  <node label="395922" id="-7576">
    <att type="string" name="RefSeqMRNA" value="NM_205051"/>
    <att type="string" name="GeneName" value="CENPC1"/>
    <att type="string" name="ProductName" value="centromere protein C 1"/>
    <att type="string" name="canonicalName" value="395922"/>
  </node>
  <node label="771939" id="-7575">
    <att type="string" name="RefSeqMRNA" value="XM_001235147"/>
    <att type="string" name="GeneName" value="LOC771939"/>
    <att type="string" name="ProductName" value="similar to Ubiquinol-cytochrome c reductase"/>
    <att type="string" name="canonicalName" value="771939"/>
  </node>
  <node label="422978" id="-7574">
    <att type="string" name="RefSeqMRNA" value="XM_420910"/>
    <att type="string" name="GeneName" value="E2F8"/>
    <att type="string" name="ProductName" value="similar to E2F family member 8"/>
    <att type="string" name="canonicalName" value="422978"/>
  </node>
  <node label="396220" id="-7573">
    <att type="string" name="RefSeqMRNA" value="NM_205283"/>
    <att type="string" name="GeneName" value="LAMP1"/>
    <att type="string" name="ProductName" value="lysosomal-associated membrane protein 1"/>
    <att type="string" name="canonicalName" value="396220"/>
  </node>
  <node label="428571" id="-7572">
    <att type="string" name="RefSeqMRNA" value="XM_426127"/>
    <att type="string" name="GeneName" value="LRFN2"/>
    <att type="string" name="ProductName" value="similar to SALM1"/>
    <att type="string" name="canonicalName" value="428571"/>
  </node>
  <node label="415582" id="-7571">
    <att type="string" name="RefSeqMRNA" value="XM_413950"/>
    <att type="string" name="GeneName" value="SEMA4B"/>
    <att type="string" name="ProductName" value="similar to Sema4b-prov protein"/>
    <att type="string" name="canonicalName" value="415582"/>
  </node>
  <node label="420747" id="-7570">
    <att type="string" name="RefSeqMRNA" value="XM_418845"/>
    <att type="string" name="GeneName" value="RP9"/>
    <att type="string" name="ProductName" value="similar to Retinitis pigmentosa 9 protein"/>
    <att type="string" name="canonicalName" value="420747"/>
  </node>
  <node label="420779" id="-7569">
    <att type="string" name="RefSeqMRNA" value="XM_418874"/>
    <att type="string" name="GeneName" value="LANCL2"/>
    <att type="string" name="ProductName" value="similar to LanC lantibiotic synthetase component"/>
    <att type="string" name="canonicalName" value="420779"/>
  </node>
  <node label="771514" id="-7568">
    <att type="string" name="RefSeqMRNA" value="XM_001234788"/>
    <att type="string" name="GeneName" value="LOC771514"/>
    <att type="string" name="ProductName" value="hypothetical protein"/>
    <att type="string" name="canonicalName" value="771514"/>
  </node>
  <node label="428371" id="-7567">
    <att type="string" name="RefSeqMRNA" value="XM_425931"/>
    <att type="string" name="GeneName" value="LOC428371"/>
    <att type="string" name="ProductName" value="hypothetical protein"/>
    <att type="string" name="canonicalName" value="428371"/>
  </node>
  <node label="418868" id="-7566">
    <att type="string" name="RefSeqMRNA" value="XM_417063"/>
    <att type="string" name="GeneName" value="RCBTB1"/>
    <att type="string" name="ProductName" value="hypothetical protein"/>
    <att type="string" name="canonicalName" value="418868"/>
  </node>
  <node label="771977" id="-7565">
    <att type="string" name="RefSeqMRNA" value="XM_001235181"/>
    <att type="string" name="GeneName" value="KRT10"/>
    <att type="string" name="ProductName" value="hypothetical protein"/>
    <att type="string" name="canonicalName" value="771977"/>
  </node>
  <node label="424125" id="-7564">
    <att type="string" name="RefSeqMRNA" value="XM_421978"/>
    <att type="string" name="GeneName" value="SESTD1"/>
    <att type="string" name="ProductName" value="similar to SEC14 and spectrin domains 1"/>
    <att type="string" name="canonicalName" value="424125"/>
  </node>
  <node label="417407" id="-7563">
    <att type="string" name="RefSeqMRNA" value="XM_415659"/>
    <att type="string" name="GeneName" value="RCJMB04_10a8"/>
    <att type="string" name="ProductName" value="cytokine receptor-like factor"/>
    <att type="string" name="canonicalName" value="417407"/>
  </node>
  <node label="424390" id="-7562">
    <att type="string" name="RefSeqMRNA" value="XM_422234"/>
    <att type="string" name="GeneName" value="ITPA"/>
    <att type="string" name="ProductName" value="hypothetical protein"/>
    <att type="string" name="canonicalName" value="424390"/>
  </node>
  <node label="428431" id="-7561">
    <att type="string" name="RefSeqMRNA" value="XM_425991"/>
    <att type="string" name="GeneName" value="GPNMB"/>
    <att type="string" name="ProductName" value="similar to QNR-71 protein"/>
    <att type="string" name="canonicalName" value="428431"/>
  </node>
  <node label="417358" id="-7560">
    <att type="string" name="RefSeqMRNA" value="XM_415618"/>
    <att type="string" name="GeneName" value="RHBDF2"/>
    <att type="string" name="ProductName" value="similar to rhomboid, veinlet-like 6"/>
    <att type="string" name="canonicalName" value="417358"/>
  </node>
  <node label="428191" id="-7559">
    <att type="string" name="RefSeqMRNA" value="XM_425750"/>
    <att type="string" name="GeneName" value="CROCC"/>
    <att type="string" name="ProductName" value="similar to rootletin"/>
    <att type="string" name="canonicalName" value="428191"/>
  </node>
  <node label="421009" id="-7558">
    <att type="string" name="RefSeqMRNA" value="XM_419095"/>
    <att type="string" name="GeneName" value="ZNF516"/>
    <att type="string" name="ProductName" value="similar to KIAA0222"/>
    <att type="string" name="canonicalName" value="421009"/>
  </node>
  <node label="417661" id="-7557">
    <att type="string" name="RefSeqMRNA" value="XM_415906"/>
    <att type="string" name="GeneName" value="HEATR6"/>
    <att type="string" name="ProductName" value="hypothetical protein"/>
    <att type="string" name="canonicalName" value="417661"/>
  </node>
  <node label="418034" id="-7556">
    <att type="string" name="RefSeqMRNA" value="XM_416271"/>
    <att type="string" name="GeneName" value="ANKRD54"/>
    <att type="string" name="ProductName" value="similar to Ankyrin repeat domain 54"/>
    <att type="string" name="canonicalName" value="418034"/>
  </node>
  <node label="418205" id="-7555">
    <att type="string" name="RefSeqMRNA" value="XM_416434"/>
    <att type="string" name="GeneName" value="LRMP"/>
    <att type="string" name="ProductName" value="similar to lymphoid-restricted membrane protein"/>
    <att type="string" name="canonicalName" value="418205"/>
  </node>
  <node label="423014" id="-7554">
    <att type="string" name="RefSeqMRNA" value="XM_420945"/>
    <att type="string" name="GeneName" value="PLCB2"/>
    <att type="string" name="ProductName" value="similar to phospholipase C beta"/>
    <att type="string" name="canonicalName" value="423014"/>
  </node>
  <node label="430553" id="-7553">
    <att type="string" name="RefSeqMRNA" value="XM_428110"/>
    <att type="string" name="GeneName" value="GAN"/>
    <att type="string" name="ProductName" value="similar to gigaxonin"/>
    <att type="string" name="canonicalName" value="430553"/>
  </node>
  <node label="395652" id="-7552">
    <att type="string" name="RefSeqMRNA" value="NM_204847"/>
    <att type="string" name="GeneName" value="FKBP9"/>
    <att type="string" name="ProductName" value="FK506 binding protein 9, 63 kDa"/>
    <att type="string" name="canonicalName" value="395652"/>
  </node>
  <node label="423654" id="-7551">
    <att type="string" name="RefSeqMRNA" value="XM_421536"/>
    <att type="string" name="GeneName" value="REEP3"/>
    <att type="string" name="ProductName" value="similar to Receptor accessory protein 3"/>
    <att type="string" name="canonicalName" value="423654"/>
  </node>
  <node label="404751" id="-7550">
    <att type="string" name="RefSeqMRNA" value="NM_213574"/>
    <att type="string" name="GeneName" value="NDUFC2"/>
    <att type="string" name="ProductName" value="NADH dehydrogenase (ubiquinone) 1, subcomplex"/>
    <att type="string" name="canonicalName" value="404751"/>
  </node>
  <node label="768860" id="-7549">
    <att type="string" name="RefSeqMRNA" value="XM_001232015"/>
    <att type="string" name="GeneName" value="NDUFA2"/>
    <att type="string" name="ProductName" value="hypothetical protein"/>
    <att type="string" name="canonicalName" value="768860"/>
  </node>
  <node label="769954" id="-7548">
    <att type="string" name="RefSeqMRNA" value="XM_001233270"/>
    <att type="string" name="GeneName" value="NDUFB4"/>
    <att type="string" name="ProductName" value="similar to NADH dehydrogenase [ubiquinone] 1"/>
    <att type="string" name="canonicalName" value="769954"/>
  </node>
  <node label="417470" id="-7547">
    <att type="string" name="RefSeqMRNA" value="XM_415718"/>
    <att type="string" name="GeneName" value="RNF43"/>
    <att type="string" name="ProductName" value="hypothetical protein"/>
    <att type="string" name="canonicalName" value="417470"/>
  </node>
  <node label="418123" id="-7546">
    <att type="string" name="RefSeqMRNA" value="XM_416356"/>
    <att type="string" name="GeneName" value="CREB3L2"/>
    <att type="string" name="ProductName" value="similar to cAMP responsive element binding"/>
    <att type="string" name="canonicalName" value="418123"/>
  </node>
  <node label="418169" id="-7545">
    <att type="string" name="RefSeqMRNA" value="XM_416400"/>
    <att type="string" name="GeneName" value="AKR1B10"/>
    <att type="string" name="ProductName" value="similar to AKR1B1"/>
    <att type="string" name="canonicalName" value="418169"/>
  </node>
  <node label="420410" id="-7544">
    <att type="string" name="RefSeqMRNA" value="XM_418517"/>
    <att type="string" name="GeneName" value="CCM2"/>
    <att type="string" name="ProductName" value="similar to Cerebral cavernous malformation 2"/>
    <att type="string" name="canonicalName" value="420410"/>
  </node>
  <node label="426652" id="-7543">
    <att type="string" name="RefSeqMRNA" value="XM_424279"/>
    <att type="string" name="GeneName" value="ACTC1"/>
    <att type="string" name="ProductName" value="similar to Actin, alpha 2, smooth muscle, aorta"/>
    <att type="string" name="canonicalName" value="426652"/>
  </node>
  <node label="424642" id="-7542">
    <att type="string" name="RefSeqMRNA" value="XM_422476"/>
    <att type="string" name="GeneName" value="ZCCHC11"/>
    <att type="string" name="ProductName" value="similar to zinc finger, CCHC domain containing"/>
    <att type="string" name="canonicalName" value="424642"/>
  </node>
  <node label="418402" id="-7541">
    <att type="string" name="RefSeqMRNA" value="XM_416617"/>
    <att type="string" name="GeneName" value="CEP97"/>
    <att type="string" name="ProductName" value="similar to Leucine-rich repeats and IQ motif"/>
    <att type="string" name="canonicalName" value="418402"/>
  </node>
  <node label="423346" id="-7540">
    <att type="string" name="RefSeqMRNA" value="NM_001007937"/>
    <att type="string" name="GeneName" value="LIN52"/>
    <att type="string" name="ProductName" value="lin-52 homolog"/>
    <att type="string" name="canonicalName" value="423346"/>
  </node>
  <node label="418237" id="-7539">
    <att type="string" name="RefSeqMRNA" value="NM_001029980"/>
    <att type="string" name="GeneName" value="PRR5"/>
    <att type="string" name="ProductName" value="proline rich 5 (renal)"/>
    <att type="string" name="canonicalName" value="418237"/>
  </node>
  <node label="421264" id="-7538">
    <att type="string" name="RefSeqMRNA" value="XM_419335"/>
    <att type="string" name="GeneName" value="LOC421264"/>
    <att type="string" name="ProductName" value="similar to Chromosome 2 open reading frame 13"/>
    <att type="string" name="canonicalName" value="421264"/>
  </node>
  <node label="419987" id="-7537">
    <att type="string" name="RefSeqMRNA" value="XM_418109"/>
    <att type="string" name="GeneName" value="ZNF652"/>
    <att type="string" name="ProductName" value="similar to KIAA0924 protein"/>
    <att type="string" name="canonicalName" value="419987"/>
  </node>
  <node label="770048" id="-7536">
    <att type="string" name="RefSeqMRNA" value="XM_001233362"/>
    <att type="string" name="GeneName" value="COMMD4"/>
    <att type="string" name="ProductName" value="hypothetical protein"/>
    <att type="string" name="canonicalName" value="770048"/>
  </node>
  <node label="427388" id="-7535">
    <att type="string" name="RefSeqMRNA" value="NM_001031443"/>
    <att type="string" name="GeneName" value="RCJMB04_8m8"/>
    <att type="string" name="ProductName" value="COMM domain containing 10"/>
    <att type="string" name="canonicalName" value="427388"/>
  </node>
  <node label="422769" id="-7534">
    <att type="string" name="RefSeqMRNA" value="XM_420723"/>
    <att type="string" name="GeneName" value="COMMD8"/>
    <att type="string" name="ProductName" value="hypothetical protein"/>
    <att type="string" name="canonicalName" value="422769"/>
  </node>
  <node label="419286" id="-7533">
    <att type="string" name="RefSeqMRNA" value="XM_417459"/>
    <att type="string" name="GeneName" value="COMMD7"/>
    <att type="string" name="ProductName" value="similar to COMM domain containing 7"/>
    <att type="string" name="canonicalName" value="419286"/>
  </node>
  <node label="420507" id="-7532">
    <att type="string" name="RefSeqMRNA" value="XM_418608"/>
    <att type="string" name="GeneName" value="COMMD3"/>
    <att type="string" name="ProductName" value="similar to BUP"/>
    <att type="string" name="canonicalName" value="420507"/>
  </node>
  <node label="424471" id="-7531">
    <att type="string" name="RefSeqMRNA" value="NM_001031273"/>
    <att type="string" name="GeneName" value="RCJMB04_1b15"/>
    <att type="string" name="ProductName" value="spindle assembly abnormal protein 6"/>
    <att type="string" name="canonicalName" value="424471"/>
  </node>
  <node label="425202" id="-7530">
    <att type="string" name="RefSeqMRNA" value="XM_422986"/>
    <att type="string" name="GeneName" value="TIMM10"/>
    <att type="string" name="ProductName" value="similar to small zinc finger-like protein"/>
    <att type="string" name="canonicalName" value="425202"/>
  </node>
  <node label="768566" id="-7529">
    <att type="string" name="RefSeqMRNA" value="XM_001231408"/>
    <att type="string" name="GeneName" value="MYH8"/>
    <att type="string" name="ProductName" value="similar to skeletal myosin heavy chain"/>
    <att type="string" name="canonicalName" value="768566"/>
  </node>
  <node label="424385" id="-7528">
    <att type="string" name="RefSeqMRNA" value="XM_422229"/>
    <att type="string" name="GeneName" value="LOC424385"/>
    <att type="string" name="ProductName" value="similar to chromosome 1 open reading frame 9"/>
    <att type="string" name="canonicalName" value="424385"/>
  </node>
  <node label="423642" id="-7527">
    <att type="string" name="RefSeqMRNA" value="XM_421526"/>
    <att type="string" name="GeneName" value="CISD1"/>
    <att type="string" name="ProductName" value="similar to Zinc finger, CDGSH-type domain 1"/>
    <att type="string" name="canonicalName" value="423642"/>
  </node>
  <node label="419215" id="-7526">
    <att type="string" name="RefSeqMRNA" value="XM_417392"/>
    <att type="string" name="GeneName" value="TGM3"/>
    <att type="string" name="ProductName" value="similar to transglutaminase 3"/>
    <att type="string" name="canonicalName" value="419215"/>
  </node>
  <node label="420327" id="-7525">
    <att type="string" name="RefSeqMRNA" value="XM_418436"/>
    <att type="string" name="GeneName" value="EFR3A"/>
    <att type="string" name="ProductName" value="similar to KIAA0143"/>
    <att type="string" name="canonicalName" value="420327"/>
  </node>
  <node label="419238" id="-7524">
    <att type="string" name="RefSeqMRNA" value="NM_001012833"/>
    <att type="string" name="GeneName" value="RCJMB04_15d19"/>
    <att type="string" name="ProductName" value="YTH domain family, member 1"/>
    <att type="string" name="canonicalName" value="419238"/>
  </node>
  <node label="415936" id="-7523">
    <att type="string" name="RefSeqMRNA" value="XM_414280"/>
    <att type="string" name="GeneName" value="TMEM111"/>
    <att type="string" name="ProductName" value="hypothetical protein"/>
    <att type="string" name="canonicalName" value="415936"/>
  </node>
  <node label="416922" id="-7522">
    <att type="string" name="RefSeqMRNA" value="XM_415212"/>
    <att type="string" name="GeneName" value="SUSD2"/>
    <att type="string" name="ProductName" value="hypothetical protein"/>
    <att type="string" name="canonicalName" value="416922"/>
  </node>
  <node label="418657" id="-7521">
    <att type="string" name="RefSeqMRNA" value="XM_416853"/>
    <att type="string" name="GeneName" value="MXRA5"/>
    <att type="string" name="ProductName" value="similar to adlican"/>
    <att type="string" name="canonicalName" value="418657"/>
  </node>
  <node label="420330" id="-7520">
    <att type="string" name="RefSeqMRNA" value="XM_418438"/>
    <att type="string" name="GeneName" value="LOC420330"/>
    <att type="string" name="ProductName" value="similar to FAM49B protein"/>
    <att type="string" name="canonicalName" value="420330"/>
  </node>
  <node label="415389" id="-7519">
    <att type="string" name="RefSeqMRNA" value="XM_413774"/>
    <att type="string" name="GeneName" value="TARSL2"/>
    <att type="string" name="ProductName" value="hypothetical protein"/>
    <att type="string" name="canonicalName" value="415389"/>
  </node>
  <node label="424015" id="-7518">
    <att type="string" name="RefSeqMRNA" value="NM_001006512"/>
    <att type="string" name="GeneName" value="UBE2F"/>
    <att type="string" name="ProductName" value="NEDD8-conjugating enzyme"/>
    <att type="string" name="canonicalName" value="424015"/>
  </node>
  <node label="423291" id="-7517">
    <att type="string" name="RefSeqMRNA" value="XM_421211"/>
    <att type="string" name="GeneName" value="LOC423291"/>
    <att type="string" name="ProductName" value="similar to family with sequence similarity 98,"/>
    <att type="string" name="canonicalName" value="423291"/>
  </node>
  <node label="374255" id="-7516">
    <att type="string" name="RefSeqMRNA" value="XM_001234395"/>
    <att type="string" name="GeneName" value="MRPL23"/>
    <att type="string" name="ProductName" value="hypothetical protein"/>
    <att type="string" name="canonicalName" value="374255"/>
  </node>
  <node label="420594" id="-7515">
    <att type="string" name="RefSeqMRNA" value="NM_001006358"/>
    <att type="string" name="GeneName" value="BZW2"/>
    <att type="string" name="ProductName" value="basic leucine zipper and W2 domains 2"/>
    <att type="string" name="canonicalName" value="420594"/>
  </node>
  <node label="420574" id="-7514">
    <att type="string" name="RefSeqMRNA" value="NM_001030977"/>
    <att type="string" name="GeneName" value="RCJMB04_15l3"/>
    <att type="string" name="ProductName" value="asparagine synthetase"/>
    <att type="string" name="canonicalName" value="420574"/>
  </node>
  <node label="422501" id="-7513">
    <att type="string" name="RefSeqMRNA" value="NM_001006441"/>
    <att type="string" name="GeneName" value="PGRMC2"/>
    <att type="string" name="ProductName" value="progesterone receptor membrane component 2"/>
    <att type="string" name="canonicalName" value="422501"/>
  </node>
  <node label="422714" id="-7512">
    <att type="string" name="RefSeqMRNA" value="XM_420668"/>
    <att type="string" name="GeneName" value="CISD2"/>
    <att type="string" name="ProductName" value="similar to Zinc finger, CDGSH-type domain 2"/>
    <att type="string" name="canonicalName" value="422714"/>
  </node>
  <node label="417261" id="-7511">
    <att type="string" name="RefSeqMRNA" value="XM_415536"/>
    <att type="string" name="GeneName" value="MRPL41"/>
    <att type="string" name="ProductName" value="similar to Mrpl41-prov protein"/>
    <att type="string" name="canonicalName" value="417261"/>
  </node>
  <node label="768335" id="-7510">
    <att type="string" name="RefSeqMRNA" value="XM_001231199"/>
    <att type="string" name="GeneName" value="HIGD1A"/>
    <att type="string" name="ProductName" value="hypothetical protein"/>
    <att type="string" name="canonicalName" value="768335"/>
  </node>
  <node label="771604" id="-7509">
    <att type="string" name="RefSeqMRNA" value="XM_001234860"/>
    <att type="string" name="GeneName" value="SFXN4"/>
    <att type="string" name="ProductName" value="hypothetical protein"/>
    <att type="string" name="canonicalName" value="771604"/>
  </node>
  <node label="424668" id="-7508">
    <att type="string" name="RefSeqMRNA" value="XM_422501"/>
    <att type="string" name="GeneName" value="LOC424668"/>
    <att type="string" name="ProductName" value="hypothetical protein"/>
    <att type="string" name="canonicalName" value="424668"/>
  </node>
  <node label="415770" id="-7507">
    <att type="string" name="RefSeqMRNA" value="XM_414132"/>
    <att type="string" name="GeneName" value="LOC415770"/>
    <att type="string" name="ProductName" value="hypothetical protein"/>
    <att type="string" name="canonicalName" value="415770"/>
  </node>
  <node label="771686" id="-7506">
    <att type="string" name="RefSeqMRNA" value="XM_001234933"/>
    <att type="string" name="GeneName" value="CTAGE5"/>
    <att type="string" name="ProductName" value="similar to CTAGE family, member 5"/>
    <att type="string" name="canonicalName" value="771686"/>
  </node>
  <node label="420457" id="-7505">
    <att type="string" name="RefSeqMRNA" value="XM_418559"/>
    <att type="string" name="GeneName" value="LARP5"/>
    <att type="string" name="ProductName" value="hypothetical protein"/>
    <att type="string" name="canonicalName" value="420457"/>
  </node>
  <node label="428173" id="-7504">
    <att type="string" name="RefSeqMRNA" value="XM_425731"/>
    <att type="string" name="GeneName" value="DNAJC11"/>
    <att type="string" name="ProductName" value="similar to DnaJ (Hsp40) homolog, subfamily C,"/>
    <att type="string" name="canonicalName" value="428173"/>
  </node>
  <node label="768838" id="-7503">
    <att type="string" name="RefSeqMRNA" value="XM_001231984"/>
    <att type="string" name="GeneName" value="LOC768838"/>
    <att type="string" name="ProductName" value="similar to LOC653784 protein"/>
    <att type="string" name="canonicalName" value="768838"/>
  </node>
  <node label="427814" id="-7502">
    <att type="string" name="RefSeqMRNA" value="XM_425386"/>
    <att type="string" name="GeneName" value="GPRC5C"/>
    <att type="string" name="ProductName" value="similar to G protein-coupled receptor family C,"/>
    <att type="string" name="canonicalName" value="427814"/>
  </node>
  <node label="418482" id="-7501">
    <att type="string" name="RefSeqMRNA" value="XM_416690"/>
    <att type="string" name="GeneName" value="ZNF294"/>
    <att type="string" name="ProductName" value="similar to Zinc finger protein 294"/>
    <att type="string" name="canonicalName" value="418482"/>
  </node>
  <node label="771383" id="-7500">
    <att type="string" name="RefSeqMRNA" value="XM_001233647"/>
    <att type="string" name="GeneName" value="RAB21"/>
    <att type="string" name="ProductName" value="similar to GTP-binding protein RAB21"/>
    <att type="string" name="canonicalName" value="771383"/>
  </node>
  <node label="428091" id="-7499">
    <att type="string" name="RefSeqMRNA" value="XM_425649"/>
    <att type="string" name="GeneName" value="AMOTL1"/>
    <att type="string" name="ProductName" value="similar to angiomotin like 1"/>
    <att type="string" name="canonicalName" value="428091"/>
  </node>
  <node label="417198" id="-7498">
    <att type="string" name="RefSeqMRNA" value="NM_001030690"/>
    <att type="string" name="GeneName" value="RCJMB04_10h22"/>
    <att type="string" name="ProductName" value="nucleoporin 188kDa"/>
    <att type="string" name="canonicalName" value="417198"/>
  </node>
  <node label="419909" id="-7497">
    <att type="string" name="RefSeqMRNA" value="XM_418034"/>
    <att type="string" name="GeneName" value="LOC419909"/>
    <att type="string" name="ProductName" value="similar to Chromosome 6 open reading frame 125"/>
    <att type="string" name="canonicalName" value="419909"/>
  </node>
  <node label="415380" id="-7496">
    <att type="string" name="RefSeqMRNA" value="XM_413766"/>
    <att type="string" name="GeneName" value="OTUD7A"/>
    <att type="string" name="ProductName" value="similar to Cezanne 2 protein"/>
    <att type="string" name="canonicalName" value="415380"/>
  </node>
  <node label="420239" id="-7495">
    <att type="string" name="RefSeqMRNA" value="XM_418351"/>
    <att type="string" name="GeneName" value="MTDH"/>
    <att type="string" name="ProductName" value="hypothetical protein"/>
    <att type="string" name="canonicalName" value="420239"/>
  </node>
  <node label="771027" id="-7494">
    <att type="string" name="RefSeqMRNA" value="XM_001233391"/>
    <att type="string" name="GeneName" value="LOC771027"/>
    <att type="string" name="ProductName" value="hypothetical protein"/>
    <att type="string" name="canonicalName" value="771027"/>
  </node>
  <node label="417007" id="-7493">
    <att type="string" name="RefSeqMRNA" value="XM_415297"/>
    <att type="string" name="GeneName" value="LOC417007"/>
    <att type="string" name="ProductName" value="hypothetical protein"/>
    <att type="string" name="canonicalName" value="417007"/>
  </node>
  <node label="415602" id="-7492">
    <att type="string" name="RefSeqMRNA" value="XM_413970"/>
    <att type="string" name="GeneName" value="YTHDC2"/>
    <att type="string" name="ProductName" value="similar to YTH domain containing 2"/>
    <att type="string" name="canonicalName" value="415602"/>
  </node>
  <node label="419470" id="-7491">
    <att type="string" name="RefSeqMRNA" value="NM_001012838"/>
    <att type="string" name="GeneName" value="RCJMB04_8i12"/>
    <att type="string" name="ProductName" value="hypothetical protein LOC419470"/>
    <att type="string" name="canonicalName" value="419470"/>
  </node>
  <node label="415734" id="-7490">
    <att type="string" name="RefSeqMRNA" value="NM_001030569"/>
    <att type="string" name="GeneName" value="RCJMB04_23o18"/>
    <att type="string" name="ProductName" value="HEAT repeat containing 3"/>
    <att type="string" name="canonicalName" value="415734"/>
  </node>
  <node label="423936" id="-7489">
    <att type="string" name="RefSeqMRNA" value="XM_421796"/>
    <att type="string" name="GeneName" value="RCJMB04_3h21"/>
    <att type="string" name="ProductName" value="arginyltransferase 1"/>
    <att type="string" name="canonicalName" value="423936"/>
  </node>
  <node label="416384" id="-7488">
    <att type="string" name="RefSeqMRNA" value="XM_414699"/>
    <att type="string" name="GeneName" value="KATNAL2"/>
    <att type="string" name="ProductName" value="hypothetical protein"/>
    <att type="string" name="canonicalName" value="416384"/>
  </node>
  <node label="416162" id="-7487">
    <att type="string" name="RefSeqMRNA" value="XM_414494"/>
    <att type="string" name="GeneName" value="NUDCD2"/>
    <att type="string" name="ProductName" value="similar to NudC domain containing 2"/>
    <att type="string" name="canonicalName" value="416162"/>
  </node>
  <node label="423852" id="-7486">
    <att type="string" name="RefSeqMRNA" value="XM_421721"/>
    <att type="string" name="GeneName" value="LOC423852"/>
    <att type="string" name="ProductName" value="similar to Deleted in a mouse model of primary"/>
    <att type="string" name="canonicalName" value="423852"/>
  </node>
  <node label="415838" id="-7485">
    <att type="string" name="RefSeqMRNA" value="XM_414199"/>
    <att type="string" name="GeneName" value="ZC3H18"/>
    <att type="string" name="ProductName" value="similar to Conserved nuclear protein NHN1"/>
    <att type="string" name="canonicalName" value="415838"/>
  </node>
  <node label="416937" id="-7484">
    <att type="string" name="RefSeqMRNA" value="NM_001030667"/>
    <att type="string" name="GeneName" value="RCJMB04_2c16"/>
    <att type="string" name="ProductName" value="D-dopachrome tautomerase"/>
    <att type="string" name="canonicalName" value="416937"/>
  </node>
  <node label="426522" id="-7483">
    <att type="string" name="RefSeqMRNA" value="XM_424161"/>
    <att type="string" name="GeneName" value="GPATCH8"/>
    <att type="string" name="ProductName" value="hypothetical protein"/>
    <att type="string" name="canonicalName" value="426522"/>
  </node>
  <node label="423028" id="-7482">
    <att type="string" name="RefSeqMRNA" value="NM_001031179"/>
    <att type="string" name="GeneName" value="RCJMB04_2p4"/>
    <att type="string" name="ProductName" value="male sterility domain containing 2"/>
    <att type="string" name="canonicalName" value="423028"/>
  </node>
  <node label="416455" id="-7481">
    <att type="string" name="RefSeqMRNA" value="XM_414763"/>
    <att type="string" name="GeneName" value="LOC416455"/>
    <att type="string" name="ProductName" value="similar to MGC11257 protein"/>
    <att type="string" name="canonicalName" value="416455"/>
  </node>
  <node label="425119" id="-7480">
    <att type="string" name="RefSeqMRNA" value="XM_422910"/>
    <att type="string" name="GeneName" value="SUV420H1"/>
    <att type="string" name="ProductName" value="similar to suppressor of variegation 4-20"/>
    <att type="string" name="canonicalName" value="425119"/>
  </node>
  <node label="769996" id="-7479">
    <att type="string" name="RefSeqMRNA" value="XM_001233311"/>
    <att type="string" name="GeneName" value="MRPS16"/>
    <att type="string" name="ProductName" value="hypothetical protein"/>
    <att type="string" name="canonicalName" value="769996"/>
  </node>
  <node label="428552" id="-7478">
    <att type="string" name="RefSeqMRNA" value="XM_426107"/>
    <att type="string" name="GeneName" value="FLRT3"/>
    <att type="string" name="ProductName" value="similar to KIAA1469 protein"/>
    <att type="string" name="canonicalName" value="428552"/>
  </node>
  <node label="426357" id="-7477">
    <att type="string" name="RefSeqMRNA" value="XM_424013"/>
    <att type="string" name="GeneName" value="LOC426357"/>
    <att type="string" name="ProductName" value="hypothetical protein"/>
    <att type="string" name="canonicalName" value="426357"/>
  </node>
  <node label="422555" id="-7476">
    <att type="string" name="RefSeqMRNA" value="XM_420516"/>
    <att type="string" name="GeneName" value="WWC2"/>
    <att type="string" name="ProductName" value="similar to WW, C2 and coiled-coil domain"/>
    <att type="string" name="canonicalName" value="422555"/>
  </node>
  <node label="395171" id="-7475">
    <att type="string" name="RefSeqMRNA" value="NM_204506"/>
    <att type="string" name="GeneName" value="RIPK5"/>
    <att type="string" name="ProductName" value="receptor interacting protein kinase 5"/>
    <att type="string" name="canonicalName" value="395171"/>
  </node>
  <node label="418649" id="-7474">
    <att type="string" name="RefSeqMRNA" value="XM_416846"/>
    <att type="string" name="GeneName" value="WWC3"/>
    <att type="string" name="ProductName" value="similar to WWC family member 3"/>
    <att type="string" name="canonicalName" value="418649"/>
  </node>
  <node label="419210" id="-7473">
    <att type="string" name="RefSeqMRNA" value="XM_417387"/>
    <att type="string" name="GeneName" value="LOC419210"/>
    <att type="string" name="ProductName" value="similar to P-Rex1 protein"/>
    <att type="string" name="canonicalName" value="419210"/>
  </node>
  <node label="417538" id="-7472">
    <att type="string" name="RefSeqMRNA" value="XM_415784"/>
    <att type="string" name="GeneName" value="MRPS17"/>
    <att type="string" name="ProductName" value="similar to MRPS17 protein isoform 4"/>
    <att type="string" name="canonicalName" value="417538"/>
  </node>
  <node label="416757" id="-7471">
    <att type="string" name="RefSeqMRNA" value="XM_415052"/>
    <att type="string" name="GeneName" value="TELO2"/>
    <att type="string" name="ProductName" value="similar to Telo2 protein"/>
    <att type="string" name="canonicalName" value="416757"/>
  </node>
  <node label="422272" id="-7470">
    <att type="string" name="RefSeqMRNA" value="NM_001031120"/>
    <att type="string" name="GeneName" value="RCJMB04_8n18"/>
    <att type="string" name="ProductName" value="highly divergent homeobox"/>
    <att type="string" name="canonicalName" value="422272"/>
  </node>
  <node label="423696" id="-7469">
    <att type="string" name="RefSeqMRNA" value="XM_421577"/>
    <att type="string" name="GeneName" value="VPS26A"/>
    <att type="string" name="ProductName" value="hypothetical protein"/>
    <att type="string" name="canonicalName" value="423696"/>
  </node>
  <node label="422525" id="-7468">
    <att type="string" name="RefSeqMRNA" value="NM_001006442"/>
    <att type="string" name="GeneName" value="LOC422525"/>
    <att type="string" name="ProductName" value="DC2 protein"/>
    <att type="string" name="canonicalName" value="422525"/>
  </node>
  <node label="418245" id="-7467">
    <att type="string" name="RefSeqMRNA" value="XM_416469"/>
    <att type="string" name="GeneName" value="ATXN10"/>
    <att type="string" name="ProductName" value="similar to MGC97716 protein"/>
    <att type="string" name="canonicalName" value="418245"/>
  </node>
  <node label="423733" id="-7466">
    <att type="string" name="RefSeqMRNA" value="XM_421608"/>
    <att type="string" name="GeneName" value="DUPD1"/>
    <att type="string" name="ProductName" value="hypothetical protein"/>
    <att type="string" name="canonicalName" value="423733"/>
  </node>
  <node label="421633" id="-7465">
    <att type="string" name="RefSeqMRNA" value="XM_419672"/>
    <att type="string" name="GeneName" value="MTHFD1L"/>
    <att type="string" name="ProductName" value="similar to C1-tetrahydrofolate synthase"/>
    <att type="string" name="canonicalName" value="421633"/>
  </node>
  <node label="417789" id="-7464">
    <att type="string" name="RefSeqMRNA" value="NM_001030736"/>
    <att type="string" name="GeneName" value="RCJMB04_10i5"/>
    <att type="string" name="ProductName" value="glycosyltransferase 8 domain containing 3"/>
    <att type="string" name="canonicalName" value="417789"/>
  </node>
  <node label="422235" id="-7463">
    <att type="string" name="RefSeqMRNA" value="XM_420223"/>
    <att type="string" name="GeneName" value="PHF6"/>
    <att type="string" name="ProductName" value="similar to KIAA1823 protein"/>
    <att type="string" name="canonicalName" value="422235"/>
  </node>
  <node label="429558" id="-7462">
    <att type="string" name="RefSeqMRNA" value="XM_427116"/>
    <att type="string" name="GeneName" value="LOC429558"/>
    <att type="string" name="ProductName" value="similar to histone H2B"/>
    <att type="string" name="canonicalName" value="429558"/>
  </node>
  <node label="421361" id="-7461">
    <att type="string" name="RefSeqMRNA" value="XM_419420"/>
    <att type="string" name="GeneName" value="SMYD2"/>
    <att type="string" name="ProductName" value="hypothetical protein"/>
    <att type="string" name="canonicalName" value="421361"/>
  </node>
  <node label="422385" id="-7460">
    <att type="string" name="RefSeqMRNA" value="NM_001031127"/>
    <att type="string" name="GeneName" value="RCJMB04_5k12"/>
    <att type="string" name="ProductName" value="hypothetical protein LOC422385"/>
    <att type="string" name="canonicalName" value="422385"/>
  </node>
  <node label="418910" id="-7459">
    <att type="string" name="GeneName" value="RCJMB04_6g19"/>
    <att type="string" name="ProductName" value="PDS5, regulator of cohesion ma"/>
    <att type="string" name="canonicalName" value="418910"/>
  </node>
  <node label="422239" id="-7458">
    <att type="string" name="RefSeqMRNA" value="XM_420227"/>
    <att type="string" name="GeneName" value="DDX26B"/>
    <att type="string" name="ProductName" value="hypothetical protein"/>
    <att type="string" name="canonicalName" value="422239"/>
  </node>
  <node label="418136" id="-7457">
    <att type="string" name="RefSeqMRNA" value="XM_416367"/>
    <att type="string" name="GeneName" value="GET"/>
    <att type="string" name="ProductName" value="similar to gonad expressed transcript"/>
    <att type="string" name="canonicalName" value="418136"/>
  </node>
  <node label="424277" id="-7456">
    <att type="string" name="RefSeqMRNA" value="NM_001031262"/>
    <att type="string" name="GeneName" value="RCJMB04_10i21"/>
    <att type="string" name="ProductName" value="coiled-coil domain containing 93"/>
    <att type="string" name="canonicalName" value="424277"/>
  </node>
  <node label="422634" id="-7455">
    <att type="string" name="RefSeqMRNA" value="XM_420590"/>
    <att type="string" name="GeneName" value="CCNI"/>
    <att type="string" name="ProductName" value="similar to cyclin I"/>
    <att type="string" name="canonicalName" value="422634"/>
  </node>
  <node label="418494" id="-7454">
    <att type="string" name="RefSeqMRNA" value="XM_416702"/>
    <att type="string" name="GeneName" value="LOC418494"/>
    <att type="string" name="ProductName" value="similar to gene of unknown function"/>
    <att type="string" name="canonicalName" value="418494"/>
  </node>
  <node label="770846" id="-7453">
    <att type="string" name="RefSeqMRNA" value="XM_001234167"/>
    <att type="string" name="GeneName" value="LOC770846"/>
    <att type="string" name="ProductName" value="similar to C10orf78 protein"/>
    <att type="string" name="canonicalName" value="770846"/>
  </node>
  <node label="421915" id="-7452">
    <att type="string" name="RefSeqMRNA" value="XM_419932"/>
    <att type="string" name="GeneName" value="MYT1L"/>
    <att type="string" name="ProductName" value="similar to KIAA1106 protein"/>
    <att type="string" name="canonicalName" value="421915"/>
  </node>
  <node label="419950" id="-7451">
    <att type="string" name="RefSeqMRNA" value="XM_418071"/>
    <att type="string" name="GeneName" value="MRC2"/>
    <att type="string" name="ProductName" value="similar to mannose receptor, C type 2"/>
    <att type="string" name="canonicalName" value="419950"/>
  </node>
  <node label="423578" id="-7450">
    <att type="string" name="RefSeqMRNA" value="XM_421467"/>
    <att type="string" name="GeneName" value="SAV1"/>
    <att type="string" name="ProductName" value="hypothetical protein"/>
    <att type="string" name="canonicalName" value="423578"/>
  </node>
  <node label="416919" id="-7449">
    <att type="string" name="RefSeqMRNA" value="XM_415210"/>
    <att type="string" name="GeneName" value="ZNRF3"/>
    <att type="string" name="ProductName" value="similar to KIAA1133 protein"/>
    <att type="string" name="canonicalName" value="416919"/>
  </node>
  <node label="421266" id="-7448">
    <att type="string" name="RefSeqMRNA" value="XM_419337"/>
    <att type="string" name="GeneName" value="CNRIP1"/>
    <att type="string" name="ProductName" value="similar to LOC494687 protein"/>
    <att type="string" name="canonicalName" value="421266"/>
  </node>
  <node label="420650" id="-7447">
    <att type="string" name="RefSeqMRNA" value="XM_418749"/>
    <att type="string" name="GeneName" value="SGOL1"/>
    <att type="string" name="ProductName" value="hypothetical protein"/>
    <att type="string" name="canonicalName" value="420650"/>
  </node>
  <node label="421906" id="-7446">
    <att type="string" name="RefSeqMRNA" value="XM_419924"/>
    <att type="string" name="GeneName" value="FBXO25"/>
    <att type="string" name="ProductName" value="similar to F-box protein 25"/>
    <att type="string" name="canonicalName" value="421906"/>
  </node>
  <node label="429001" id="-7445">
    <att type="string" name="RefSeqMRNA" value="XM_426558"/>
    <att type="string" name="GeneName" value="TSSK6"/>
    <att type="string" name="ProductName" value="similar to serine/threonine kinase FKSG82"/>
    <att type="string" name="canonicalName" value="429001"/>
  </node>
  <node label="772269" id="-7444">
    <att type="string" name="RefSeqMRNA" value="XM_001234387"/>
    <att type="string" name="GeneName" value="LOC772269"/>
    <att type="string" name="ProductName" value="hypothetical protein"/>
    <att type="string" name="canonicalName" value="772269"/>
  </node>
  <node label="424309" id="-7443">
    <att type="string" name="RefSeqMRNA" value="XM_422154"/>
    <att type="string" name="GeneName" value="EPC2"/>
    <att type="string" name="ProductName" value="similar to Enhancer of polycomb homolog 2"/>
    <att type="string" name="canonicalName" value="424309"/>
  </node>
  <node label="416689" id="-7442">
    <att type="string" name="RefSeqMRNA" value="XM_414985"/>
    <att type="string" name="GeneName" value="LOC416689"/>
    <att type="string" name="ProductName" value="hypothetical protein"/>
    <att type="string" name="canonicalName" value="416689"/>
  </node>
  <node label="415853" id="-7441">
    <att type="string" name="RefSeqMRNA" value="XM_414213"/>
    <att type="string" name="GeneName" value="ZNF276"/>
    <att type="string" name="ProductName" value="similar to zinc finger protein 276 homolog"/>
    <att type="string" name="canonicalName" value="415853"/>
  </node>
  <node label="419661" id="-7440">
    <att type="string" name="RefSeqMRNA" value="XM_417808"/>
    <att type="string" name="GeneName" value="ZBTB8"/>
    <att type="string" name="ProductName" value="hypothetical protein"/>
    <att type="string" name="canonicalName" value="419661"/>
  </node>
  <node label="419607" id="-7439">
    <att type="string" name="RefSeqMRNA" value="XM_417754"/>
    <att type="string" name="GeneName" value="FHL3"/>
    <att type="string" name="ProductName" value="similar to Fhl3 protein"/>
    <att type="string" name="canonicalName" value="419607"/>
  </node>
  <node label="417333" id="-7438">
    <att type="string" name="RefSeqMRNA" value="XM_415599"/>
    <att type="string" name="GeneName" value="B3GNTL1"/>
    <att type="string" name="ProductName" value="similar to UDP-GlcNAc:betaGal"/>
    <att type="string" name="canonicalName" value="417333"/>
  </node>
  <node label="424885" id="-7437">
    <att type="string" name="RefSeqMRNA" value="XM_422698"/>
    <att type="string" name="GeneName" value="ZIC4"/>
    <att type="string" name="ProductName" value="similar to zinc finger of the cerebellum 4"/>
    <att type="string" name="canonicalName" value="424885"/>
  </node>
  <node label="428331" id="-7436">
    <att type="string" name="RefSeqMRNA" value="XM_425891"/>
    <att type="string" name="GeneName" value="ANKRD24"/>
    <att type="string" name="ProductName" value="similar to KIAA1981 protein"/>
    <att type="string" name="canonicalName" value="428331"/>
  </node>
  <node label="418778" id="-7435">
    <att type="string" name="RefSeqMRNA" value="NM_001006268"/>
    <att type="string" name="GeneName" value="UBAC2"/>
    <att type="string" name="ProductName" value="UBA domain containing 2"/>
    <att type="string" name="canonicalName" value="418778"/>
  </node>
  <node label="419497" id="-7434">
    <att type="string" name="RefSeqMRNA" value="XM_417651"/>
    <att type="string" name="GeneName" value="PTCHD2"/>
    <att type="string" name="ProductName" value="similar to RNDEu-2"/>
    <att type="string" name="canonicalName" value="419497"/>
  </node>
  <node label="424706" id="-7433">
    <att type="string" name="RefSeqMRNA" value="NM_001031293"/>
    <att type="string" name="GeneName" value="RCJMB04_14f6"/>
    <att type="string" name="ProductName" value="SERPINE1 mRNA binding protein 1"/>
    <att type="string" name="canonicalName" value="424706"/>
  </node>
  <node label="417454" id="-7432">
    <att type="string" name="RefSeqMRNA" value="XM_415702"/>
    <att type="string" name="GeneName" value="LOC417454"/>
    <att type="string" name="ProductName" value="hypothetical protein"/>
    <att type="string" name="canonicalName" value="417454"/>
  </node>
  <node label="427136" id="-7431">
    <att type="string" name="RefSeqMRNA" value="XM_424728"/>
    <att type="string" name="GeneName" value="DHX29"/>
    <att type="string" name="ProductName" value="similar to nucleic acid helicase DDXx"/>
    <att type="string" name="canonicalName" value="427136"/>
  </node>
  <node label="415654" id="-7430">
    <att type="string" name="RefSeqMRNA" value="XM_414020"/>
    <att type="string" name="GeneName" value="CENPT"/>
    <att type="string" name="ProductName" value="similar to CENPT protein"/>
    <att type="string" name="canonicalName" value="415654"/>
  </node>
  <node label="415920" id="-7429">
    <att type="string" name="RefSeqMRNA" value="XM_414264"/>
    <att type="string" name="GeneName" value="RBM15B"/>
    <att type="string" name="ProductName" value="similar to RNA binding motif protein 15B"/>
    <att type="string" name="canonicalName" value="415920"/>
  </node>
  <node label="415619" id="-7428">
    <att type="string" name="RefSeqMRNA" value="XM_429344"/>
    <att type="string" name="GeneName" value="SMPD3"/>
    <att type="string" name="ProductName" value="hypothetical protein"/>
    <att type="string" name="canonicalName" value="415619"/>
  </node>
  <node label="404531" id="-7427">
    <att type="string" name="RefSeqMRNA" value="NM_206986"/>
    <att type="string" name="GeneName" value="RBM12"/>
    <att type="string" name="ProductName" value="RNA binding motif protein 12"/>
    <att type="string" name="canonicalName" value="404531"/>
  </node>
  <node label="431608" id="-7426">
    <att type="string" name="RefSeqMRNA" value="NM_001039335"/>
    <att type="string" name="GeneName" value="RCJMB04_14g12"/>
    <att type="string" name="ProductName" value="SMC5 protein"/>
    <att type="string" name="canonicalName" value="431608"/>
  </node>
  <node label="416907" id="-7425">
    <att type="string" name="RefSeqMRNA" value="XM_415198"/>
    <att type="string" name="GeneName" value="HPS4"/>
    <att type="string" name="ProductName" value="hypothetical protein"/>
    <att type="string" name="canonicalName" value="416907"/>
  </node>
  <node label="429879" id="-7424">
    <att type="string" name="RefSeqMRNA" value="NM_001031580"/>
    <att type="string" name="GeneName" value="RCJMB04_25f7"/>
    <att type="string" name="ProductName" value="Hermansky-Pudlak syndrome 1"/>
    <att type="string" name="canonicalName" value="429879"/>
  </node>
  <node label="423070" id="-7423">
    <att type="string" name="RefSeqMRNA" value="XM_421003"/>
    <att type="string" name="GeneName" value="PIK3C2A"/>
    <att type="string" name="ProductName" value="similar to Phosphoinositide-3-kinase, class 2,"/>
    <att type="string" name="canonicalName" value="423070"/>
  </node>
  <node label="415421" id="-7422">
    <att type="string" name="RefSeqMRNA" value="NM_001005813"/>
    <att type="string" name="GeneName" value="TMOD3"/>
    <att type="string" name="ProductName" value="tropomodulin 3"/>
    <att type="string" name="canonicalName" value="415421"/>
  </node>
  <node label="416812" id="-7421">
    <att type="string" name="RefSeqMRNA" value="NM_001040120"/>
    <att type="string" name="GeneName" value="BRI3BP"/>
    <att type="string" name="ProductName" value="BRI3 binding protein"/>
    <att type="string" name="canonicalName" value="416812"/>
  </node>
  <node label="415895" id="-7420">
    <att type="string" name="RefSeqMRNA" value="XM_414247"/>
    <att type="string" name="GeneName" value="NT5DC2"/>
    <att type="string" name="ProductName" value="similar to 5-nucleotidase domain containing 2"/>
    <att type="string" name="canonicalName" value="415895"/>
  </node>
  <node label="419412" id="-7419">
    <att type="string" name="RefSeqMRNA" value="XM_417573"/>
    <att type="string" name="GeneName" value="ATAD3A"/>
    <att type="string" name="ProductName" value="similar to ATAD3A protein"/>
    <att type="string" name="canonicalName" value="419412"/>
  </node>
  <node label="421220" id="-7418">
    <att type="string" name="RefSeqMRNA" value="XM_419295"/>
    <att type="string" name="GeneName" value="LOC421220"/>
    <att type="string" name="ProductName" value="hypothetical protein"/>
    <att type="string" name="canonicalName" value="421220"/>
  </node>
  <node label="418391" id="-7417">
    <att type="string" name="RefSeqMRNA" value="XM_416608"/>
    <att type="string" name="GeneName" value="TFG"/>
    <att type="string" name="ProductName" value="similar to TFG protein"/>
    <att type="string" name="canonicalName" value="418391"/>
  </node>
  <node label="419485" id="-7416">
    <att type="string" name="RefSeqMRNA" value="NM_001005618"/>
    <att type="string" name="GeneName" value="PLOD1"/>
    <att type="string" name="ProductName" value="lysyl hydroxylase"/>
    <att type="string" name="canonicalName" value="419485"/>
  </node>
  <node label="429489" id="-7415">
    <att type="string" name="RefSeqMRNA" value="XM_427045"/>
    <att type="string" name="GeneName" value="EPPK1"/>
    <att type="string" name="ProductName" value="similar to epiplakin"/>
    <att type="string" name="canonicalName" value="429489"/>
  </node>
  <node label="415372" id="-7414">
    <att type="string" name="RefSeqMRNA" value="XM_413758"/>
    <att type="string" name="GeneName" value="RPS27L"/>
    <att type="string" name="ProductName" value="similar to Ribosomal protein S27-like"/>
    <att type="string" name="canonicalName" value="415372"/>
  </node>
  <node label="396356" id="-7413">
    <att type="string" name="RefSeqMRNA" value="NM_205392"/>
    <att type="string" name="GeneName" value="MYLK2"/>
    <att type="string" name="ProductName" value="myosin light chain kinase 2, skeletal muscle"/>
    <att type="string" name="canonicalName" value="396356"/>
  </node>
  <node label="423917" id="-7412">
    <att type="string" name="RefSeqMRNA" value="XM_421779"/>
    <att type="string" name="GeneName" value="HSPA12A"/>
    <att type="string" name="ProductName" value="similar to KIAA0417"/>
    <att type="string" name="canonicalName" value="423917"/>
  </node>
  <node label="769077" id="-7411">
    <att type="string" name="RefSeqMRNA" value="XM_001231867"/>
    <att type="string" name="GeneName" value="PDGFRL"/>
    <att type="string" name="ProductName" value="similar to Pdgfrl protein"/>
    <att type="string" name="canonicalName" value="769077"/>
  </node>
  <node label="427926" id="-7410">
    <att type="string" name="RefSeqMRNA" value="XM_425498"/>
    <att type="string" name="GeneName" value="FBXL14"/>
    <att type="string" name="ProductName" value="similar to F-box and leucine-rich repeat protein"/>
    <att type="string" name="canonicalName" value="427926"/>
  </node>
  <node label="421333" id="-7409">
    <att type="string" name="RefSeqMRNA" value="XM_419396"/>
    <att type="string" name="GeneName" value="DISP1"/>
    <att type="string" name="ProductName" value="similar to dispatched A"/>
    <att type="string" name="canonicalName" value="421333"/>
  </node>
  <node label="427484" id="-7408">
    <att type="string" name="RefSeqMRNA" value="XM_425055"/>
    <att type="string" name="GeneName" value="DUOXA1"/>
    <att type="string" name="ProductName" value="similar to Dual oxidase maturation factor 1"/>
    <att type="string" name="canonicalName" value="427484"/>
  </node>
  <node label="417494" id="-7407">
    <att type="string" name="RefSeqMRNA" value="XM_415742"/>
    <att type="string" name="GeneName" value="ANKFY1"/>
    <att type="string" name="ProductName" value="similar to ankyrin repeat and FYVE domain"/>
    <att type="string" name="canonicalName" value="417494"/>
  </node>
  <node label="416706" id="-7406">
    <att type="string" name="RefSeqMRNA" value="XM_415003"/>
    <att type="string" name="GeneName" value="MRPS5"/>
    <att type="string" name="ProductName" value="similar to mitochondrial ribosomal protein S5"/>
    <att type="string" name="canonicalName" value="416706"/>
  </node>
  <node label="770876" id="-7405">
    <att type="string" name="RefSeqMRNA" value="XM_001234195"/>
    <att type="string" name="GeneName" value="TMEM203"/>
    <att type="string" name="ProductName" value="similar to C730025P13Rik protein"/>
    <att type="string" name="canonicalName" value="770876"/>
  </node>
  <node label="420487" id="-7404">
    <att type="string" name="RefSeqMRNA" value="XM_418589"/>
    <att type="string" name="GeneName" value="MASTL"/>
    <att type="string" name="ProductName" value="hypothetical protein"/>
    <att type="string" name="canonicalName" value="420487"/>
  </node>
  <node label="421244" id="-7403">
    <att type="string" name="RefSeqMRNA" value="XM_419316"/>
    <att type="string" name="GeneName" value="SLC24A3"/>
    <att type="string" name="ProductName" value="similar to potassium-dependent Na/Ca exchanger"/>
    <att type="string" name="canonicalName" value="421244"/>
  </node>
  <node label="415793" id="-7402">
    <att type="string" name="RefSeqMRNA" value="NM_001030573"/>
    <att type="string" name="GeneName" value="RCJMB04_1g23"/>
    <att type="string" name="ProductName" value="dynein, cytoplasmic, light intermediate"/>
    <att type="string" name="canonicalName" value="415793"/>
  </node>
  <node label="427856" id="-7401">
    <att type="string" name="RefSeqMRNA" value="XM_001233677"/>
    <att type="string" name="GeneName" value="WNT16"/>
    <att type="string" name="ProductName" value="similar to Wingless-type MMTV integration site"/>
    <att type="string" name="canonicalName" value="427856"/>
  </node>
  <node label="428364" id="-7400">
    <att type="string" name="RefSeqMRNA" value="XM_425924"/>
    <att type="string" name="GeneName" value="HNF4G"/>
    <att type="string" name="ProductName" value="similar to hepatocyte nuclear factor 4"/>
    <att type="string" name="canonicalName" value="428364"/>
  </node>
  <node label="415623" id="-7399">
    <att type="string" name="RefSeqMRNA" value="NM_001030558"/>
    <att type="string" name="GeneName" value="RCJMB04_21a21"/>
    <att type="string" name="ProductName" value="hypothetical protein LOC415623"/>
    <att type="string" name="canonicalName" value="415623"/>
  </node>
  <node label="417692" id="-7398">
    <att type="string" name="RefSeqMRNA" value="XM_415936"/>
    <att type="string" name="GeneName" value="KIF21A"/>
    <att type="string" name="ProductName" value="similar to KIAA1708"/>
    <att type="string" name="canonicalName" value="417692"/>
  </node>
  <node label="396208" id="-7397">
    <att type="string" name="RefSeqMRNA" value="XM_001236960"/>
    <att type="string" name="GeneName" value="NFIC"/>
    <att type="string" name="ProductName" value="nuclear factor I/C (CCAAT-bind"/>
    <att type="string" name="canonicalName" value="396208"/>
  </node>
  <node label="422034" id="-7396">
    <att type="string" name="RefSeqMRNA" value="XM_420039"/>
    <att type="string" name="GeneName" value="LOC422034"/>
    <att type="string" name="ProductName" value="similar to MGC83195 protein"/>
    <att type="string" name="canonicalName" value="422034"/>
  </node>
  <node label="395539" id="-7395">
    <att type="string" name="RefSeqMRNA" value="XM_001236382"/>
    <att type="string" name="GeneName" value="FOXA2"/>
    <att type="string" name="ProductName" value="forkhead box A2"/>
    <att type="string" name="canonicalName" value="395539"/>
  </node>
  <node label="395375" id="-7394">
    <att type="string" name="RefSeqMRNA" value="NM_204657"/>
    <att type="string" name="GeneName" value="BCKDHB"/>
    <att type="string" name="ProductName" value="branched chain keto acid dehydrogenase E1, beta"/>
    <att type="string" name="canonicalName" value="395375"/>
  </node>
  <node label="415812" id="-7393">
    <att type="string" name="RefSeqMRNA" value="XM_414174"/>
    <att type="string" name="GeneName" value="MLYCD"/>
    <att type="string" name="ProductName" value="similar to Malonyl-CoA decarboxylase,"/>
    <att type="string" name="canonicalName" value="415812"/>
  </node>
  <node label="420213" id="-7392">
    <att type="string" name="RefSeqMRNA" value="XM_418323"/>
    <att type="string" name="GeneName" value="LOC420213"/>
    <att type="string" name="ProductName" value="hypothetical protein"/>
    <att type="string" name="canonicalName" value="420213"/>
  </node>
  <node label="426435" id="-7391">
    <att type="string" name="RefSeqMRNA" value="NM_001031383"/>
    <att type="string" name="GeneName" value="RCJMB04_33e1"/>
    <att type="string" name="ProductName" value="phosphoglucomutase 2"/>
    <att type="string" name="canonicalName" value="426435"/>
  </node>
  <node label="421366" id="-7390">
    <att type="string" name="RefSeqMRNA" value="XM_419426"/>
    <att type="string" name="GeneName" value="TATDN3"/>
    <att type="string" name="ProductName" value="similar to TatD DNase domain containing 3"/>
    <att type="string" name="canonicalName" value="421366"/>
  </node>
  <node label="771393" id="-7389">
    <att type="string" name="RefSeqMRNA" value="XM_001234669"/>
    <att type="string" name="GeneName" value="NMNAT2"/>
    <att type="string" name="ProductName" value="similar to C1orf15"/>
    <att type="string" name="canonicalName" value="771393"/>
  </node>
  <node label="424533" id="-7388">
    <att type="string" name="RefSeqMRNA" value="NM_001031276"/>
    <att type="string" name="GeneName" value="VIT2"/>
    <att type="string" name="ProductName" value="hypothetical protein LOC424533"/>
    <att type="string" name="canonicalName" value="424533"/>
  </node>
  <node label="416956" id="-7387">
    <att type="string" name="RefSeqMRNA" value="XM_415249"/>
    <att type="string" name="GeneName" value="DEPDC5"/>
    <att type="string" name="ProductName" value="similar to KIAA0645 protein"/>
    <att type="string" name="canonicalName" value="416956"/>
  </node>
  <node label="421523" id="-7386">
    <att type="string" name="RefSeqMRNA" value="XM_419564"/>
    <att type="string" name="GeneName" value="SIPA1L2"/>
    <att type="string" name="ProductName" value="similar to SPA-1-like 2"/>
    <att type="string" name="canonicalName" value="421523"/>
  </node>
  <node label="415464" id="-7385">
    <att type="string" name="RefSeqMRNA" value="XM_413842"/>
    <att type="string" name="GeneName" value="LOC415464"/>
    <att type="string" name="ProductName" value="similar to Lamin-L(III) (Lamin-B3)"/>
    <att type="string" name="canonicalName" value="415464"/>
  </node>
  <node label="417616" id="-7384">
    <att type="string" name="RefSeqMRNA" value="XM_415860"/>
    <att type="string" name="GeneName" value="SLC47A1"/>
    <att type="string" name="ProductName" value="similar to 1300013J15Rik protein"/>
    <att type="string" name="canonicalName" value="417616"/>
  </node>
  <node label="419678" id="-7383">
    <att type="string" name="RefSeqMRNA" value="XM_417825"/>
    <att type="string" name="GeneName" value="TRIT1"/>
    <att type="string" name="ProductName" value="similar to tRNA isopentenylpyrophosphate"/>
    <att type="string" name="canonicalName" value="419678"/>
  </node>
  <node label="420490" id="-7382">
    <att type="string" name="RefSeqMRNA" value="XM_418592"/>
    <att type="string" name="GeneName" value="PDSS1"/>
    <att type="string" name="ProductName" value="similar to PDSS1 protein"/>
    <att type="string" name="canonicalName" value="420490"/>
  </node>
  <node label="416084" id="-7381">
    <att type="string" name="RefSeqMRNA" value="XM_414419"/>
    <att type="string" name="GeneName" value="SLC25A26"/>
    <att type="string" name="ProductName" value="similar to solute carrier family 25, member 26"/>
    <att type="string" name="canonicalName" value="416084"/>
  </node>
  <node label="422708" id="-7380">
    <att type="string" name="RefSeqMRNA" value="XM_001234300"/>
    <att type="string" name="GeneName" value="RG9MTD2"/>
    <att type="string" name="ProductName" value="similar to RNA (guanine-9-) methyltransferase"/>
    <att type="string" name="canonicalName" value="422708"/>
  </node>
  <node label="417600" id="-7379">
    <att type="string" name="RefSeqMRNA" value="XM_415845"/>
    <att type="string" name="GeneName" value="PIGL"/>
    <att type="string" name="ProductName" value="similar to PIG-L"/>
    <att type="string" name="canonicalName" value="417600"/>
  </node>
  <node label="426785" id="-7378">
    <att type="string" name="RefSeqMRNA" value="XM_424397"/>
    <att type="string" name="GeneName" value="INDOL1"/>
    <att type="string" name="ProductName" value="similar to RIKEN cDNA C230043N17 gene"/>
    <att type="string" name="canonicalName" value="426785"/>
  </node>
  <node label="419296" id="-7377">
    <att type="string" name="RefSeqMRNA" value="XM_001234098"/>
    <att type="string" name="GeneName" value="RCJMB04_14m15"/>
    <att type="string" name="ProductName" value="hypothetical protein LOC419296"/>
    <att type="string" name="canonicalName" value="419296"/>
  </node>
  <node label="427330" id="-7376">
    <att type="string" name="RefSeqMRNA" value="XM_424910"/>
    <att type="string" name="GeneName" value="SNX30"/>
    <att type="string" name="ProductName" value="similar to sorting nexin family member 30"/>
    <att type="string" name="canonicalName" value="427330"/>
  </node>
  <node label="417324" id="-7375">
    <att type="string" name="RefSeqMRNA" value="NM_001030699"/>
    <att type="string" name="GeneName" value="RCJMB04_17k14"/>
    <att type="string" name="ProductName" value="hypothetical protein LOC417324"/>
    <att type="string" name="canonicalName" value="417324"/>
  </node>
  <node label="416308" id="-7374">
    <att type="string" name="RefSeqMRNA" value="XM_414625"/>
    <att type="string" name="GeneName" value="LOC416308"/>
    <att type="string" name="ProductName" value="hypothetical protein"/>
    <att type="string" name="canonicalName" value="416308"/>
  </node>
  <node label="418116" id="-7373">
    <att type="string" name="RefSeqMRNA" value="XM_416350"/>
    <att type="string" name="GeneName" value="ADCK2"/>
    <att type="string" name="ProductName" value="hypothetical protein"/>
    <att type="string" name="canonicalName" value="418116"/>
  </node>
  <node label="770996" id="-7372">
    <att type="string" name="RefSeqMRNA" value="XM_001234313"/>
    <att type="string" name="GeneName" value="LOC770996"/>
    <att type="string" name="ProductName" value="similar to L-gulono-gamma-lactone oxidase"/>
    <att type="string" name="canonicalName" value="770996"/>
  </node>
  <node label="427347" id="-7371">
    <att type="string" name="RefSeqMRNA" value="NM_001031436"/>
    <att type="string" name="GeneName" value="RCJMB04_13c10"/>
    <att type="string" name="ProductName" value="COBW domain containing protein1"/>
    <att type="string" name="canonicalName" value="427347"/>
  </node>
  <node label="374222" id="-7370">
    <att type="string" name="RefSeqMRNA" value="NM_204322"/>
    <att type="string" name="GeneName" value="GLDC"/>
    <att type="string" name="ProductName" value="glycine dehydrogenase (decarboxylating)"/>
    <att type="string" name="canonicalName" value="374222"/>
  </node>
  <node label="416590" id="-7369">
    <att type="string" name="RefSeqMRNA" value="XM_414890"/>
    <att type="string" name="GeneName" value="LOC416590"/>
    <att type="string" name="ProductName" value="similar to RIKEN cDNA 0610007P22 gene"/>
    <att type="string" name="canonicalName" value="416590"/>
  </node>
  <node label="418951" id="-7368">
    <att type="string" name="RefSeqMRNA" value="NM_001006277"/>
    <att type="string" name="GeneName" value="N6AMT2"/>
    <att type="string" name="ProductName" value="N-6 adenine-specific DNA methyltransferase 2"/>
    <att type="string" name="canonicalName" value="418951"/>
  </node>
  <node label="419967" id="-7367">
    <att type="string" name="RefSeqMRNA" value="XM_418089"/>
    <att type="string" name="GeneName" value="DCAKD"/>
    <att type="string" name="ProductName" value="hypothetical protein"/>
    <att type="string" name="canonicalName" value="419967"/>
  </node>
  <node label="427851" id="-7366">
    <att type="string" name="RefSeqMRNA" value="XM_425425"/>
    <att type="string" name="GeneName" value="GNAT3"/>
    <att type="string" name="ProductName" value="similar to gustducin"/>
    <att type="string" name="canonicalName" value="427851"/>
  </node>
  <node label="429153" id="-7365">
    <att type="string" name="RefSeqMRNA" value="XM_426708"/>
    <att type="string" name="GeneName" value="LOC429153"/>
    <att type="string" name="ProductName" value="hypothetical protein"/>
    <att type="string" name="canonicalName" value="429153"/>
  </node>
  <node label="427267" id="-7364">
    <att type="string" name="RefSeqMRNA" value="XM_424850"/>
    <att type="string" name="GeneName" value="LOC427267"/>
    <att type="string" name="ProductName" value="similar to calmodulin kinase IV"/>
    <att type="string" name="canonicalName" value="427267"/>
  </node>
  <node label="421017" id="-7363">
    <att type="string" name="RefSeqMRNA" value="XM_419103"/>
    <att type="string" name="GeneName" value="FBXO15"/>
    <att type="string" name="ProductName" value="hypothetical protein"/>
    <att type="string" name="canonicalName" value="421017"/>
  </node>
  <node label="416438" id="-7362">
    <att type="string" name="RefSeqMRNA" value="XM_414750"/>
    <att type="string" name="GeneName" value="NPTX2"/>
    <att type="string" name="ProductName" value="similar to Neuronal pentraxin II"/>
    <att type="string" name="canonicalName" value="416438"/>
  </node>
  <node label="415350" id="-7361">
    <att type="string" name="RefSeqMRNA" value="XM_413734"/>
    <att type="string" name="GeneName" value="RCN2"/>
    <att type="string" name="ProductName" value="similar to Reticulocalbin 2"/>
    <att type="string" name="canonicalName" value="415350"/>
  </node>
  <node label="395685" id="-7360">
    <att type="string" name="RefSeqMRNA" value="NM_204872"/>
    <att type="string" name="GeneName" value="WSB1"/>
    <att type="string" name="ProductName" value="WD repeat and SOCS box-containing 1"/>
    <att type="string" name="canonicalName" value="395685"/>
  </node>
  <node label="421231" id="-7359">
    <att type="string" name="RefSeqMRNA" value="XM_419306"/>
    <att type="string" name="GeneName" value="NAPB"/>
    <att type="string" name="ProductName" value="similar to Beta-soluble NSF attachment protein"/>
    <att type="string" name="canonicalName" value="421231"/>
  </node>
  <node label="417183" id="-7358">
    <att type="string" name="RefSeqMRNA" value="XM_415465"/>
    <att type="string" name="GeneName" value="PRDM12"/>
    <att type="string" name="ProductName" value="hypothetical protein"/>
    <att type="string" name="canonicalName" value="417183"/>
  </node>
  <node label="417180" id="-7357">
    <att type="string" name="RefSeqMRNA" value="XM_415462"/>
    <att type="string" name="GeneName" value="LAMC3"/>
    <att type="string" name="ProductName" value="similar to laminin, gamma 3"/>
    <att type="string" name="canonicalName" value="417180"/>
  </node>
  <node label="771793" id="-7356">
    <att type="string" name="RefSeqMRNA" value="XM_001235025"/>
    <att type="string" name="GeneName" value="P2RY13"/>
    <att type="string" name="ProductName" value="similar to G-protein coupled receptor GPR86"/>
    <att type="string" name="canonicalName" value="771793"/>
  </node>
  <node label="770511" id="-7355">
    <att type="string" name="RefSeqMRNA" value="XM_001233849"/>
    <att type="string" name="GeneName" value="GABRA2"/>
    <att type="string" name="ProductName" value="similar to GABA receptor alpha2"/>
    <att type="string" name="canonicalName" value="770511"/>
  </node>
  <node label="415622" id="-7354">
    <att type="string" name="RefSeqMRNA" value="XM_001231336"/>
    <att type="string" name="GeneName" value="SLC7A6"/>
    <att type="string" name="ProductName" value="solute carrier family 7 (cationic amino acid"/>
    <att type="string" name="canonicalName" value="415622"/>
  </node>
  <node label="424325" id="-7353">
    <att type="string" name="RefSeqMRNA" value="XM_422170"/>
    <att type="string" name="GeneName" value="ACVR1C"/>
    <att type="string" name="ProductName" value="similar to activin receptor-like kinase 7"/>
    <att type="string" name="canonicalName" value="424325"/>
  </node>
  <node label="416150" id="-7352">
    <att type="string" name="RefSeqMRNA" value="XM_414481"/>
    <att type="string" name="GeneName" value="HTR4"/>
    <att type="string" name="ProductName" value="similar to serotonin 4 receptor"/>
    <att type="string" name="canonicalName" value="416150"/>
  </node>
  <node label="421387" id="-7351">
    <att type="string" name="RefSeqMRNA" value="XM_419446"/>
    <att type="string" name="GeneName" value="UBR2"/>
    <att type="string" name="ProductName" value="similar to ubiquitin ligase E3 alpha-II"/>
    <att type="string" name="canonicalName" value="421387"/>
  </node>
  <node label="416749" id="-7350">
    <att type="string" name="RefSeqMRNA" value="XM_415043"/>
    <att type="string" name="GeneName" value="CCNF"/>
    <att type="string" name="ProductName" value="similar to Cyclin F"/>
    <att type="string" name="canonicalName" value="416749"/>
  </node>
  <node label="374216" id="-7349">
    <att type="string" name="RefSeqMRNA" value="NM_204320"/>
    <att type="string" name="GeneName" value="GUCA1A"/>
    <att type="string" name="ProductName" value="guanylate cyclase activator 1A (retina)"/>
    <att type="string" name="canonicalName" value="374216"/>
  </node>
  <node label="421538" id="-7348">
    <att type="string" name="RefSeqMRNA" value="XM_419579"/>
    <att type="string" name="GeneName" value="TAF5L"/>
    <att type="string" name="ProductName" value="similar to PCAF associated factor 65 beta"/>
    <att type="string" name="canonicalName" value="421538"/>
  </node>
  <node label="416823" id="-7347">
    <att type="string" name="RefSeqMRNA" value="XM_415114"/>
    <att type="string" name="GeneName" value="LOC416823"/>
    <att type="string" name="ProductName" value="similar to U1-snRNP binding protein homolog"/>
    <att type="string" name="canonicalName" value="416823"/>
  </node>
  <node label="423217" id="-7346">
    <att type="string" name="RefSeqMRNA" value="XM_421141"/>
    <att type="string" name="GeneName" value="RPAP1"/>
    <att type="string" name="ProductName" value="similar to MGC83792 protein"/>
    <att type="string" name="canonicalName" value="423217"/>
  </node>
  <node label="771963" id="-7345">
    <att type="string" name="RefSeqMRNA" value="XM_001234171"/>
    <att type="string" name="GeneName" value="LOC771963"/>
    <att type="string" name="ProductName" value="similar to Chromosome 20 open reading frame 67"/>
    <att type="string" name="canonicalName" value="771963"/>
  </node>
  <node label="428862" id="-7344">
    <att type="string" name="RefSeqMRNA" value="XM_426419"/>
    <att type="string" name="GeneName" value="LRRC4C"/>
    <att type="string" name="ProductName" value="similar to KIAA1580 protein"/>
    <att type="string" name="canonicalName" value="428862"/>
  </node>
  <node label="423984" id="-7343">
    <att type="string" name="RefSeqMRNA" value="NM_001012913"/>
    <att type="string" name="GeneName" value="RCJMB04_14o23"/>
    <att type="string" name="ProductName" value="solute carrier family 40 (iron-regulated"/>
    <att type="string" name="canonicalName" value="423984"/>
  </node>
  <node label="424419" id="-7342">
    <att type="string" name="RefSeqMRNA" value="XM_422262"/>
    <att type="string" name="GeneName" value="TOR1AIP2"/>
    <att type="string" name="ProductName" value="hypothetical protein"/>
    <att type="string" name="canonicalName" value="424419"/>
  </node>
  <node label="417141" id="-7341">
    <att type="string" name="RefSeqMRNA" value="XM_415425"/>
    <att type="string" name="GeneName" value="LOC417141"/>
    <att type="string" name="ProductName" value="similar to KIAA0649 protein"/>
    <att type="string" name="canonicalName" value="417141"/>
  </node>
  <node label="422608" id="-7340">
    <att type="string" name="RefSeqMRNA" value="NM_001031144"/>
    <att type="string" name="GeneName" value="RCJMB04_33o10"/>
    <att type="string" name="ProductName" value="coiled-coil domain containing 98"/>
    <att type="string" name="canonicalName" value="422608"/>
  </node>
  <node label="417136" id="-7339">
    <att type="string" name="RefSeqMRNA" value="XM_415419"/>
    <att type="string" name="GeneName" value="SEC16A"/>
    <att type="string" name="ProductName" value="similar to KIAA0310 protein"/>
    <att type="string" name="canonicalName" value="417136"/>
  </node>
  <node label="425087" id="-7338">
    <att type="string" name="RefSeqMRNA" value="XM_422879"/>
    <att type="string" name="GeneName" value="PHACTR4"/>
    <att type="string" name="ProductName" value="hypothetical protein"/>
    <att type="string" name="canonicalName" value="425087"/>
  </node>
  <node label="415894" id="-7337">
    <att type="string" name="RefSeqMRNA" value="XM_414246"/>
    <att type="string" name="GeneName" value="STAB1"/>
    <att type="string" name="ProductName" value="similar to FELE-1"/>
    <att type="string" name="canonicalName" value="415894"/>
  </node>
  <node label="423103" id="-7336">
    <att type="string" name="RefSeqMRNA" value="XM_421037"/>
    <att type="string" name="GeneName" value="CHID1"/>
    <att type="string" name="ProductName" value="similar to MGC84097 protein"/>
    <att type="string" name="canonicalName" value="423103"/>
  </node>
  <node label="427007" id="-7335">
    <att type="string" name="RefSeqMRNA" value="XM_424609"/>
    <att type="string" name="GeneName" value="ANKS4B"/>
    <att type="string" name="ProductName" value="hypothetical protein"/>
    <att type="string" name="canonicalName" value="427007"/>
  </node>
  <node label="768343" id="-7334">
    <att type="string" name="RefSeqMRNA" value="XM_001231213"/>
    <att type="string" name="GeneName" value="MRPS26"/>
    <att type="string" name="ProductName" value="hypothetical protein"/>
    <att type="string" name="canonicalName" value="768343"/>
  </node>
  <node label="417221" id="-7333">
    <att type="string" name="RefSeqMRNA" value="NM_001007843"/>
    <att type="string" name="GeneName" value="URM1"/>
    <att type="string" name="ProductName" value="ubiquitin related modifier 1 homolog"/>
    <att type="string" name="canonicalName" value="417221"/>
  </node>
  <node label="417322" id="-7332">
    <att type="string" name="RefSeqMRNA" value="XM_415591"/>
    <att type="string" name="GeneName" value="WDR16"/>
    <att type="string" name="ProductName" value="hypothetical protein"/>
    <att type="string" name="canonicalName" value="417322"/>
  </node>
  <node label="415339" id="-7331">
    <att type="string" name="RefSeqMRNA" value="XM_413725"/>
    <att type="string" name="GeneName" value="SHF"/>
    <att type="string" name="ProductName" value="similar to Src homology 2 domain containing F"/>
    <att type="string" name="canonicalName" value="415339"/>
  </node>
  <node label="416977" id="-7330">
    <att type="string" name="RefSeqMRNA" value="XM_429464"/>
    <att type="string" name="GeneName" value="TRIAP1"/>
    <att type="string" name="ProductName" value="hypothetical protein"/>
    <att type="string" name="canonicalName" value="416977"/>
  </node>
  <node label="422875" id="-7329">
    <att type="string" name="RefSeqMRNA" value="XM_420818"/>
    <att type="string" name="GeneName" value="DOK7"/>
    <att type="string" name="ProductName" value="hypothetical protein"/>
    <att type="string" name="canonicalName" value="422875"/>
  </node>
  <node label="419887" id="-7328">
    <att type="string" name="RefSeqMRNA" value="NM_001006324"/>
    <att type="string" name="GeneName" value="SIKE"/>
    <att type="string" name="ProductName" value="suppressor of IKK epsilon"/>
    <att type="string" name="canonicalName" value="419887"/>
  </node>
  <node label="422471" id="-7327">
    <att type="string" name="RefSeqMRNA" value="XM_001232914"/>
    <att type="string" name="GeneName" value="ARHGAP10"/>
    <att type="string" name="ProductName" value="similar to Rho GTPase activating protein 10"/>
    <att type="string" name="canonicalName" value="422471"/>
  </node>
  <node label="423908" id="-7326">
    <att type="string" name="RefSeqMRNA" value="XM_421770"/>
    <att type="string" name="GeneName" value="AFAP1L2"/>
    <att type="string" name="ProductName" value="similar to KIAA1914"/>
    <att type="string" name="canonicalName" value="423908"/>
  </node>
  <node label="772040" id="-7325">
    <att type="string" name="RefSeqMRNA" value="XM_001235239"/>
    <att type="string" name="GeneName" value="LOC772040"/>
    <att type="string" name="ProductName" value="similar to KIAA0513 protein"/>
    <att type="string" name="canonicalName" value="772040"/>
  </node>
  <node label="424859" id="-7324">
    <att type="string" name="RefSeqMRNA" value="XM_422670"/>
    <att type="string" name="GeneName" value="PIGX"/>
    <att type="string" name="ProductName" value="similar to Phosphatidylinositol-glycan"/>
    <att type="string" name="canonicalName" value="424859"/>
  </node>
  <node label="429094" id="-7323">
    <att type="string" name="RefSeqMRNA" value="XM_426650"/>
    <att type="string" name="GeneName" value="TCTEX1D4"/>
    <att type="string" name="ProductName" value="similar to novel Tctex-1 family"/>
    <att type="string" name="canonicalName" value="429094"/>
  </node>
  <node label="419378" id="-7322">
    <att type="string" name="RefSeqMRNA" value="XM_417541"/>
    <att type="string" name="GeneName" value="LOC419378"/>
    <att type="string" name="ProductName" value="similar to C1orf174 protein"/>
    <att type="string" name="canonicalName" value="419378"/>
  </node>
  <node label="421430" id="-7321">
    <att type="string" name="RefSeqMRNA" value="XM_419483"/>
    <att type="string" name="GeneName" value="ZFAND3"/>
    <att type="string" name="ProductName" value="hypothetical protein"/>
    <att type="string" name="canonicalName" value="421430"/>
  </node>
  <node label="768659" id="-7320">
    <att type="string" name="RefSeqMRNA" value="XM_001231679"/>
    <att type="string" name="GeneName" value="CIDEA"/>
    <att type="string" name="ProductName" value="similar to cell death activator CIDE-A isoform"/>
    <att type="string" name="canonicalName" value="768659"/>
  </node>
  <node label="770224" id="-7319">
    <att type="string" name="RefSeqMRNA" value="XM_001232948"/>
    <att type="string" name="GeneName" value="CGGBP1"/>
    <att type="string" name="ProductName" value="similar to p20-CGGBP"/>
    <att type="string" name="canonicalName" value="770224"/>
  </node>
  <node label="416024" id="-7318">
    <att type="string" name="RefSeqMRNA" value="XM_414365"/>
    <att type="string" name="GeneName" value="MGLL"/>
    <att type="string" name="ProductName" value="similar to monoglyceride lipase"/>
    <att type="string" name="canonicalName" value="416024"/>
  </node>
  <node label="430750" id="-7317">
    <att type="string" name="RefSeqMRNA" value="XM_428301"/>
    <att type="string" name="GeneName" value="RAB31"/>
    <att type="string" name="ProductName" value="similar to RAB31, member RAS oncogene family"/>
    <att type="string" name="canonicalName" value="430750"/>
  </node>
  <node label="415323" id="-7316">
    <att type="string" name="RefSeqMRNA" value="XM_413711"/>
    <att type="string" name="GeneName" value="MYO9A"/>
    <att type="string" name="ProductName" value="similar to myosin-IXa"/>
    <att type="string" name="canonicalName" value="415323"/>
  </node>
  <node label="425014" id="-7315">
    <att type="string" name="RefSeqMRNA" value="XM_422817"/>
    <att type="string" name="GeneName" value="IFT80"/>
    <att type="string" name="ProductName" value="similar to Intraflagellar transport 80 homolog"/>
    <att type="string" name="canonicalName" value="425014"/>
  </node>
  <node label="426089" id="-7314">
    <att type="string" name="RefSeqMRNA" value="NM_001031355"/>
    <att type="string" name="GeneName" value="RCJMB04_14j17"/>
    <att type="string" name="ProductName" value="hypothetical protein LOC426089"/>
    <att type="string" name="canonicalName" value="426089"/>
  </node>
  <node label="428979" id="-7313">
    <att type="string" name="RefSeqMRNA" value="XM_426536"/>
    <att type="string" name="GeneName" value="LOC428979"/>
    <att type="string" name="ProductName" value="similar to KIAA1754 protein"/>
    <att type="string" name="canonicalName" value="428979"/>
  </node>
  <node label="424694" id="-7312">
    <att type="string" name="RefSeqMRNA" value="XM_422525"/>
    <att type="string" name="GeneName" value="RAVER2"/>
    <att type="string" name="ProductName" value="similar to KIAA1579 protein"/>
    <att type="string" name="canonicalName" value="424694"/>
  </node>
  <node label="423815" id="-7311">
    <att type="string" name="RefSeqMRNA" value="NM_001012906"/>
    <att type="string" name="GeneName" value="RCJMB04_20o22"/>
    <att type="string" name="ProductName" value="membrane-associated ring finger (C3HC4) 5"/>
    <att type="string" name="canonicalName" value="423815"/>
  </node>
  <node label="417457" id="-7310">
    <att type="string" name="RefSeqMRNA" value="XM_415705"/>
    <att type="string" name="GeneName" value="MKS1"/>
    <att type="string" name="ProductName" value="similar to FABB proteome-like protein"/>
    <att type="string" name="canonicalName" value="417457"/>
  </node>
  <node label="415552" id="-7309">
    <att type="string" name="RefSeqMRNA" value="XM_413922"/>
    <att type="string" name="GeneName" value="ZWILCH"/>
    <att type="string" name="ProductName" value="hypothetical protein"/>
    <att type="string" name="canonicalName" value="415552"/>
  </node>
  <node label="416817" id="-7308">
    <att type="string" name="RefSeqMRNA" value="XM_415108"/>
    <att type="string" name="GeneName" value="CCDC92"/>
    <att type="string" name="ProductName" value="hypothetical protein"/>
    <att type="string" name="canonicalName" value="416817"/>
  </node>
  <node label="424476" id="-7307">
    <att type="string" name="RefSeqMRNA" value="XM_422319"/>
    <att type="string" name="GeneName" value="D3BWG0562E"/>
    <att type="string" name="ProductName" value="similar to brain-specific phosphatidic acid"/>
    <att type="string" name="canonicalName" value="424476"/>
  </node>
  <node label="419582" id="-7306">
    <att type="string" name="RefSeqMRNA" value="XM_417729"/>
    <att type="string" name="GeneName" value="LOC419582"/>
    <att type="string" name="ProductName" value="similar to Uncharacterized protein C1orf160"/>
    <att type="string" name="canonicalName" value="419582"/>
  </node>
  <node label="420623" id="-7305">
    <att type="string" name="RefSeqMRNA" value="NM_001006361"/>
    <att type="string" name="GeneName" value="DFNA5"/>
    <att type="string" name="ProductName" value="deafness, autosomal dominant 5"/>
    <att type="string" name="canonicalName" value="420623"/>
  </node>
  <node label="423410" id="-7304">
    <att type="string" name="RefSeqMRNA" value="XM_421320"/>
    <att type="string" name="GeneName" value="CCDC88C"/>
    <att type="string" name="ProductName" value="similar to DVL-binding protein DAPLE"/>
    <att type="string" name="canonicalName" value="423410"/>
  </node>
  <node label="418802" id="-7303">
    <att type="string" name="RefSeqMRNA" value="XM_416996"/>
    <att type="string" name="GeneName" value="HSPA14"/>
    <att type="string" name="ProductName" value="hypothetical protein"/>
    <att type="string" name="canonicalName" value="418802"/>
  </node>
  <node label="419737" id="-7302">
    <att type="string" name="RefSeqMRNA" value="XM_417877"/>
    <att type="string" name="GeneName" value="NCAPD3"/>
    <att type="string" name="ProductName" value="similar to LOC398742 protein"/>
    <att type="string" name="canonicalName" value="419737"/>
  </node>
  <node label="423020" id="-7301">
    <att type="string" name="RefSeqMRNA" value="XM_001232005"/>
    <att type="string" name="GeneName" value="PDDC1"/>
    <att type="string" name="ProductName" value="similar to Pddc1 protein isoform 1"/>
    <att type="string" name="canonicalName" value="423020"/>
  </node>
  <node label="417018" id="-7300">
    <att type="string" name="RefSeqMRNA" value="XM_415308"/>
    <att type="string" name="GeneName" value="NIPSNAP1"/>
    <att type="string" name="ProductName" value="similar to Nipsnap1 protein"/>
    <att type="string" name="canonicalName" value="417018"/>
  </node>
  <node label="420955" id="-7299">
    <att type="string" name="RefSeqMRNA" value="NM_001006381"/>
    <att type="string" name="GeneName" value="GALNT1"/>
    <att type="string" name="ProductName" value="UDP-N-acetyl-alpha-D-galactosamine:polypeptide"/>
    <att type="string" name="canonicalName" value="420955"/>
  </node>
  <node label="419764" id="-7298">
    <att type="string" name="RefSeqMRNA" value="XM_417903"/>
    <att type="string" name="GeneName" value="LOC419764"/>
    <att type="string" name="ProductName" value="similar to CDNA sequence BC033915"/>
    <att type="string" name="canonicalName" value="419764"/>
  </node>
  <node label="416572" id="-7297">
    <att type="string" name="RefSeqMRNA" value="XM_414873"/>
    <att type="string" name="GeneName" value="PALB2"/>
    <att type="string" name="ProductName" value="hypothetical protein"/>
    <att type="string" name="canonicalName" value="416572"/>
  </node>
  <node label="770764" id="-7296">
    <att type="string" name="RefSeqMRNA" value="XM_001234089"/>
    <att type="string" name="GeneName" value="RCJMB04_9h20"/>
    <att type="string" name="ProductName" value="MARCKS-like 1"/>
    <att type="string" name="canonicalName" value="770764"/>
  </node>
  <node label="420277" id="-7295">
    <att type="string" name="RefSeqMRNA" value="XM_418389"/>
    <att type="string" name="GeneName" value="GOLSYN"/>
    <att type="string" name="ProductName" value="hypothetical protein isoform 2"/>
    <att type="string" name="canonicalName" value="420277"/>
  </node>
  <node label="427084" id="-7294">
    <att type="string" name="RefSeqMRNA" value="XM_424678"/>
    <att type="string" name="GeneName" value="LOC427084"/>
    <att type="string" name="ProductName" value="hypothetical protein"/>
    <att type="string" name="canonicalName" value="427084"/>
  </node>
  <node label="776120" id="-7293">
    <att type="string" name="RefSeqMRNA" value="XM_001235672"/>
    <att type="string" name="GeneName" value="TPO"/>
    <att type="string" name="ProductName" value="similar to thyroid peroxidase"/>
    <att type="string" name="canonicalName" value="776120"/>
  </node>
  <node label="427482" id="-7292">
    <att type="string" name="RefSeqMRNA" value="XM_425053"/>
    <att type="string" name="GeneName" value="DUOX2"/>
    <att type="string" name="ProductName" value="similar to dual oxidase 2"/>
    <att type="string" name="canonicalName" value="427482"/>
  </node>
  <node label="420100" id="-7291">
    <att type="string" name="RefSeqMRNA" value="XM_001233938"/>
    <att type="string" name="GeneName" value="RCJMB04_30a6"/>
    <att type="string" name="ProductName" value="hypothetical protein LOC420100"/>
    <att type="string" name="canonicalName" value="420100"/>
  </node>
  <node label="771901" id="-7290">
    <att type="string" name="RefSeqMRNA" value="XM_001235115"/>
    <att type="string" name="GeneName" value="UCK1"/>
    <att type="string" name="ProductName" value="hypothetical protein"/>
    <att type="string" name="canonicalName" value="771901"/>
  </node>
  <node label="424524" id="-7289">
    <att type="string" name="RefSeqMRNA" value="XM_422361"/>
    <att type="string" name="GeneName" value="ODF2L"/>
    <att type="string" name="ProductName" value="similar to outer dense fiber of sperm tails"/>
    <att type="string" name="canonicalName" value="424524"/>
  </node>
  <node label="416296" id="-7288">
    <att type="string" name="RefSeqMRNA" value="XM_414615"/>
    <att type="string" name="GeneName" value="RASGEF1C"/>
    <att type="string" name="ProductName" value="similar to RASGEF1C protein"/>
    <att type="string" name="canonicalName" value="416296"/>
  </node>
  <node label="418262" id="-7287">
    <att type="string" name="RefSeqMRNA" value="XM_416486"/>
    <att type="string" name="GeneName" value="ITFG2"/>
    <att type="string" name="ProductName" value="similar to Integrin alpha FG-GAP repeat"/>
    <att type="string" name="canonicalName" value="418262"/>
  </node>
  <node label="431260" id="-7286">
    <att type="string" name="RefSeqMRNA" value="XM_428814"/>
    <att type="string" name="GeneName" value="ZBTB5"/>
    <att type="string" name="ProductName" value="similar to KIAA0354"/>
    <att type="string" name="canonicalName" value="431260"/>
  </node>
  <node label="421799" id="-7285">
    <att type="string" name="RefSeqMRNA" value="XM_419826"/>
    <att type="string" name="GeneName" value="LOC421799"/>
    <att type="string" name="ProductName" value="hypothetical protein"/>
    <att type="string" name="canonicalName" value="421799"/>
  </node>
  <node label="421779" id="-7284">
    <att type="string" name="RefSeqMRNA" value="XM_419806"/>
    <att type="string" name="GeneName" value="LOC421779"/>
    <att type="string" name="ProductName" value="similar to HSPC230"/>
    <att type="string" name="canonicalName" value="421779"/>
  </node>
  <node label="421312" id="-7283">
    <att type="string" name="RefSeqMRNA" value="XM_419377"/>
    <att type="string" name="GeneName" value="CHGB"/>
    <att type="string" name="ProductName" value="similar to chromogranin B precursor"/>
    <att type="string" name="canonicalName" value="421312"/>
  </node>
  <node label="420956" id="-7282">
    <att type="string" name="RefSeqMRNA" value="XM_419041"/>
    <att type="string" name="GeneName" value="LOC420956"/>
    <att type="string" name="ProductName" value="hypothetical protein"/>
    <att type="string" name="canonicalName" value="420956"/>
  </node>
  <node label="772019" id="-7281">
    <att type="string" name="RefSeqMRNA" value="XM_001234290"/>
    <att type="string" name="GeneName" value="GLRA2"/>
    <att type="string" name="ProductName" value="similar to inhibitory glycine receptor"/>
    <att type="string" name="canonicalName" value="772019"/>
  </node>
  <node label="417603" id="-7280">
    <att type="string" name="RefSeqMRNA" value="XM_415848"/>
    <att type="string" name="GeneName" value="TRPV2"/>
    <att type="string" name="ProductName" value="similar to Trpv2 protein"/>
    <att type="string" name="canonicalName" value="417603"/>
  </node>
  <node label="423790" id="-7279">
    <att type="string" name="RefSeqMRNA" value="XM_421662"/>
    <att type="string" name="GeneName" value="IFIT5"/>
    <att type="string" name="ProductName" value="hypothetical protein"/>
    <att type="string" name="canonicalName" value="423790"/>
  </node>
  <node label="771742" id="-7278">
    <att type="string" name="RefSeqMRNA" value="XM_001234982"/>
    <att type="string" name="GeneName" value="LOC771742"/>
    <att type="string" name="ProductName" value="similar to DEXI"/>
    <att type="string" name="canonicalName" value="771742"/>
  </node>
  <node label="416717" id="-7277">
    <att type="string" name="RefSeqMRNA" value="XM_415014"/>
    <att type="string" name="GeneName" value="LOC416717"/>
    <att type="string" name="ProductName" value="hypothetical protein"/>
    <att type="string" name="canonicalName" value="416717"/>
  </node>
  <node label="424293" id="-7276">
    <att type="string" name="RefSeqMRNA" value="XM_422138"/>
    <att type="string" name="GeneName" value="UBXD2"/>
    <att type="string" name="ProductName" value="similar to KIAA0242 protein"/>
    <att type="string" name="canonicalName" value="424293"/>
  </node>
  <node label="415999" id="-7275">
    <att type="string" name="RefSeqMRNA" value="XM_414341"/>
    <att type="string" name="GeneName" value="LOC415999"/>
    <att type="string" name="ProductName" value="similar to retinoblastoma-associated protein"/>
    <att type="string" name="canonicalName" value="415999"/>
  </node>
  <node label="416285" id="-7274">
    <att type="string" name="RefSeqMRNA" value="XM_414605"/>
    <att type="string" name="GeneName" value="MGAT4B"/>
    <att type="string" name="ProductName" value="similar to N-acetylglucosaminyltrasnferase IVb"/>
    <att type="string" name="canonicalName" value="416285"/>
  </node>
  <node label="427854" id="-7273">
    <att type="string" name="RefSeqMRNA" value="XM_425427"/>
    <att type="string" name="GeneName" value="ATP6AP1"/>
    <att type="string" name="ProductName" value="similar to LOC495089 protein"/>
    <att type="string" name="canonicalName" value="427854"/>
  </node>
  <node label="422262" id="-7272">
    <att type="string" name="RefSeqMRNA" value="XM_420247"/>
    <att type="string" name="GeneName" value="TSPAN6"/>
    <att type="string" name="ProductName" value="similar to tetraspanin 6"/>
    <att type="string" name="canonicalName" value="422262"/>
  </node>
  <node label="420101" id="-7271">
    <att type="string" name="RefSeqMRNA" value="XM_418222"/>
    <att type="string" name="GeneName" value="LOC420101"/>
    <att type="string" name="ProductName" value="hypothetical protein"/>
    <att type="string" name="canonicalName" value="420101"/>
  </node>
  <node label="418659" id="-7270">
    <att type="string" name="RefSeqMRNA" value="XM_416856"/>
    <att type="string" name="GeneName" value="ARSE"/>
    <att type="string" name="ProductName" value="similar to arylsulfatase"/>
    <att type="string" name="canonicalName" value="418659"/>
  </node>
  <node label="424921" id="-7269">
    <att type="string" name="RefSeqMRNA" value="NM_001031316"/>
    <att type="string" name="GeneName" value="RCJMB04_21k3"/>
    <att type="string" name="ProductName" value="forty-two-three domain containing 1"/>
    <att type="string" name="canonicalName" value="424921"/>
  </node>
  <node label="418577" id="-7268">
    <att type="string" name="RefSeqMRNA" value="XM_416779"/>
    <att type="string" name="GeneName" value="TSPAN7"/>
    <att type="string" name="ProductName" value="hypothetical protein"/>
    <att type="string" name="canonicalName" value="418577"/>
  </node>
  <node label="415978" id="-7267">
    <att type="string" name="RefSeqMRNA" value="XM_414321"/>
    <att type="string" name="GeneName" value="HDAC11"/>
    <att type="string" name="ProductName" value="hypothetical protein"/>
    <att type="string" name="canonicalName" value="415978"/>
  </node>
  <node label="770854" id="-7266">
    <att type="string" name="RefSeqMRNA" value="XM_001234174"/>
    <att type="string" name="GeneName" value="CAMKV"/>
    <att type="string" name="ProductName" value="hypothetical protein"/>
    <att type="string" name="canonicalName" value="770854"/>
  </node>
  <node label="422645" id="-7265">
    <att type="string" name="RefSeqMRNA" value="XM_420599"/>
    <att type="string" name="GeneName" value="RUFY3"/>
    <att type="string" name="ProductName" value="similar to rap2 interacting protein x isoform 3"/>
    <att type="string" name="canonicalName" value="422645"/>
  </node>
  <node label="415553" id="-7264">
    <att type="string" name="RefSeqMRNA" value="XM_413923"/>
    <att type="string" name="GeneName" value="LOC415553"/>
    <att type="string" name="ProductName" value="hypothetical protein"/>
    <att type="string" name="canonicalName" value="415553"/>
  </node>
  <node label="420764" id="-7263">
    <att type="string" name="RefSeqMRNA" value="XM_418862"/>
    <att type="string" name="GeneName" value="LOC420764"/>
    <att type="string" name="ProductName" value="similar to GK003"/>
    <att type="string" name="canonicalName" value="420764"/>
  </node>
  <node label="418035" id="-7262">
    <att type="string" name="RefSeqMRNA" value="XM_416272"/>
    <att type="string" name="GeneName" value="TRIOBP"/>
    <att type="string" name="ProductName" value="hypothetical protein"/>
    <att type="string" name="canonicalName" value="418035"/>
  </node>
  <node label="420614" id="-7261">
    <att type="string" name="RefSeqMRNA" value="NM_001030984"/>
    <att type="string" name="GeneName" value="RCJMB04_31e20"/>
    <att type="string" name="ProductName" value="nucleoporin like 2"/>
    <att type="string" name="canonicalName" value="420614"/>
  </node>
  <node label="420526" id="-7260">
    <att type="string" name="RefSeqMRNA" value="XM_418629"/>
    <att type="string" name="GeneName" value="LOC420526"/>
    <att type="string" name="ProductName" value="hypothetical protein"/>
    <att type="string" name="canonicalName" value="420526"/>
  </node>
  <node label="424572" id="-7259">
    <att type="string" name="RefSeqMRNA" value="XM_001233505"/>
    <att type="string" name="GeneName" value="ST3GAL3"/>
    <att type="string" name="ProductName" value="ST3 beta-galactoside alpha-2,3-sialyltransferase"/>
    <att type="string" name="canonicalName" value="424572"/>
  </node>
  <node label="426164" id="-7258">
    <att type="string" name="RefSeqMRNA" value="XM_423829"/>
    <att type="string" name="GeneName" value="MCOLN1"/>
    <att type="string" name="ProductName" value="similar to Mucolipin 1"/>
    <att type="string" name="canonicalName" value="426164"/>
  </node>
  <node label="424738" id="-7257">
    <att type="string" name="RefSeqMRNA" value="NM_001031299"/>
    <att type="string" name="GeneName" value="RCJMB04_14e7"/>
    <att type="string" name="ProductName" value="transmembrane protein 22"/>
    <att type="string" name="canonicalName" value="424738"/>
  </node>
  <node label="422217" id="-7256">
    <att type="string" name="RefSeqMRNA" value="XM_420208"/>
    <att type="string" name="GeneName" value="GDPD2"/>
    <att type="string" name="ProductName" value="similar to osteoblast differentiation promoting"/>
    <att type="string" name="canonicalName" value="422217"/>
  </node>
  <node label="423510" id="-7255">
    <att type="string" name="RefSeqMRNA" value="XM_421411"/>
    <att type="string" name="GeneName" value="WDR89"/>
    <att type="string" name="ProductName" value="hypothetical protein"/>
    <att type="string" name="canonicalName" value="423510"/>
  </node>
  <node label="422079" id="-7254">
    <att type="string" name="RefSeqMRNA" value="XM_420082"/>
    <att type="string" name="GeneName" value="LOC422079"/>
    <att type="string" name="ProductName" value="hypothetical protein"/>
    <att type="string" name="canonicalName" value="422079"/>
  </node>
  <node label="416661" id="-7253">
    <att type="string" name="RefSeqMRNA" value="XM_414958"/>
    <att type="string" name="GeneName" value="LOC416661"/>
    <att type="string" name="ProductName" value="similar to 1500031H01Rik protein"/>
    <att type="string" name="canonicalName" value="416661"/>
  </node>
  <node label="416231" id="-7252">
    <att type="string" name="RefSeqMRNA" value="XM_414554"/>
    <att type="string" name="GeneName" value="LOC416231"/>
    <att type="string" name="ProductName" value="hypothetical protein"/>
    <att type="string" name="canonicalName" value="416231"/>
  </node>
  <node label="771797" id="-7251">
    <att type="string" name="RefSeqMRNA" value="XM_001235027"/>
    <att type="string" name="GeneName" value="LOC771797"/>
    <att type="string" name="ProductName" value="similar to MGC84049 protein"/>
    <att type="string" name="canonicalName" value="771797"/>
  </node>
  <node label="423092" id="-7250">
    <att type="string" name="RefSeqMRNA" value="NM_001006470"/>
    <att type="string" name="GeneName" value="TSSC4"/>
    <att type="string" name="ProductName" value="tumor suppressing subtransferable candidate 4"/>
    <att type="string" name="canonicalName" value="423092"/>
  </node>
  <node label="416230" id="-7249">
    <att type="string" name="RefSeqMRNA" value="NM_001030610"/>
    <att type="string" name="GeneName" value="RCJMB04_31b20"/>
    <att type="string" name="ProductName" value="hypothetical protein LOC416230"/>
    <att type="string" name="canonicalName" value="416230"/>
  </node>
  <node label="427797" id="-7248">
    <att type="string" name="RefSeqMRNA" value="XM_425368"/>
    <att type="string" name="GeneName" value="LOC427797"/>
    <att type="string" name="ProductName" value="similar to KIAA0672 gene product"/>
    <att type="string" name="canonicalName" value="427797"/>
  </node>
  <node label="422119" id="-7247">
    <att type="string" name="RefSeqMRNA" value="NM_001006425"/>
    <att type="string" name="GeneName" value="HN1"/>
    <att type="string" name="ProductName" value="hematological and neurological expressed 1"/>
    <att type="string" name="canonicalName" value="422119"/>
  </node>
  <node label="419684" id="-7246">
    <att type="string" name="RefSeqMRNA" value="XM_417831"/>
    <att type="string" name="GeneName" value="LOC419684"/>
    <att type="string" name="ProductName" value="hypothetical protein"/>
    <att type="string" name="canonicalName" value="419684"/>
  </node>
  <node label="420150" id="-7245">
    <att type="string" name="RefSeqMRNA" value="XM_418266"/>
    <att type="string" name="GeneName" value="LOC420150"/>
    <att type="string" name="ProductName" value="similar to CGI-144 protein"/>
    <att type="string" name="canonicalName" value="420150"/>
  </node>
  <node label="429912" id="-7244">
    <att type="string" name="RefSeqMRNA" value="XM_427467"/>
    <att type="string" name="GeneName" value="TMEM16H"/>
    <att type="string" name="ProductName" value="hypothetical protein"/>
    <att type="string" name="canonicalName" value="429912"/>
  </node>
  <node label="415636" id="-7243">
    <att type="string" name="RefSeqMRNA" value="XM_414002"/>
    <att type="string" name="GeneName" value="COQ9"/>
    <att type="string" name="ProductName" value="similar to Coenzyme Q9 homolog (yeast)"/>
    <att type="string" name="canonicalName" value="415636"/>
  </node>
  <node label="772069" id="-7242">
    <att type="string" name="RefSeqMRNA" value="XM_001233954"/>
    <att type="string" name="GeneName" value="LOC772069"/>
    <att type="string" name="ProductName" value="similar to Rsb-66 protein isoform 1"/>
    <att type="string" name="canonicalName" value="772069"/>
  </node>
  <node label="421040" id="-7241">
    <att type="string" name="RefSeqMRNA" value="XM_419125"/>
    <att type="string" name="GeneName" value="PSMG2"/>
    <att type="string" name="ProductName" value="similar to hepatocellular carcinoma"/>
    <att type="string" name="canonicalName" value="421040"/>
  </node>
  <node label="420717" id="-7240">
    <att type="string" name="RefSeqMRNA" value="XM_418818"/>
    <att type="string" name="GeneName" value="SLC25A38"/>
    <att type="string" name="ProductName" value="similar to Solute carrier family 25, member 38"/>
    <att type="string" name="canonicalName" value="420717"/>
  </node>
  <node label="419518" id="-7239">
    <att type="string" name="RefSeqMRNA" value="NM_001007877"/>
    <att type="string" name="GeneName" value="LOC419518"/>
    <att type="string" name="ProductName" value="hypothetical protein LOC419518"/>
    <att type="string" name="canonicalName" value="419518"/>
  </node>
  <node label="421157" id="-7238">
    <att type="string" name="RefSeqMRNA" value="XM_419239"/>
    <att type="string" name="GeneName" value="TMEM9"/>
    <att type="string" name="ProductName" value="similar to HSPC186"/>
    <att type="string" name="canonicalName" value="421157"/>
  </node>
  <node label="769880" id="-7237">
    <att type="string" name="RefSeqMRNA" value="XM_001233194"/>
    <att type="string" name="GeneName" value="RCJMB04_5e2"/>
    <att type="string" name="ProductName" value="angio-associated, migratory ce"/>
    <att type="string" name="canonicalName" value="769880"/>
  </node>
  <node label="423606" id="-7236">
    <att type="string" name="RefSeqMRNA" value="XM_421492"/>
    <att type="string" name="GeneName" value="LOC423606"/>
    <att type="string" name="ProductName" value="similar to granule cell antiserum positive 14"/>
    <att type="string" name="canonicalName" value="423606"/>
  </node>
  <node label="426798" id="-7235">
    <att type="string" name="RefSeqMRNA" value="XM_424411"/>
    <att type="string" name="GeneName" value="SNX24"/>
    <att type="string" name="ProductName" value="sorting nexin 24"/>
    <att type="string" name="canonicalName" value="426798"/>
  </node>
  <node label="418637" id="-7234">
    <att type="string" name="RefSeqMRNA" value="XM_416835"/>
    <att type="string" name="GeneName" value="EGFL6"/>
    <att type="string" name="ProductName" value="similar to epidermal growth factor-like protein"/>
    <att type="string" name="canonicalName" value="418637"/>
  </node>
  <node label="420275" id="-7233">
    <att type="string" name="RefSeqMRNA" value="XM_418387"/>
    <att type="string" name="GeneName" value="ENY2"/>
    <att type="string" name="ProductName" value="similar to DC6"/>
    <att type="string" name="canonicalName" value="420275"/>
  </node>
  <node label="417023" id="-7232">
    <att type="string" name="RefSeqMRNA" value="XM_415313"/>
    <att type="string" name="GeneName" value="WSB2"/>
    <att type="string" name="ProductName" value="similar to SOCS box-containing WD protein"/>
    <att type="string" name="canonicalName" value="417023"/>
  </node>
  <node label="431449" id="-7231">
    <att type="string" name="RefSeqMRNA" value="NM_001031605"/>
    <att type="string" name="GeneName" value="RCJMB04_1k1"/>
    <att type="string" name="ProductName" value="riboflavin kinase"/>
    <att type="string" name="canonicalName" value="431449"/>
  </node>
  <node label="396041" id="-7230">
    <att type="string" name="RefSeqMRNA" value="NM_205140"/>
    <att type="string" name="GeneName" value="SLC16A8"/>
    <att type="string" name="ProductName" value="solute carrier family 16, member 8"/>
    <att type="string" name="canonicalName" value="396041"/>
  </node>
  <node label="423382" id="-7229">
    <att type="string" name="RefSeqMRNA" value="XM_421295"/>
    <att type="string" name="GeneName" value="RCJMB04_1d9"/>
    <att type="string" name="ProductName" value="aarF domain containing kinase"/>
    <att type="string" name="canonicalName" value="423382"/>
  </node>
  <node label="423051" id="-7228">
    <att type="string" name="RefSeqMRNA" value="XM_420984"/>
    <att type="string" name="GeneName" value="TMEM9B"/>
    <att type="string" name="ProductName" value="hypothetical protein"/>
    <att type="string" name="canonicalName" value="423051"/>
  </node>
  <node label="419626" id="-7227">
    <att type="string" name="RefSeqMRNA" value="NM_001006312"/>
    <att type="string" name="GeneName" value="ADPRHL2"/>
    <att type="string" name="ProductName" value="ADP-ribosylhydrolase like 2"/>
    <att type="string" name="canonicalName" value="419626"/>
  </node>
  <node label="769212" id="-7226">
    <att type="string" name="RefSeqMRNA" value="XM_001231943"/>
    <att type="string" name="GeneName" value="EBI2"/>
    <att type="string" name="ProductName" value="hypothetical protein"/>
    <att type="string" name="canonicalName" value="769212"/>
  </node>
  <node label="423763" id="-7225">
    <att type="string" name="RefSeqMRNA" value="NM_001006502"/>
    <att type="string" name="GeneName" value="NDUFB8"/>
    <att type="string" name="ProductName" value="NADH dehydrogenase (ubiquinone) 1 beta"/>
    <att type="string" name="canonicalName" value="423763"/>
  </node>
  <node label="770748" id="-7224">
    <att type="string" name="RefSeqMRNA" value="XM_001234070"/>
    <att type="string" name="GeneName" value="MEX3B"/>
    <att type="string" name="ProductName" value="hypothetical protein"/>
    <att type="string" name="canonicalName" value="770748"/>
  </node>
  <node label="416404" id="-7223">
    <att type="string" name="RefSeqMRNA" value="XM_414719"/>
    <att type="string" name="GeneName" value="LOC416404"/>
    <att type="string" name="ProductName" value="similar to MGC84826 protein"/>
    <att type="string" name="canonicalName" value="416404"/>
  </node>
  <node label="768642" id="-7222">
    <att type="string" name="RefSeqMRNA" value="XM_001231695"/>
    <att type="string" name="GeneName" value="CCDC113"/>
    <att type="string" name="ProductName" value="hypothetical protein"/>
    <att type="string" name="canonicalName" value="768642"/>
  </node>
  <node label="429125" id="-7221">
    <att type="string" name="RefSeqMRNA" value="XM_426681"/>
    <att type="string" name="GeneName" value="GRK7"/>
    <att type="string" name="ProductName" value="similar to G protein-coupled receptor kinase 7"/>
    <att type="string" name="canonicalName" value="429125"/>
  </node>
  <node label="417623" id="-7220">
    <att type="string" name="RefSeqMRNA" value="XM_415867"/>
    <att type="string" name="GeneName" value="LOC417623"/>
    <att type="string" name="ProductName" value="hypothetical protein"/>
    <att type="string" name="canonicalName" value="417623"/>
  </node>
  <node label="422698" id="-7219">
    <att type="string" name="RefSeqMRNA" value="XM_420651"/>
    <att type="string" name="GeneName" value="CCDC109B"/>
    <att type="string" name="ProductName" value="similar to MGC81550 protein"/>
    <att type="string" name="canonicalName" value="422698"/>
  </node>
  <node label="419420" id="-7218">
    <att type="string" name="RefSeqMRNA" value="XM_417581"/>
    <att type="string" name="GeneName" value="CENTB5"/>
    <att type="string" name="ProductName" value="similar to Centaurin, beta 5"/>
    <att type="string" name="canonicalName" value="419420"/>
  </node>
  <node label="418887" id="-7217">
    <att type="string" name="RefSeqMRNA" value="XM_417081"/>
    <att type="string" name="GeneName" value="MRPS31"/>
    <att type="string" name="ProductName" value="hypothetical protein"/>
    <att type="string" name="canonicalName" value="418887"/>
  </node>
  <node label="422200" id="-7216">
    <att type="string" name="RefSeqMRNA" value="XM_420194"/>
    <att type="string" name="GeneName" value="FUNDC2"/>
    <att type="string" name="ProductName" value="similar to hepatitis C virus core-binding"/>
    <att type="string" name="canonicalName" value="422200"/>
  </node>
  <node label="422857" id="-7215">
    <att type="string" name="RefSeqMRNA" value="XM_420803"/>
    <att type="string" name="GeneName" value="WFS1"/>
    <att type="string" name="ProductName" value="similar to WFS1"/>
    <att type="string" name="canonicalName" value="422857"/>
  </node>
  <node label="418633" id="-7214">
    <att type="string" name="RefSeqMRNA" value="XM_416831"/>
    <att type="string" name="GeneName" value="OFD1"/>
    <att type="string" name="ProductName" value="similar to Cxorf5 (71-7A) protein"/>
    <att type="string" name="canonicalName" value="418633"/>
  </node>
  <node label="425184" id="-7213">
    <att type="string" name="RefSeqMRNA" value="XM_422971"/>
    <att type="string" name="GeneName" value="LOC425184"/>
    <att type="string" name="ProductName" value="hypothetical protein"/>
    <att type="string" name="canonicalName" value="425184"/>
  </node>
  <node label="425046" id="-7212">
    <att type="string" name="RefSeqMRNA" value="XM_422848"/>
    <att type="string" name="GeneName" value="TM4SF1"/>
    <att type="string" name="ProductName" value="similar to L6"/>
    <att type="string" name="canonicalName" value="425046"/>
  </node>
  <node label="419148" id="-7211">
    <att type="string" name="RefSeqMRNA" value="XM_417332"/>
    <att type="string" name="GeneName" value="RALY"/>
    <att type="string" name="ProductName" value="similar to RNA-binding protein Raly (hnRNP"/>
    <att type="string" name="canonicalName" value="419148"/>
  </node>
  <node label="395344" id="-7210">
    <att type="string" name="RefSeqMRNA" value="NM_204633"/>
    <att type="string" name="GeneName" value="SPIN1"/>
    <att type="string" name="ProductName" value="spindlin"/>
    <att type="string" name="canonicalName" value="395344"/>
  </node>
  <node label="427364" id="-7209">
    <att type="string" name="RefSeqMRNA" value="XM_424940"/>
    <att type="string" name="GeneName" value="LOC427364"/>
    <att type="string" name="ProductName" value="hypothetical protein"/>
    <att type="string" name="canonicalName" value="427364"/>
  </node>
  <node label="424245" id="-7208">
    <att type="string" name="RefSeqMRNA" value="XM_422094"/>
    <att type="string" name="GeneName" value="HSPBAP1"/>
    <att type="string" name="ProductName" value="similar to HSPB (heat shock 27kDa) associated"/>
    <att type="string" name="canonicalName" value="424245"/>
  </node>
  <node label="420408" id="-7207">
    <att type="string" name="RefSeqMRNA" value="XM_418515"/>
    <att type="string" name="GeneName" value="TBRG4"/>
    <att type="string" name="ProductName" value="similar to cell cycle progression 2 protein"/>
    <att type="string" name="canonicalName" value="420408"/>
  </node>
  <node label="771749" id="-7206">
    <att type="string" name="RefSeqMRNA" value="XM_001234992"/>
    <att type="string" name="GeneName" value="TMEM166"/>
    <att type="string" name="ProductName" value="similar to Transmembrane protein 166"/>
    <att type="string" name="canonicalName" value="771749"/>
  </node>
  <node label="396215" id="-7205">
    <att type="string" name="RefSeqMRNA" value="NM_205278"/>
    <att type="string" name="GeneName" value="MYL9"/>
    <att type="string" name="ProductName" value="myosin regulatory light chain 9"/>
    <att type="string" name="canonicalName" value="396215"/>
  </node>
  <node label="422624" id="-7204">
    <att type="string" name="RefSeqMRNA" value="NM_001031146"/>
    <att type="string" name="GeneName" value="RCJMB04_14b7"/>
    <att type="string" name="ProductName" value="transmembrane protein 66"/>
    <att type="string" name="canonicalName" value="422624"/>
  </node>
  <node label="428748" id="-7203">
    <att type="string" name="RefSeqMRNA" value="NM_001031536"/>
    <att type="string" name="GeneName" value="RCJMB04_29e4"/>
    <att type="string" name="ProductName" value="hypothetical protein LOC428748"/>
    <att type="string" name="canonicalName" value="428748"/>
  </node>
  <node label="416658" id="-7202">
    <att type="string" name="RefSeqMRNA" value="XM_414955"/>
    <att type="string" name="GeneName" value="LOC416658"/>
    <att type="string" name="ProductName" value="hypothetical protein"/>
    <att type="string" name="canonicalName" value="416658"/>
  </node>
  <node label="404775" id="-7201">
    <att type="string" name="RefSeqMRNA" value="NM_213581"/>
    <att type="string" name="GeneName" value="NUCKS1"/>
    <att type="string" name="ProductName" value="nuclear ubiquitous casein kinase and"/>
    <att type="string" name="canonicalName" value="404775"/>
  </node>
  <node label="414881" id="-7200">
    <att type="string" name="RefSeqMRNA" value="NM_001001767"/>
    <att type="string" name="GeneName" value="RCJMB04_3f23"/>
    <att type="string" name="ProductName" value="zinc finger protein 313"/>
    <att type="string" name="canonicalName" value="414881"/>
  </node>
  <node label="416763" id="-7199">
    <att type="string" name="RefSeqMRNA" value="NM_001030651"/>
    <att type="string" name="GeneName" value="RCJMB04_3a1"/>
    <att type="string" name="ProductName" value="hematological and neurological expressed 1-like"/>
    <att type="string" name="canonicalName" value="416763"/>
  </node>
  <node label="423349" id="-7198">
    <att type="string" name="RefSeqMRNA" value="XM_421264"/>
    <att type="string" name="GeneName" value="ABCD4"/>
    <att type="string" name="ProductName" value="similar to peroxisomal membrane protein-1 like"/>
    <att type="string" name="canonicalName" value="423349"/>
  </node>
  <node label="418037" id="-7197">
    <att type="string" name="RefSeqMRNA" value="XM_416274"/>
    <att type="string" name="GeneName" value="NOL12"/>
    <att type="string" name="ProductName" value="similar to 25 kDa nucleolar protein"/>
    <att type="string" name="canonicalName" value="418037"/>
  </node>
  <node label="768530" id="-7196">
    <att type="string" name="RefSeqMRNA" value="XM_001231518"/>
    <att type="string" name="GeneName" value="LYPLA3"/>
    <att type="string" name="ProductName" value="hypothetical protein"/>
    <att type="string" name="canonicalName" value="768530"/>
  </node>
  <node label="426521" id="-7195">
    <att type="string" name="RefSeqMRNA" value="XM_424160"/>
    <att type="string" name="GeneName" value="MRPL10"/>
    <att type="string" name="ProductName" value="hypothetical protein"/>
    <att type="string" name="canonicalName" value="426521"/>
  </node>
  <node label="416549" id="-7194">
    <att type="string" name="RefSeqMRNA" value="XM_414850"/>
    <att type="string" name="GeneName" value="ZNF598"/>
    <att type="string" name="ProductName" value="similar to Zinc finger protein 598 isoform 3"/>
    <att type="string" name="canonicalName" value="416549"/>
  </node>
  <node label="420771" id="-7193">
    <att type="string" name="RefSeqMRNA" value="XM_418867"/>
    <att type="string" name="GeneName" value="LOC420771"/>
    <att type="string" name="ProductName" value="hypothetical protein"/>
    <att type="string" name="canonicalName" value="420771"/>
  </node>
  <node label="425986" id="-7192">
    <att type="string" name="RefSeqMRNA" value="XM_423667"/>
    <att type="string" name="GeneName" value="LOXL3"/>
    <att type="string" name="ProductName" value="similar to lysyl oxidase-like 3 protein"/>
    <att type="string" name="canonicalName" value="425986"/>
  </node>
  <node label="396517" id="-7191">
    <att type="string" name="RefSeqMRNA" value="NM_205511"/>
    <att type="string" name="GeneName" value="SLC2A3"/>
    <att type="string" name="ProductName" value="solute carrier family 2 (facilitated glucose"/>
    <att type="string" name="canonicalName" value="396517"/>
  </node>
  <node label="416385" id="-7190">
    <att type="string" name="RefSeqMRNA" value="XM_414700"/>
    <att type="string" name="GeneName" value="HDHD2"/>
    <att type="string" name="ProductName" value="hypothetical protein"/>
    <att type="string" name="canonicalName" value="416385"/>
  </node>
  <node label="425041" id="-7189">
    <att type="string" name="GeneName" value="SELT"/>
    <att type="string" name="ProductName" value="selenoprotein T"/>
    <att type="string" name="canonicalName" value="425041"/>
  </node>
  <node label="424356" id="-7188">
    <att type="string" name="RefSeqMRNA" value="NM_001031265"/>
    <att type="string" name="GeneName" value="RCJMB04_5j4"/>
    <att type="string" name="ProductName" value="parafibromin"/>
    <att type="string" name="canonicalName" value="424356"/>
  </node>
  <node label="417519" id="-7187">
    <att type="string" name="RefSeqMRNA" value="XM_415767"/>
    <att type="string" name="GeneName" value="TMEM120A"/>
    <att type="string" name="ProductName" value="hypothetical protein"/>
    <att type="string" name="canonicalName" value="417519"/>
  </node>
  <node label="420976" id="-7186">
    <att type="string" name="RefSeqMRNA" value="XM_419061"/>
    <att type="string" name="GeneName" value="NDUFS6"/>
    <att type="string" name="ProductName" value="similar to mitochondrial complex I subunit"/>
    <att type="string" name="canonicalName" value="420976"/>
  </node>
  <node label="422230" id="-7185">
    <att type="string" name="RefSeqMRNA" value="XM_420218"/>
    <att type="string" name="GeneName" value="IL13RA1"/>
    <att type="string" name="ProductName" value="hypothetical protein"/>
    <att type="string" name="canonicalName" value="422230"/>
  </node>
  <node label="426450" id="-7184">
    <att type="string" name="RefSeqMRNA" value="XM_424095"/>
    <att type="string" name="GeneName" value="ETHE1"/>
    <att type="string" name="ProductName" value="similar to HSCO protein"/>
    <att type="string" name="canonicalName" value="426450"/>
  </node>
  <node label="424344" id="-7183">
    <att type="string" name="RefSeqMRNA" value="XM_422187"/>
    <att type="string" name="GeneName" value="WDR47"/>
    <att type="string" name="ProductName" value="similar to WD repeat domain 47"/>
    <att type="string" name="canonicalName" value="424344"/>
  </node>
  <node label="423237" id="-7182">
    <att type="string" name="RefSeqMRNA" value="XM_421161"/>
    <att type="string" name="GeneName" value="CEP27"/>
    <att type="string" name="ProductName" value="similar to MGC82377 protein"/>
    <att type="string" name="canonicalName" value="423237"/>
  </node>
  <node label="421032" id="-7181">
    <att type="string" name="RefSeqMRNA" value="XM_419118"/>
    <att type="string" name="GeneName" value="IMPA2"/>
    <att type="string" name="ProductName" value="similar to Chain A, Crystal Structure Of Human"/>
    <att type="string" name="canonicalName" value="421032"/>
  </node>
  <node label="422087" id="-7180">
    <att type="string" name="RefSeqMRNA" value="NM_001008463"/>
    <att type="string" name="GeneName" value="PGS1"/>
    <att type="string" name="ProductName" value="phosphatidylglycerophosphate synthase 1"/>
    <att type="string" name="canonicalName" value="422087"/>
  </node>
  <node label="418121" id="-7179">
    <att type="string" name="RefSeqMRNA" value="XM_416354"/>
    <att type="string" name="GeneName" value="AGK"/>
    <att type="string" name="ProductName" value="similar to putative lipid kinase"/>
    <att type="string" name="canonicalName" value="418121"/>
  </node>
  <node label="431081" id="-7178">
    <att type="string" name="RefSeqMRNA" value="XM_428633"/>
    <att type="string" name="GeneName" value="LOC431081"/>
    <att type="string" name="ProductName" value="hypothetical protein"/>
    <att type="string" name="canonicalName" value="431081"/>
  </node>
  <node label="416983" id="-7177">
    <att type="string" name="RefSeqMRNA" value="NM_001030669"/>
    <att type="string" name="GeneName" value="RCJMB04_1b12"/>
    <att type="string" name="ProductName" value="RAB35, member RAS oncogene family"/>
    <att type="string" name="canonicalName" value="416983"/>
  </node>
  <node label="417807" id="-7176">
    <att type="string" name="RefSeqMRNA" value="NM_001030741"/>
    <att type="string" name="GeneName" value="RCJMB04_2k20"/>
    <att type="string" name="ProductName" value="solute carrier family 38, member 2"/>
    <att type="string" name="canonicalName" value="417807"/>
  </node>
  <node label="416669" id="-7175">
    <att type="string" name="RefSeqMRNA" value="NM_001004377"/>
    <att type="string" name="GeneName" value="LOC416669"/>
    <att type="string" name="ProductName" value="magmas-like protein"/>
    <att type="string" name="canonicalName" value="416669"/>
  </node>
  <node label="424934" id="-7174">
    <att type="string" name="RefSeqMRNA" value="XM_422741"/>
    <att type="string" name="GeneName" value="LOC424934"/>
    <att type="string" name="ProductName" value="hypothetical protein"/>
    <att type="string" name="canonicalName" value="424934"/>
  </node>
  <node label="771913" id="-7173">
    <att type="string" name="RefSeqMRNA" value="XM_001234351"/>
    <att type="string" name="GeneName" value="TMEM51"/>
    <att type="string" name="ProductName" value="similar to Tmem51 protein isoform 1"/>
    <att type="string" name="canonicalName" value="771913"/>
  </node>
  <node label="427300" id="-7172">
    <att type="string" name="RefSeqMRNA" value="XM_424882"/>
    <att type="string" name="GeneName" value="NIPSNAP3A"/>
    <att type="string" name="ProductName" value="hypothetical protein"/>
    <att type="string" name="canonicalName" value="427300"/>
  </node>
  <node label="416594" id="-7171">
    <att type="string" name="RefSeqMRNA" value="XM_414894"/>
    <att type="string" name="GeneName" value="LOC416594"/>
    <att type="string" name="ProductName" value="similar to Uncharacterized protein C16orf45"/>
    <att type="string" name="canonicalName" value="416594"/>
  </node>
  <node label="395139" id="-7170">
    <att type="string" name="RefSeqMRNA" value="NM_204480"/>
    <att type="string" name="GeneName" value="ST3GAL2"/>
    <att type="string" name="ProductName" value="ST3 beta-galactoside alpha-2,3-sialyltransferase"/>
    <att type="string" name="canonicalName" value="395139"/>
  </node>
  <node label="427620" id="-7169">
    <att type="string" name="RefSeqMRNA" value="XM_425192"/>
    <att type="string" name="GeneName" value="IL17B"/>
    <att type="string" name="ProductName" value="similar to Interleukin 17B"/>
    <att type="string" name="canonicalName" value="427620"/>
  </node>
  <node label="418186" id="-7168">
    <att type="string" name="RefSeqMRNA" value="NM_001039097"/>
    <att type="string" name="GeneName" value="SLCO1C1"/>
    <att type="string" name="ProductName" value="solute carrier organic anion transporter family,"/>
    <att type="string" name="canonicalName" value="418186"/>
  </node>
  <node label="415504" id="-7167">
    <att type="string" name="RefSeqMRNA" value="XM_413876"/>
    <att type="string" name="GeneName" value="SLCO3A1"/>
    <att type="string" name="ProductName" value="similar to organic anion transporter"/>
    <att type="string" name="canonicalName" value="415504"/>
  </node>
  <node label="418190" id="-7166">
    <att type="string" name="RefSeqMRNA" value="XM_416421"/>
    <att type="string" name="GeneName" value="SLCO1A2"/>
    <att type="string" name="ProductName" value="similar to organic anion transporting"/>
    <att type="string" name="canonicalName" value="418190"/>
  </node>
  <node label="420130" id="-7165">
    <att type="string" name="RefSeqMRNA" value="XM_418247"/>
    <att type="string" name="GeneName" value="MAST3"/>
    <att type="string" name="ProductName" value="similar to MGC86290 protein"/>
    <att type="string" name="canonicalName" value="420130"/>
  </node>
  <node label="415712" id="-113">
    <att type="string" name="vizmap:ESM_sub1_16_51 NODE_WIDTH" value="50.0"/>
    <att type="string" name="RefSeqMRNA" value="XM_414079"/>
    <att type="string" name="GeneID" value="415712"/>
    <att type="string" name="vizmap:ESM_sub1_16_51-01 NODE_FILL_COLOR" value="java.awt.Color[r=67,g=137,b=0]"/>
    <att type="string" name="vizmap:ESM_sub1_16_51-01 NODE_SHAPE" value="ELLIPSE"/>
    <att type="real" name="streak_vs_epi_exp" value="-0.34"/>
    <att type="string" name="Column 10" value="C"/>
    <att type="string" name="GeneName" value="DUS2L"/>
    <att type="real" name="meso_vs_streak_sig" value="0.0"/>
    <att type="string" name="Column 4" value="XP_414079"/>
    <att type="string" name="Column 1" value="entrez_geneid"/>
    <att type="list" name="cytoscape.alias.list">
      <att type="string" name="cytoscape.alias.list" value="415712"/>
    </att>
    <att type="string" name="RefSeq" value="XP_414079"/>
    <att type="string" name="Column 12" value="IPI00588517"/>
    <att type="string" name="Column 7" value="GOA:interpro|GO_REF:0000002"/>
    <att type="string" name="Column 11" value="hypothetical protein"/>
    <att type="string" name="Column 8" value="IEA"/>
    <att type="string" name="vizmap:ESM_sub1_16_51 NODE_SHAPE" value="ELLIPSE"/>
    <att type="string" name="Column 5" value=""/>
    <att type="string" name="Column 16" value="UniProtKB"/>
    <att type="string" name="vizmap:ESM_sub1_16_51-01 NODE_WIDTH" value="68.0379638671875"/>
    <att type="string" name="vizmap:ESM_sub1_16_51 NODE_LINE_WIDTH" value="0.0"/>
    <att type="string" name="Column 3" value="XP_414079"/>
    <att type="integer" name="Column 15" value="20080501"/>
    <att type="string" name="vizmap:ESM_sub1_16_51 NODE_FILL_COLOR" value="java.awt.Color[r=85,g=119,b=0]"/>
    <att type="real" name="meso_vs_streak_exp" value="0.55"/>
    <att type="string" name="Column 9" value="InterPro:IPR001159"/>
    <att type="string" name="ProductName" value="hypothetical protein"/>
    <att type="string" name="Column 13" value="protein"/>
    <att type="list" name="Column 6">
      <att type="string" name="Column 6" value="GO:0003725"/>
      <att type="string" name="Column 6" value="GO:0003824"/>
      <att type="string" name="Column 6" value="GO:0017150"/>
      <att type="string" name="Column 6" value="GO:0050660"/>
      <att type="string" name="Column 6" value="GO:0008033"/>
      <att type="string" name="Column 6" value="GO:0008152"/>
      <att type="string" name="Column 6" value="GO:0005622"/>
    </att>
    <att type="real" name="streak_vs_epi_sig" value="0.03"/>
    <att type="string" name="canonicalName" value="415712"/>
    <att type="string" name="vizmap:ESM_sub1_16_51-01 NODE_HEIGHT" value="30.0"/>
    <att type="string" name="Column 14" value="taxon:9031"/>
    <att type="string" name="vizmap:ESM_sub1_16_51 NODE_HEIGHT" value="50.0"/>
  </node>
  <node label="415722" id="-7164">
    <att type="string" name="RefSeqMRNA" value="XM_414088"/>
    <att type="string" name="GeneName" value="CHD9"/>
    <att type="string" name="ProductName" value="similar to chromatin remodeling factor CHROM1"/>
    <att type="string" name="canonicalName" value="415722"/>
  </node>
  <node label="769298" id="-7163">
    <att type="string" name="RefSeqMRNA" value="XM_001231764"/>
    <att type="string" name="GeneName" value="RCJMB04_8c5"/>
    <att type="string" name="ProductName" value="hypothetical protein"/>
    <att type="string" name="canonicalName" value="769298"/>
  </node>
  <node label="423243" id="-7162">
    <att type="string" name="RefSeqMRNA" value="XM_430033"/>
    <att type="string" name="GeneName" value="TMEM62"/>
    <att type="string" name="ProductName" value="similar to transmembrane protein 62"/>
    <att type="string" name="canonicalName" value="423243"/>
  </node>
  <node label="423760" id="-7161">
    <att type="string" name="RefSeqMRNA" value="XM_421634"/>
    <att type="string" name="GeneName" value="PSD"/>
    <att type="string" name="ProductName" value="similar to KIAA2011 protein"/>
    <att type="string" name="canonicalName" value="423760"/>
  </node>
  <node label="417509" id="-7160">
    <att type="string" name="RefSeqMRNA" value="NM_001030710"/>
    <att type="string" name="GeneName" value="RCJMB04_4k12"/>
    <att type="string" name="ProductName" value="ORAI calcium release-activated calcium modulator"/>
    <att type="string" name="canonicalName" value="417509"/>
  </node>
  <node label="415317" id="-7159">
    <att type="string" name="RefSeqMRNA" value="XM_413705"/>
    <att type="string" name="GeneName" value="ADPGK"/>
    <att type="string" name="ProductName" value="hypothetical protein"/>
    <att type="string" name="canonicalName" value="415317"/>
  </node>
  <node label="422948" id="-7158">
    <att type="string" name="RefSeqMRNA" value="XM_420886"/>
    <att type="string" name="GeneName" value="ADAM33"/>
    <att type="string" name="ProductName" value="ADAM metallopeptidase domain 3"/>
    <att type="string" name="canonicalName" value="422948"/>
  </node>
  <node label="417984" id="-7157">
    <att type="string" name="RefSeqMRNA" value="XM_416223"/>
    <att type="string" name="GeneName" value="CCDC134"/>
    <att type="string" name="ProductName" value="hypothetical protein"/>
    <att type="string" name="canonicalName" value="417984"/>
  </node>
  <node label="423188" id="-7156">
    <att type="string" name="RefSeqMRNA" value="XM_421113"/>
    <att type="string" name="GeneName" value="LOC423188"/>
    <att type="string" name="ProductName" value="hypothetical protein"/>
    <att type="string" name="canonicalName" value="423188"/>
  </node>
  <node label="424252" id="-7155">
    <att type="string" name="RefSeqMRNA" value="XM_422100"/>
    <att type="string" name="GeneName" value="CCDC14"/>
    <att type="string" name="ProductName" value="similar to CCDC14 protein"/>
    <att type="string" name="canonicalName" value="424252"/>
  </node>
  <node label="424666" id="-7154">
    <att type="string" name="RefSeqMRNA" value="XM_422500"/>
    <att type="string" name="GeneName" value="PPAP2B"/>
    <att type="string" name="ProductName" value="similar to Phosphatidic acid phosphatase type"/>
    <att type="string" name="canonicalName" value="424666"/>
  </node>
  <node label="428166" id="-7153">
    <att type="string" name="RefSeqMRNA" value="NM_001031492"/>
    <att type="string" name="GeneName" value="RCJMB04_21l11"/>
    <att type="string" name="ProductName" value="transmembrane prostate androgen-induced protein"/>
    <att type="string" name="canonicalName" value="428166"/>
  </node>
  <node label="428923" id="-7152">
    <att type="string" name="RefSeqMRNA" value="XM_426477"/>
    <att type="string" name="GeneName" value="LOC428923"/>
    <att type="string" name="ProductName" value="hypothetical protein"/>
    <att type="string" name="canonicalName" value="428923"/>
  </node>
  <node label="417942" id="-7151">
    <att type="string" name="RefSeqMRNA" value="XM_416183"/>
    <att type="string" name="GeneName" value="ERP27"/>
    <att type="string" name="ProductName" value="hypothetical protein"/>
    <att type="string" name="canonicalName" value="417942"/>
  </node>
  <node label="418896" id="-7150">
    <att type="string" name="RefSeqMRNA" value="NM_001006275"/>
    <att type="string" name="GeneName" value="FAM48A"/>
    <att type="string" name="ProductName" value="family with sequence similarity 48, member A"/>
    <att type="string" name="canonicalName" value="418896"/>
  </node>
  <node label="420121" id="-7149">
    <att type="string" name="RefSeqMRNA" value="XM_418239"/>
    <att type="string" name="GeneName" value="KLHL26"/>
    <att type="string" name="ProductName" value="hypothetical protein"/>
    <att type="string" name="canonicalName" value="420121"/>
  </node>
  <node label="420731" id="-7148">
    <att type="string" name="RefSeqMRNA" value="XM_418830"/>
    <att type="string" name="GeneName" value="EPDR1"/>
    <att type="string" name="ProductName" value="hypothetical protein"/>
    <att type="string" name="canonicalName" value="420731"/>
  </node>
  <node label="416608" id="-7147">
    <att type="string" name="RefSeqMRNA" value="XM_414910"/>
    <att type="string" name="GeneName" value="SYT17"/>
    <att type="string" name="ProductName" value="hypothetical protein"/>
    <att type="string" name="canonicalName" value="416608"/>
  </node>
  <node label="378919" id="-7146">
    <att type="string" name="RefSeqMRNA" value="NM_204401"/>
    <att type="string" name="GeneName" value="TRIB2"/>
    <att type="string" name="ProductName" value="tribbles homolog 2"/>
    <att type="string" name="canonicalName" value="378919"/>
  </node>
  <node label="418825" id="-7145">
    <att type="string" name="RefSeqMRNA" value="XM_417021"/>
    <att type="string" name="GeneName" value="PCDH17"/>
    <att type="string" name="ProductName" value="similar to Protocadherin 17"/>
    <att type="string" name="canonicalName" value="418825"/>
  </node>
  <node label="396023" id="-7144">
    <att type="string" name="RefSeqMRNA" value="NM_205125"/>
    <att type="string" name="GeneName" value="DKK3"/>
    <att type="string" name="ProductName" value="dickkopf homolog 3"/>
    <att type="string" name="canonicalName" value="396023"/>
  </node>
  <node label="418010" id="-7143">
    <att type="string" name="RefSeqMRNA" value="XM_416246"/>
    <att type="string" name="GeneName" value="TNRC6B"/>
    <att type="string" name="ProductName" value="similar to trinucleotide repeat containing 6b"/>
    <att type="string" name="canonicalName" value="418010"/>
  </node>
  <node label="424417" id="-7142">
    <att type="string" name="RefSeqMRNA" value="XM_422260"/>
    <att type="string" name="GeneName" value="CEP350"/>
    <att type="string" name="ProductName" value="similar to centrosome-associated protein 350"/>
    <att type="string" name="canonicalName" value="424417"/>
  </node>
  <node label="418944" id="-7141">
    <att type="string" name="RefSeqMRNA" value="XM_417138"/>
    <att type="string" name="GeneName" value="SACS"/>
    <att type="string" name="ProductName" value="similar to spastic ataxia of Charlevoix-Saguenay"/>
    <att type="string" name="canonicalName" value="418944"/>
  </node>
  <node label="417184" id="-7140">
    <att type="string" name="RefSeqMRNA" value="NM_001006199"/>
    <att type="string" name="GeneName" value="FUBP3"/>
    <att type="string" name="ProductName" value="far upstream element (FUSE) binding protein 3"/>
    <att type="string" name="canonicalName" value="417184"/>
  </node>
  <node label="416057" id="-7139">
    <att type="string" name="RefSeqMRNA" value="XM_001233526"/>
    <att type="string" name="GeneName" value="QRICH1"/>
    <att type="string" name="ProductName" value="glutamine-rich 1"/>
    <att type="string" name="canonicalName" value="416057"/>
  </node>
  <node label="418682" id="-7138">
    <att type="string" name="RefSeqMRNA" value="XM_001233307"/>
    <att type="string" name="GeneName" value="HERC2"/>
    <att type="string" name="ProductName" value="similar to hect domain and RLD 2"/>
    <att type="string" name="canonicalName" value="418682"/>
  </node>
  <node label="421530" id="-7137">
    <att type="string" name="RefSeqMRNA" value="XM_419571"/>
    <att type="string" name="GeneName" value="LOC421530"/>
    <att type="string" name="ProductName" value="hypothetical protein"/>
    <att type="string" name="canonicalName" value="421530"/>
  </node>
  <node label="416722" id="-7136">
    <att type="string" name="RefSeqMRNA" value="XM_415020"/>
    <att type="string" name="GeneName" value="LOC416722"/>
    <att type="string" name="ProductName" value="similar to Protein C20orf12 homolog"/>
    <att type="string" name="canonicalName" value="416722"/>
  </node>
  <node label="417137" id="-7135">
    <att type="string" name="RefSeqMRNA" value="XM_415421"/>
    <att type="string" name="GeneName" value="EGFL7"/>
    <att type="string" name="ProductName" value="similar to Egfl7 protein"/>
    <att type="string" name="canonicalName" value="417137"/>
  </node>
  <node label="417260" id="-7134">
    <att type="string" name="RefSeqMRNA" value="XM_415535"/>
    <att type="string" name="GeneName" value="NELF"/>
    <att type="string" name="ProductName" value="hypothetical protein"/>
    <att type="string" name="canonicalName" value="417260"/>
  </node>
  <node label="769431" id="-7133">
    <att type="string" name="RefSeqMRNA" value="XM_001231826"/>
    <att type="string" name="GeneName" value="ANKS3"/>
    <att type="string" name="ProductName" value="hypothetical protein"/>
    <att type="string" name="canonicalName" value="769431"/>
  </node>
  <node label="418535" id="-7132">
    <att type="string" name="RefSeqMRNA" value="XM_416744"/>
    <att type="string" name="GeneName" value="UBASH3A"/>
    <att type="string" name="ProductName" value="hypothetical protein"/>
    <att type="string" name="canonicalName" value="418535"/>
  </node>
  <node label="418518" id="-7131">
    <att type="string" name="RefSeqMRNA" value="XM_416727"/>
    <att type="string" name="GeneName" value="TTC3"/>
    <att type="string" name="ProductName" value="similar to mtprd"/>
    <att type="string" name="canonicalName" value="418518"/>
  </node>
  <node label="421405" id="-7130">
    <att type="string" name="RefSeqMRNA" value="NM_001031053"/>
    <att type="string" name="GeneName" value="RCJMB04_10c4"/>
    <att type="string" name="ProductName" value="prolyl endopeptidase-like"/>
    <att type="string" name="canonicalName" value="421405"/>
  </node>
  <node label="424332" id="-7129">
    <att type="string" name="RefSeqMRNA" value="XM_422176"/>
    <att type="string" name="GeneName" value="MARCH7"/>
    <att type="string" name="ProductName" value="hypothetical protein"/>
    <att type="string" name="canonicalName" value="424332"/>
  </node>
  <node label="421478" id="-7128">
    <att type="string" name="RefSeqMRNA" value="XM_419526"/>
    <att type="string" name="GeneName" value="PRKD3"/>
    <att type="string" name="ProductName" value="similar to serine/threonine kinase"/>
    <att type="string" name="canonicalName" value="421478"/>
  </node>
  <node label="424808" id="-7127">
    <att type="string" name="RefSeqMRNA" value="XM_422624"/>
    <att type="string" name="GeneName" value="SCG2"/>
    <att type="string" name="ProductName" value="similar to secretogranin II"/>
    <att type="string" name="canonicalName" value="424808"/>
  </node>
  <node label="422440" id="-7126">
    <att type="string" name="RefSeqMRNA" value="XM_420407"/>
    <att type="string" name="GeneName" value="NARG1"/>
    <att type="string" name="ProductName" value="similar to putative acetyltransferase"/>
    <att type="string" name="canonicalName" value="422440"/>
  </node>
  <node label="395643" id="-7125">
    <att type="string" name="RefSeqMRNA" value="NM_204839"/>
    <att type="string" name="GeneName" value="PDLIM4"/>
    <att type="string" name="ProductName" value="PDZ and LIM domain 4"/>
    <att type="string" name="canonicalName" value="395643"/>
  </node>
  <node label="395830" id="-7124">
    <att type="string" name="RefSeqMRNA" value="XM_418669"/>
    <att type="string" name="GeneName" value="PON2"/>
    <att type="string" name="ProductName" value="paraoxonase 2"/>
    <att type="string" name="canonicalName" value="395830"/>
  </node>
  <node label="426121" id="-7123">
    <att type="string" name="RefSeqMRNA" value="NM_001031359"/>
    <att type="string" name="GeneName" value="MRPL28"/>
    <att type="string" name="ProductName" value="mitochondrial ribosomal protein L28"/>
    <att type="string" name="canonicalName" value="426121"/>
  </node>
  <node label="417496" id="-7122">
    <att type="string" name="RefSeqMRNA" value="XM_415744"/>
    <att type="string" name="GeneName" value="ZZEF1"/>
    <att type="string" name="ProductName" value="similar to KIAA0399 protein"/>
    <att type="string" name="canonicalName" value="417496"/>
  </node>
  <node label="424213" id="-7121">
    <att type="string" name="RefSeqMRNA" value="XM_422062"/>
    <att type="string" name="GeneName" value="ZNF142"/>
    <att type="string" name="ProductName" value="similar to mKIAA0236 protein"/>
    <att type="string" name="canonicalName" value="424213"/>
  </node>
  <node label="420616" id="-7120">
    <att type="string" name="RefSeqMRNA" value="XM_418715"/>
    <att type="string" name="GeneName" value="LOC420616"/>
    <att type="string" name="ProductName" value="hypothetical protein"/>
    <att type="string" name="canonicalName" value="420616"/>
  </node>
  <node label="418698" id="-7119">
    <att type="string" name="RefSeqMRNA" value="XM_416894"/>
    <att type="string" name="GeneName" value="MITD1"/>
    <att type="string" name="ProductName" value="hypothetical protein"/>
    <att type="string" name="canonicalName" value="418698"/>
  </node>
  <node label="423472" id="-7118">
    <att type="string" name="RefSeqMRNA" value="XM_421379"/>
    <att type="string" name="GeneName" value="AMN"/>
    <att type="string" name="ProductName" value="similar to MGC81896 protein"/>
    <att type="string" name="canonicalName" value="423472"/>
  </node>
  <node label="552895" id="-7117">
    <att type="string" name="RefSeqMRNA" value="NM_001018012"/>
    <att type="string" name="GeneName" value="ALAS1"/>
    <att type="string" name="ProductName" value="aminolevulinate, delta, synthase 1"/>
    <att type="string" name="canonicalName" value="552895"/>
  </node>
  <node label="416017" id="-10">
    <att type="string" name="vizmap:ESM_sub1_16_51 NODE_WIDTH" value="25.0"/>
    <att type="string" name="RefSeqMRNA" value="XM_414360"/>
    <att type="string" name="GeneID" value="416017"/>
    <att type="string" name="vizmap:ESM_sub1_16_51-01 NODE_FILL_COLOR" value="java.awt.Color[r=126,g=78,b=0]"/>
    <att type="string" name="vizmap:ESM_sub1_16_51-01 NODE_SHAPE" value="RECT"/>
    <att type="real" name="streak_vs_epi_exp" value="0.23"/>
    <att type="list" name="annotation.GO CELLULAR_COMPONENT">
      <att type="string" name="annotation.GO CELLULAR_COMPONENT" value="endoplasmic reticulum membrane"/>
    </att>
    <att type="string" name="annotation.Assigned_by" value="GBM"/>
    <att type="string" name="Column 10" value="C"/>
    <att type="string" name="GeneName" value="RPN1"/>
    <att type="real" name="meso_vs_streak_sig" value="0.69"/>
    <att type="string" name="Column 4" value="ENSGALP00000009487"/>
    <att type="list" name="annotation.GO BIOLOGICAL_PROCESS">
      <att type="string" name="annotation.GO BIOLOGICAL_PROCESS" value="protein transport"/>
    </att>
    <att type="string" name="annotation.Qualifier" value=""/>
    <att type="map" name="annotation.DB:Reference">
      <att type="string" name="GO:0005789" value="GenBank:XP_414360"/>
      <att type="string" name="GO:0015031" value="GenBank:XP_414360"/>
      <att type="string" name="GO:0003714" value="GenBank:XP_414360"/>
    </att>
    <att type="string" name="Column 1" value="entrez_geneid"/>
    <att type="list" name="cytoscape.alias.list">
      <att type="string" name="cytoscape.alias.list" value="PREDICTED: similar to nuclear receptor co-repressor 1 "/>
      <att type="string" name="cytoscape.alias.list" value="similar to nuclear receptor co-repressor 1 "/>
    </att>
    <att type="string" name="RefSeq" value="XP_414360"/>
    <att type="string" name="Column 12" value="IPI00577730"/>
    <att type="string" name="Column 7" value="GOA:interpro|GO_REF:0000002"/>
    <att type="map" name="annotation.Evidence">
      <att type="string" name="GO:0005789" value="ISO"/>
      <att type="string" name="GO:0015031" value="ISS"/>
      <att type="string" name="GO:0003714" value="ISS"/>
    </att>
    <att type="string" name="Column 11" value=""/>
    <att type="string" name="Column 8" value="IEA"/>
    <att type="string" name="annotation.With (or) From" value="UniProt:O75376"/>
    <att type="string" name="annotation.DB_Object_ID" value="416017"/>
    <att type="string" name="vizmap:ESM_sub1_16_51 NODE_SHAPE" value="RECT"/>
    <att type="list" name="annotation.GO MOLECULAR_FUNCTION">
      <att type="string" name="annotation.GO MOLECULAR_FUNCTION" value="transcription corepressor activity"/>
    </att>
    <att type="string" name="annotation.Date" value="20080505"/>
    <att type="string" name="Column 5" value=""/>
    <att type="string" name="Column 16" value="UniProtKB"/>
    <att type="string" name="vizmap:ESM_sub1_16_51-01 NODE_WIDTH" value="30.827880859375"/>
    <att type="string" name="vizmap:ESM_sub1_16_51 NODE_LINE_WIDTH" value="2.0"/>
    <att type="string" name="Column 3" value="ENSGALP00000009487"/>
    <att type="integer" name="Column 15" value="20080501"/>
    <att type="string" name="annotation.DB" value="entrez_geneid"/>
    <att type="string" name="vizmap:ESM_sub1_16_51 NODE_FILL_COLOR" value="java.awt.Color[r=114,g=90,b=0]"/>
    <att type="real" name="meso_vs_streak_exp" value="-0.07"/>
    <att type="string" name="Column 9" value="InterPro:IPR007676"/>
    <att type="string" name="annotation.DB_Object_Type" value="Protein"/>
    <att type="string" name="annotation.DB_Object_Name" value="similar to nuclear receptor co-repressor 1 "/>
    <att type="string" name="ProductName" value="hypothetical protein"/>
    <att type="string" name="Column 13" value="protein"/>
    <att type="list" name="Column 6">
      <att type="string" name="Column 6" value="GO:0005789"/>
      <att type="string" name="Column 6" value="GO:0015031"/>
      <att type="string" name="Column 6" value="GO:0003714"/>
      <att type="string" name="Column 6" value="GO:0004579"/>
      <att type="string" name="Column 6" value="GO:0006486"/>
      <att type="string" name="Column 6" value="GO:0005783"/>
      <att type="string" name="Column 6" value="GO:0016021"/>
    </att>
    <att type="real" name="streak_vs_epi_sig" value="0.26"/>
    <att type="string" name="canonicalName" value="416017"/>
    <att type="string" name="vizmap:ESM_sub1_16_51-01 NODE_HEIGHT" value="30.0"/>
    <att type="string" name="Column 14" value="taxon:9031"/>
    <att type="string" name="vizmap:ESM_sub1_16_51 NODE_HEIGHT" value="25.0"/>
  </node>
  <node label="373914" id="-7116">
    <att type="string" name="RefSeqMRNA" value="NM_204125"/>
    <att type="string" name="GeneName" value="QSOX1"/>
    <att type="string" name="ProductName" value="quiescin Q6 sulfhydryl oxidase 1"/>
    <att type="string" name="canonicalName" value="373914"/>
  </node>
  <node label="429138" id="-7115">
    <att type="string" name="RefSeqMRNA" value="XM_426694"/>
    <att type="string" name="GeneName" value="VPS8"/>
    <att type="string" name="ProductName" value="similar to vacuolar protein sorting 8 homolog"/>
    <att type="string" name="canonicalName" value="429138"/>
  </node>
  <node label="415545" id="-7114">
    <att type="string" name="RefSeqMRNA" value="XM_413915"/>
    <att type="string" name="GeneName" value="MEGF11"/>
    <att type="string" name="ProductName" value="similar to mKIAA1781 protein"/>
    <att type="string" name="canonicalName" value="415545"/>
  </node>
  <node label="419624" id="-7113">
    <att type="string" name="RefSeqMRNA" value="XM_417771"/>
    <att type="string" name="GeneName" value="MAP7D1"/>
    <att type="string" name="ProductName" value="similar to Arginine/proline rich coiled-coil 1"/>
    <att type="string" name="canonicalName" value="419624"/>
  </node>
  <node label="417799" id="-7112">
    <att type="string" name="RefSeqMRNA" value="NM_001030740"/>
    <att type="string" name="GeneName" value="NELL2"/>
    <att type="string" name="ProductName" value="nel-like 2"/>
    <att type="string" name="canonicalName" value="417799"/>
  </node>
  <node label="396538" id="-7111">
    <att type="string" name="RefSeqMRNA" value="NM_205527"/>
    <att type="string" name="GeneName" value="AGRN"/>
    <att type="string" name="ProductName" value="agrin"/>
    <att type="string" name="canonicalName" value="396538"/>
  </node>
  <node label="419882" id="-7110">
    <att type="string" name="RefSeqMRNA" value="NM_001040018"/>
    <att type="string" name="GeneName" value="OLFML3"/>
    <att type="string" name="ProductName" value="olfactomedin-like 3"/>
    <att type="string" name="canonicalName" value="419882"/>
  </node>
  <node label="374125" id="-7109">
    <att type="string" name="RefSeqMRNA" value="NM_204267"/>
    <att type="string" name="GeneName" value="LITAF"/>
    <att type="string" name="ProductName" value="lipopolysaccharide-induced TNF factor"/>
    <att type="string" name="canonicalName" value="374125"/>
  </node>
  <node label="771608" id="-7108">
    <att type="string" name="RefSeqMRNA" value="XM_001234864"/>
    <att type="string" name="GeneName" value="SERPINF1"/>
    <att type="string" name="ProductName" value="similar to SDF3"/>
    <att type="string" name="canonicalName" value="771608"/>
  </node>
  <node label="419413" id="-7107">
    <att type="string" name="RefSeqMRNA" value="XM_417574"/>
    <att type="string" name="GeneName" value="VWA1"/>
    <att type="string" name="ProductName" value="similar to Von Willebrand factor A domain"/>
    <att type="string" name="canonicalName" value="419413"/>
  </node>
  <node label="417393" id="-7106">
    <att type="string" name="RefSeqMRNA" value="XM_415648"/>
    <att type="string" name="GeneName" value="STXBP4"/>
    <att type="string" name="ProductName" value="similar to syntaxin4-interacting protein synip"/>
    <att type="string" name="canonicalName" value="417393"/>
  </node>
  <node label="423739" id="-7105">
    <att type="string" name="RefSeqMRNA" value="XM_421614"/>
    <att type="string" name="GeneName" value="LOC423739"/>
    <att type="string" name="ProductName" value="hypothetical protein"/>
    <att type="string" name="canonicalName" value="423739"/>
  </node>
  <node label="423746" id="-7104">
    <att type="string" name="RefSeqMRNA" value="XM_421621"/>
    <att type="string" name="GeneName" value="USP54"/>
    <att type="string" name="ProductName" value="hypothetical protein"/>
    <att type="string" name="canonicalName" value="423746"/>
  </node>
  <node label="423804" id="-7103">
    <att type="string" name="RefSeqMRNA" value="XM_421675"/>
    <att type="string" name="GeneName" value="CEP55"/>
    <att type="string" name="ProductName" value="hypothetical protein isoform 2"/>
    <att type="string" name="canonicalName" value="423804"/>
  </node>
  <node label="428233" id="-7102">
    <att type="string" name="RefSeqMRNA" value="XM_425792"/>
    <att type="string" name="GeneName" value="TMEM24"/>
    <att type="string" name="ProductName" value="similar to DLNB23"/>
    <att type="string" name="canonicalName" value="428233"/>
  </node>
  <node label="395977" id="-7101">
    <att type="string" name="RefSeqMRNA" value="NM_205091"/>
    <att type="string" name="GeneName" value="GFI1B"/>
    <att type="string" name="ProductName" value="growth factor independent 1B"/>
    <att type="string" name="canonicalName" value="395977"/>
  </node>
  <node label="420328" id="-7100">
    <att type="string" name="RefSeqMRNA" value="XM_418437"/>
    <att type="string" name="GeneName" value="ADCY8"/>
    <att type="string" name="ProductName" value="similar to adenylyl cyclase"/>
    <att type="string" name="canonicalName" value="420328"/>
  </node>
  <node label="423951" id="-7099">
    <att type="string" name="RefSeqMRNA" value="XM_421810"/>
    <att type="string" name="GeneName" value="CPXM2"/>
    <att type="string" name="ProductName" value="hypothetical protein"/>
    <att type="string" name="canonicalName" value="423951"/>
  </node>
  <node label="395826" id="-7098">
    <att type="string" name="RefSeqMRNA" value="NM_204978"/>
    <att type="string" name="GeneName" value="GREM1"/>
    <att type="string" name="ProductName" value="gremlin-1"/>
    <att type="string" name="canonicalName" value="395826"/>
  </node>
  <node label="416350" id="-7097">
    <att type="string" name="RefSeqMRNA" value="XM_414666"/>
    <att type="string" name="GeneName" value="PPP2R2B"/>
    <att type="string" name="ProductName" value="hypothetical protein"/>
    <att type="string" name="canonicalName" value="416350"/>
  </node>
  <node label="422464" id="-7096">
    <att type="string" name="RefSeqMRNA" value="XM_420429"/>
    <att type="string" name="GeneName" value="MMAA"/>
    <att type="string" name="ProductName" value="similar to methylmalonic aciduria type A"/>
    <att type="string" name="canonicalName" value="422464"/>
  </node>
  <node label="423826" id="-7095">
    <att type="string" name="RefSeqMRNA" value="NM_001012907"/>
    <att type="string" name="GeneName" value="RCJMB04_16e10"/>
    <att type="string" name="ProductName" value="ectonucleoside triphosphate diphosphohydrolase"/>
    <att type="string" name="canonicalName" value="423826"/>
  </node>
  <node label="418236" id="-7094">
    <att type="string" name="RefSeqMRNA" value="XM_416460"/>
    <att type="string" name="GeneName" value="PARVG"/>
    <att type="string" name="ProductName" value="hypothetical protein"/>
    <att type="string" name="canonicalName" value="418236"/>
  </node>
  <node label="426921" id="-7093">
    <att type="string" name="RefSeqMRNA" value="XM_424530"/>
    <att type="string" name="GeneName" value="DUSP26"/>
    <att type="string" name="ProductName" value="hypothetical protein"/>
    <att type="string" name="canonicalName" value="426921"/>
  </node>
  <node label="416884" id="-7092">
    <att type="string" name="RefSeqMRNA" value="NM_001006191"/>
    <att type="string" name="GeneName" value="TRAFD1"/>
    <att type="string" name="ProductName" value="TRAF-type zinc finger domain containing 1"/>
    <att type="string" name="canonicalName" value="416884"/>
  </node>
  <node label="374150" id="-7091">
    <att type="string" name="RefSeqMRNA" value="NM_204282"/>
    <att type="string" name="GeneName" value="ID4"/>
    <att type="string" name="ProductName" value="inhibitor of DNA binding 4, dominant negative"/>
    <att type="string" name="canonicalName" value="374150"/>
  </node>
  <node label="768907" id="-7090">
    <att type="string" name="RefSeqMRNA" value="XM_001232070"/>
    <att type="string" name="GeneName" value="FGF6"/>
    <att type="string" name="ProductName" value="similar to fibroblast growth factor 6-related"/>
    <att type="string" name="canonicalName" value="768907"/>
  </node>
  <node label="425013" id="-7089">
    <att type="string" name="RefSeqMRNA" value="NM_001031320"/>
    <att type="string" name="GeneName" value="RCJMB04_2h17"/>
    <att type="string" name="ProductName" value="tripartite motif-containing 59"/>
    <att type="string" name="canonicalName" value="425013"/>
  </node>
  <node label="395396" id="-46">
    <att type="string" name="vizmap:ESM_sub1_16_51 NODE_WIDTH" value="50.00000190734863"/>
    <att type="string" name="RefSeqMRNA" value="NM_204675"/>
    <att type="string" name="GeneID" value="395396"/>
    <att type="string" name="vizmap:ESM_sub1_16_51-01 NODE_FILL_COLOR" value="java.awt.Color[r=204,g=0,b=0]"/>
    <att type="string" name="vizmap:ESM_sub1_16_51-01 NODE_SHAPE" value="ELLIPSE"/>
    <att type="real" name="streak_vs_epi_exp" value="1.25"/>
    <att type="string" name="Column 10" value="C"/>
    <att type="string" name="GeneName" value="WNT3"/>
    <att type="real" name="meso_vs_streak_sig" value="0.0"/>
    <att type="string" name="Column 4" value="Q9PWH1_CHICK"/>
    <att type="string" name="Column 1" value="entrez_geneid"/>
    <att type="list" name="cytoscape.alias.list">
      <att type="string" name="cytoscape.alias.list" value="395396"/>
    </att>
    <att type="string" name="RefSeq" value="NP_990006"/>
    <att type="string" name="Column 12" value="IPI00572494"/>
    <att type="string" name="Column 7" value="GOA:spkw|GO_REF:0000004"/>
    <att type="string" name="Column 11" value="Wnt-3a: Wnt-3a"/>
    <att type="string" name="Column 8" value="IEA"/>
    <att type="string" name="vizmap:ESM_sub1_16_51 NODE_SHAPE" value="ELLIPSE"/>
    <att type="string" name="Column 5" value=""/>
    <att type="string" name="Column 16" value="UniProtKB"/>
    <att type="string" name="vizmap:ESM_sub1_16_51-01 NODE_WIDTH" value="70.0819091796875"/>
    <att type="string" name="vizmap:ESM_sub1_16_51 NODE_LINE_WIDTH" value="0.0"/>
    <att type="string" name="Column 3" value="Q9PWH1"/>
    <att type="integer" name="Column 15" value="20080501"/>
    <att type="string" name="vizmap:ESM_sub1_16_51 NODE_FILL_COLOR" value="java.awt.Color[r=166,g=38,b=0]"/>
    <att type="real" name="meso_vs_streak_exp" value="-1.25"/>
    <att type="string" name="Column 9" value="SP_KW:KW-0272"/>
    <att type="string" name="ProductName" value="wingless-type MMTV integration site family,"/>
    <att type="string" name="Column 13" value="protein"/>
    <att type="list" name="Column 6">
      <att type="string" name="Column 6" value="GO:0004871"/>
      <att type="string" name="Column 6" value="GO:0007223"/>
      <att type="string" name="Column 6" value="GO:0007275"/>
      <att type="string" name="Column 6" value="GO:0005576"/>
      <att type="string" name="Column 6" value="GO:0004871"/>
      <att type="string" name="Column 6" value="GO:0007223"/>
      <att type="string" name="Column 6" value="GO:0007275"/>
      <att type="string" name="Column 6" value="GO:0005576"/>
      <att type="string" name="Column 6" value="GO:0005578"/>
      <att type="string" name="Column 6" value="GO:0004871"/>
      <att type="string" name="Column 6" value="GO:0007223"/>
      <att type="string" name="Column 6" value="GO:0007275"/>
      <att type="string" name="Column 6" value="GO:0005576"/>
      <att type="string" name="Column 6" value="GO:0005578"/>
    </att>
    <att type="real" name="streak_vs_epi_sig" value="0.0"/>
    <att type="string" name="canonicalName" value="395396"/>
    <att type="string" name="vizmap:ESM_sub1_16_51-01 NODE_HEIGHT" value="30.0"/>
    <att type="string" name="Column 14" value="taxon:9031"/>
    <att type="string" name="vizmap:ESM_sub1_16_51 NODE_HEIGHT" value="50.0"/>
  </node>
  <node label="415773" id="-7088">
    <att type="string" name="RefSeqMRNA" value="XM_414135"/>
    <att type="string" name="GeneName" value="LRP3"/>
    <att type="string" name="ProductName" value="similar to LDL receptor related protein 105"/>
    <att type="string" name="canonicalName" value="415773"/>
  </node>
  <node label="415729" id="-7087">
    <att type="string" name="RefSeqMRNA" value="XM_414094"/>
    <att type="string" name="GeneName" value="NKD1"/>
    <att type="string" name="ProductName" value="hypothetical protein"/>
    <att type="string" name="canonicalName" value="415729"/>
  </node>
  <node label="421464" id="-7086">
    <att type="string" name="RefSeqMRNA" value="NM_001031058"/>
    <att type="string" name="GeneName" value="RCJMB04_19b22"/>
    <att type="string" name="ProductName" value="Yip1 domain family, member 4"/>
    <att type="string" name="canonicalName" value="421464"/>
  </node>
  <node label="374136" id="-7085">
    <att type="string" name="RefSeqMRNA" value="NM_204275"/>
    <att type="string" name="GeneName" value="IL1RL1"/>
    <att type="string" name="ProductName" value="interleukin 1 receptor-like 1 isoform L"/>
    <att type="string" name="canonicalName" value="374136"/>
  </node>
  <node label="422208" id="-7084">
    <att type="string" name="RefSeqMRNA" value="XM_420200"/>
    <att type="string" name="GeneName" value="ITGB1BP2"/>
    <att type="string" name="ProductName" value="hypothetical protein"/>
    <att type="string" name="canonicalName" value="422208"/>
  </node>
  <node label="395088" id="-7083">
    <att type="string" name="RefSeqMRNA" value="NM_204443"/>
    <att type="string" name="GeneName" value="ZMYND19"/>
    <att type="string" name="ProductName" value="zinc finger, MYND-type containing 19"/>
    <att type="string" name="canonicalName" value="395088"/>
  </node>
  <node label="419197" id="-7082">
    <att type="string" name="RefSeqMRNA" value="NM_001030854"/>
    <att type="string" name="GeneName" value="RCJMB04_34d4"/>
    <att type="string" name="ProductName" value="hypothetical protein LOC419197"/>
    <att type="string" name="canonicalName" value="419197"/>
  </node>
  <node label="422491" id="-7081">
    <att type="string" name="RefSeqMRNA" value="NM_001031132"/>
    <att type="string" name="GeneName" value="RCJMB04_34j1"/>
    <att type="string" name="ProductName" value="hypothetical protein LOC422491"/>
    <att type="string" name="canonicalName" value="422491"/>
  </node>
  <node label="771448" id="-7080">
    <att type="string" name="RefSeqMRNA" value="XM_001234728"/>
    <att type="string" name="GeneName" value="KCNK18"/>
    <att type="string" name="ProductName" value="similar to TWIK-related individual K+ channel"/>
    <att type="string" name="canonicalName" value="771448"/>
  </node>
  <node label="419676" id="-7079">
    <att type="string" name="RefSeqMRNA" value="XM_417823"/>
    <att type="string" name="GeneName" value="HPCAL4"/>
    <att type="string" name="ProductName" value="similar to neural visinin-like Ca2+-binding"/>
    <att type="string" name="canonicalName" value="419676"/>
  </node>
  <node label="395231" id="-7078">
    <att type="string" name="RefSeqMRNA" value="NM_204548"/>
    <att type="string" name="GeneName" value="HOXA3"/>
    <att type="string" name="ProductName" value="homeobox A3"/>
    <att type="string" name="canonicalName" value="395231"/>
  </node>
  <node label="418651" id="-7077">
    <att type="string" name="RefSeqMRNA" value="XM_416847"/>
    <att type="string" name="GeneName" value="SHROOM2"/>
    <att type="string" name="ProductName" value="similar to APXL"/>
    <att type="string" name="canonicalName" value="418651"/>
  </node>
  <node label="421499" id="-7076">
    <att type="string" name="RefSeqMRNA" value="XM_001234760"/>
    <att type="string" name="GeneName" value="RCJMB04_16f17"/>
    <att type="string" name="ProductName" value="centrosomal protein 170kDa isoform 1"/>
    <att type="string" name="canonicalName" value="421499"/>
  </node>
  <node label="395627" id="-7075">
    <att type="string" name="RefSeqMRNA" value="NM_204826"/>
    <att type="string" name="GeneName" value="MAPKAP1"/>
    <att type="string" name="ProductName" value="mitogen-activated protein kinase associated"/>
    <att type="string" name="canonicalName" value="395627"/>
  </node>
  <node label="431542" id="-7074">
    <att type="string" name="RefSeqMRNA" value="NM_001031607"/>
    <att type="string" name="GeneName" value="RCJMB04_4o21"/>
    <att type="string" name="ProductName" value="Nedd4 binding protein 3"/>
    <att type="string" name="canonicalName" value="431542"/>
  </node>
  <node label="418882" id="-7073">
    <att type="string" name="RefSeqMRNA" value="NM_001006274"/>
    <att type="string" name="GeneName" value="CKAP2"/>
    <att type="string" name="ProductName" value="cytoskeleton associated protein 2"/>
    <att type="string" name="canonicalName" value="418882"/>
  </node>
  <node label="426878" id="-7072">
    <att type="string" name="RefSeqMRNA" value="XM_424485"/>
    <att type="string" name="GeneName" value="LIMA1"/>
    <att type="string" name="ProductName" value="similar to epithelial protein lost in neoplasm"/>
    <att type="string" name="canonicalName" value="426878"/>
  </node>
  <node label="418638" id="-7071">
    <att type="string" name="RefSeqMRNA" value="NM_001011688"/>
    <att type="string" name="GeneName" value="TLR7"/>
    <att type="string" name="ProductName" value="toll-like receptor 7"/>
    <att type="string" name="canonicalName" value="418638"/>
  </node>
  <node label="420504" id="-7070">
    <att type="string" name="RefSeqMRNA" value="NM_001030971"/>
    <att type="string" name="GeneName" value="RCJMB04_33l24"/>
    <att type="string" name="ProductName" value="phosphatidylinositol-4-phosphate 5-kinase type"/>
    <att type="string" name="canonicalName" value="420504"/>
  </node>
  <node label="428576" id="-7069">
    <att type="string" name="RefSeqMRNA" value="XM_426133"/>
    <att type="string" name="GeneName" value="DLK2"/>
    <att type="string" name="ProductName" value="similar to PSGC2903"/>
    <att type="string" name="canonicalName" value="428576"/>
  </node>
  <node label="421453" id="-7068">
    <att type="string" name="RefSeqMRNA" value="NM_001012566"/>
    <att type="string" name="GeneName" value="YIPF3"/>
    <att type="string" name="ProductName" value="Yip1 domain family, member 3"/>
    <att type="string" name="canonicalName" value="421453"/>
  </node>
  <node label="418418" id="-7067">
    <att type="string" name="RefSeqMRNA" value="XM_416632"/>
    <att type="string" name="GeneName" value="PHLDB2"/>
    <att type="string" name="ProductName" value="hypothetical protein"/>
    <att type="string" name="canonicalName" value="418418"/>
  </node>
  <node label="771015" id="-7066">
    <att type="string" name="RefSeqMRNA" value="XM_001233251"/>
    <att type="string" name="GeneName" value="CRTC1"/>
    <att type="string" name="ProductName" value="similar to CREB-regulated transcription"/>
    <att type="string" name="canonicalName" value="771015"/>
  </node>
  <node label="415878" id="-7065">
    <att type="string" name="RefSeqMRNA" value="XM_414235"/>
    <att type="string" name="GeneName" value="ZNF821"/>
    <att type="string" name="ProductName" value="hypothetical protein"/>
    <att type="string" name="canonicalName" value="415878"/>
  </node>
  <node label="428749" id="-7064">
    <att type="string" name="RefSeqMRNA" value="XM_001231978"/>
    <att type="string" name="GeneName" value="RWDD4A"/>
    <att type="string" name="ProductName" value="similar to RWDD4A protein isoform 1"/>
    <att type="string" name="canonicalName" value="428749"/>
  </node>
  <node label="395453" id="-128">
    <att type="string" name="vizmap:ESM_sub1_16_51 NODE_WIDTH" value="49.9998779296875"/>
    <att type="string" name="RefSeqMRNA" value="NM_204714"/>
    <att type="string" name="GeneID" value="395453"/>
    <att type="string" name="vizmap:ESM_sub1_16_51-01 NODE_FILL_COLOR" value="java.awt.Color[r=204,g=0,b=0]"/>
    <att type="string" name="vizmap:ESM_sub1_16_51-01 NODE_SHAPE" value="ELLIPSE"/>
    <att type="real" name="streak_vs_epi_exp" value="2.42"/>
    <att type="string" name="Column 10" value="F"/>
    <att type="string" name="GeneName" value="FGF18"/>
    <att type="real" name="meso_vs_streak_sig" value="0.0"/>
    <att type="string" name="Column 4" value="Q9I950_CHICK"/>
    <att type="string" name="Column 1" value="entrez_geneid"/>
    <att type="list" name="cytoscape.alias.list">
      <att type="string" name="cytoscape.alias.list" value="395453"/>
    </att>
    <att type="string" name="RefSeq" value="NP_990045"/>
    <att type="string" name="Column 12" value="IPI00586427"/>
    <att type="string" name="Column 7" value="GOA:interpro|GO_REF:0000002"/>
    <att type="string" name="Column 11" value="FGF-18: FGF-18"/>
    <att type="string" name="Column 8" value="IEA"/>
    <att type="string" name="vizmap:ESM_sub1_16_51 NODE_SHAPE" value="ELLIPSE"/>
    <att type="string" name="Column 5" value=""/>
    <att type="string" name="Column 16" value="UniProtKB"/>
    <att type="string" name="vizmap:ESM_sub1_16_51-01 NODE_WIDTH" value="69.400634765625"/>
    <att type="string" name="vizmap:ESM_sub1_16_51 NODE_LINE_WIDTH" value="0.0"/>
    <att type="string" name="Column 3" value="Q9I950"/>
    <att type="integer" name="Column 15" value="20080501"/>
    <att type="string" name="vizmap:ESM_sub1_16_51 NODE_FILL_COLOR" value="java.awt.Color[r=204,g=0,b=0]"/>
    <att type="real" name="meso_vs_streak_exp" value="-2.33"/>
    <att type="string" name="Column 9" value="InterPro:IPR002348"/>
    <att type="string" name="ProductName" value="fibroblast growth factor 18"/>
    <att type="string" name="Column 13" value="protein"/>
    <att type="list" name="Column 6">
      <att type="string" name="Column 6" value="GO:0008083"/>
    </att>
    <att type="real" name="streak_vs_epi_sig" value="0.01"/>
    <att type="string" name="canonicalName" value="395453"/>
    <att type="string" name="vizmap:ESM_sub1_16_51-01 NODE_HEIGHT" value="30.0"/>
    <att type="string" name="Column 14" value="taxon:9031"/>
    <att type="string" name="vizmap:ESM_sub1_16_51 NODE_HEIGHT" value="50.0"/>
  </node>
  <node label="769400" id="-7063">
    <att type="string" name="RefSeqMRNA" value="XM_001232056"/>
    <att type="string" name="GeneName" value="KCTD4"/>
    <att type="string" name="ProductName" value="similar to OTTHUMP00000018343"/>
    <att type="string" name="canonicalName" value="769400"/>
  </node>
  <node label="420544" id="-7062">
    <att type="string" name="RefSeqMRNA" value="XM_418645"/>
    <att type="string" name="GeneName" value="GTPBP10"/>
    <att type="string" name="ProductName" value="hypothetical protein"/>
    <att type="string" name="canonicalName" value="420544"/>
  </node>
  <node label="416437" id="-7061">
    <att type="string" name="RefSeqMRNA" value="XM_414749"/>
    <att type="string" name="GeneName" value="BAIAP2L1"/>
    <att type="string" name="ProductName" value="hypothetical protein"/>
    <att type="string" name="canonicalName" value="416437"/>
  </node>
  <node label="396317" id="-7060">
    <att type="string" name="RefSeqMRNA" value="XM_423297"/>
    <att type="string" name="GeneName" value="ALPL"/>
    <att type="string" name="ProductName" value="alkaline phosphatase, liver/bone/kidney"/>
    <att type="string" name="canonicalName" value="396317"/>
  </node>
  <node label="423319" id="-7059">
    <att type="string" name="RefSeqMRNA" value="XM_421235"/>
    <att type="string" name="GeneName" value="EAPP"/>
    <att type="string" name="ProductName" value="hypothetical protein"/>
    <att type="string" name="canonicalName" value="423319"/>
  </node>
  <node label="419037" id="-7058">
    <att type="string" name="RefSeqMRNA" value="XM_417230"/>
    <att type="string" name="GeneName" value="LOC419037"/>
    <att type="string" name="ProductName" value="similar to Uncharacterized protein C10orf30"/>
    <att type="string" name="canonicalName" value="419037"/>
  </node>
  <node label="421763" id="-7057">
    <att type="string" name="RefSeqMRNA" value="XM_419793"/>
    <att type="string" name="GeneName" value="ZBTB24"/>
    <att type="string" name="ProductName" value="similar to KIAA0441"/>
    <att type="string" name="canonicalName" value="421763"/>
  </node>
  <node label="416561" id="-7056">
    <att type="string" name="RefSeqMRNA" value="XM_414861"/>
    <att type="string" name="GeneName" value="ZDHHC4"/>
    <att type="string" name="ProductName" value="similar to zinc finger, DHHC domain containing"/>
    <att type="string" name="canonicalName" value="416561"/>
  </node>
  <node label="395712" id="-7055">
    <att type="string" name="RefSeqMRNA" value="NM_204894"/>
    <att type="string" name="GeneName" value="ABCB1"/>
    <att type="string" name="ProductName" value="ATP-binding cassette sub-family B member 1"/>
    <att type="string" name="canonicalName" value="395712"/>
  </node>
  <node label="419441" id="-7054">
    <att type="string" name="RefSeqMRNA" value="XM_417599"/>
    <att type="string" name="GeneName" value="SPSB1"/>
    <att type="string" name="ProductName" value="hypothetical protein"/>
    <att type="string" name="canonicalName" value="419441"/>
  </node>
  <node label="423399" id="-7053">
    <att type="string" name="RefSeqMRNA" value="NM_001012586"/>
    <att type="string" name="GeneName" value="ZC3H14"/>
    <att type="string" name="ProductName" value="nuclear protein UKp68"/>
    <att type="string" name="canonicalName" value="423399"/>
  </node>
  <node label="417215" id="-7052">
    <att type="string" name="RefSeqMRNA" value="XM_415499"/>
    <att type="string" name="GeneName" value="LOC417215"/>
    <att type="string" name="ProductName" value="similar to MGC137074 protein"/>
    <att type="string" name="canonicalName" value="417215"/>
  </node>
  <node label="427686" id="-7051">
    <att type="string" name="RefSeqMRNA" value="XM_425260"/>
    <att type="string" name="GeneName" value="LOC427686"/>
    <att type="string" name="ProductName" value="similar to C20orf75"/>
    <att type="string" name="canonicalName" value="427686"/>
  </node>
  <node label="415847" id="-7050">
    <att type="string" name="RefSeqMRNA" value="XM_414207"/>
    <att type="string" name="GeneName" value="TRAPPC2L"/>
    <att type="string" name="ProductName" value="similar to HSPC176"/>
    <att type="string" name="canonicalName" value="415847"/>
  </node>
  <node label="421096" id="-7049">
    <att type="string" name="RefSeqMRNA" value="XM_419180"/>
    <att type="string" name="GeneName" value="RNF138"/>
    <att type="string" name="ProductName" value="similar to Ring finger protein 138"/>
    <att type="string" name="canonicalName" value="421096"/>
  </node>
  <node label="421824" id="-7048">
    <att type="string" name="RefSeqMRNA" value="XM_419848"/>
    <att type="string" name="GeneName" value="LOC421824"/>
    <att type="string" name="ProductName" value="hypothetical protein"/>
    <att type="string" name="canonicalName" value="421824"/>
  </node>
  <node label="422977" id="-7047">
    <att type="string" name="RefSeqMRNA" value="XM_420909"/>
    <att type="string" name="GeneName" value="NAV2"/>
    <att type="string" name="ProductName" value="similar to neuron navigator 2"/>
    <att type="string" name="canonicalName" value="422977"/>
  </node>
  <node label="417194" id="-7046">
    <att type="string" name="RefSeqMRNA" value="NM_001030688"/>
    <att type="string" name="GeneName" value="RCJMB04_7e18"/>
    <att type="string" name="ProductName" value="ankyrin repeat and SOCS box-containing 6"/>
    <att type="string" name="canonicalName" value="417194"/>
  </node>
  <node label="417974" id="-7045">
    <att type="string" name="RefSeqMRNA" value="NM_001012814"/>
    <att type="string" name="GeneName" value="RCJMB04_1d4"/>
    <att type="string" name="ProductName" value="polymerase (DNA-directed), delta interacting"/>
    <att type="string" name="canonicalName" value="417974"/>
  </node>
  <node label="422778" id="-7044">
    <att type="string" name="RefSeqMRNA" value="XM_420731"/>
    <att type="string" name="GeneName" value="SLC30A9"/>
    <att type="string" name="ProductName" value="similar to Slc30a9-prov protein"/>
    <att type="string" name="canonicalName" value="422778"/>
  </node>
  <node label="420032" id="-7043">
    <att type="string" name="RefSeqMRNA" value="NM_001006333"/>
    <att type="string" name="GeneName" value="NKIRAS2"/>
    <att type="string" name="ProductName" value="NFKB inhibitor interacting Ras-like 2"/>
    <att type="string" name="canonicalName" value="420032"/>
  </node>
  <node label="418053" id="-7042">
    <att type="string" name="RefSeqMRNA" value="XM_001234617"/>
    <att type="string" name="GeneName" value="RABL4"/>
    <att type="string" name="ProductName" value="similar to RAB, member of RAS oncogene"/>
    <att type="string" name="canonicalName" value="418053"/>
  </node>
  <node label="424654" id="-7041">
    <att type="string" name="RefSeqMRNA" value="XM_422488"/>
    <att type="string" name="GeneName" value="LOC424654"/>
    <att type="string" name="ProductName" value="similar to C1orf41 protein"/>
    <att type="string" name="canonicalName" value="424654"/>
  </node>
  <node label="395242" id="-7040">
    <att type="string" name="RefSeqMRNA" value="NM_204557"/>
    <att type="string" name="GeneName" value="EMB"/>
    <att type="string" name="ProductName" value="embigin homolog"/>
    <att type="string" name="canonicalName" value="395242"/>
  </node>
  <node label="417922" id="-7039">
    <att type="string" name="RefSeqMRNA" value="NM_001030750"/>
    <att type="string" name="GeneName" value="RCJMB04_5d16"/>
    <att type="string" name="ProductName" value="neural precursor cell expressed, developmentally"/>
    <att type="string" name="canonicalName" value="417922"/>
  </node>
  <node label="414829" id="-7038">
    <att type="string" name="RefSeqMRNA" value="NM_001001778"/>
    <att type="string" name="GeneName" value="RCJMB04_29l6"/>
    <att type="string" name="ProductName" value="chemokine-like factor superfamily 3"/>
    <att type="string" name="canonicalName" value="414829"/>
  </node>
  <node label="414804" id="-7037">
    <att type="string" name="RefSeqMRNA" value="NM_001001782"/>
    <att type="string" name="GeneName" value="MPL"/>
    <att type="string" name="ProductName" value="myeloproliferative leukemia virus oncogene"/>
    <att type="string" name="canonicalName" value="414804"/>
  </node>
  <node label="428570" id="-7036">
    <att type="string" name="RefSeqMRNA" value="XM_426126"/>
    <att type="string" name="GeneName" value="SOCS5"/>
    <att type="string" name="ProductName" value="similar to KIAA0671 protein"/>
    <att type="string" name="canonicalName" value="428570"/>
  </node>
  <node label="418923" id="-7035">
    <att type="string" name="RefSeqMRNA" value="XM_417117"/>
    <att type="string" name="GeneName" value="LOC418923"/>
    <att type="string" name="ProductName" value="similar to KIAA0774 protein"/>
    <att type="string" name="canonicalName" value="418923"/>
  </node>
  <node label="417405" id="-7034">
    <att type="string" name="RefSeqMRNA" value="NM_001006207"/>
    <att type="string" name="GeneName" value="UTP6"/>
    <att type="string" name="ProductName" value="UTP6, small subunit (SSU) processome component,"/>
    <att type="string" name="canonicalName" value="417405"/>
  </node>
  <node label="418848" id="-7033">
    <att type="string" name="RefSeqMRNA" value="XM_417043"/>
    <att type="string" name="GeneName" value="SPERT"/>
    <att type="string" name="ProductName" value="spermatid associated"/>
    <att type="string" name="canonicalName" value="418848"/>
  </node>
  <node label="425858" id="-7032">
    <att type="string" name="RefSeqMRNA" value="NM_001031348"/>
    <att type="string" name="GeneName" value="RCJMB04_7g7"/>
    <att type="string" name="ProductName" value="vacuolar protein sorting 33 homolog B"/>
    <att type="string" name="canonicalName" value="425858"/>
  </node>
  <node label="426535" id="-7031">
    <att type="string" name="RefSeqMRNA" value="XM_424174"/>
    <att type="string" name="GeneName" value="CDC37L1"/>
    <att type="string" name="ProductName" value="similar to RP11-6J24.5"/>
    <att type="string" name="canonicalName" value="426535"/>
  </node>
  <node label="419012" id="-7030">
    <att type="string" name="RefSeqMRNA" value="XM_417206"/>
    <att type="string" name="GeneName" value="NOX4"/>
    <att type="string" name="ProductName" value="NADPH oxidase 4"/>
    <att type="string" name="canonicalName" value="419012"/>
  </node>
  <node label="771805" id="-7029">
    <att type="string" name="RefSeqMRNA" value="XM_001234118"/>
    <att type="string" name="GeneName" value="RRH"/>
    <att type="string" name="ProductName" value="retinal pigment epithelium-der"/>
    <att type="string" name="canonicalName" value="771805"/>
  </node>
  <node label="423039" id="-7028">
    <att type="string" name="RefSeqMRNA" value="NM_001007925"/>
    <att type="string" name="GeneName" value="RNF141"/>
    <att type="string" name="ProductName" value="ring finger protein 141"/>
    <att type="string" name="canonicalName" value="423039"/>
  </node>
  <node label="416281" id="-7027">
    <att type="string" name="RefSeqMRNA" value="XM_414601"/>
    <att type="string" name="GeneName" value="RNF130"/>
    <att type="string" name="ProductName" value="similar to r-goliath"/>
    <att type="string" name="canonicalName" value="416281"/>
  </node>
  <node label="430409" id="-7026">
    <att type="string" name="RefSeqMRNA" value="NM_001031587"/>
    <att type="string" name="GeneName" value="RCJMB04_17b14"/>
    <att type="string" name="ProductName" value="interferon regulatory factor 5"/>
    <att type="string" name="canonicalName" value="430409"/>
  </node>
  <node label="417899" id="-7025">
    <att type="string" name="RefSeqMRNA" value="XM_416141"/>
    <att type="string" name="GeneName" value="MRPL42"/>
    <att type="string" name="ProductName" value="similar to PTD007"/>
    <att type="string" name="canonicalName" value="417899"/>
  </node>
  <node label="428946" id="-7024">
    <att type="string" name="RefSeqMRNA" value="XM_426501"/>
    <att type="string" name="GeneName" value="SAMD8"/>
    <att type="string" name="ProductName" value="hypothetical protein"/>
    <att type="string" name="canonicalName" value="428946"/>
  </node>
  <node label="417119" id="-7023">
    <att type="string" name="RefSeqMRNA" value="NM_001012796"/>
    <att type="string" name="GeneName" value="RCJMB04_9b24"/>
    <att type="string" name="ProductName" value="RAB14, member RAS oncogene family"/>
    <att type="string" name="canonicalName" value="417119"/>
  </node>
  <node label="420278" id="-7022">
    <att type="string" name="RefSeqMRNA" value="XM_418390"/>
    <att type="string" name="GeneName" value="KCNV1"/>
    <att type="string" name="ProductName" value="similar to neuronal potassium channel alpha"/>
    <att type="string" name="canonicalName" value="420278"/>
  </node>
  <node label="424478" id="-7021">
    <att type="string" name="RefSeqMRNA" value="XM_422321"/>
    <att type="string" name="GeneName" value="SNX7"/>
    <att type="string" name="ProductName" value="similar to sorting nexin 7"/>
    <att type="string" name="canonicalName" value="424478"/>
  </node>
  <node label="420494" id="-7020">
    <att type="string" name="RefSeqMRNA" value="XM_418597"/>
    <att type="string" name="GeneName" value="MYO3A"/>
    <att type="string" name="ProductName" value="similar to myosin IIIA"/>
    <att type="string" name="canonicalName" value="420494"/>
  </node>
  <node label="416825" id="-7019">
    <att type="string" name="RefSeqMRNA" value="XM_415116"/>
    <att type="string" name="GeneName" value="SETD8"/>
    <att type="string" name="ProductName" value="similar to SET domain-containing protein 8"/>
    <att type="string" name="canonicalName" value="416825"/>
  </node>
  <node label="416109" id="-7018">
    <att type="string" name="RefSeqMRNA" value="XM_414440"/>
    <att type="string" name="GeneName" value="ARL8B"/>
    <att type="string" name="ProductName" value="similar to ADP-ribosylation factor-like 8B"/>
    <att type="string" name="canonicalName" value="416109"/>
  </node>
  <node label="418832" id="-7017">
    <att type="string" name="RefSeqMRNA" value="XM_417028"/>
    <att type="string" name="GeneName" value="NARG1L"/>
    <att type="string" name="ProductName" value="similar to NMDA receptor regulated 1-like"/>
    <att type="string" name="canonicalName" value="418832"/>
  </node>
  <node label="422375" id="-7016">
    <att type="string" name="RefSeqMRNA" value="XM_420345"/>
    <att type="string" name="GeneName" value="LONRF3"/>
    <att type="string" name="ProductName" value="similar to LON peptidase N-terminal domain and"/>
    <att type="string" name="canonicalName" value="422375"/>
  </node>
  <node label="415463" id="-7015">
    <att type="string" name="RefSeqMRNA" value="XM_413841"/>
    <att type="string" name="GeneName" value="HDGFRP3"/>
    <att type="string" name="ProductName" value="similar to CGI-142 protein"/>
    <att type="string" name="canonicalName" value="415463"/>
  </node>
  <node label="395682" id="-7014">
    <att type="string" name="RefSeqMRNA" value="XM_414230"/>
    <att type="string" name="GeneName" value="ZFHX3"/>
    <att type="string" name="ProductName" value="similar to Alpha-fetoprotein enhancer-binding"/>
    <att type="string" name="canonicalName" value="395682"/>
  </node>
  <node label="423528" id="-7013">
    <att type="string" name="RefSeqMRNA" value="XM_421424"/>
    <att type="string" name="GeneName" value="LOC423528"/>
    <att type="string" name="ProductName" value="similar to LOC398632 protein"/>
    <att type="string" name="canonicalName" value="423528"/>
  </node>
  <node label="425211" id="-7012">
    <att type="string" name="RefSeqMRNA" value="NM_001012933"/>
    <att type="string" name="GeneName" value="RCJMB04_17e22"/>
    <att type="string" name="ProductName" value="dual adaptor of phosphotyrosine and"/>
    <att type="string" name="canonicalName" value="425211"/>
  </node>
  <node label="396273" id="-7011">
    <att type="string" name="RefSeqMRNA" value="NM_205331"/>
    <att type="string" name="GeneName" value="GSC"/>
    <att type="string" name="ProductName" value="goosecoid"/>
    <att type="string" name="canonicalName" value="396273"/>
  </node>
  <node label="427945" id="-7010">
    <att type="string" name="RefSeqMRNA" value="XM_425517"/>
    <att type="string" name="GeneName" value="GNB3"/>
    <att type="string" name="ProductName" value="similar to G-protein beta-subunit"/>
    <att type="string" name="canonicalName" value="427945"/>
  </node>
  <node label="423554" id="-7009">
    <att type="string" name="RefSeqMRNA" value="NM_001031213"/>
    <att type="string" name="GeneName" value="RCJMB04_29l8"/>
    <att type="string" name="ProductName" value="F-box only protein 34"/>
    <att type="string" name="canonicalName" value="423554"/>
  </node>
  <node label="396477" id="-7008">
    <att type="string" name="RefSeqMRNA" value="XM_001235271"/>
    <att type="string" name="GeneName" value="LOC396477"/>
    <att type="string" name="ProductName" value="hepatic lectin"/>
    <att type="string" name="canonicalName" value="396477"/>
  </node>
  <node label="378782" id="-191">
    <att type="string" name="vizmap:ESM_sub1_16_51 NODE_WIDTH" value="50.0"/>
    <att type="string" name="RefSeqMRNA" value="NM_204360"/>
    <att type="string" name="GeneID" value="378782"/>
    <att type="string" name="vizmap:ESM_sub1_16_51-01 NODE_FILL_COLOR" value="java.awt.Color[r=204,g=0,b=0]"/>
    <att type="string" name="vizmap:ESM_sub1_16_51-01 NODE_SHAPE" value="ELLIPSE"/>
    <att type="real" name="streak_vs_epi_exp" value="2.13"/>
    <att type="string" name="Column 10" value="C"/>
    <att type="string" name="GeneName" value="EPHA1"/>
    <att type="real" name="meso_vs_streak_sig" value="0.0"/>
    <att type="string" name="Column 4" value="Q98TD0_CHICK"/>
    <att type="string" name="Column 1" value="entrez_geneid"/>
    <att type="list" name="cytoscape.alias.list">
      <att type="string" name="cytoscape.alias.list" value="378782"/>
    </att>
    <att type="string" name="RefSeq" value="NP_989691"/>
    <att type="string" name="Column 12" value="IPI00578562"/>
    <att type="string" name="Column 7" value="GOA:interpro|GO_REF:0000002"/>
    <att type="string" name="Column 11" value="ephA9: Tyrosine kinase receptor EphA9"/>
    <att type="string" name="Column 8" value="IEA"/>
    <att type="string" name="vizmap:ESM_sub1_16_51 NODE_SHAPE" value="ELLIPSE"/>
    <att type="string" name="Column 5" value=""/>
    <att type="string" name="Column 16" value="UniProtKB"/>
    <att type="string" name="vizmap:ESM_sub1_16_51-01 NODE_WIDTH" value="70.0819091796875"/>
    <att type="string" name="vizmap:ESM_sub1_16_51 NODE_LINE_WIDTH" value="0.0"/>
    <att type="string" name="Column 3" value="Q98TD0"/>
    <att type="integer" name="Column 15" value="20080501"/>
    <att type="string" name="vizmap:ESM_sub1_16_51 NODE_FILL_COLOR" value="java.awt.Color[r=204,g=0,b=0]"/>
    <att type="real" name="meso_vs_streak_exp" value="-3.14"/>
    <att type="string" name="Column 9" value="InterPro:IPR001426"/>
    <att type="string" name="ProductName" value="ephrin receptor EphA1"/>
    <att type="string" name="Column 13" value="protein"/>
    <att type="list" name="Column 6">
      <att type="string" name="Column 6" value="GO:0004713"/>
      <att type="string" name="Column 6" value="GO:0005524"/>
      <att type="string" name="Column 6" value="GO:0006468"/>
      <att type="string" name="Column 6" value="GO:0000166"/>
      <att type="string" name="Column 6" value="GO:0004713"/>
      <att type="string" name="Column 6" value="GO:0004872"/>
      <att type="string" name="Column 6" value="GO:0005003"/>
      <att type="string" name="Column 6" value="GO:0005524"/>
      <att type="string" name="Column 6" value="GO:0016740"/>
      <att type="string" name="Column 6" value="GO:0006468"/>
      <att type="string" name="Column 6" value="GO:0007169"/>
      <att type="string" name="Column 6" value="GO:0016020"/>
      <att type="string" name="Column 6" value="GO:0016021"/>
    </att>
    <att type="real" name="streak_vs_epi_sig" value="0.0"/>
    <att type="string" name="canonicalName" value="378782"/>
    <att type="string" name="vizmap:ESM_sub1_16_51-01 NODE_HEIGHT" value="30.0"/>
    <att type="string" name="Column 14" value="taxon:9031"/>
    <att type="string" name="vizmap:ESM_sub1_16_51 NODE_HEIGHT" value="50.0"/>
  </node>
  <node label="423885" id="-7007">
    <att type="string" name="RefSeqMRNA" value="XM_421750"/>
    <att type="string" name="GeneName" value="SORCS1"/>
    <att type="string" name="ProductName" value="similar to SORCS receptor 1"/>
    <att type="string" name="canonicalName" value="423885"/>
  </node>
  <node label="418523" id="-7006">
    <att type="string" name="RefSeqMRNA" value="XM_416732"/>
    <att type="string" name="GeneName" value="SH3BGR"/>
    <att type="string" name="ProductName" value="similar to SH3 domain binding glutamic acid-rich"/>
    <att type="string" name="canonicalName" value="418523"/>
  </node>
  <node label="420172" id="-7005">
    <att type="string" name="RefSeqMRNA" value="XM_418285"/>
    <att type="string" name="GeneName" value="DEPDC2"/>
    <att type="string" name="ProductName" value="similar to P-Rex2 protein"/>
    <att type="string" name="canonicalName" value="420172"/>
  </node>
  <node label="416495" id="-7004">
    <att type="string" name="RefSeqMRNA" value="NM_001031391"/>
    <att type="string" name="GeneName" value="ATP5B"/>
    <att type="string" name="ProductName" value="ATP synthase, H+ transporting, mitochondrial F1"/>
    <att type="string" name="canonicalName" value="416495"/>
  </node>
  <node label="424789" id="-7003">
    <att type="string" name="RefSeqMRNA" value="XM_422607"/>
    <att type="string" name="GeneName" value="SPHKAP"/>
    <att type="string" name="ProductName" value="hypothetical protein"/>
    <att type="string" name="canonicalName" value="424789"/>
  </node>
  <node label="419896" id="-7002">
    <att type="string" name="RefSeqMRNA" value="XM_418021"/>
    <att type="string" name="GeneName" value="SCUBE3"/>
    <att type="string" name="ProductName" value="similar to CUB and EGF containing protein"/>
    <att type="string" name="canonicalName" value="419896"/>
  </node>
  <node label="423049" id="-7001">
    <att type="string" name="RefSeqMRNA" value="XM_420982"/>
    <att type="string" name="GeneName" value="SCUBE2"/>
    <att type="string" name="ProductName" value="hypothetical protein"/>
    <att type="string" name="canonicalName" value="423049"/>
  </node>
  <node label="418228" id="-7000">
    <att type="string" name="RefSeqMRNA" value="XM_416453"/>
    <att type="string" name="GeneName" value="SCUBE1"/>
    <att type="string" name="ProductName" value="similar to OTTHUMP00000028801"/>
    <att type="string" name="canonicalName" value="418228"/>
  </node>
  <node label="408034" id="-6999">
    <att type="string" name="RefSeqMRNA" value="NM_001001201"/>
    <att type="string" name="GeneName" value="HSD11B1L"/>
    <att type="string" name="ProductName" value="short-chain dehydrogenase/reductase 10"/>
    <att type="string" name="canonicalName" value="408034"/>
  </node>
  <node label="431664" id="-6998">
    <att type="string" name="RefSeqMRNA" value="XM_429217"/>
    <att type="string" name="GeneName" value="RXFP3"/>
    <att type="string" name="ProductName" value="similar to relaxin-3/INSL7 receptor 1"/>
    <att type="string" name="canonicalName" value="431664"/>
  </node>
  <node label="428095" id="-6997">
    <att type="string" name="RefSeqMRNA" value="XM_425653"/>
    <att type="string" name="GeneName" value="RAB38"/>
    <att type="string" name="ProductName" value="similar to RAB38"/>
    <att type="string" name="canonicalName" value="428095"/>
  </node>
  <node label="418799" id="-6996">
    <att type="string" name="RefSeqMRNA" value="XM_416994"/>
    <att type="string" name="GeneName" value="KLHL1"/>
    <att type="string" name="ProductName" value="similar to KIAA1490 protein"/>
    <att type="string" name="canonicalName" value="418799"/>
  </node>
  <node label="420865" id="-6995">
    <att type="string" name="RefSeqMRNA" value="XM_418953"/>
    <att type="string" name="GeneName" value="EEF1E1"/>
    <att type="string" name="ProductName" value="similar to p18 component of aminoacyl-tRNA"/>
    <att type="string" name="canonicalName" value="420865"/>
  </node>
  <node label="417409" id="-6994">
    <att type="string" name="RefSeqMRNA" value="XM_415661"/>
    <att type="string" name="GeneName" value="CENTA2"/>
    <att type="string" name="ProductName" value="similar to Centaurin-alpha2 protein"/>
    <att type="string" name="canonicalName" value="417409"/>
  </node>
  <node label="417793" id="-6993">
    <att type="string" name="RefSeqMRNA" value="XM_416036"/>
    <att type="string" name="GeneName" value="PRICKLE1"/>
    <att type="string" name="ProductName" value="similar to REST/NRSF-interacting lim domain"/>
    <att type="string" name="canonicalName" value="417793"/>
  </node>
  <node label="428414" id="-6992">
    <att type="string" name="RefSeqMRNA" value="XM_425975"/>
    <att type="string" name="GeneName" value="WAC"/>
    <att type="string" name="ProductName" value="similar to WW domain-containing adapter with a"/>
    <att type="string" name="canonicalName" value="428414"/>
  </node>
  <node label="395075" id="-6991">
    <att type="string" name="RefSeqMRNA" value="NM_204432"/>
    <att type="string" name="GeneName" value="ARC"/>
    <att type="string" name="ProductName" value="activity-regulated cytoskeleton-associated"/>
    <att type="string" name="canonicalName" value="395075"/>
  </node>
  <node label="772136" id="-6990">
    <att type="string" name="RefSeqMRNA" value="XM_001235312"/>
    <att type="string" name="GeneName" value="SDCCAG3"/>
    <att type="string" name="ProductName" value="similar to Serologically defined colon cancer"/>
    <att type="string" name="canonicalName" value="772136"/>
  </node>
  <node label="418224" id="-6989">
    <att type="string" name="RefSeqMRNA" value="NM_001012539"/>
    <att type="string" name="GeneName" value="ARFGAP3"/>
    <att type="string" name="ProductName" value="ADP-ribosylation factor GTPase activating"/>
    <att type="string" name="canonicalName" value="418224"/>
  </node>
  <node label="419813" id="-6988">
    <att type="string" name="RefSeqMRNA" value="XM_417949"/>
    <att type="string" name="GeneName" value="ETV7"/>
    <att type="string" name="ProductName" value="similar to Ets transcription factor TEL-2b"/>
    <att type="string" name="canonicalName" value="419813"/>
  </node>
  <node label="419115" id="-6987">
    <att type="string" name="RefSeqMRNA" value="XM_417302"/>
    <att type="string" name="GeneName" value="L3MBTL"/>
    <att type="string" name="ProductName" value="similar to mKIAA0681 protein"/>
    <att type="string" name="canonicalName" value="419115"/>
  </node>
  <node label="421737" id="-6986">
    <att type="string" name="RefSeqMRNA" value="XM_419769"/>
    <att type="string" name="GeneName" value="RFXDC1"/>
    <att type="string" name="ProductName" value="similar to Regulatory factor X domain containing"/>
    <att type="string" name="canonicalName" value="421737"/>
  </node>
  <node label="417908" id="-6985">
    <att type="string" name="RefSeqMRNA" value="XM_416149"/>
    <att type="string" name="GeneName" value="FGD6"/>
    <att type="string" name="ProductName" value="hypothetical protein"/>
    <att type="string" name="canonicalName" value="417908"/>
  </node>
  <node label="421612" id="-6984">
    <att type="string" name="RefSeqMRNA" value="XM_419650"/>
    <att type="string" name="GeneName" value="FBXO30"/>
    <att type="string" name="ProductName" value="similar to F-box only protein 30"/>
    <att type="string" name="canonicalName" value="421612"/>
  </node>
  <node label="423732" id="-6983">
    <att type="string" name="RefSeqMRNA" value="XM_421607"/>
    <att type="string" name="GeneName" value="DUSP13"/>
    <att type="string" name="ProductName" value="similar to testis and skeletal muscle-specific"/>
    <att type="string" name="canonicalName" value="423732"/>
  </node>
  <node label="415308" id="-6982">
    <att type="string" name="RefSeqMRNA" value="XM_413696"/>
    <att type="string" name="GeneName" value="PTPN9"/>
    <att type="string" name="ProductName" value="similar to protein-tyrosine phosphatase"/>
    <att type="string" name="canonicalName" value="415308"/>
  </node>
  <node label="428962" id="-6981">
    <att type="string" name="RefSeqMRNA" value="XM_426519"/>
    <att type="string" name="GeneName" value="PLCE1"/>
    <att type="string" name="ProductName" value="similar to KIAA1516 protein"/>
    <att type="string" name="canonicalName" value="428962"/>
  </node>
  <node label="427462" id="-6980">
    <att type="string" name="RefSeqMRNA" value="XM_425035"/>
    <att type="string" name="GeneName" value="GOLM1"/>
    <att type="string" name="ProductName" value="hypothetical protein"/>
    <att type="string" name="canonicalName" value="427462"/>
  </node>
  <node label="417171" id="-6979">
    <att type="string" name="RefSeqMRNA" value="XM_415454"/>
    <att type="string" name="GeneName" value="NTNG2"/>
    <att type="string" name="ProductName" value="similar to Netrin-G2a"/>
    <att type="string" name="canonicalName" value="417171"/>
  </node>
  <node label="420499" id="-6978">
    <att type="string" name="RefSeqMRNA" value="XM_418601"/>
    <att type="string" name="GeneName" value="PRTFDC1"/>
    <att type="string" name="ProductName" value="similar to HHGP"/>
    <att type="string" name="canonicalName" value="420499"/>
  </node>
  <node label="417673" id="-6977">
    <att type="string" name="RefSeqMRNA" value="XM_415919"/>
    <att type="string" name="GeneName" value="SGSM2"/>
    <att type="string" name="ProductName" value="similar to RUN and TBC1 domain containing 1"/>
    <att type="string" name="canonicalName" value="417673"/>
  </node>
  <node label="427396" id="-6976">
    <att type="string" name="RefSeqMRNA" value="NM_001031444"/>
    <att type="string" name="GeneName" value="RCJMB04_8j18"/>
    <att type="string" name="ProductName" value="WD repeat domain 40A"/>
    <att type="string" name="canonicalName" value="427396"/>
  </node>
  <node label="415359" id="-6975">
    <att type="string" name="RefSeqMRNA" value="NM_001005805"/>
    <att type="string" name="GeneName" value="WDR61"/>
    <att type="string" name="ProductName" value="WD repeat domain 61"/>
    <att type="string" name="canonicalName" value="415359"/>
  </node>
  <node label="423167" id="-6974">
    <att type="string" name="RefSeqMRNA" value="XM_421093"/>
    <att type="string" name="GeneName" value="TTC17"/>
    <att type="string" name="ProductName" value="similar to Tetratricopeptide repeat domain 17"/>
    <att type="string" name="canonicalName" value="423167"/>
  </node>
  <node label="419617" id="-6973">
    <att type="string" name="RefSeqMRNA" value="NM_001030897"/>
    <att type="string" name="GeneName" value="RCJMB04_23a7"/>
    <att type="string" name="ProductName" value="hypothetical protein LOC419617"/>
    <att type="string" name="canonicalName" value="419617"/>
  </node>
  <node label="431417" id="-6972">
    <att type="string" name="RefSeqMRNA" value="XM_428969"/>
    <att type="string" name="GeneName" value="LOC431417"/>
    <att type="string" name="ProductName" value="hypothetical protein"/>
    <att type="string" name="canonicalName" value="431417"/>
  </node>
  <node label="421152" id="-6971">
    <att type="string" name="RefSeqMRNA" value="NM_001006392"/>
    <att type="string" name="GeneName" value="CEPT1"/>
    <att type="string" name="ProductName" value="choline/ethanolamine phosphotransferase 1"/>
    <att type="string" name="canonicalName" value="421152"/>
  </node>
  <node label="424803" id="-6970">
    <att type="string" name="RefSeqMRNA" value="XM_001234659"/>
    <att type="string" name="GeneName" value="RCJMB04_33h8"/>
    <att type="string" name="ProductName" value="dedicator of cytokinesis 10"/>
    <att type="string" name="canonicalName" value="424803"/>
  </node>
  <node label="418640" id="-6969">
    <att type="string" name="RefSeqMRNA" value="XM_416838"/>
    <att type="string" name="GeneName" value="FRMPD4"/>
    <att type="string" name="ProductName" value="similar to KIAA0316 protein"/>
    <att type="string" name="canonicalName" value="418640"/>
  </node>
  <node label="395360" id="-6968">
    <att type="string" name="RefSeqMRNA" value="NM_204648"/>
    <att type="string" name="GeneName" value="EIF2AK1"/>
    <att type="string" name="ProductName" value="eukaryotic translation initiation factor 2-alpha"/>
    <att type="string" name="canonicalName" value="395360"/>
  </node>
  <node label="396397" id="-6967">
    <att type="string" name="RefSeqMRNA" value="NM_205426"/>
    <att type="string" name="GeneName" value="LHX9"/>
    <att type="string" name="ProductName" value="LIM homeobox 9"/>
    <att type="string" name="canonicalName" value="396397"/>
  </node>
  <node label="419057" id="-6966">
    <att type="string" name="RefSeqMRNA" value="XM_417248"/>
    <att type="string" name="GeneName" value="P4HA3"/>
    <att type="string" name="ProductName" value="similar to collagen prolyl 4-hydroxylase alpha"/>
    <att type="string" name="canonicalName" value="419057"/>
  </node>
  <node label="408252" id="-6965">
    <att type="string" name="RefSeqMRNA" value="NM_001001316"/>
    <att type="string" name="GeneName" value="CTDSPL"/>
    <att type="string" name="ProductName" value="CTD (carboxy-terminal domain, RNA polymerase II,"/>
    <att type="string" name="canonicalName" value="408252"/>
  </node>
  <node label="403122" id="-6964">
    <att type="string" name="RefSeqMRNA" value="XM_416927"/>
    <att type="string" name="GeneName" value="ST6GAL2"/>
    <att type="string" name="ProductName" value="similar to beta-galactosamide"/>
    <att type="string" name="canonicalName" value="403122"/>
  </node>
  <node label="395549" id="-6963">
    <att type="string" name="RefSeqMRNA" value="XM_415429"/>
    <att type="string" name="GeneName" value="DBH"/>
    <att type="string" name="ProductName" value="similar to dopamine beta-monooxygenase (EC"/>
    <att type="string" name="canonicalName" value="395549"/>
  </node>
  <node label="420276" id="-6962">
    <att type="string" name="RefSeqMRNA" value="NM_001030949"/>
    <att type="string" name="GeneName" value="RCJMB04_33j16"/>
    <att type="string" name="ProductName" value="estrogen receptor binding site associated"/>
    <att type="string" name="canonicalName" value="420276"/>
  </node>
  <node label="424063" id="-6961">
    <att type="string" name="RefSeqMRNA" value="XM_421919"/>
    <att type="string" name="GeneName" value="SATB2"/>
    <att type="string" name="ProductName" value="similar to KIAA1034 protein"/>
    <att type="string" name="canonicalName" value="424063"/>
  </node>
  <node label="771220" id="-6960">
    <att type="string" name="RefSeqMRNA" value="XM_001234512"/>
    <att type="string" name="GeneName" value="PCP4"/>
    <att type="string" name="ProductName" value="similar to PCP4"/>
    <att type="string" name="canonicalName" value="771220"/>
  </node>
  <node label="770712" id="-6959">
    <att type="string" name="RefSeqMRNA" value="XM_001234042"/>
    <att type="string" name="GeneName" value="PCGF6"/>
    <att type="string" name="ProductName" value="similar to hMBLR"/>
    <att type="string" name="canonicalName" value="770712"/>
  </node>
  <node label="418008" id="-6958">
    <att type="string" name="RefSeqMRNA" value="XM_416245"/>
    <att type="string" name="GeneName" value="SGSM3"/>
    <att type="string" name="ProductName" value="similar to RUN and TBC1 domain containing 3"/>
    <att type="string" name="canonicalName" value="418008"/>
  </node>
  <node label="418241" id="-6957">
    <att type="string" name="RefSeqMRNA" value="XM_416465"/>
    <att type="string" name="GeneName" value="LOC418241"/>
    <att type="string" name="ProductName" value="similar to MGC53303 protein"/>
    <att type="string" name="canonicalName" value="418241"/>
  </node>
  <node label="424360" id="-6956">
    <att type="string" name="RefSeqMRNA" value="XM_422203"/>
    <att type="string" name="GeneName" value="RGS1"/>
    <att type="string" name="ProductName" value="hypothetical protein"/>
    <att type="string" name="canonicalName" value="424360"/>
  </node>
  <node label="421210" id="-6955">
    <att type="string" name="RefSeqMRNA" value="XM_419285"/>
    <att type="string" name="GeneName" value="CCDC88A"/>
    <att type="string" name="ProductName" value="similar to Hook-related protein 1"/>
    <att type="string" name="canonicalName" value="421210"/>
  </node>
  <node label="424009" id="-6954">
    <att type="string" name="RefSeqMRNA" value="XM_421865"/>
    <att type="string" name="GeneName" value="SPAG16"/>
    <att type="string" name="ProductName" value="similar to sperm associated antigen 16"/>
    <att type="string" name="canonicalName" value="424009"/>
  </node>
  <node label="420505" id="-6953">
    <att type="string" name="RefSeqMRNA" value="XM_418607"/>
    <att type="string" name="GeneName" value="SPAG6"/>
    <att type="string" name="ProductName" value="similar to axoneme central apparatus protein"/>
    <att type="string" name="canonicalName" value="420505"/>
  </node>
  <node label="395668" id="-6952">
    <att type="string" name="RefSeqMRNA" value="NM_204862"/>
    <att type="string" name="GeneName" value="ODZ1"/>
    <att type="string" name="ProductName" value="odz, odd Oz/ten-m homolog 1(Drosophila)"/>
    <att type="string" name="canonicalName" value="395668"/>
  </node>
  <node label="427986" id="-6951">
    <att type="string" name="RefSeqMRNA" value="XM_425556"/>
    <att type="string" name="GeneName" value="ZNF295"/>
    <att type="string" name="ProductName" value="similar to zinc finger protein short form"/>
    <att type="string" name="canonicalName" value="427986"/>
  </node>
  <node label="423004" id="-6950">
    <att type="string" name="RefSeqMRNA" value="XM_420936"/>
    <att type="string" name="GeneName" value="LOC423004"/>
    <att type="string" name="ProductName" value="hypothetical protein"/>
    <att type="string" name="canonicalName" value="423004"/>
  </node>
  <node label="429069" id="-6949">
    <att type="string" name="RefSeqMRNA" value="XM_426625"/>
    <att type="string" name="GeneName" value="RASAL2"/>
    <att type="string" name="ProductName" value="similar to RAS protein activator like 2"/>
    <att type="string" name="canonicalName" value="429069"/>
  </node>
  <node label="395939" id="-6948">
    <att type="string" name="RefSeqMRNA" value="XM_426465"/>
    <att type="string" name="GeneName" value="DIO3"/>
    <att type="string" name="ProductName" value="similar to type III iodothyronine deiodinase"/>
    <att type="string" name="canonicalName" value="395939"/>
  </node>
  <node label="429049" id="-6947">
    <att type="string" name="RefSeqMRNA" value="XM_426606"/>
    <att type="string" name="GeneName" value="NXPH2"/>
    <att type="string" name="ProductName" value="similar to neurexophilin"/>
    <att type="string" name="canonicalName" value="429049"/>
  </node>
  <node label="427540" id="-6946">
    <att type="string" name="RefSeqMRNA" value="XM_425114"/>
    <att type="string" name="GeneName" value="LOC427540"/>
    <att type="string" name="ProductName" value="hypothetical protein"/>
    <att type="string" name="canonicalName" value="427540"/>
  </node>
  <node label="419667" id="-6945">
    <att type="string" name="RefSeqMRNA" value="XM_417814"/>
    <att type="string" name="GeneName" value="FNDC5"/>
    <att type="string" name="ProductName" value="similar to peroxisomal protein (PeP)"/>
    <att type="string" name="canonicalName" value="419667"/>
  </node>
  <node label="420436" id="-6944">
    <att type="string" name="RefSeqMRNA" value="XM_418541"/>
    <att type="string" name="GeneName" value="GALNT11"/>
    <att type="string" name="ProductName" value="similar to N-acetylgalactosaminyltransferase"/>
    <att type="string" name="canonicalName" value="420436"/>
  </node>
  <node label="420978" id="-6943">
    <att type="string" name="RefSeqMRNA" value="XM_419065"/>
    <att type="string" name="GeneName" value="GALNT12"/>
    <att type="string" name="ProductName" value="similar to"/>
    <att type="string" name="canonicalName" value="420978"/>
  </node>
  <node label="428684" id="-6942">
    <att type="string" name="RefSeqMRNA" value="XM_426242"/>
    <att type="string" name="GeneName" value="USH1G"/>
    <att type="string" name="ProductName" value="similar to Jackson shaker"/>
    <att type="string" name="canonicalName" value="428684"/>
  </node>
  <node label="420582" id="-6941">
    <att type="string" name="RefSeqMRNA" value="XM_418683"/>
    <att type="string" name="GeneName" value="NXPH1"/>
    <att type="string" name="ProductName" value="hypothetical protein"/>
    <att type="string" name="canonicalName" value="420582"/>
  </node>
  <node label="429523" id="-6940">
    <att type="string" name="RefSeqMRNA" value="XM_427080"/>
    <att type="string" name="GeneName" value="NXPH3"/>
    <att type="string" name="ProductName" value="similar to neurexophilin 1"/>
    <att type="string" name="canonicalName" value="429523"/>
  </node>
  <node label="396131" id="-6939">
    <att type="string" name="RefSeqMRNA" value="NM_205210"/>
    <att type="string" name="GeneName" value="ZNF335"/>
    <att type="string" name="ProductName" value="zinc finger protein ZFP"/>
    <att type="string" name="canonicalName" value="396131"/>
  </node>
  <node label="424899" id="-6938">
    <att type="string" name="RefSeqMRNA" value="XM_422710"/>
    <att type="string" name="GeneName" value="CPN2"/>
    <att type="string" name="ProductName" value="hypothetical protein"/>
    <att type="string" name="canonicalName" value="424899"/>
  </node>
  <node label="415352" id="-6937">
    <att type="string" name="RefSeqMRNA" value="XM_413736"/>
    <att type="string" name="GeneName" value="SCAPER"/>
    <att type="string" name="ProductName" value="similar to zinc finger protein 291"/>
    <att type="string" name="canonicalName" value="415352"/>
  </node>
  <node label="415569" id="-6936">
    <att type="string" name="RefSeqMRNA" value="XM_413937"/>
    <att type="string" name="GeneName" value="UACA"/>
    <att type="string" name="ProductName" value="similar to uveal autoantigen with coiled-coil"/>
    <att type="string" name="canonicalName" value="415569"/>
  </node>
  <node label="415492" id="-6935">
    <att type="string" name="RefSeqMRNA" value="NM_001024694"/>
    <att type="string" name="GeneName" value="RLBP1"/>
    <att type="string" name="ProductName" value="retinaldehyde binding protein 1"/>
    <att type="string" name="canonicalName" value="415492"/>
  </node>
  <node label="395130" id="-6934">
    <att type="string" name="RefSeqMRNA" value="NM_204473"/>
    <att type="string" name="GeneName" value="OPTC"/>
    <att type="string" name="ProductName" value="opticin"/>
    <att type="string" name="canonicalName" value="395130"/>
  </node>
  <node label="374259" id="-6933">
    <att type="string" name="RefSeqMRNA" value="NM_001001733"/>
    <att type="string" name="GeneName" value="CACNB4"/>
    <att type="string" name="ProductName" value="calcium channel, voltage-dependent, beta 4"/>
    <att type="string" name="canonicalName" value="374259"/>
  </node>
  <node label="429501" id="-6932">
    <att type="string" name="RefSeqMRNA" value="NM_001031578"/>
    <att type="string" name="GeneName" value="RCJMB04_1b1"/>
    <att type="string" name="ProductName" value="polypeptide N-acetylgalactosaminyltransferase 6"/>
    <att type="string" name="canonicalName" value="429501"/>
  </node>
  <node label="771423" id="-6931">
    <att type="string" name="RefSeqMRNA" value="XM_001234698"/>
    <att type="string" name="GeneName" value="LOC771423"/>
    <att type="string" name="ProductName" value="similar to 4930506M07Rik protein"/>
    <att type="string" name="canonicalName" value="771423"/>
  </node>
  <node label="419218" id="-6930">
    <att type="string" name="RefSeqMRNA" value="XM_417395"/>
    <att type="string" name="GeneName" value="ZNFX1"/>
    <att type="string" name="ProductName" value="similar to KIAA1404 protein"/>
    <att type="string" name="canonicalName" value="419218"/>
  </node>
  <node label="416758" id="-6929">
    <att type="string" name="RefSeqMRNA" value="NM_001012792"/>
    <att type="string" name="GeneName" value="RCJMB04_13m2"/>
    <att type="string" name="ProductName" value="intraflagellar transport 140 homolog"/>
    <att type="string" name="canonicalName" value="416758"/>
  </node>
  <node label="770350" id="-6928">
    <att type="string" name="RefSeqMRNA" value="XM_001232721"/>
    <att type="string" name="GeneName" value="ZNF384"/>
    <att type="string" name="ProductName" value="zinc finger protein 384"/>
    <att type="string" name="canonicalName" value="770350"/>
  </node>
  <node label="768554" id="-6927">
    <att type="string" name="RefSeqMRNA" value="XM_001231560"/>
    <att type="string" name="GeneName" value="GRPEL2"/>
    <att type="string" name="ProductName" value="hypothetical protein"/>
    <att type="string" name="canonicalName" value="768554"/>
  </node>
  <node label="422362" id="-6926">
    <att type="string" name="RefSeqMRNA" value="XM_420333"/>
    <att type="string" name="GeneName" value="C1GALT1C1"/>
    <att type="string" name="ProductName" value="similar to C1GALT1-specific chaperone 1"/>
    <att type="string" name="canonicalName" value="422362"/>
  </node>
  <node label="421286" id="-6925">
    <att type="string" name="RefSeqMRNA" value="NM_001008457"/>
    <att type="string" name="GeneName" value="B3GNT2"/>
    <att type="string" name="ProductName" value="UDP-GlcNAc:betaGal"/>
    <att type="string" name="canonicalName" value="421286"/>
  </node>
  <node label="420690" id="-6924">
    <att type="string" name="RefSeqMRNA" value="XM_418790"/>
    <att type="string" name="GeneName" value="NPHP3"/>
    <att type="string" name="ProductName" value="similar to nephrocystin 3"/>
    <att type="string" name="canonicalName" value="420690"/>
  </node>
  <node label="424315" id="-6923">
    <att type="string" name="RefSeqMRNA" value="NM_001037837"/>
    <att type="string" name="GeneName" value="TNFAIP6"/>
    <att type="string" name="ProductName" value="tumor necrosis factor, alpha-induced protein 6"/>
    <att type="string" name="canonicalName" value="424315"/>
  </node>
  <node label="395504" id="-6922">
    <att type="string" name="RefSeqMRNA" value="NM_204745"/>
    <att type="string" name="GeneName" value="GATM"/>
    <att type="string" name="ProductName" value="L-arginine:glycine amidinotransferase"/>
    <att type="string" name="canonicalName" value="395504"/>
  </node>
  <node label="422810" id="-6921">
    <att type="string" name="RefSeqMRNA" value="XM_420760"/>
    <att type="string" name="GeneName" value="SOD3"/>
    <att type="string" name="ProductName" value="similar to extracellular-superoxide dismutase"/>
    <att type="string" name="canonicalName" value="422810"/>
  </node>
  <node label="421650" id="-6920">
    <att type="string" name="RefSeqMRNA" value="XM_001232095"/>
    <att type="string" name="GeneName" value="ARID1B"/>
    <att type="string" name="ProductName" value="similar to AT rich interactive domain 1B"/>
    <att type="string" name="canonicalName" value="421650"/>
  </node>
  <node label="419067" id="-6919">
    <att type="string" name="RefSeqMRNA" value="XM_417257"/>
    <att type="string" name="GeneName" value="ARHGEF17"/>
    <att type="string" name="ProductName" value="similar to mKIAA0337 protein"/>
    <att type="string" name="canonicalName" value="419067"/>
  </node>
  <node label="395700" id="-6918">
    <att type="string" name="RefSeqMRNA" value="NM_204884"/>
    <att type="string" name="GeneName" value="RPE65"/>
    <att type="string" name="ProductName" value="retinal pigment epithelium-specific protein"/>
    <att type="string" name="canonicalName" value="395700"/>
  </node>
  <node label="427853" id="-6917">
    <att type="string" name="RefSeqMRNA" value="XM_425426"/>
    <att type="string" name="GeneName" value="GRM8"/>
    <att type="string" name="ProductName" value="similar to metabotropic glutamate receptor 8b"/>
    <att type="string" name="canonicalName" value="427853"/>
  </node>
  <node label="422044" id="-6916">
    <att type="string" name="RefSeqMRNA" value="XM_420050"/>
    <att type="string" name="GeneName" value="PKHD1"/>
    <att type="string" name="ProductName" value="similar to polycystic kidney and hepatic disease"/>
    <att type="string" name="canonicalName" value="422044"/>
  </node>
  <node label="427404" id="-6915">
[truncated: 44,934,777 more chars]
