# Supplementary material for: BioNetBuilder2.0: bringing systems biology to chicken and other model organisms
Source: BMC Genomics. 2009 Jul 14;10(Suppl 2):S6. doi: 10.1186/1471-2164-10-S2-S6 (PMC2966329; doi:10.1186/1471-2164-10-S2-S6)
Supplement: Additional file 1 — This file contains all necessary data in the tutorial. It can be unpacked by double-clicking it. [file 1471-2164-10-S2-S6-S1.tgz › BioNetBuilderData/ESM_subnetwork.xgmml]

<?xml version="1.0" encoding="UTF-8" standalone="yes"?>
<graph label="ESM_sub1_16.51-01" xmlns:dc="http://purl.org/dc/elements/1.1/" xmlns:xlink="http://www.w3.org/1999/xlink" xmlns:rdf="http://www.w3.org/1999/02/22-rdf-syntax-ns#" xmlns:cy="http://www.cytoscape.org" xmlns="http://www.cs.rpi.edu/XGMML" >
  <att name="documentVersion" value="1.1"/>
  <att name="networkMetadata">
    <rdf:RDF>
      <rdf:Description rdf:about="http://www.cytoscape.org/">
        <dc:type>Protein-Protein Interaction</dc:type>
        <dc:description>N/A</dc:description>
        <dc:identifier>N/A</dc:identifier>
        <dc:date>2008-08-13 16:25:11</dc:date>
        <dc:title>ESM_sub1_16.51-01</dc:title>
        <dc:source>http://www.cytoscape.org/</dc:source>
        <dc:format>Cytoscape-XGMML</dc:format>
      </rdf:Description>
    </rdf:RDF>
  </att>
  <att type="string" name="backgroundColor" value="#595547"/>
  <att type="real" name="GRAPH_VIEW_ZOOM" value="0.2770050164086622"/>
  <att type="real" name="GRAPH_VIEW_CENTER_X" value="1414.463529586792"/>
  <att type="real" name="GRAPH_VIEW_CENTER_Y" value="1493.251121520996"/>
  <node label="771356" id="-7411">
    <att type="string" name="vizmap:ESM_sub1_16_51 NODE_WIDTH" value="25.0"/>
    <att type="string" name="annotation.DB_Object_ID" value="771356"/>
    <att type="string" name="RefSeqMRNA" value="XM_001234642"/>
    <att type="string" name="vizmap:ESM_sub1_16_51 NODE_SHAPE" value="RECT"/>
    <att type="list" name="annotation.GO MOLECULAR_FUNCTION">
      <att type="string" name="annotation.GO MOLECULAR_FUNCTION" value="GTPase activity"/>
      <att type="string" name="annotation.GO MOLECULAR_FUNCTION" value="protein binding"/>
    </att>
    <att type="string" name="annotation.Date" value="20080505"/>
    <att type="string" name="Column 5" value=""/>
    <att type="string" name="GeneID" value="771356"/>
    <att type="string" name="Column 16" value="UniProtKB"/>
    <att type="real" name="streak_vs_epi_exp" value="-0.07"/>
    <att type="string" name="vizmap:ESM_sub1_16_51 NODE_LINE_WIDTH" value="2.0"/>
    <att type="string" name="annotation.Assigned_by" value="GBM"/>
    <att type="string" name="Column 3" value="XP_001234643"/>
    <att type="string" name="annotation.DB" value="entrez_geneid"/>
    <att type="string" name="Column 10" value="P"/>
    <att type="integer" name="Column 15" value="20080501"/>
    <att type="string" name="GeneName" value="EIF3D"/>
    <att type="string" name="vizmap:ESM_sub1_16_51 NODE_FILL_COLOR" value="java.awt.Color[r=98,g=106,b=0]"/>
    <att type="real" name="meso_vs_streak_sig" value="0.25"/>
    <att type="string" name="Column 4" value="XP_001234643"/>
    <att type="string" name="Column 9" value="InterPro:IPR007783"/>
    <att type="real" name="meso_vs_streak_exp" value="0.16"/>
    <att type="string" name="annotation.DB_Object_Type" value="Protein"/>
    <att type="string" name="annotation.DB_Object_Name" value="cyclase-inhibiting G alpha protein)"/>
    <att type="string" name="ProductName" value="similar to Eukaryotic translation initiation"/>
    <att type="string" name="annotation.Qualifier" value=""/>
    <att type="map" name="annotation.DB:Reference">
      <att type="string" name="GO:0005515" value="GenBank:XP_001234643"/>
      <att type="string" name="GO:0003924" value="GenBank:XP_001234643"/>
    </att>
    <att type="string" name="Column 1" value="entrez_geneid"/>
    <att type="string" name="Column 13" value="protein"/>
    <att type="list" name="cytoscape.alias.list">
      <att type="string" name="cytoscape.alias.list" value="Adenylate cyclase-inhibiting G alpha protein"/>
      <att type="string" name="cytoscape.alias.list" value="cyclase-inhibiting G alpha protein)"/>
    </att>
    <att type="list" name="Column 6">
      <att type="string" name="Column 6" value="GO:0005515"/>
      <att type="string" name="Column 6" value="GO:0003924"/>
      <att type="string" name="Column 6" value="GO:0003743"/>
      <att type="string" name="Column 6" value="GO:0006413"/>
      <att type="string" name="Column 6" value="GO:0003743"/>
      <att type="string" name="Column 6" value="GO:0006413"/>
    </att>
    <att type="real" name="streak_vs_epi_sig" value="0.69"/>
    <att type="string" name="RefSeq" value="XP_001234643"/>
    <att type="string" name="canonicalName" value="771356"/>
    <att type="string" name="Column 12" value="IPI00601104"/>
    <att type="string" name="Column 7" value="GOA:interpro|GO_REF:0000002"/>
    <att type="map" name="annotation.Evidence">
      <att type="string" name="GO:0005515" value="ISS"/>
      <att type="string" name="GO:0003924" value="ISS"/>
    </att>
    <att type="string" name="Column 11" value="similar to Eukaryotic translation initiation factor 3, subunit 7 zeta, 66/67kDa"/>
    <att type="string" name="Column 14" value="taxon:9031"/>
    <att type="string" name="Column 8" value="IEA"/>
    <att type="string" name="vizmap:ESM_sub1_16_51 NODE_HEIGHT" value="25.0"/>
    <att type="string" name="annotation.With (or) From" value="UniProt:P08754"/>
    <graphics type="RECTANGLE" h="30.0" w="27.917724609375" x="1339.36962890625" y="871.1049194335938" fill="#5f6d00" width="0" outline="#fefeff" cy:nodeTransparency="1.0" cy:nodeLabelFont="Default-0-14" cy:borderLineType="solid"/>
  </node>
  <node label="427514" id="-7115">
    <att type="string" name="vizmap:ESM_sub1_16_51 NODE_WIDTH" value="32.994140625"/>
    <att type="string" name="RefSeqMRNA" value="NM_001031456"/>
    <att type="string" name="vizmap:ESM_sub1_16_51 NODE_SHAPE" value="RECT"/>
    <att type="string" name="Column 5" value=""/>
    <att type="string" name="GeneID" value="427514"/>
    <att type="string" name="Column 16" value="UniProtKB"/>
    <att type="real" name="streak_vs_epi_exp" value="-0.26"/>
    <att type="string" name="vizmap:ESM_sub1_16_51 NODE_LINE_WIDTH" value="0.0"/>
    <att type="string" name="Column 3" value="ENSGALP00000012927"/>
    <att type="string" name="Column 10" value="F"/>
    <att type="integer" name="Column 15" value="20080501"/>
    <att type="string" name="GeneName" value="PIAS1"/>
    <att type="string" name="vizmap:ESM_sub1_16_51 NODE_FILL_COLOR" value="java.awt.Color[r=89,g=115,b=0]"/>
    <att type="real" name="meso_vs_streak_sig" value="0.35"/>
    <att type="string" name="Column 4" value="ENSGALP00000012927"/>
    <att type="string" name="Column 9" value="InterPro:IPR004181"/>
    <att type="real" name="meso_vs_streak_exp" value="0.19"/>
    <att type="string" name="ProductName" value="protein inhibitor of activated STAT, 1"/>
    <att type="string" name="Column 1" value="entrez_geneid"/>
    <att type="string" name="Column 13" value="protein"/>
    <att type="list" name="cytoscape.alias.list">
      <att type="string" name="cytoscape.alias.list" value="427514"/>
    </att>
    <att type="list" name="Column 6">
      <att type="string" name="Column 6" value="GO:0003676"/>
      <att type="string" name="Column 6" value="GO:0008270"/>
      <att type="string" name="Column 6" value="GO:0003676"/>
      <att type="string" name="Column 6" value="GO:0008270"/>
    </att>
    <att type="real" name="streak_vs_epi_sig" value="0.23"/>
    <att type="string" name="RefSeq" value="NP_001026627"/>
    <att type="string" name="canonicalName" value="427514"/>
    <att type="string" name="Column 12" value="IPI00820831"/>
    <att type="string" name="Column 7" value="GOA:interpro|GO_REF:0000002"/>
    <att type="string" name="Column 11" value=""/>
    <att type="string" name="Column 14" value="taxon:9031"/>
    <att type="string" name="Column 8" value="IEA"/>
    <att type="string" name="vizmap:ESM_sub1_16_51 NODE_HEIGHT" value="32.994140625"/>
    <graphics type="RECTANGLE" h="30.0" w="34.884765625" x="2461.239501953125" y="1025.9478759765625" fill="#4c8000" width="0" outline="#fefeff" cy:nodeTransparency="1.0" cy:nodeLabelFont="Default-0-14" cy:borderLineType="solid"/>
  </node>
  <node label="421348" id="-7663">
    <att type="string" name="vizmap:ESM_sub1_16_51 NODE_WIDTH" value="25.0"/>
    <att type="string" name="RefSeqMRNA" value="NM_001006398"/>
    <att type="string" name="vizmap:ESM_sub1_16_51 NODE_SHAPE" value="RECT"/>
    <att type="string" name="Column 5" value=""/>
    <att type="string" name="GeneID" value="421348"/>
    <att type="string" name="Column 16" value="UniProtKB"/>
    <att type="real" name="streak_vs_epi_exp" value="-0.14"/>
    <att type="string" name="vizmap:ESM_sub1_16_51 NODE_LINE_WIDTH" value="0.0"/>
    <att type="string" name="Column 3" value="Q5ZJ86"/>
    <att type="string" name="Column 10" value="C"/>
    <att type="integer" name="Column 15" value="20080501"/>
    <att type="string" name="GeneName" value="EPRS"/>
    <att type="string" name="vizmap:ESM_sub1_16_51 NODE_FILL_COLOR" value="java.awt.Color[r=95,g=109,b=0]"/>
    <att type="real" name="meso_vs_streak_sig" value="0.63"/>
    <att type="string" name="Column 4" value="Q5ZJ86_CHICK"/>
    <att type="string" name="Column 9" value="InterPro:IPR001412"/>
    <att type="real" name="meso_vs_streak_exp" value="-0.1"/>
    <att type="string" name="ProductName" value="glutamyl-prolyl-tRNA synthetase"/>
    <att type="string" name="Column 1" value="entrez_geneid"/>
    <att type="string" name="Column 13" value="protein"/>
    <att type="list" name="cytoscape.alias.list">
      <att type="string" name="cytoscape.alias.list" value="421348"/>
    </att>
    <att type="list" name="Column 6">
      <att type="string" name="Column 6" value="GO:0000166"/>
      <att type="string" name="Column 6" value="GO:0004818"/>
      <att type="string" name="Column 6" value="GO:0004827"/>
      <att type="string" name="Column 6" value="GO:0005524"/>
      <att type="string" name="Column 6" value="GO:0016874"/>
      <att type="string" name="Column 6" value="GO:0006424"/>
      <att type="string" name="Column 6" value="GO:0006433"/>
      <att type="string" name="Column 6" value="GO:0005737"/>
    </att>
    <att type="real" name="streak_vs_epi_sig" value="0.56"/>
    <att type="string" name="RefSeq" value="NP_001006398"/>
    <att type="string" name="canonicalName" value="421348"/>
    <att type="string" name="Column 12" value="IPI00601626"/>
    <att type="string" name="Column 7" value="GOA:interpro|GO_REF:0000002"/>
    <att type="string" name="Column 11" value="RCJMB04_20b9: Putative uncharacterized protein"/>
    <att type="string" name="Column 14" value="taxon:9031"/>
    <att type="string" name="Column 8" value="IEA"/>
    <att type="string" name="vizmap:ESM_sub1_16_51 NODE_HEIGHT" value="25.0"/>
    <graphics type="RECTANGLE" h="30.0" w="28.797607421875" x="1074.95751953125" y="931.7462768554688" fill="#587400" width="0" outline="#fefeff" cy:nodeTransparency="1.0" cy:nodeLabelFont="Default-0-14" cy:borderLineType="solid"/>
  </node>
  <node label="768550" id="-7020">
    <att type="string" name="vizmap:ESM_sub1_16_51 NODE_WIDTH" value="48.7294921875"/>
    <att type="string" name="RefSeqMRNA" value="XM_001231373"/>
    <att type="string" name="vizmap:ESM_sub1_16_51 NODE_SHAPE" value="ELLIPSE"/>
    <att type="string" name="GeneID" value="768550"/>
    <att type="real" name="streak_vs_epi_exp" value="0.23"/>
    <att type="string" name="vizmap:ESM_sub1_16_51 NODE_LINE_WIDTH" value="0.0"/>
    <att type="string" name="GeneName" value="RCJMB04_1n18"/>
    <att type="string" name="vizmap:ESM_sub1_16_51 NODE_FILL_COLOR" value="java.awt.Color[r=114,g=90,b=0]"/>
    <att type="real" name="meso_vs_streak_sig" value="0.0"/>
    <att type="real" name="meso_vs_streak_exp" value="-0.48"/>
    <att type="string" name="ProductName" value="hypothetical protein"/>
    <att type="real" name="streak_vs_epi_sig" value="0.07"/>
    <att type="string" name="RefSeq" value="XP_001231374"/>
    <att type="string" name="canonicalName" value="768550"/>
    <att type="string" name="vizmap:ESM_sub1_16_51 NODE_HEIGHT" value="48.7294921875"/>
    <graphics type="ELLIPSE" h="30.0" w="65.31280517578125" x="441.8547058105469" y="758.4677124023438" fill="#7e4e00" width="0" outline="#fefeff" cy:nodeTransparency="1.0" cy:nodeLabelFont="Default-0-14" cy:borderLineType="solid"/>
  </node>
  <node label="374226" id="-5187">
    <att type="string" name="vizmap:ESM_sub1_16_51 NODE_WIDTH" value="25.0"/>
    <att type="string" name="RefSeqMRNA" value="NM_204325"/>
    <att type="string" name="vizmap:ESM_sub1_16_51 NODE_SHAPE" value="RECT"/>
    <att type="string" name="Column 5" value=""/>
    <att type="string" name="GeneID" value="374226"/>
    <att type="string" name="Column 16" value="UniProtKB"/>
    <att type="real" name="streak_vs_epi_exp" value="0.03"/>
    <att type="string" name="vizmap:ESM_sub1_16_51 NODE_LINE_WIDTH" value="0.0"/>
    <att type="string" name="Column 3" value="P50594"/>
    <att type="string" name="Column 10" value="C"/>
    <att type="integer" name="Column 15" value="20080501"/>
    <att type="string" name="GeneName" value="MAGOH"/>
    <att type="string" name="vizmap:ESM_sub1_16_51 NODE_FILL_COLOR" value="java.awt.Color[r=104,g=100,b=0]"/>
    <att type="real" name="meso_vs_streak_sig" value="0.0"/>
    <att type="string" name="Column 4" value="MGN_CHICK"/>
    <att type="string" name="Column 9" value="InterPro:IPR004023"/>
    <att type="real" name="meso_vs_streak_exp" value="1.51"/>
    <att type="string" name="ProductName" value="mago-nashi homolog, proliferation-associated"/>
    <att type="string" name="Column 1" value="entrez_geneid"/>
    <att type="string" name="Column 13" value="protein"/>
    <att type="list" name="cytoscape.alias.list">
      <att type="string" name="cytoscape.alias.list" value="374226"/>
    </att>
    <att type="list" name="Column 6">
      <att type="string" name="Column 6" value="GO:0005634"/>
      <att type="string" name="Column 6" value="GO:0003723"/>
      <att type="string" name="Column 6" value="GO:0006397"/>
      <att type="string" name="Column 6" value="GO:0006810"/>
      <att type="string" name="Column 6" value="GO:0008380"/>
      <att type="string" name="Column 6" value="GO:0051028"/>
      <att type="string" name="Column 6" value="GO:0005634"/>
    </att>
    <att type="real" name="streak_vs_epi_sig" value="0.93"/>
    <att type="string" name="RefSeq" value="NP_989656"/>
    <att type="string" name="canonicalName" value="374226"/>
    <att type="string" name="Column 12" value="IPI00602233"/>
    <att type="string" name="Column 7" value="GOA:interpro|GO_REF:0000002"/>
    <att type="string" name="Column 11" value="MAGOH: Protein mago nashi homolog"/>
    <att type="string" name="Column 14" value="taxon:9031"/>
    <att type="string" name="Column 8" value="IEA"/>
    <att type="string" name="vizmap:ESM_sub1_16_51 NODE_HEIGHT" value="25.0"/>
    <graphics type="RECTANGLE" h="30.0" w="26.249267578125" x="1256.39453125" y="1846.190185546875" fill="#696300" width="0" outline="#fefeff" cy:nodeTransparency="1.0" cy:nodeLabelFont="Default-0-14" cy:borderLineType="solid"/>
  </node>
  <node label="419982" id="-7811">
    <att type="string" name="vizmap:ESM_sub1_16_51 NODE_WIDTH" value="50.0"/>
    <att type="string" name="RefSeqMRNA" value="XM_418105"/>
    <att type="string" name="vizmap:ESM_sub1_16_51 NODE_SHAPE" value="ELLIPSE"/>
    <att type="string" name="Column 5" value=""/>
    <att type="string" name="GeneID" value="419982"/>
    <att type="string" name="Column 16" value="UniProtKB"/>
    <att type="real" name="streak_vs_epi_exp" value="-0.47"/>
    <att type="string" name="vizmap:ESM_sub1_16_51 NODE_LINE_WIDTH" value="0.0"/>
    <att type="string" name="Column 3" value="XP_418105"/>
    <att type="string" name="Column 10" value="F"/>
    <att type="integer" name="Column 15" value="20080501"/>
    <att type="string" name="GeneName" value="DHX8"/>
    <att type="string" name="vizmap:ESM_sub1_16_51 NODE_FILL_COLOR" value="java.awt.Color[r=78,g=126,b=0]"/>
    <att type="real" name="meso_vs_streak_sig" value="0.05"/>
    <att type="string" name="Column 4" value="XP_418105"/>
    <att type="string" name="Column 9" value="InterPro:IPR003439"/>
    <att type="real" name="meso_vs_streak_exp" value="0.31"/>
    <att type="string" name="ProductName" value="similar to DEAH (Asp-Glu-Ala-His) box"/>
    <att type="string" name="Column 1" value="entrez_geneid"/>
    <att type="string" name="Column 13" value="protein"/>
    <att type="list" name="cytoscape.alias.list">
      <att type="string" name="cytoscape.alias.list" value="419982"/>
    </att>
    <att type="list" name="Column 6">
      <att type="string" name="Column 6" value="GO:0003723"/>
      <att type="string" name="Column 6" value="GO:0005524"/>
      <att type="string" name="Column 6" value="GO:0008026"/>
      <att type="string" name="Column 6" value="GO:0016887"/>
    </att>
    <att type="real" name="streak_vs_epi_sig" value="0.01"/>
    <att type="string" name="RefSeq" value="XP_418105"/>
    <att type="string" name="canonicalName" value="419982"/>
    <att type="string" name="Column 12" value="IPI00591627"/>
    <att type="string" name="Column 7" value="GOA:interpro|GO_REF:0000002"/>
    <att type="string" name="Column 11" value="similar to DEAH (Asp-Glu-Ala-His) box polypeptide 8"/>
    <att type="string" name="Column 14" value="taxon:9031"/>
    <att type="string" name="Column 8" value="IEA"/>
    <att type="string" name="vizmap:ESM_sub1_16_51 NODE_HEIGHT" value="50.0"/>
    <graphics type="ELLIPSE" h="30.0" w="69.400390625" x="2094.236572265625" y="2378.44873046875" fill="#369600" width="0" outline="#fefeff" cy:nodeTransparency="1.0" cy:nodeLabelFont="Default-0-14" cy:borderLineType="solid"/>
  </node>
  <node label="423711" id="-8022">
    <att type="string" name="vizmap:ESM_sub1_16_51 NODE_WIDTH" value="25.0"/>
    <att type="string" name="annotation.DB_Object_ID" value="423711"/>
    <att type="string" name="RefSeqMRNA" value="XM_421589"/>
    <att type="string" name="vizmap:ESM_sub1_16_51 NODE_SHAPE" value="RECT"/>
    <att type="string" name="annotation.Date" value="20070530"/>
    <att type="string" name="Column 5" value=""/>
    <att type="string" name="GeneID" value="423711"/>
    <att type="string" name="Column 16" value="UniProtKB"/>
    <att type="real" name="streak_vs_epi_exp" value="0.09"/>
    <att type="list" name="annotation.GO CELLULAR_COMPONENT">
      <att type="string" name="annotation.GO CELLULAR_COMPONENT" value="sarcoplasmic reticulum"/>
    </att>
    <att type="string" name="vizmap:ESM_sub1_16_51 NODE_LINE_WIDTH" value="5.0"/>
    <att type="string" name="annotation.Assigned_by" value="TJB"/>
    <att type="string" name="Column 3" value="ENSGALP00000007043"/>
    <att type="string" name="annotation.DB" value="entrez_geneid"/>
    <att type="string" name="Column 10" value="C"/>
    <att type="integer" name="Column 15" value="20080501"/>
    <att type="string" name="GeneName" value="SAR1A"/>
    <att type="string" name="vizmap:ESM_sub1_16_51 NODE_FILL_COLOR" value="java.awt.Color[r=107,g=97,b=0]"/>
    <att type="real" name="meso_vs_streak_sig" value="0.0"/>
    <att type="string" name="Column 4" value="ENSGALP00000007043"/>
    <att type="string" name="Column 9" value="InterPro:IPR006687"/>
    <att type="real" name="meso_vs_streak_exp" value="0.84"/>
    <att type="list" name="annotation.GO BIOLOGICAL_PROCESS">
      <att type="string" name="annotation.GO BIOLOGICAL_PROCESS" value="vesicle-mediated transport"/>
    </att>
    <att type="string" name="annotation.DB_Object_Type" value="Protein"/>
    <att type="string" name="annotation.DB_Object_Name" value="similar to SAR1a protein"/>
    <att type="string" name="ProductName" value="similar to SAR1a protein"/>
    <att type="string" name="annotation.Qualifier" value=""/>
    <att type="map" name="annotation.DB:Reference">
      <att type="string" name="GO:0016192" value="GenBank:XP_421589"/>
      <att type="string" name="GO:0016529" value="GenBank:XP_421589"/>
    </att>
    <att type="string" name="Column 1" value="entrez_geneid"/>
    <att type="string" name="Column 13" value="protein"/>
    <att type="list" name="cytoscape.alias.list">
      <att type="string" name="cytoscape.alias.list" value="PREDICTED: similar to SAR1a protein"/>
      <att type="string" name="cytoscape.alias.list" value="similar to SAR1a protein"/>
    </att>
    <att type="list" name="Column 6">
      <att type="string" name="Column 6" value="GO:0016529"/>
      <att type="string" name="Column 6" value="GO:0016529"/>
      <att type="string" name="Column 6" value="GO:0016192"/>
      <att type="string" name="Column 6" value="GO:0016529"/>
      <att type="string" name="Column 6" value="GO:0016529"/>
      <att type="string" name="Column 6" value="GO:0016192"/>
      <att type="string" name="Column 6" value="GO:0005525"/>
      <att type="string" name="Column 6" value="GO:0006886"/>
      <att type="string" name="Column 6" value="GO:0007264"/>
      <att type="string" name="Column 6" value="GO:0005622"/>
    </att>
    <att type="real" name="streak_vs_epi_sig" value="0.69"/>
    <att type="string" name="RefSeq" value="XP_421589"/>
    <att type="string" name="canonicalName" value="423711"/>
    <att type="string" name="Column 12" value="IPI00603918"/>
    <att type="string" name="Column 7" value="GOA:interpro|GO_REF:0000002"/>
    <att type="map" name="annotation.Evidence">
      <att type="string" name="GO:0016192" value="ISO"/>
      <att type="string" name="GO:0016529" value="ISS"/>
    </att>
    <att type="string" name="Column 11" value=""/>
    <att type="string" name="Column 14" value="taxon:9031"/>
    <att type="string" name="Column 8" value="IEA"/>
    <att type="string" name="vizmap:ESM_sub1_16_51 NODE_HEIGHT" value="25.0"/>
    <att type="string" name="annotation.With (or) From" value="UniProt:Q3TXJ4"/>
    <graphics type="RECTANGLE" h="30.0" w="27.917724609375" x="1326.21923828125" y="837.6285400390625" fill="#6f5d00" width="0" outline="#fefeff" cy:nodeTransparency="1.0" cy:nodeLabelFont="Default-0-14" cy:borderLineType="solid"/>
  </node>
  <node label="395929" id="-6109">
    <att type="string" name="vizmap:ESM_sub1_16_51 NODE_WIDTH" value="25.0"/>
    <att type="string" name="RefSeqMRNA" value="NM_205056"/>
    <att type="string" name="vizmap:ESM_sub1_16_51 NODE_SHAPE" value="RECT"/>
    <att type="string" name="Column 5" value=""/>
    <att type="string" name="GeneID" value="395929"/>
    <att type="string" name="Column 16" value="UniProtKB"/>
    <att type="real" name="streak_vs_epi_exp" value="-0.05"/>
    <att type="string" name="vizmap:ESM_sub1_16_51 NODE_LINE_WIDTH" value="0.0"/>
    <att type="string" name="Column 3" value="O57660"/>
    <att type="string" name="Column 10" value="C"/>
    <att type="integer" name="Column 15" value="20080501"/>
    <att type="string" name="GeneName" value="HADHA"/>
    <att type="string" name="vizmap:ESM_sub1_16_51 NODE_FILL_COLOR" value="java.awt.Color[r=99,g=105,b=0]"/>
    <att type="real" name="meso_vs_streak_sig" value="0.0"/>
    <att type="string" name="Column 4" value="O57660_CHICK"/>
    <att type="string" name="Column 9" value="InterPro:IPR012803"/>
    <att type="real" name="meso_vs_streak_exp" value="0.78"/>
    <att type="string" name="ProductName" value="mitochondrial trifunctional protein, alpha"/>
    <att type="string" name="Column 1" value="entrez_geneid"/>
    <att type="string" name="Column 13" value="protein"/>
    <att type="list" name="cytoscape.alias.list">
      <att type="string" name="cytoscape.alias.list" value="395929"/>
    </att>
    <att type="list" name="Column 6">
      <att type="string" name="Column 6" value="GO:0003857"/>
      <att type="string" name="Column 6" value="GO:0004300"/>
      <att type="string" name="Column 6" value="GO:0005488"/>
      <att type="string" name="Column 6" value="GO:0016491"/>
      <att type="string" name="Column 6" value="GO:0016829"/>
      <att type="string" name="Column 6" value="GO:0016853"/>
      <att type="string" name="Column 6" value="GO:0050662"/>
      <att type="string" name="Column 6" value="GO:0006629"/>
      <att type="string" name="Column 6" value="GO:0006631"/>
      <att type="string" name="Column 6" value="GO:0006635"/>
      <att type="string" name="Column 6" value="GO:0008152"/>
      <att type="string" name="Column 6" value="GO:0005739"/>
      <att type="string" name="Column 6" value="GO:0016507"/>
    </att>
    <att type="real" name="streak_vs_epi_sig" value="0.76"/>
    <att type="string" name="RefSeq" value="NP_990387"/>
    <att type="string" name="canonicalName" value="395929"/>
    <att type="string" name="Column 12" value="IPI00573987"/>
    <att type="string" name="Column 7" value="GOA:interpro|GO_REF:0000002"/>
    <att type="string" name="Column 11" value="CFR-associated protein p70"/>
    <att type="string" name="Column 14" value="taxon:9031"/>
    <att type="string" name="Column 8" value="IEA"/>
    <att type="string" name="vizmap:ESM_sub1_16_51 NODE_HEIGHT" value="25.0"/>
    <graphics type="RECTANGLE" h="30.0" w="27.44384765625" x="1125.4775390625" y="581.960693359375" fill="#616b00" width="0" outline="#fefeff" cy:nodeTransparency="1.0" cy:nodeLabelFont="Default-0-14" cy:borderLineType="solid"/>
  </node>
  <node label="418726" id="-6585">
    <att type="string" name="vizmap:ESM_sub1_16_51 NODE_WIDTH" value="35.814453125"/>
    <att type="string" name="annotation.DB_Object_ID" value="418726"/>
    <att type="string" name="RefSeqMRNA" value="XM_416924"/>
    <att type="string" name="vizmap:ESM_sub1_16_51 NODE_SHAPE" value="RECT"/>
    <att type="list" name="annotation.GO MOLECULAR_FUNCTION">
      <att type="string" name="annotation.GO MOLECULAR_FUNCTION" value="protein binding"/>
    </att>
    <att type="string" name="annotation.Date" value="20080505"/>
    <att type="string" name="Column 5" value=""/>
    <att type="string" name="GeneID" value="418726"/>
    <att type="string" name="Column 16" value="UniProtKB"/>
    <att type="real" name="streak_vs_epi_exp" value="0.3"/>
    <att type="list" name="annotation.GO CELLULAR_COMPONENT">
      <att type="string" name="annotation.GO CELLULAR_COMPONENT" value="nucleus"/>
    </att>
    <att type="string" name="vizmap:ESM_sub1_16_51 NODE_LINE_WIDTH" value="2.0"/>
    <att type="string" name="annotation.Assigned_by" value="GBM"/>
    <att type="string" name="Column 3" value="XP_416924"/>
    <att type="string" name="annotation.DB" value="entrez_geneid"/>
    <att type="string" name="Column 10" value="F"/>
    <att type="integer" name="Column 15" value="20080501"/>
    <att type="string" name="GeneName" value="FHL2"/>
    <att type="string" name="vizmap:ESM_sub1_16_51 NODE_FILL_COLOR" value="java.awt.Color[r=117,g=87,b=0]"/>
    <att type="real" name="meso_vs_streak_sig" value="0.0"/>
    <att type="string" name="Column 4" value="XP_416924"/>
    <att type="string" name="Column 9" value="InterPro:IPR001781"/>
    <att type="real" name="meso_vs_streak_exp" value="1.04"/>
    <att type="list" name="annotation.GO BIOLOGICAL_PROCESS">
      <att type="string" name="annotation.GO BIOLOGICAL_PROCESS" value="regulation of transcription from RNA polymerase II promoter"/>
    </att>
    <att type="string" name="annotation.DB_Object_Type" value="Protein"/>
    <att type="string" name="annotation.DB_Object_Name" value="similar to DRAL gene product"/>
    <att type="string" name="ProductName" value="similar to DRAL gene product"/>
    <att type="string" name="annotation.Qualifier" value=""/>
    <att type="map" name="annotation.DB:Reference">
      <att type="string" name="GO:0005515" value="GenBank:XP_416924"/>
      <att type="string" name="GO:0005634" value="GenBank:XP_416924"/>
      <att type="string" name="GO:0006357" value="GenBank:XP_416924"/>
    </att>
    <att type="string" name="Column 1" value="entrez_geneid"/>
    <att type="string" name="Column 13" value="protein"/>
    <att type="list" name="cytoscape.alias.list">
      <att type="string" name="cytoscape.alias.list" value="PREDICTED: similar to DRAL gene product"/>
      <att type="string" name="cytoscape.alias.list" value="similar to DRAL gene product"/>
    </att>
    <att type="list" name="Column 6">
      <att type="string" name="Column 6" value="GO:0006357"/>
      <att type="string" name="Column 6" value="GO:0005634"/>
      <att type="string" name="Column 6" value="GO:0005515"/>
      <att type="string" name="Column 6" value="GO:0005515"/>
      <att type="string" name="Column 6" value="GO:0008270"/>
    </att>
    <att type="real" name="streak_vs_epi_sig" value="0.21"/>
    <att type="string" name="RefSeq" value="XP_416924"/>
    <att type="string" name="canonicalName" value="418726"/>
    <att type="string" name="Column 12" value="IPI00590739"/>
    <att type="string" name="Column 7" value="GOA:interpro|GO_REF:0000002"/>
    <att type="map" name="annotation.Evidence">
      <att type="string" name="GO:0005515" value="ISS"/>
      <att type="string" name="GO:0005634" value="ISO"/>
      <att type="string" name="GO:0006357" value="ISO"/>
    </att>
    <att type="string" name="Column 11" value="similar to DRAL gene product"/>
    <att type="string" name="Column 14" value="taxon:9031"/>
    <att type="string" name="Column 8" value="IEA"/>
    <att type="string" name="vizmap:ESM_sub1_16_51 NODE_HEIGHT" value="35.813720703125"/>
    <att type="string" name="annotation.With (or) From" value="UniProt:O70433"/>
    <graphics type="RECTANGLE" h="30.0" w="38.7579345703125" x="436.9562683105469" y="1731.8096923828125" fill="#854700" width="0" outline="#fefeff" cy:nodeTransparency="1.0" cy:nodeLabelFont="Default-0-14" cy:borderLineType="solid"/>
  </node>
  <node label="416017" id="-1028">
    <att type="string" name="vizmap:ESM_sub1_16_51 NODE_WIDTH" value="25.0"/>
    <att type="string" name="annotation.DB_Object_ID" value="416017"/>
    <att type="string" name="RefSeqMRNA" value="XM_414360"/>
    <att type="string" name="vizmap:ESM_sub1_16_51 NODE_SHAPE" value="RECT"/>
    <att type="list" name="annotation.GO MOLECULAR_FUNCTION">
      <att type="string" name="annotation.GO MOLECULAR_FUNCTION" value="transcription corepressor activity"/>
    </att>
    <att type="string" name="annotation.Date" value="20080505"/>
    <att type="string" name="Column 5" value=""/>
    <att type="string" name="GeneID" value="416017"/>
    <att type="string" name="Column 16" value="UniProtKB"/>
    <att type="real" name="streak_vs_epi_exp" value="0.23"/>
    <att type="list" name="annotation.GO CELLULAR_COMPONENT">
      <att type="string" name="annotation.GO CELLULAR_COMPONENT" value="endoplasmic reticulum membrane"/>
    </att>
    <att type="string" name="vizmap:ESM_sub1_16_51 NODE_LINE_WIDTH" value="2.0"/>
    <att type="string" name="annotation.Assigned_by" value="GBM"/>
    <att type="string" name="Column 3" value="ENSGALP00000009487"/>
    <att type="string" name="annotation.DB" value="entrez_geneid"/>
    <att type="string" name="Column 10" value="C"/>
    <att type="integer" name="Column 15" value="20080501"/>
    <att type="string" name="GeneName" value="RPN1"/>
    <att type="string" name="vizmap:ESM_sub1_16_51 NODE_FILL_COLOR" value="java.awt.Color[r=114,g=90,b=0]"/>
    <att type="real" name="meso_vs_streak_sig" value="0.69"/>
    <att type="string" name="Column 4" value="ENSGALP00000009487"/>
    <att type="string" name="Column 9" value="InterPro:IPR007676"/>
    <att type="real" name="meso_vs_streak_exp" value="-0.07"/>
    <att type="list" name="annotation.GO BIOLOGICAL_PROCESS">
      <att type="string" name="annotation.GO BIOLOGICAL_PROCESS" value="protein transport"/>
    </att>
    <att type="string" name="annotation.DB_Object_Type" value="Protein"/>
    <att type="string" name="annotation.DB_Object_Name" value="similar to nuclear receptor co-repressor 1 "/>
    <att type="string" name="ProductName" value="hypothetical protein"/>
    <att type="string" name="annotation.Qualifier" value=""/>
    <att type="map" name="annotation.DB:Reference">
      <att type="string" name="GO:0015031" value="GenBank:XP_414360"/>
      <att type="string" name="GO:0005789" value="GenBank:XP_414360"/>
      <att type="string" name="GO:0003714" value="GenBank:XP_414360"/>
    </att>
    <att type="string" name="Column 1" value="entrez_geneid"/>
    <att type="string" name="Column 13" value="protein"/>
    <att type="list" name="cytoscape.alias.list">
      <att type="string" name="cytoscape.alias.list" value="PREDICTED: similar to nuclear receptor co-repressor 1 "/>
      <att type="string" name="cytoscape.alias.list" value="similar to nuclear receptor co-repressor 1 "/>
    </att>
    <att type="list" name="Column 6">
      <att type="string" name="Column 6" value="GO:0005789"/>
      <att type="string" name="Column 6" value="GO:0015031"/>
      <att type="string" name="Column 6" value="GO:0003714"/>
      <att type="string" name="Column 6" value="GO:0004579"/>
      <att type="string" name="Column 6" value="GO:0006486"/>
      <att type="string" name="Column 6" value="GO:0005783"/>
      <att type="string" name="Column 6" value="GO:0016021"/>
    </att>
    <att type="real" name="streak_vs_epi_sig" value="0.26"/>
    <att type="string" name="RefSeq" value="XP_414360"/>
    <att type="string" name="canonicalName" value="416017"/>
    <att type="string" name="Column 12" value="IPI00577730"/>
    <att type="string" name="Column 7" value="GOA:interpro|GO_REF:0000002"/>
    <att type="map" name="annotation.Evidence">
      <att type="string" name="GO:0015031" value="ISS"/>
      <att type="string" name="GO:0005789" value="ISO"/>
      <att type="string" name="GO:0003714" value="ISS"/>
    </att>
    <att type="string" name="Column 11" value=""/>
    <att type="string" name="Column 14" value="taxon:9031"/>
    <att type="string" name="Column 8" value="IEA"/>
    <att type="string" name="vizmap:ESM_sub1_16_51 NODE_HEIGHT" value="25.0"/>
    <att type="string" name="annotation.With (or) From" value="UniProt:O75376"/>
    <graphics type="RECTANGLE" h="30.0" w="30.827880859375" x="666.09912109375" y="790.7158203125" fill="#7e4e00" width="0" outline="#fefeff" cy:nodeTransparency="1.0" cy:nodeLabelFont="Default-0-14" cy:borderLineType="solid"/>
  </node>
  <node label="423949" id="-6487">
    <att type="string" name="vizmap:ESM_sub1_16_51 NODE_WIDTH" value="25.0"/>
    <att type="string" name="RefSeqMRNA" value="NM_001006506"/>
    <att type="string" name="vizmap:ESM_sub1_16_51 NODE_SHAPE" value="RECT"/>
    <att type="string" name="Column 5" value=""/>
    <att type="string" name="GeneID" value="423949"/>
    <att type="string" name="Column 16" value="GBM"/>
    <att type="real" name="streak_vs_epi_exp" value="-0.18"/>
    <att type="string" name="vizmap:ESM_sub1_16_51 NODE_LINE_WIDTH" value="0.0"/>
    <att type="string" name="Column 3" value="Q5ZHW3"/>
    <att type="string" name="Column 10" value="C"/>
    <att type="integer" name="Column 15" value="20080505"/>
    <att type="string" name="GeneName" value="BUB3"/>
    <att type="string" name="vizmap:ESM_sub1_16_51 NODE_FILL_COLOR" value="java.awt.Color[r=93,g=111,b=0]"/>
    <att type="real" name="meso_vs_streak_sig" value="0.0"/>
    <att type="string" name="Column 4" value="BUB3"/>
    <att type="string" name="Column 9" value="UniProt:P78383"/>
    <att type="real" name="meso_vs_streak_exp" value="1.07"/>
    <att type="string" name="ProductName" value="BUB3 budding uninhibited by benzimidazoles 3"/>
    <att type="string" name="Column 1" value="entrez_geneid"/>
    <att type="string" name="Column 13" value="Protein"/>
    <att type="list" name="cytoscape.alias.list">
      <att type="string" name="cytoscape.alias.list" value="423949"/>
    </att>
    <att type="list" name="Column 6">
      <att type="string" name="Column 6" value="GO:0030173"/>
      <att type="string" name="Column 6" value="GO:0005792"/>
    </att>
    <att type="real" name="streak_vs_epi_sig" value="0.46"/>
    <att type="string" name="RefSeq" value="NP_001006506"/>
    <att type="string" name="canonicalName" value="423949"/>
    <att type="string" name="Column 12" value="Endoplasmic reticulum nucleotide sugar transporter 1|ERNST"/>
    <att type="string" name="Column 7" value="UniProt:Q5ZHW3"/>
    <att type="string" name="Column 11" value="sugar transporter 1)"/>
    <att type="string" name="Column 14" value="taxon:9031"/>
    <att type="string" name="Column 8" value="ISS"/>
    <att type="string" name="vizmap:ESM_sub1_16_51 NODE_HEIGHT" value="25.0"/>
    <graphics type="RECTANGLE" h="30.0" w="29.474365234375" x="968.3178100585938" y="2130.421630859375" fill="#547800" width="0" outline="#fefeff" cy:nodeTransparency="1.0" cy:nodeLabelFont="Default-0-14" cy:borderLineType="solid"/>
  </node>
  <node label="419928" id="-4765">
    <att type="string" name="vizmap:ESM_sub1_16_51 NODE_WIDTH" value="25.0"/>
    <att type="string" name="RefSeqMRNA" value="NM_001008453"/>
    <att type="string" name="vizmap:ESM_sub1_16_51 NODE_SHAPE" value="RECT"/>
    <att type="string" name="Column 5" value=""/>
    <att type="string" name="GeneID" value="419928"/>
    <att type="string" name="Column 16" value="UniProtKB"/>
    <att type="real" name="streak_vs_epi_exp" value="-0.14"/>
    <att type="string" name="vizmap:ESM_sub1_16_51 NODE_LINE_WIDTH" value="0.0"/>
    <att type="string" name="Column 3" value="Q5ZKI9"/>
    <att type="string" name="Column 10" value="C"/>
    <att type="integer" name="Column 15" value="20080501"/>
    <att type="string" name="GeneName" value="CCND3"/>
    <att type="string" name="vizmap:ESM_sub1_16_51 NODE_FILL_COLOR" value="java.awt.Color[r=95,g=109,b=0]"/>
    <att type="real" name="meso_vs_streak_sig" value="0.0"/>
    <att type="string" name="Column 4" value="Q5ZKI9_CHICK"/>
    <att type="string" name="Column 9" value="InterPro:IPR004367"/>
    <att type="real" name="meso_vs_streak_exp" value="1.14"/>
    <att type="string" name="ProductName" value="cyclin D3"/>
    <att type="string" name="Column 1" value="entrez_geneid"/>
    <att type="string" name="Column 13" value="protein"/>
    <att type="list" name="cytoscape.alias.list">
      <att type="string" name="cytoscape.alias.list" value="419928"/>
    </att>
    <att type="list" name="Column 6">
      <att type="string" name="Column 6" value="GO:0007049"/>
      <att type="string" name="Column 6" value="GO:0051301"/>
      <att type="string" name="Column 6" value="GO:0005634"/>
    </att>
    <att type="real" name="streak_vs_epi_sig" value="0.6"/>
    <att type="string" name="RefSeq" value="NP_001008453"/>
    <att type="string" name="canonicalName" value="419928"/>
    <att type="string" name="Column 12" value="IPI00584610"/>
    <att type="string" name="Column 7" value="GOA:interpro|GO_REF:0000002"/>
    <att type="string" name="Column 11" value="RCJMB04_10g19: Putative uncharacterized protein"/>
    <att type="string" name="Column 14" value="taxon:9031"/>
    <att type="string" name="Column 8" value="IEA"/>
    <att type="string" name="vizmap:ESM_sub1_16_51 NODE_HEIGHT" value="25.0"/>
    <graphics type="RECTANGLE" h="30.0" w="28.52685546875" x="1841.0821533203125" y="2813.26513671875" fill="#587400" width="0" outline="#fefeff" cy:nodeTransparency="1.0" cy:nodeLabelFont="Default-0-14" cy:borderLineType="solid"/>
  </node>
  <node label="424056" id="-6823">
    <att type="string" name="vizmap:ESM_sub1_16_51 NODE_WIDTH" value="47.548828125"/>
    <att type="string" name="annotation.DB_Object_ID" value="424056"/>
    <att type="string" name="RefSeqMRNA" value="XM_421912"/>
    <att type="string" name="vizmap:ESM_sub1_16_51 NODE_SHAPE" value="RECT"/>
    <att type="list" name="annotation.GO MOLECULAR_FUNCTION">
      <att type="string" name="annotation.GO MOLECULAR_FUNCTION" value="chromatin binding"/>
      <att type="string" name="annotation.GO MOLECULAR_FUNCTION" value="protein binding"/>
    </att>
    <att type="string" name="annotation.Date" value="20070530"/>
    <att type="string" name="Column 5" value=""/>
    <att type="string" name="GeneID" value="424056"/>
    <att type="string" name="Column 16" value="UniProtKB"/>
    <att type="real" name="streak_vs_epi_exp" value="0.26"/>
    <att type="string" name="vizmap:ESM_sub1_16_51 NODE_LINE_WIDTH" value="5.0"/>
    <att type="string" name="annotation.Assigned_by" value="TJB"/>
    <att type="string" name="Column 3" value="XP_421912"/>
    <att type="string" name="annotation.DB" value="entrez_geneid"/>
    <att type="string" name="Column 10" value="F"/>
    <att type="integer" name="Column 15" value="20080501"/>
    <att type="string" name="GeneName" value="SF3B1"/>
    <att type="string" name="vizmap:ESM_sub1_16_51 NODE_FILL_COLOR" value="java.awt.Color[r=115,g=89,b=0]"/>
    <att type="real" name="meso_vs_streak_sig" value="0.0"/>
    <att type="string" name="Column 4" value="XP_421912"/>
    <att type="string" name="Column 9" value="InterPro:IPR011989"/>
    <att type="real" name="meso_vs_streak_exp" value="-0.59"/>
    <att type="list" name="annotation.GO BIOLOGICAL_PROCESS">
      <att type="string" name="annotation.GO BIOLOGICAL_PROCESS" value="anterior/posterior pattern formation"/>
    </att>
    <att type="string" name="annotation.DB_Object_Type" value="Protein"/>
    <att type="string" name="annotation.DB_Object_Name" value="&quot;similar to splicing factor 3b, subunit 1 &quot;"/>
    <att type="string" name="ProductName" value="similar to splicing factor 3b, subunit 1"/>
    <att type="string" name="annotation.Qualifier" value=""/>
    <att type="map" name="annotation.DB:Reference">
      <att type="string" name="GO:0005515" value="GenBank:XP_421912"/>
      <att type="string" name="GO:0003682" value="GenBank:XP_421912"/>
      <att type="string" name="GO:0009952" value="GenBank:XP_421912"/>
    </att>
    <att type="string" name="Column 1" value="entrez_geneid"/>
    <att type="string" name="Column 13" value="protein"/>
    <att type="list" name="cytoscape.alias.list">
      <att type="string" name="cytoscape.alias.list" value=" subunit 1 &quot;"/>
      <att type="string" name="cytoscape.alias.list" value="&quot;PREDICTED: similar to splicing factor 3b, subunit 1 &quot;"/>
      <att type="string" name="cytoscape.alias.list" value="&quot;similar to splicing factor 3b"/>
    </att>
    <att type="list" name="Column 6">
      <att type="string" name="Column 6" value="GO:0003682"/>
      <att type="string" name="Column 6" value="GO:0009952"/>
      <att type="string" name="Column 6" value="GO:0009952"/>
      <att type="string" name="Column 6" value="GO:0005515"/>
      <att type="string" name="Column 6" value="GO:0005488"/>
    </att>
    <att type="real" name="streak_vs_epi_sig" value="0.09"/>
    <att type="string" name="RefSeq" value="XP_421912"/>
    <att type="string" name="canonicalName" value="424056"/>
    <att type="string" name="Column 12" value="IPI00572822"/>
    <att type="string" name="Column 7" value="GOA:interpro|GO_REF:0000002"/>
    <att type="map" name="annotation.Evidence">
      <att type="string" name="GO:0005515" value="ISO"/>
      <att type="string" name="GO:0003682" value="ISO"/>
      <att type="string" name="GO:0009952" value="ISO"/>
    </att>
    <att type="string" name="Column 11" value="similar to splicing factor 3b, subunit 1"/>
    <att type="string" name="Column 14" value="taxon:9031"/>
    <att type="string" name="Column 8" value="IEA"/>
    <att type="string" name="vizmap:ESM_sub1_16_51 NODE_HEIGHT" value="47.54833984375"/>
    <att type="string" name="annotation.With (or) From" value="UniProt:Q99NB9"/>
    <graphics type="RECTANGLE" h="30.0" w="61.9970703125" x="1300.8270263671875" y="1983.4847412109375" fill="#814b00" width="0" outline="#fefeff" cy:nodeTransparency="1.0" cy:nodeLabelFont="Default-0-14" cy:borderLineType="solid"/>
  </node>
  <node label="415630" id="-8030">
    <att type="string" name="vizmap:ESM_sub1_16_51 NODE_WIDTH" value="48.73040771484375"/>
    <att type="string" name="RefSeqMRNA" value="XM_413996"/>
    <att type="string" name="vizmap:ESM_sub1_16_51 NODE_SHAPE" value="ELLIPSE"/>
    <att type="string" name="Column 5" value=""/>
    <att type="string" name="GeneID" value="415630"/>
    <att type="string" name="Column 16" value="UniProtKB"/>
    <att type="real" name="streak_vs_epi_exp" value="0.27"/>
    <att type="string" name="vizmap:ESM_sub1_16_51 NODE_LINE_WIDTH" value="0.0"/>
    <att type="string" name="Column 3" value="XP_413996"/>
    <att type="string" name="Column 10" value="C"/>
    <att type="integer" name="Column 15" value="20080501"/>
    <att type="string" name="GeneName" value="KIFC3"/>
    <att type="string" name="vizmap:ESM_sub1_16_51 NODE_FILL_COLOR" value="java.awt.Color[r=116,g=88,b=0]"/>
    <att type="real" name="meso_vs_streak_sig" value="0.0"/>
    <att type="string" name="Column 4" value="XP_413996"/>
    <att type="string" name="Column 9" value="InterPro:IPR001752"/>
    <att type="real" name="meso_vs_streak_exp" value="-0.64"/>
    <att type="string" name="ProductName" value="hypothetical protein"/>
    <att type="string" name="Column 1" value="entrez_geneid"/>
    <att type="string" name="Column 13" value="protein"/>
    <att type="list" name="cytoscape.alias.list">
      <att type="string" name="cytoscape.alias.list" value="415630"/>
    </att>
    <att type="list" name="Column 6">
      <att type="string" name="Column 6" value="GO:0003777"/>
      <att type="string" name="Column 6" value="GO:0005524"/>
      <att type="string" name="Column 6" value="GO:0007018"/>
      <att type="string" name="Column 6" value="GO:0005875"/>
      <att type="string" name="Column 6" value="GO:0003777"/>
      <att type="string" name="Column 6" value="GO:0005524"/>
      <att type="string" name="Column 6" value="GO:0007018"/>
      <att type="string" name="Column 6" value="GO:0005875"/>
    </att>
    <att type="real" name="streak_vs_epi_sig" value="0.07"/>
    <att type="string" name="RefSeq" value="XP_413996"/>
    <att type="string" name="canonicalName" value="415630"/>
    <att type="string" name="Column 12" value="IPI00593790"/>
    <att type="string" name="Column 7" value="GOA:interpro|GO_REF:0000002"/>
    <att type="string" name="Column 11" value="hypothetical protein"/>
    <att type="string" name="Column 14" value="taxon:9031"/>
    <att type="string" name="Column 8" value="IEA"/>
    <att type="string" name="vizmap:ESM_sub1_16_51 NODE_HEIGHT" value="48.7294921875"/>
    <graphics type="ELLIPSE" h="30.0" w="65.31280517578125" x="1038.8411560058594" y="1261.467041015625" fill="#824a00" width="0" outline="#fefeff" cy:nodeTransparency="1.0" cy:nodeLabelFont="Default-0-14" cy:borderLineType="solid"/>
  </node>
  <node label="395905" id="-6822">
    <att type="string" name="vizmap:ESM_sub1_16_51 NODE_WIDTH" value="50.0"/>
    <att type="string" name="RefSeqMRNA" value="NM_001043349"/>
    <att type="string" name="vizmap:ESM_sub1_16_51 NODE_SHAPE" value="ELLIPSE"/>
    <att type="string" name="Column 5" value=""/>
    <att type="string" name="GeneID" value="395905"/>
    <att type="string" name="Column 16" value="UniProtKB"/>
    <att type="real" name="streak_vs_epi_exp" value="0.59"/>
    <att type="string" name="vizmap:ESM_sub1_16_51 NODE_LINE_WIDTH" value="0.0"/>
    <att type="string" name="Column 3" value="O73777"/>
    <att type="string" name="Column 10" value="P"/>
    <att type="integer" name="Column 15" value="20080501"/>
    <att type="string" name="GeneName" value="EIF4G2"/>
    <att type="string" name="vizmap:ESM_sub1_16_51 NODE_FILL_COLOR" value="java.awt.Color[r=132,g=72,b=0]"/>
    <att type="real" name="meso_vs_streak_sig" value="0.03"/>
    <att type="string" name="Column 4" value="IF4G2_CHICK"/>
    <att type="string" name="Column 9" value="SP_KW:KW-0810"/>
    <att type="real" name="meso_vs_streak_exp" value="-0.44"/>
    <att type="string" name="ProductName" value="eukaryotic translation initiation factor 4"/>
    <att type="string" name="Column 1" value="entrez_geneid"/>
    <att type="string" name="Column 13" value="protein"/>
    <att type="list" name="cytoscape.alias.list">
      <att type="string" name="cytoscape.alias.list" value="395905"/>
    </att>
    <att type="list" name="Column 6">
      <att type="string" name="Column 6" value="GO:0005515"/>
      <att type="string" name="Column 6" value="GO:0016070"/>
      <att type="string" name="Column 6" value="GO:0003743"/>
      <att type="string" name="Column 6" value="GO:0005488"/>
      <att type="string" name="Column 6" value="GO:0006417"/>
    </att>
    <att type="real" name="streak_vs_epi_sig" value="0.05"/>
    <att type="string" name="RefSeq" value="NP_001036814"/>
    <att type="string" name="canonicalName" value="395905"/>
    <att type="string" name="Column 12" value="IPI00581098"/>
    <att type="string" name="Column 7" value="GOA:spkw|GO_REF:0000004"/>
    <att type="string" name="Column 11" value="EIF4G2: Eukaryotic translation initiation factor 4 gamma 2 (Fragment)"/>
    <att type="string" name="Column 14" value="taxon:9031"/>
    <att type="string" name="Column 8" value="IEA"/>
    <att type="string" name="vizmap:ESM_sub1_16_51 NODE_HEIGHT" value="50.0"/>
    <graphics type="ELLIPSE" h="30.0" w="66.67529296875" x="1134.9659423828125" y="2595.866943359375" fill="#a22a00" width="0" outline="#fefeff" cy:nodeTransparency="1.0" cy:nodeLabelFont="Default-0-14" cy:borderLineType="solid"/>
  </node>
  <node label="395403" id="-2648">
    <att type="string" name="vizmap:ESM_sub1_16_51 NODE_WIDTH" value="50.0"/>
    <att type="string" name="annotation.DB_Object_ID" value="395403"/>
    <att type="string" name="RefSeqMRNA" value="NM_204678"/>
    <att type="string" name="vizmap:ESM_sub1_16_51 NODE_SHAPE" value="ELLIPSE"/>
    <att type="string" name="annotation.Date" value="20060309"/>
    <att type="string" name="Column 5" value=""/>
    <att type="string" name="GeneID" value="395403"/>
    <att type="string" name="Column 16" value="UniProtKB"/>
    <att type="real" name="streak_vs_epi_exp" value="0.84"/>
    <att type="list" name="annotation.GO CELLULAR_COMPONENT">
      <att type="string" name="annotation.GO CELLULAR_COMPONENT" value="nucleus"/>
    </att>
    <att type="string" name="vizmap:ESM_sub1_16_51 NODE_LINE_WIDTH" value="2.0"/>
    <att type="string" name="annotation.Assigned_by" value="AgBase"/>
    <att type="string" name="Column 3" value="Q9DDU8"/>
    <att type="string" name="annotation.DB" value="entrez_geneid"/>
    <att type="string" name="Column 10" value="F"/>
    <att type="integer" name="Column 15" value="20080501"/>
    <att type="string" name="GeneName" value="SFRS10"/>
    <att type="string" name="vizmap:ESM_sub1_16_51 NODE_FILL_COLOR" value="java.awt.Color[r=145,g=59,b=0]"/>
    <att type="real" name="meso_vs_streak_sig" value="0.0"/>
    <att type="string" name="Column 4" value="Q9DDU8_CHICK"/>
    <att type="string" name="Column 9" value="InterPro:IPR000504"/>
    <att type="real" name="meso_vs_streak_exp" value="-0.99"/>
    <att type="list" name="annotation.GO BIOLOGICAL_PROCESS">
      <att type="string" name="annotation.GO BIOLOGICAL_PROCESS" value="nuclear mRNA splicing, via spliceosome"/>
    </att>
    <att type="string" name="annotation.DB_Object_Type" value="Protein"/>
    <att type="string" name="annotation.DB_Object_Name" value="Transformer-2 beta"/>
    <att type="string" name="ProductName" value="splicing factor, arginine/serine-rich 10"/>
    <att type="string" name="annotation.Qualifier" value=""/>
    <att type="map" name="annotation.DB:Reference">
      <att type="string" name="GO:0000398" value="UniProt:Q9DDU8"/>
      <att type="string" name="GO:0005634" value="UniProt:Q9DDU8"/>
    </att>
    <att type="string" name="Column 1" value="entrez_geneid"/>
    <att type="string" name="Column 13" value="protein"/>
    <att type="list" name="cytoscape.alias.list">
      <att type="string" name="cytoscape.alias.list" value="&quot;splicing factor, arginine/serine-rich 10 (transformer 2 homolog, Drosophila)"/>
      <att type="string" name="cytoscape.alias.list" value="HTRA2-beta"/>
      <att type="string" name="cytoscape.alias.list" value="Htra2-beta"/>
      <att type="string" name="cytoscape.alias.list" value="TRA2B"/>
      <att type="string" name="cytoscape.alias.list" value="Transformer 2 protein homolog  &quot;"/>
      <att type="string" name="cytoscape.alias.list" value="Transformer-2 beta"/>
      <att type="string" name="cytoscape.alias.list" value="Transformer-2-beta"/>
    </att>
    <att type="list" name="Column 6">
      <att type="string" name="Column 6" value="GO:0005634"/>
      <att type="string" name="Column 6" value="GO:0000398"/>
      <att type="string" name="Column 6" value="GO:0005515"/>
      <att type="string" name="Column 6" value="GO:0000166"/>
      <att type="string" name="Column 6" value="GO:0003676"/>
    </att>
    <att type="real" name="streak_vs_epi_sig" value="0.01"/>
    <att type="string" name="RefSeq" value="NP_990009"/>
    <att type="string" name="canonicalName" value="395403"/>
    <att type="string" name="Column 12" value="IPI00571265"/>
    <att type="string" name="Column 7" value="GOA:interpro|GO_REF:0000002"/>
    <att type="map" name="annotation.Evidence">
      <att type="string" name="GO:0000398" value="ISS"/>
      <att type="string" name="GO:0005634" value="ISS"/>
    </att>
    <att type="string" name="Column 11" value="Transformer-2 beta"/>
    <att type="string" name="Column 14" value="taxon:9031"/>
    <att type="string" name="Column 8" value="IEA"/>
    <att type="string" name="vizmap:ESM_sub1_16_51 NODE_HEIGHT" value="50.0"/>
    <att type="string" name="annotation.With (or) From" value="UniProt:P62995"/>
    <graphics type="ELLIPSE" h="30.0" w="69.400634765625" x="911.006591796875" y="2176.700927734375" fill="#bc1000" width="0" outline="#fefeff" cy:nodeTransparency="1.0" cy:nodeLabelFont="Default-0-14" cy:borderLineType="solid"/>
  </node>
  <node label="396368" id="-4763">
    <att type="string" name="vizmap:ESM_sub1_16_51 NODE_WIDTH" value="50.0"/>
    <att type="string" name="annotation.DB_Object_ID" value="396368"/>
    <att type="string" name="RefSeqMRNA" value="NM_205403"/>
    <att type="string" name="vizmap:ESM_sub1_16_51 NODE_SHAPE" value="ELLIPSE"/>
    <att type="list" name="annotation.GO MOLECULAR_FUNCTION">
      <att type="string" name="annotation.GO MOLECULAR_FUNCTION" value="protein binding"/>
    </att>
    <att type="string" name="annotation.Date" value="20060216"/>
    <att type="string" name="Column 5" value=""/>
    <att type="string" name="GeneID" value="396368"/>
    <att type="string" name="Column 16" value="UniProtKB"/>
    <att type="real" name="streak_vs_epi_exp" value="0.61"/>
    <att type="string" name="vizmap:ESM_sub1_16_51 NODE_LINE_WIDTH" value="2.0"/>
    <att type="string" name="annotation.Assigned_by" value="AgBase"/>
    <att type="string" name="Column 3" value="ENSGALP00000013640"/>
    <att type="string" name="annotation.DB" value="entrez_geneid"/>
    <att type="string" name="Column 10" value="C"/>
    <att type="integer" name="Column 15" value="20080501"/>
    <att type="string" name="GeneName" value="GNAI1"/>
    <att type="string" name="vizmap:ESM_sub1_16_51 NODE_FILL_COLOR" value="java.awt.Color[r=133,g=71,b=0]"/>
    <att type="real" name="meso_vs_streak_sig" value="0.0"/>
    <att type="string" name="Column 4" value="ENSGALP00000013640"/>
    <att type="string" name="Column 9" value="InterPro:IPR006688"/>
    <att type="real" name="meso_vs_streak_exp" value="-0.74"/>
    <att type="string" name="annotation.DB_Object_Type" value="Protein"/>
    <att type="string" name="annotation.DB_Object_Name" value="&quot;Guanine nucleotide-binding protein G(i), alpha-1 subunit&quot;"/>
    <att type="string" name="ProductName" value="guanine nucleotide binding protein (G protein),"/>
    <att type="string" name="annotation.Qualifier" value=""/>
    <att type="map" name="annotation.DB:Reference">
      <att type="string" name="GO:0005515" value="UniProt:P50146"/>
    </att>
    <att type="string" name="Column 1" value="entrez_geneid"/>
    <att type="string" name="Column 13" value="protein"/>
    <att type="list" name="cytoscape.alias.list">
      <att type="string" name="cytoscape.alias.list" value=" alpha-1 subunit&quot;"/>
      <att type="string" name="cytoscape.alias.list" value="&quot;Guanine nucleotide-binding protein G(i)"/>
      <att type="string" name="cytoscape.alias.list" value="Adenylate cyclase-inhibiting G alpha protein"/>
    </att>
    <att type="list" name="Column 6">
      <att type="string" name="Column 6" value="GO:0005515"/>
      <att type="string" name="Column 6" value="GO:0005624"/>
      <att type="string" name="Column 6" value="GO:0006366"/>
      <att type="string" name="Column 6" value="GO:0007165"/>
      <att type="string" name="Column 6" value="GO:0000166"/>
      <att type="string" name="Column 6" value="GO:0004871"/>
      <att type="string" name="Column 6" value="GO:0005515"/>
      <att type="string" name="Column 6" value="GO:0005525"/>
      <att type="string" name="Column 6" value="GO:0019001"/>
      <att type="string" name="Column 6" value="GO:0007165"/>
      <att type="string" name="Column 6" value="GO:0007186"/>
      <att type="string" name="Column 6" value="GO:0007186"/>
      <att type="string" name="Column 6" value="GO:0050805"/>
      <att type="string" name="Column 6" value="GO:0005886"/>
      <att type="string" name="Column 6" value="GO:0004871"/>
      <att type="string" name="Column 6" value="GO:0005525"/>
      <att type="string" name="Column 6" value="GO:0019001"/>
      <att type="string" name="Column 6" value="GO:0007165"/>
      <att type="string" name="Column 6" value="GO:0007186"/>
      <att type="string" name="Column 6" value="GO:0007264"/>
      <att type="string" name="Column 6" value="GO:0005622"/>
    </att>
    <att type="real" name="streak_vs_epi_sig" value="0.01"/>
    <att type="string" name="RefSeq" value="NP_990734"/>
    <att type="string" name="canonicalName" value="396368"/>
    <att type="string" name="Column 12" value="IPI00823103"/>
    <att type="string" name="Column 7" value="GOA:interpro|GO_REF:0000002"/>
    <att type="map" name="annotation.Evidence">
      <att type="string" name="GO:0005515" value="ISS"/>
    </att>
    <att type="string" name="Column 11" value=""/>
    <att type="string" name="Column 14" value="taxon:9031"/>
    <att type="string" name="Column 8" value="IEA"/>
    <att type="string" name="vizmap:ESM_sub1_16_51 NODE_HEIGHT" value="50.0"/>
    <att type="string" name="annotation.With (or) From" value="UniProt:P63096"/>
    <graphics type="ELLIPSE" h="30.0" w="69.400634765625" x="1706.409912109375" y="158.49891662597656" fill="#a42800" width="0" outline="#fefeff" cy:nodeTransparency="1.0" cy:nodeLabelFont="Default-0-14" cy:borderLineType="solid"/>
  </node>
  <node label="417863" id="-6898">
    <att type="string" name="vizmap:ESM_sub1_16_51 NODE_WIDTH" value="46.95703125"/>
    <att type="string" name="RefSeqMRNA" value="NM_001030744"/>
    <att type="string" name="vizmap:ESM_sub1_16_51 NODE_SHAPE" value="RECT"/>
    <att type="string" name="Column 5" value=""/>
    <att type="string" name="GeneID" value="417863"/>
    <att type="string" name="Column 16" value="UniProtKB"/>
    <att type="real" name="streak_vs_epi_exp" value="0.39"/>
    <att type="string" name="vizmap:ESM_sub1_16_51 NODE_LINE_WIDTH" value="0.0"/>
    <att type="string" name="Column 3" value="Q5ZKE0"/>
    <att type="string" name="Column 10" value="F"/>
    <att type="integer" name="Column 15" value="20080501"/>
    <att type="string" name="GeneName" value="RCJMB04_11h12"/>
    <att type="string" name="vizmap:ESM_sub1_16_51 NODE_FILL_COLOR" value="java.awt.Color[r=122,g=82,b=0]"/>
    <att type="real" name="meso_vs_streak_sig" value="0.13"/>
    <att type="string" name="Column 4" value="Q5ZKE0_CHICK"/>
    <att type="string" name="Column 9" value="InterPro:IPR004087"/>
    <att type="real" name="meso_vs_streak_exp" value="-0.32"/>
    <att type="string" name="ProductName" value="HIV-1 rev binding protein 2"/>
    <att type="string" name="Column 1" value="entrez_geneid"/>
    <att type="string" name="Column 13" value="protein"/>
    <att type="list" name="cytoscape.alias.list">
      <att type="string" name="cytoscape.alias.list" value="417863"/>
    </att>
    <att type="list" name="Column 6">
      <att type="string" name="Column 6" value="GO:0003723"/>
    </att>
    <att type="real" name="streak_vs_epi_sig" value="0.1"/>
    <att type="string" name="RefSeq" value="NP_001025915"/>
    <att type="string" name="canonicalName" value="417863"/>
    <att type="string" name="Column 12" value="IPI00598123"/>
    <att type="string" name="Column 7" value="GOA:interpro|GO_REF:0000002"/>
    <att type="string" name="Column 11" value="RCJMB04_11h12: Putative uncharacterized protein"/>
    <att type="string" name="Column 14" value="taxon:9031"/>
    <att type="string" name="Column 8" value="IEA"/>
    <att type="string" name="vizmap:ESM_sub1_16_51 NODE_HEIGHT" value="46.957275390625"/>
    <graphics type="RECTANGLE" h="30.0" w="60.060546875" x="1568.1492919921875" y="1680.5576171875" fill="#8e3e00" width="0" outline="#fefeff" cy:nodeTransparency="1.0" cy:nodeLabelFont="Default-0-14" cy:borderLineType="solid"/>
  </node>
  <node label="395701" id="-5618">
    <att type="string" name="vizmap:ESM_sub1_16_51 NODE_WIDTH" value="25.0"/>
    <att type="string" name="RefSeqMRNA" value="NM_204885"/>
    <att type="string" name="vizmap:ESM_sub1_16_51 NODE_SHAPE" value="RECT"/>
    <att type="string" name="Column 5" value=""/>
    <att type="string" name="GeneID" value="395701"/>
    <att type="string" name="Column 16" value="UniProtKB"/>
    <att type="real" name="streak_vs_epi_exp" value="-0.03"/>
    <att type="string" name="vizmap:ESM_sub1_16_51 NODE_LINE_WIDTH" value="0.0"/>
    <att type="string" name="Column 3" value="Q9YGW6"/>
    <att type="string" name="Column 10" value="C"/>
    <att type="integer" name="Column 15" value="20061006"/>
    <att type="string" name="GeneName" value="EZR"/>
    <att type="string" name="vizmap:ESM_sub1_16_51 NODE_FILL_COLOR" value="java.awt.Color[r=100,g=104,b=0]"/>
    <att type="real" name="meso_vs_streak_sig" value="0.03"/>
    <att type="string" name="Column 4" value="Q9YGW6_CHICK"/>
    <att type="string" name="Column 9" value="UniProtKB:P15311"/>
    <att type="real" name="meso_vs_streak_exp" value="0.3"/>
    <att type="string" name="ProductName" value="ezrin"/>
    <att type="string" name="Column 1" value="entrez_geneid"/>
    <att type="string" name="Column 13" value="protein"/>
    <att type="list" name="cytoscape.alias.list">
      <att type="string" name="cytoscape.alias.list" value="395701"/>
    </att>
    <att type="list" name="Column 6">
      <att type="string" name="Column 6" value="GO:0008092"/>
      <att type="string" name="Column 6" value="GO:0043621"/>
      <att type="string" name="Column 6" value="GO:0051015"/>
      <att type="string" name="Column 6" value="GO:0051017"/>
      <att type="string" name="Column 6" value="GO:0005737"/>
      <att type="string" name="Column 6" value="GO:0005884"/>
      <att type="string" name="Column 6" value="GO:0019898"/>
    </att>
    <att type="real" name="streak_vs_epi_sig" value="0.85"/>
    <att type="string" name="RefSeq" value="NP_990216"/>
    <att type="string" name="canonicalName" value="395701"/>
    <att type="string" name="Column 12" value="IPI00578484"/>
    <att type="string" name="Column 7" value="UniProt:Q9YGW6"/>
    <att type="string" name="Column 11" value="Ezrin"/>
    <att type="string" name="Column 14" value="taxon:9031"/>
    <att type="string" name="Column 8" value="ISS"/>
    <att type="string" name="vizmap:ESM_sub1_16_51 NODE_HEIGHT" value="25.0"/>
    <graphics type="RECTANGLE" h="30.0" w="26.740234375" x="1079.7694091796875" y="1422.2626953125" fill="#636900" width="0" outline="#fefeff" cy:nodeTransparency="1.0" cy:nodeLabelFont="Default-0-14" cy:borderLineType="solid"/>
  </node>
  <node label="427754" id="-6415">
    <att type="string" name="vizmap:ESM_sub1_16_51 NODE_WIDTH" value="25.0"/>
    <att type="string" name="RefSeqMRNA" value="NM_001031474"/>
    <att type="string" name="vizmap:ESM_sub1_16_51 NODE_SHAPE" value="RECT"/>
    <att type="string" name="Column 5" value=""/>
    <att type="string" name="GeneID" value="427754"/>
    <att type="string" name="Column 16" value="UniProtKB"/>
    <att type="real" name="streak_vs_epi_exp" value="0.22"/>
    <att type="string" name="vizmap:ESM_sub1_16_51 NODE_LINE_WIDTH" value="0.0"/>
    <att type="string" name="Column 3" value="Q5ZJI9"/>
    <att type="string" name="Column 10" value="C"/>
    <att type="integer" name="Column 15" value="20080501"/>
    <att type="string" name="GeneName" value="RCJMB04_17l24"/>
    <att type="string" name="vizmap:ESM_sub1_16_51 NODE_FILL_COLOR" value="java.awt.Color[r=113,g=91,b=0]"/>
    <att type="real" name="meso_vs_streak_sig" value="0.01"/>
    <att type="string" name="Column 4" value="UBAC1_CHICK"/>
    <att type="string" name="Column 9" value="SP_KW:KW-0963"/>
    <att type="real" name="meso_vs_streak_exp" value="-0.61"/>
    <att type="string" name="ProductName" value="ubiquitin associated domain containing 1"/>
    <att type="string" name="Column 1" value="entrez_geneid"/>
    <att type="string" name="Column 13" value="protein"/>
    <att type="list" name="cytoscape.alias.list">
      <att type="string" name="cytoscape.alias.list" value="427754"/>
    </att>
    <att type="list" name="Column 6">
      <att type="string" name="Column 6" value="GO:0006464"/>
      <att type="string" name="Column 6" value="GO:0006512"/>
      <att type="string" name="Column 6" value="GO:0005737"/>
    </att>
    <att type="real" name="streak_vs_epi_sig" value="0.27"/>
    <att type="string" name="RefSeq" value="NP_001026645"/>
    <att type="string" name="canonicalName" value="427754"/>
    <att type="string" name="Column 12" value="IPI00589832"/>
    <att type="string" name="Column 7" value="GOA:spkw|GO_REF:0000004"/>
    <att type="string" name="Column 11" value="UBAC1, KPC2, RCJMB04_17l24, UBADC1: Ubiquitin-associated domain-containing protein 1"/>
    <att type="string" name="Column 14" value="taxon:9031"/>
    <att type="string" name="Column 8" value="IEA"/>
    <att type="string" name="vizmap:ESM_sub1_16_51 NODE_HEIGHT" value="25.0"/>
    <graphics type="RECTANGLE" h="30.0" w="30.76025390625" x="1028.109375" y="814.1218872070312" fill="#7d4f00" width="0" outline="#fefeff" cy:nodeTransparency="1.0" cy:nodeLabelFont="Default-0-14" cy:borderLineType="solid"/>
  </node>
  <node label="395869" id="-6266">
    <att type="string" name="vizmap:ESM_sub1_16_51 NODE_WIDTH" value="25.0"/>
    <att type="string" name="annotation.DB_Object_ID" value="395869"/>
    <att type="string" name="RefSeqMRNA" value="NM_001029849"/>
    <att type="string" name="vizmap:ESM_sub1_16_51 NODE_SHAPE" value="RECT"/>
    <att type="list" name="annotation.GO MOLECULAR_FUNCTION">
      <att type="string" name="annotation.GO MOLECULAR_FUNCTION" value="signal transducer activity"/>
    </att>
    <att type="string" name="annotation.Date" value="20060228"/>
    <att type="string" name="Column 5" value=""/>
    <att type="string" name="GeneID" value="395869"/>
    <att type="string" name="Column 16" value="UniProtKB"/>
    <att type="real" name="streak_vs_epi_exp" value="0.01"/>
    <att type="string" name="vizmap:ESM_sub1_16_51 NODE_LINE_WIDTH" value="2.0"/>
    <att type="string" name="annotation.Assigned_by" value="AgBase"/>
    <att type="string" name="Column 3" value="Q9PSX7"/>
    <att type="string" name="annotation.DB" value="entrez_geneid"/>
    <att type="string" name="Column 10" value="C"/>
    <att type="integer" name="Column 15" value="20080501"/>
    <att type="string" name="GeneName" value="RHOC"/>
    <att type="string" name="vizmap:ESM_sub1_16_51 NODE_FILL_COLOR" value="java.awt.Color[r=103,g=101,b=0]"/>
    <att type="real" name="meso_vs_streak_sig" value="0.01"/>
    <att type="string" name="Column 4" value="RHOC_CHICK"/>
    <att type="string" name="Column 9" value="SP_SL:SL-0039"/>
    <att type="real" name="meso_vs_streak_exp" value="0.38"/>
    <att type="list" name="annotation.GO BIOLOGICAL_PROCESS">
      <att type="string" name="annotation.GO BIOLOGICAL_PROCESS" value="positive regulation of I-kappaB kinase/NF-kappaB cascade"/>
    </att>
    <att type="string" name="annotation.DB_Object_Type" value="Protein"/>
    <att type="string" name="annotation.DB_Object_Name" value="GTP-binding protein"/>
    <att type="string" name="ProductName" value="ras homolog gene family, member C"/>
    <att type="string" name="annotation.Qualifier" value=""/>
    <att type="map" name="annotation.DB:Reference">
      <att type="string" name="GO:0043123" value="UniProt:Q9PSX7"/>
      <att type="string" name="GO:0004871" value="UniProt:Q9PSX7"/>
    </att>
    <att type="string" name="Column 1" value="entrez_geneid"/>
    <att type="string" name="Column 13" value="protein"/>
    <att type="list" name="cytoscape.alias.list">
      <att type="string" name="cytoscape.alias.list" value="ARH9"/>
      <att type="string" name="cytoscape.alias.list" value="ARHC "/>
      <att type="string" name="cytoscape.alias.list" value="GTP-binding protein"/>
      <att type="string" name="cytoscape.alias.list" value="H9"/>
      <att type="string" name="cytoscape.alias.list" value="Rho-related GTP-binding protein RhoC"/>
    </att>
    <att type="list" name="Column 6">
      <att type="string" name="Column 6" value="GO:0004871"/>
      <att type="string" name="Column 6" value="GO:0043123"/>
      <att type="string" name="Column 6" value="GO:0005515"/>
      <att type="string" name="Column 6" value="GO:0003924"/>
      <att type="string" name="Column 6" value="GO:0005515"/>
      <att type="string" name="Column 6" value="GO:0005525"/>
      <att type="string" name="Column 6" value="GO:0006886"/>
      <att type="string" name="Column 6" value="GO:0006913"/>
      <att type="string" name="Column 6" value="GO:0007165"/>
      <att type="string" name="Column 6" value="GO:0007264"/>
      <att type="string" name="Column 6" value="GO:0005622"/>
      <att type="string" name="Column 6" value="GO:0003924"/>
      <att type="string" name="Column 6" value="GO:0005515"/>
      <att type="string" name="Column 6" value="GO:0005525"/>
      <att type="string" name="Column 6" value="GO:0006886"/>
      <att type="string" name="Column 6" value="GO:0006913"/>
      <att type="string" name="Column 6" value="GO:0007165"/>
      <att type="string" name="Column 6" value="GO:0007264"/>
      <att type="string" name="Column 6" value="GO:0005622"/>
      <att type="string" name="Column 6" value="GO:0000166"/>
      <att type="string" name="Column 6" value="GO:0005525"/>
      <att type="string" name="Column 6" value="GO:0007264"/>
      <att type="string" name="Column 6" value="GO:0005622"/>
      <att type="string" name="Column 6" value="GO:0005886"/>
    </att>
    <att type="real" name="streak_vs_epi_sig" value="0.97"/>
    <att type="string" name="RefSeq" value="NP_001025020"/>
    <att type="string" name="canonicalName" value="395869"/>
    <att type="string" name="Column 12" value="IPI00590423"/>
    <att type="string" name="Column 7" value="GOA:spsl|GO_REF:0000023"/>
    <att type="map" name="annotation.Evidence">
      <att type="string" name="GO:0043123" value="ISS"/>
      <att type="string" name="GO:0004871" value="ISS"/>
    </att>
    <att type="string" name="Column 11" value="RHOC, ARHC: Rho-related GTP-binding protein RhoC precursor"/>
    <att type="string" name="Column 14" value="taxon:9031"/>
    <att type="string" name="Column 8" value="IEA"/>
    <att type="string" name="vizmap:ESM_sub1_16_51 NODE_HEIGHT" value="25.0"/>
    <att type="string" name="annotation.With (or) From" value="UniProt:P08134"/>
    <graphics type="RECTANGLE" h="30.0" w="26.0037841796875" x="919.9467163085938" y="1241.4161376953125" fill="#676500" width="0" outline="#fefeff" cy:nodeTransparency="1.0" cy:nodeLabelFont="Default-0-14" cy:borderLineType="solid"/>
  </node>
  <node label="395278" id="-5312">
    <att type="string" name="vizmap:ESM_sub1_16_51 NODE_WIDTH" value="50.0"/>
    <att type="string" name="RefSeqMRNA" value="NM_204586"/>
    <att type="string" name="vizmap:ESM_sub1_16_51 NODE_SHAPE" value="ELLIPSE"/>
    <att type="string" name="Column 5" value=""/>
    <att type="string" name="GeneID" value="395278"/>
    <att type="string" name="Column 16" value="UniProtKB"/>
    <att type="real" name="streak_vs_epi_exp" value="1.49"/>
    <att type="string" name="vizmap:ESM_sub1_16_51 NODE_LINE_WIDTH" value="0.0"/>
    <att type="string" name="Column 3" value="P14154"/>
    <att type="string" name="Column 10" value="C"/>
    <att type="integer" name="Column 15" value="20080501"/>
    <att type="string" name="GeneName" value="GJA1"/>
    <att type="string" name="vizmap:ESM_sub1_16_51 NODE_FILL_COLOR" value="java.awt.Color[r=178,g=26,b=0]"/>
    <att type="real" name="meso_vs_streak_sig" value="0.0"/>
    <att type="string" name="Column 4" value="CXA1_CHICK"/>
    <att type="string" name="Column 9" value="SP_KW:KW-0965"/>
    <att type="real" name="meso_vs_streak_exp" value="-1.55"/>
    <att type="string" name="ProductName" value="connexin 43"/>
    <att type="string" name="Column 1" value="entrez_geneid"/>
    <att type="string" name="Column 13" value="protein"/>
    <att type="list" name="cytoscape.alias.list">
      <att type="string" name="cytoscape.alias.list" value="395278"/>
    </att>
    <att type="list" name="Column 6">
      <att type="string" name="Column 6" value="GO:0007154"/>
      <att type="string" name="Column 6" value="GO:0005886"/>
      <att type="string" name="Column 6" value="GO:0005922"/>
      <att type="string" name="Column 6" value="GO:0016021"/>
      <att type="string" name="Column 6" value="GO:0030054"/>
    </att>
    <att type="real" name="streak_vs_epi_sig" value="0.0"/>
    <att type="string" name="RefSeq" value="NP_989917"/>
    <att type="string" name="canonicalName" value="395278"/>
    <att type="string" name="Column 12" value="IPI00579142"/>
    <att type="string" name="Column 7" value="GOA:spkw|GO_REF:0000004"/>
    <att type="string" name="Column 11" value="GJA1: Gap junction alpha-1 protein"/>
    <att type="string" name="Column 14" value="taxon:9031"/>
    <att type="string" name="Column 8" value="IEA"/>
    <att type="string" name="vizmap:ESM_sub1_16_51 NODE_HEIGHT" value="50.0"/>
    <graphics type="ELLIPSE" h="30.0" w="70.0819091796875" x="433.9181823730469" y="1554.787841796875" fill="#cc0000" width="0" outline="#fefeff" cy:nodeTransparency="1.0" cy:nodeLabelFont="Default-0-14" cy:borderLineType="solid"/>
  </node>
  <node label="428192" id="-7672">
    <att type="string" name="vizmap:ESM_sub1_16_51 NODE_WIDTH" value="50.0"/>
    <att type="string" name="RefSeqMRNA" value="XM_425751"/>
    <att type="string" name="vizmap:ESM_sub1_16_51 NODE_SHAPE" value="ELLIPSE"/>
    <att type="string" name="Column 5" value=""/>
    <att type="string" name="GeneID" value="428192"/>
    <att type="string" name="Column 16" value="UniProtKB"/>
    <att type="real" name="streak_vs_epi_exp" value="0.44"/>
    <att type="string" name="vizmap:ESM_sub1_16_51 NODE_LINE_WIDTH" value="0.0"/>
    <att type="string" name="Column 3" value="XP_425751"/>
    <att type="string" name="Column 10" value="C"/>
    <att type="integer" name="Column 15" value="20080501"/>
    <att type="string" name="GeneName" value="MRTO4"/>
    <att type="string" name="vizmap:ESM_sub1_16_51 NODE_FILL_COLOR" value="java.awt.Color[r=124,g=80,b=0]"/>
    <att type="real" name="meso_vs_streak_sig" value="0.0"/>
    <att type="string" name="Column 4" value="XP_425751"/>
    <att type="string" name="Column 9" value="InterPro:IPR001790"/>
    <att type="real" name="meso_vs_streak_exp" value="0.66"/>
    <att type="string" name="ProductName" value="similar to Chromosome 1 open reading frame 33"/>
    <att type="string" name="Column 1" value="entrez_geneid"/>
    <att type="string" name="Column 13" value="protein"/>
    <att type="list" name="cytoscape.alias.list">
      <att type="string" name="cytoscape.alias.list" value="428192"/>
    </att>
    <att type="list" name="Column 6">
      <att type="string" name="Column 6" value="GO:0042254"/>
      <att type="string" name="Column 6" value="GO:0005622"/>
    </att>
    <att type="real" name="streak_vs_epi_sig" value="0.01"/>
    <att type="string" name="RefSeq" value="XP_425751"/>
    <att type="string" name="canonicalName" value="428192"/>
    <att type="string" name="Column 12" value="IPI00587586"/>
    <att type="string" name="Column 7" value="GOA:interpro|GO_REF:0000002"/>
    <att type="string" name="Column 11" value="similar to Chromosome 1 open reading frame 33"/>
    <att type="string" name="Column 14" value="taxon:9031"/>
    <att type="string" name="Column 8" value="IEA"/>
    <att type="string" name="vizmap:ESM_sub1_16_51 NODE_HEIGHT" value="50.0"/>
    <graphics type="ELLIPSE" h="30.0" w="69.400634765625" x="1853.6195068359375" y="1706.2947998046875" fill="#933900" width="0" outline="#fefeff" cy:nodeTransparency="1.0" cy:nodeLabelFont="Default-0-14" cy:borderLineType="solid"/>
  </node>
  <node label="374040" id="-8041">
    <att type="string" name="vizmap:ESM_sub1_16_51 NODE_WIDTH" value="25.0"/>
    <att type="string" name="RefSeqMRNA" value="NM_204210"/>
    <att type="string" name="vizmap:ESM_sub1_16_51 NODE_SHAPE" value="RECT"/>
    <att type="string" name="Column 5" value=""/>
    <att type="string" name="GeneID" value="374040"/>
    <att type="string" name="Column 16" value="UniProtKB"/>
    <att type="real" name="streak_vs_epi_exp" value="-0.12"/>
    <att type="string" name="vizmap:ESM_sub1_16_51 NODE_LINE_WIDTH" value="0.0"/>
    <att type="string" name="Column 3" value="ENSGALP00000011053"/>
    <att type="string" name="Column 10" value="P"/>
    <att type="integer" name="Column 15" value="20080501"/>
    <att type="string" name="GeneName" value="DIAPH1"/>
    <att type="string" name="vizmap:ESM_sub1_16_51 NODE_FILL_COLOR" value="java.awt.Color[r=96,g=108,b=0]"/>
    <att type="real" name="meso_vs_streak_sig" value="0.15"/>
    <att type="string" name="Column 4" value="ENSGALP00000011053"/>
    <att type="string" name="Column 9" value="InterPro:IPR010473"/>
    <att type="real" name="meso_vs_streak_exp" value="0.17"/>
    <att type="string" name="ProductName" value="diaphanous 1"/>
    <att type="string" name="Column 1" value="entrez_geneid"/>
    <att type="string" name="Column 13" value="protein"/>
    <att type="list" name="cytoscape.alias.list">
      <att type="string" name="cytoscape.alias.list" value="374040"/>
    </att>
    <att type="list" name="Column 6">
      <att type="string" name="Column 6" value="GO:0003779"/>
      <att type="string" name="Column 6" value="GO:0017048"/>
      <att type="string" name="Column 6" value="GO:0030036"/>
      <att type="string" name="Column 6" value="GO:0003779"/>
      <att type="string" name="Column 6" value="GO:0017048"/>
      <att type="string" name="Column 6" value="GO:0016043"/>
      <att type="string" name="Column 6" value="GO:0030036"/>
      <att type="string" name="Column 6" value="GO:0003779"/>
      <att type="string" name="Column 6" value="GO:0017048"/>
      <att type="string" name="Column 6" value="GO:0016043"/>
      <att type="string" name="Column 6" value="GO:0030036"/>
      <att type="string" name="Column 6" value="GO:0003779"/>
      <att type="string" name="Column 6" value="GO:0017048"/>
      <att type="string" name="Column 6" value="GO:0016043"/>
      <att type="string" name="Column 6" value="GO:0030036"/>
    </att>
    <att type="real" name="streak_vs_epi_sig" value="0.39"/>
    <att type="string" name="RefSeq" value="NP_989541"/>
    <att type="string" name="canonicalName" value="374040"/>
    <att type="string" name="Column 12" value="IPI00597384"/>
    <att type="string" name="Column 7" value="GOA:interpro|GO_REF:0000002"/>
    <att type="string" name="Column 11" value=""/>
    <att type="string" name="Column 14" value="taxon:9031"/>
    <att type="string" name="Column 8" value="IEA"/>
    <att type="string" name="vizmap:ESM_sub1_16_51 NODE_HEIGHT" value="25.0"/>
    <graphics type="RECTANGLE" h="30.0" w="29.947998046875" x="1239.8155517578125" y="1286.8857421875" fill="#5a7200" width="0" outline="#fefeff" cy:nodeTransparency="1.0" cy:nodeLabelFont="Default-0-14" cy:borderLineType="solid"/>
  </node>
  <node label="424640" id="-5636">
    <att type="string" name="vizmap:ESM_sub1_16_51 NODE_WIDTH" value="47.548826694488525"/>
    <att type="string" name="RefSeqMRNA" value="NM_001031286"/>
    <att type="string" name="vizmap:ESM_sub1_16_51 NODE_SHAPE" value="RECT"/>
    <att type="string" name="Column 5" value=""/>
    <att type="string" name="GeneID" value="424640"/>
    <att type="string" name="Column 16" value="UniProtKB"/>
    <att type="real" name="streak_vs_epi_exp" value="-0.3"/>
    <att type="string" name="vizmap:ESM_sub1_16_51 NODE_LINE_WIDTH" value="0.0"/>
    <att type="string" name="Column 3" value="Q5ZMC5"/>
    <att type="string" name="Column 10" value="P"/>
    <att type="integer" name="Column 15" value="20080501"/>
    <att type="string" name="GeneName" value="RCJMB04_2i19"/>
    <att type="string" name="vizmap:ESM_sub1_16_51 NODE_FILL_COLOR" value="java.awt.Color[r=87,g=117,b=0]"/>
    <att type="real" name="meso_vs_streak_sig" value="0.18"/>
    <att type="string" name="Column 4" value="Q5ZMC5_CHICK"/>
    <att type="string" name="Column 9" value="SP_KW:KW-0235"/>
    <att type="real" name="meso_vs_streak_exp" value="-0.21"/>
    <att type="string" name="ProductName" value="origin recognition complex, subunit 1"/>
    <att type="string" name="Column 1" value="entrez_geneid"/>
    <att type="string" name="Column 13" value="protein"/>
    <att type="list" name="cytoscape.alias.list">
      <att type="string" name="cytoscape.alias.list" value="424640"/>
    </att>
    <att type="list" name="Column 6">
      <att type="string" name="Column 6" value="GO:0000166"/>
      <att type="string" name="Column 6" value="GO:0003677"/>
      <att type="string" name="Column 6" value="GO:0005524"/>
      <att type="string" name="Column 6" value="GO:0017111"/>
      <att type="string" name="Column 6" value="GO:0006260"/>
    </att>
    <att type="real" name="streak_vs_epi_sig" value="0.09"/>
    <att type="string" name="RefSeq" value="NP_001026457"/>
    <att type="string" name="canonicalName" value="424640"/>
    <att type="string" name="Column 12" value="IPI00581173"/>
    <att type="string" name="Column 7" value="GOA:spkw|GO_REF:0000004"/>
    <att type="string" name="Column 11" value="RCJMB04_2i19: Putative uncharacterized protein"/>
    <att type="string" name="Column 14" value="taxon:9031"/>
    <att type="string" name="Column 8" value="IEA"/>
    <att type="string" name="vizmap:ESM_sub1_16_51 NODE_HEIGHT" value="47.54791259765625"/>
    <graphics type="RECTANGLE" h="30.0" w="61.99716418981552" x="30.103338986635208" y="1028.368408203125" fill="#478500" width="0" outline="#fefeff" cy:nodeTransparency="1.0" cy:nodeLabelFont="Default-0-14" cy:borderLineType="solid"/>
  </node>
  <node label="415826" id="-1855">
    <att type="string" name="vizmap:ESM_sub1_16_51 NODE_WIDTH" value="37.2236328125"/>
    <att type="string" name="RefSeqMRNA" value="NM_001030577"/>
    <att type="string" name="vizmap:ESM_sub1_16_51 NODE_SHAPE" value="RECT"/>
    <att type="string" name="Column 5" value=""/>
    <att type="string" name="GeneID" value="415826"/>
    <att type="string" name="Column 16" value="UniProtKB"/>
    <att type="real" name="streak_vs_epi_exp" value="0.2"/>
    <att type="string" name="vizmap:ESM_sub1_16_51 NODE_LINE_WIDTH" value="0.0"/>
    <att type="string" name="Column 3" value="Q5ZJV5"/>
    <att type="string" name="Column 10" value="F"/>
    <att type="integer" name="Column 15" value="20080501"/>
    <att type="string" name="GeneName" value="RCJMB04_15g7"/>
    <att type="string" name="vizmap:ESM_sub1_16_51 NODE_FILL_COLOR" value="java.awt.Color[r=112,g=92,b=0]"/>
    <att type="real" name="meso_vs_streak_sig" value="0.0"/>
    <att type="string" name="Column 4" value="Q5ZJV5_CHICK"/>
    <att type="string" name="Column 9" value="InterPro:IPR004203"/>
    <att type="real" name="meso_vs_streak_exp" value="-0.66"/>
    <att type="string" name="ProductName" value="similar to cytochrome c oxidase subunit IV"/>
    <att type="string" name="Column 1" value="entrez_geneid"/>
    <att type="string" name="Column 13" value="protein"/>
    <att type="list" name="cytoscape.alias.list">
      <att type="string" name="cytoscape.alias.list" value="415826"/>
    </att>
    <att type="list" name="Column 6">
      <att type="string" name="Column 6" value="GO:0004129"/>
    </att>
    <att type="real" name="streak_vs_epi_sig" value="0.2"/>
    <att type="string" name="RefSeq" value="NP_001025748"/>
    <att type="string" name="canonicalName" value="415826"/>
    <att type="string" name="Column 12" value="IPI00576496"/>
    <att type="string" name="Column 7" value="GOA:interpro|GO_REF:0000002"/>
    <att type="string" name="Column 11" value="RCJMB04_15g7: Putative uncharacterized protein"/>
    <att type="string" name="Column 14" value="taxon:9031"/>
    <att type="string" name="Column 8" value="IEA"/>
    <att type="string" name="vizmap:ESM_sub1_16_51 NODE_HEIGHT" value="37.2236328125"/>
    <graphics type="RECTANGLE" h="30.0" w="40.694580078125" x="997.3042602539062" y="595.9179077148438" fill="#7b5100" width="0" outline="#fefeff" cy:nodeTransparency="1.0" cy:nodeLabelFont="Default-0-14" cy:borderLineType="solid"/>
  </node>
  <node label="419859" id="-8046">
    <att type="string" name="vizmap:ESM_sub1_16_51 NODE_WIDTH" value="25.0"/>
    <att type="string" name="RefSeqMRNA" value="XM_417986"/>
    <att type="string" name="vizmap:ESM_sub1_16_51 NODE_SHAPE" value="RECT"/>
    <att type="string" name="Column 5" value=""/>
    <att type="string" name="GeneID" value="419859"/>
    <att type="string" name="Column 16" value="UniProtKB"/>
    <att type="string" name="vizmap:ESM_sub1_16_51 NODE_LINE_WIDTH" value="0.0"/>
    <att type="string" name="Column 3" value="ENSGALP00000002009"/>
    <att type="string" name="Column 10" value="P"/>
    <att type="integer" name="Column 15" value="20080501"/>
    <att type="string" name="GeneName" value="CAMK1G"/>
    <att type="string" name="vizmap:ESM_sub1_16_51 NODE_FILL_COLOR" value="java.awt.Color[r=254,g=254,b=255]"/>
    <att type="string" name="Column 4" value="ENSGALP00000002009"/>
    <att type="string" name="Column 9" value="InterPro:IPR000719"/>
    <att type="string" name="ProductName" value="hypothetical protein"/>
    <att type="string" name="Column 1" value="entrez_geneid"/>
    <att type="string" name="Column 13" value="protein"/>
    <att type="list" name="cytoscape.alias.list">
      <att type="string" name="cytoscape.alias.list" value="419859"/>
    </att>
    <att type="list" name="Column 6">
      <att type="string" name="Column 6" value="GO:0004674"/>
      <att type="string" name="Column 6" value="GO:0004713"/>
      <att type="string" name="Column 6" value="GO:0005524"/>
      <att type="string" name="Column 6" value="GO:0006468"/>
    </att>
    <att type="string" name="RefSeq" value="XP_417986"/>
    <att type="string" name="canonicalName" value="419859"/>
    <att type="string" name="Column 12" value="IPI00572942"/>
    <att type="string" name="Column 7" value="GOA:interpro|GO_REF:0000002"/>
    <att type="string" name="Column 11" value=""/>
    <att type="string" name="Column 14" value="taxon:9031"/>
    <att type="string" name="Column 8" value="IEA"/>
    <att type="string" name="vizmap:ESM_sub1_16_51 NODE_HEIGHT" value="25.0"/>
    <graphics type="RECTANGLE" h="30.0" w="70.0" x="1334.6463623046875" y="1048.338623046875" fill="#fefeff" width="0" outline="#fefeff" cy:nodeTransparency="1.0" cy:nodeLabelFont="Default-0-14" cy:borderLineType="solid"/>
  </node>
  <node label="396005" id="-1856">
    <att type="string" name="vizmap:ESM_sub1_16_51 NODE_WIDTH" value="25.0"/>
    <att type="string" name="RefSeqMRNA" value="NM_001012760"/>
    <att type="string" name="vizmap:ESM_sub1_16_51 NODE_SHAPE" value="RECT"/>
    <att type="string" name="Column 5" value=""/>
    <att type="string" name="GeneID" value="396005"/>
    <att type="string" name="Column 16" value="UniProtKB"/>
    <att type="real" name="streak_vs_epi_exp" value="0.17"/>
    <att type="string" name="vizmap:ESM_sub1_16_51 NODE_LINE_WIDTH" value="0.0"/>
    <att type="string" name="Column 3" value="Q90840"/>
    <att type="string" name="Column 10" value="P"/>
    <att type="integer" name="Column 15" value="20080501"/>
    <att type="string" name="GeneName" value="TSC22D1"/>
    <att type="string" name="vizmap:ESM_sub1_16_51 NODE_FILL_COLOR" value="java.awt.Color[r=111,g=93,b=0]"/>
    <att type="real" name="meso_vs_streak_sig" value="0.79"/>
    <att type="string" name="Column 4" value="Q90840_CHICK"/>
    <att type="string" name="Column 9" value="InterPro:IPR000580"/>
    <att type="real" name="meso_vs_streak_exp" value="-0.05"/>
    <att type="string" name="ProductName" value="TSC22 domain family 1 isoform 1"/>
    <att type="string" name="Column 1" value="entrez_geneid"/>
    <att type="string" name="Column 13" value="protein"/>
    <att type="list" name="cytoscape.alias.list">
      <att type="string" name="cytoscape.alias.list" value="396005"/>
    </att>
    <att type="list" name="Column 6">
      <att type="string" name="Column 6" value="GO:0003700"/>
      <att type="string" name="Column 6" value="GO:0006355"/>
      <att type="string" name="Column 6" value="GO:0003700"/>
      <att type="string" name="Column 6" value="GO:0006350"/>
      <att type="string" name="Column 6" value="GO:0006355"/>
      <att type="string" name="Column 6" value="GO:0005634"/>
      <att type="string" name="Column 6" value="GO:0005737"/>
      <att type="string" name="Column 6" value="GO:0003700"/>
      <att type="string" name="Column 6" value="GO:0006355"/>
    </att>
    <att type="real" name="streak_vs_epi_sig" value="0.33"/>
    <att type="string" name="RefSeq" value="NP_001012778"/>
    <att type="string" name="canonicalName" value="396005"/>
    <att type="string" name="Column 12" value="IPI00602260"/>
    <att type="string" name="Column 7" value="GOA:interpro|GO_REF:0000002"/>
    <att type="string" name="Column 11" value="A variant of TSC-22"/>
    <att type="string" name="Column 14" value="taxon:9031"/>
    <att type="string" name="Column 8" value="IEA"/>
    <att type="string" name="vizmap:ESM_sub1_16_51 NODE_HEIGHT" value="25.0"/>
    <graphics type="RECTANGLE" h="30.0" w="30.3541259765625" x="268.98028564453125" y="633.3489990234375" fill="#775500" width="0" outline="#fefeff" cy:nodeTransparency="1.0" cy:nodeLabelFont="Default-0-14" cy:borderLineType="solid"/>
  </node>
  <node label="420458" id="-7708">
    <att type="string" name="vizmap:ESM_sub1_16_51 NODE_WIDTH" value="25.0"/>
    <att type="string" name="RefSeqMRNA" value="NM_001006354"/>
    <att type="string" name="vizmap:ESM_sub1_16_51 NODE_SHAPE" value="RECT"/>
    <att type="string" name="Column 5" value=""/>
    <att type="string" name="GeneID" value="420458"/>
    <att type="string" name="Column 16" value="UniProtKB"/>
    <att type="real" name="streak_vs_epi_exp" value="-0.08"/>
    <att type="string" name="vizmap:ESM_sub1_16_51 NODE_LINE_WIDTH" value="0.0"/>
    <att type="string" name="Column 3" value="ENSGALP00000010821"/>
    <att type="string" name="Column 10" value="C"/>
    <att type="integer" name="Column 15" value="20080501"/>
    <att type="string" name="GeneName" value="GTPBP4"/>
    <att type="string" name="vizmap:ESM_sub1_16_51 NODE_FILL_COLOR" value="java.awt.Color[r=98,g=106,b=0]"/>
    <att type="real" name="meso_vs_streak_sig" value="0.69"/>
    <att type="string" name="Column 4" value="ENSGALP00000010821"/>
    <att type="string" name="Column 9" value="InterPro:IPR002917"/>
    <att type="real" name="meso_vs_streak_exp" value="0.07"/>
    <att type="string" name="ProductName" value="GTP binding protein 4"/>
    <att type="string" name="Column 1" value="entrez_geneid"/>
    <att type="string" name="Column 13" value="protein"/>
    <att type="list" name="cytoscape.alias.list">
      <att type="string" name="cytoscape.alias.list" value="420458"/>
    </att>
    <att type="list" name="Column 6">
      <att type="string" name="Column 6" value="GO:0005525"/>
      <att type="string" name="Column 6" value="GO:0005525"/>
      <att type="string" name="Column 6" value="GO:0007264"/>
      <att type="string" name="Column 6" value="GO:0015031"/>
      <att type="string" name="Column 6" value="GO:0005622"/>
    </att>
    <att type="real" name="streak_vs_epi_sig" value="0.69"/>
    <att type="string" name="RefSeq" value="NP_001006354"/>
    <att type="string" name="canonicalName" value="420458"/>
    <att type="string" name="Column 12" value="IPI00596388"/>
    <att type="string" name="Column 7" value="GOA:interpro|GO_REF:0000002"/>
    <att type="string" name="Column 11" value=""/>
    <att type="string" name="Column 14" value="taxon:9031"/>
    <att type="string" name="Column 8" value="IEA"/>
    <att type="string" name="vizmap:ESM_sub1_16_51 NODE_HEIGHT" value="25.0"/>
    <graphics type="RECTANGLE" h="30.0" w="27.917724609375" x="1791.7864990234375" y="1874.0670166015625" fill="#5e6e00" width="0" outline="#fefeff" cy:nodeTransparency="1.0" cy:nodeLabelFont="Default-0-14" cy:borderLineType="solid"/>
  </node>
  <node label="418727" id="-4293">
    <att type="string" name="vizmap:ESM_sub1_16_51 NODE_WIDTH" value="25.0"/>
    <att type="string" name="RefSeqMRNA" value="NM_001030814"/>
    <att type="string" name="vizmap:ESM_sub1_16_51 NODE_SHAPE" value="RECT"/>
    <att type="string" name="Column 5" value=""/>
    <att type="string" name="GeneID" value="418727"/>
    <att type="string" name="Column 16" value="UniProtKB"/>
    <att type="real" name="streak_vs_epi_exp" value="0.1"/>
    <att type="string" name="vizmap:ESM_sub1_16_51 NODE_LINE_WIDTH" value="0.0"/>
    <att type="string" name="Column 3" value="Q5ZK48"/>
    <att type="string" name="Column 10" value="F"/>
    <att type="integer" name="Column 15" value="20080501"/>
    <att type="string" name="GeneName" value="RCJMB04_13d16"/>
    <att type="string" name="vizmap:ESM_sub1_16_51 NODE_FILL_COLOR" value="java.awt.Color[r=107,g=97,b=0]"/>
    <att type="real" name="meso_vs_streak_sig" value="0.38"/>
    <att type="string" name="Column 4" value="Q5ZK48_CHICK"/>
    <att type="string" name="Column 9" value="InterPro:IPR000980"/>
    <att type="real" name="meso_vs_streak_exp" value="0.17"/>
    <att type="string" name="ProductName" value="NCK adaptor protein 2"/>
    <att type="string" name="Column 1" value="entrez_geneid"/>
    <att type="string" name="Column 13" value="protein"/>
    <att type="list" name="cytoscape.alias.list">
      <att type="string" name="cytoscape.alias.list" value="418727"/>
    </att>
    <att type="list" name="Column 6">
      <att type="string" name="Column 6" value="GO:0005515"/>
    </att>
    <att type="real" name="streak_vs_epi_sig" value="0.66"/>
    <att type="string" name="RefSeq" value="NP_001025985"/>
    <att type="string" name="canonicalName" value="418727"/>
    <att type="string" name="Column 12" value="IPI00599713"/>
    <att type="string" name="Column 7" value="GOA:interpro|GO_REF:0000002"/>
    <att type="string" name="Column 11" value="RCJMB04_13d16: Putative uncharacterized protein"/>
    <att type="string" name="Column 14" value="taxon:9031"/>
    <att type="string" name="Column 8" value="IEA"/>
    <att type="string" name="vizmap:ESM_sub1_16_51 NODE_HEIGHT" value="25.0"/>
    <graphics type="RECTANGLE" h="30.0" w="28.1207275390625" x="762.1597900390625" y="2417.183349609375" fill="#705c00" width="0" outline="#fefeff" cy:nodeTransparency="1.0" cy:nodeLabelFont="Default-0-14" cy:borderLineType="solid"/>
  </node>
  <node label="421774" id="-7677">
    <att type="string" name="vizmap:ESM_sub1_16_51 NODE_WIDTH" value="25.0"/>
    <att type="string" name="annotation.DB_Object_ID" value="421774"/>
    <att type="string" name="RefSeqMRNA" value="XM_419802"/>
    <att type="string" name="vizmap:ESM_sub1_16_51 NODE_SHAPE" value="RECT"/>
    <att type="string" name="annotation.Date" value="20080207"/>
    <att type="string" name="Column 5" value=""/>
    <att type="string" name="GeneID" value="421774"/>
    <att type="string" name="Column 16" value="UniProtKB"/>
    <att type="real" name="streak_vs_epi_exp" value="0.1"/>
    <att type="string" name="vizmap:ESM_sub1_16_51 NODE_LINE_WIDTH" value="2.0"/>
    <att type="string" name="annotation.Assigned_by" value="RK"/>
    <att type="string" name="Column 3" value="ENSGALP00000024664"/>
    <att type="string" name="annotation.DB" value="entrez_geneid"/>
    <att type="string" name="Column 10" value="P"/>
    <att type="integer" name="Column 15" value="20080501"/>
    <att type="string" name="GeneName" value="SEC63"/>
    <att type="string" name="vizmap:ESM_sub1_16_51 NODE_FILL_COLOR" value="java.awt.Color[r=107,g=97,b=0]"/>
    <att type="real" name="meso_vs_streak_sig" value="0.0"/>
    <att type="string" name="Column 4" value="ENSGALP00000024664"/>
    <att type="string" name="Column 9" value="InterPro:IPR003095"/>
    <att type="real" name="meso_vs_streak_exp" value="-0.6"/>
    <att type="list" name="annotation.GO BIOLOGICAL_PROCESS">
      <att type="string" name="annotation.GO BIOLOGICAL_PROCESS" value="RNA processing"/>
    </att>
    <att type="string" name="annotation.DB_Object_Type" value="Protein"/>
    <att type="string" name="annotation.DB_Object_Name" value="similar to Exosome complex exonuclease RRP42 (Ribosomal"/>
    <att type="string" name="ProductName" value="similar to SEC63 homolog (S. cerevisiae)"/>
    <att type="string" name="annotation.Qualifier" value=""/>
    <att type="map" name="annotation.DB:Reference">
      <att type="string" name="GO:0006396" value="GOA:interpro"/>
    </att>
    <att type="string" name="Column 1" value="entrez_geneid"/>
    <att type="string" name="Column 13" value="protein"/>
    <att type="list" name="cytoscape.alias.list">
      <att type="string" name="cytoscape.alias.list" value="PREDICTED: similar to Exosome complex exonuclease RRP42 (Ribosomal"/>
      <att type="string" name="cytoscape.alias.list" value="similar to Exosome complex exonuclease RRP42 (Ribosomal"/>
    </att>
    <att type="list" name="Column 6">
      <att type="string" name="Column 6" value="GO:0006396"/>
      <att type="string" name="Column 6" value="GO:0031072"/>
      <att type="string" name="Column 6" value="GO:0051082"/>
      <att type="string" name="Column 6" value="GO:0006457"/>
    </att>
    <att type="real" name="streak_vs_epi_sig" value="0.54"/>
    <att type="string" name="RefSeq" value="XP_419802"/>
    <att type="string" name="canonicalName" value="421774"/>
    <att type="string" name="Column 12" value="IPI00581078"/>
    <att type="string" name="Column 7" value="GOA:interpro|GO_REF:0000002"/>
    <att type="map" name="annotation.Evidence">
      <att type="string" name="GO:0006396" value="IEA"/>
    </att>
    <att type="string" name="Column 11" value=""/>
    <att type="string" name="Column 14" value="taxon:9031"/>
    <att type="string" name="Column 8" value="IEA"/>
    <att type="string" name="vizmap:ESM_sub1_16_51 NODE_HEIGHT" value="25.0"/>
    <att type="string" name="annotation.With (or) From" value="InterPro:IPR015847|IPR001247"/>
    <graphics type="RECTANGLE" h="30.0" w="28.932861328125" x="1124.1724853515625" y="1027.7039794921875" fill="#705c00" width="0" outline="#fefeff" cy:nodeTransparency="1.0" cy:nodeLabelFont="Default-0-14" cy:borderLineType="solid"/>
  </node>
  <node label="418074" id="-4182">
    <att type="string" name="vizmap:ESM_sub1_16_51 NODE_WIDTH" value="37.2236328125"/>
    <att type="string" name="annotation.DB_Object_ID" value="418074"/>
    <att type="string" name="RefSeqMRNA" value="XM_416310"/>
    <att type="string" name="vizmap:ESM_sub1_16_51 NODE_SHAPE" value="RECT"/>
    <att type="list" name="annotation.GO MOLECULAR_FUNCTION">
      <att type="string" name="annotation.GO MOLECULAR_FUNCTION" value="protein binding"/>
    </att>
    <att type="string" name="annotation.Date" value="20070422"/>
    <att type="string" name="Column 5" value=""/>
    <att type="string" name="GeneID" value="418074"/>
    <att type="string" name="Column 16" value="UniProtKB"/>
    <att type="real" name="streak_vs_epi_exp" value="0.19"/>
    <att type="string" name="vizmap:ESM_sub1_16_51 NODE_LINE_WIDTH" value="5.0"/>
    <att type="string" name="annotation.Assigned_by" value="TJB"/>
    <att type="string" name="Column 3" value="XP_416310"/>
    <att type="string" name="annotation.DB" value="entrez_geneid"/>
    <att type="string" name="Column 10" value="P"/>
    <att type="integer" name="Column 15" value="20080501"/>
    <att type="string" name="GeneName" value="NUAK1"/>
    <att type="string" name="vizmap:ESM_sub1_16_51 NODE_FILL_COLOR" value="java.awt.Color[r=112,g=92,b=0]"/>
    <att type="real" name="meso_vs_streak_sig" value="0.0"/>
    <att type="string" name="Column 4" value="XP_416310"/>
    <att type="string" name="Column 9" value="InterPro:IPR017442"/>
    <att type="real" name="meso_vs_streak_exp" value="0.84"/>
    <att type="string" name="annotation.DB_Object_Type" value="Protein"/>
    <att type="string" name="annotation.DB_Object_Name" value="similar to KIAA0537 protein"/>
    <att type="string" name="ProductName" value="similar to KIAA0537 protein"/>
    <att type="string" name="annotation.Qualifier" value=""/>
    <att type="map" name="annotation.DB:Reference">
      <att type="string" name="GO:0005515" value="GenBank:XP_416310"/>
    </att>
    <att type="string" name="Column 1" value="entrez_geneid"/>
    <att type="string" name="Column 13" value="protein"/>
    <att type="list" name="cytoscape.alias.list">
      <att type="string" name="cytoscape.alias.list" value="PREDICTED: similar to KIAA0537 protein"/>
      <att type="string" name="cytoscape.alias.list" value="similar to KIAA0537 protein"/>
    </att>
    <att type="list" name="Column 6">
      <att type="string" name="Column 6" value="GO:0005515"/>
      <att type="string" name="Column 6" value="GO:0005515"/>
      <att type="string" name="Column 6" value="GO:0004674"/>
      <att type="string" name="Column 6" value="GO:0005524"/>
      <att type="string" name="Column 6" value="GO:0006468"/>
    </att>
    <att type="real" name="streak_vs_epi_sig" value="0.2"/>
    <att type="string" name="RefSeq" value="XP_416310"/>
    <att type="string" name="canonicalName" value="418074"/>
    <att type="string" name="Column 12" value="IPI00584367"/>
    <att type="string" name="Column 7" value="GOA:interpro|GO_REF:0000002"/>
    <att type="map" name="annotation.Evidence">
      <att type="string" name="GO:0005515" value="ISS"/>
    </att>
    <att type="string" name="Column 11" value="similar to KIAA0537 protein"/>
    <att type="string" name="Column 14" value="taxon:9031"/>
    <att type="string" name="Column 8" value="IEA"/>
    <att type="string" name="vizmap:ESM_sub1_16_51 NODE_HEIGHT" value="37.2236328125"/>
    <att type="string" name="annotation.With (or) From" value="UniProt:O60285"/>
    <graphics type="RECTANGLE" h="30.0" w="40.6943359375" x="2394.380126953125" y="672.986083984375" fill="#7a5200" width="0" outline="#fefeff" cy:nodeTransparency="1.0" cy:nodeLabelFont="Default-0-14" cy:borderLineType="solid"/>
  </node>
  <node label="374060" id="-6018">
    <att type="string" name="vizmap:ESM_sub1_16_51 NODE_WIDTH" value="50.0"/>
    <att type="string" name="RefSeqMRNA" value="NM_204221"/>
    <att type="string" name="vizmap:ESM_sub1_16_51 NODE_SHAPE" value="ELLIPSE"/>
    <att type="string" name="Column 5" value=""/>
    <att type="string" name="GeneID" value="374060"/>
    <att type="string" name="Column 16" value="UniProtKB"/>
    <att type="real" name="streak_vs_epi_exp" value="0.36"/>
    <att type="string" name="vizmap:ESM_sub1_16_51 NODE_LINE_WIDTH" value="0.0"/>
    <att type="string" name="Column 3" value="O57329"/>
    <att type="string" name="Column 10" value="C"/>
    <att type="integer" name="Column 15" value="20080501"/>
    <att type="string" name="GeneName" value="FZD7"/>
    <att type="string" name="vizmap:ESM_sub1_16_51 NODE_FILL_COLOR" value="java.awt.Color[r=120,g=84,b=0]"/>
    <att type="real" name="meso_vs_streak_sig" value="0.45"/>
    <att type="string" name="Column 4" value="FZD7_CHICK"/>
    <att type="string" name="Column 9" value="SP_KW:KW-0812"/>
    <att type="real" name="meso_vs_streak_exp" value="-0.15"/>
    <att type="string" name="ProductName" value="frizzled homolog 7"/>
    <att type="string" name="Column 1" value="entrez_geneid"/>
    <att type="string" name="Column 13" value="protein"/>
    <att type="list" name="cytoscape.alias.list">
      <att type="string" name="cytoscape.alias.list" value="374060"/>
    </att>
    <att type="list" name="Column 6">
      <att type="string" name="Column 6" value="GO:0004926"/>
      <att type="string" name="Column 6" value="GO:0004930"/>
      <att type="string" name="Column 6" value="GO:0007166"/>
      <att type="string" name="Column 6" value="GO:0016020"/>
      <att type="string" name="Column 6" value="GO:0004872"/>
      <att type="string" name="Column 6" value="GO:0004926"/>
      <att type="string" name="Column 6" value="GO:0004930"/>
      <att type="string" name="Column 6" value="GO:0007186"/>
      <att type="string" name="Column 6" value="GO:0007275"/>
      <att type="string" name="Column 6" value="GO:0016055"/>
      <att type="string" name="Column 6" value="GO:0016020"/>
      <att type="string" name="Column 6" value="GO:0016021"/>
    </att>
    <att type="real" name="streak_vs_epi_sig" value="0.03"/>
    <att type="string" name="RefSeq" value="NP_989552"/>
    <att type="string" name="canonicalName" value="374060"/>
    <att type="string" name="Column 12" value="IPI00585261"/>
    <att type="string" name="Column 7" value="GOA:spkw|GO_REF:0000004"/>
    <att type="string" name="Column 11" value="FZD7, FZ7: Frizzled-7 precursor"/>
    <att type="string" name="Column 14" value="taxon:9031"/>
    <att type="string" name="Column 8" value="IEA"/>
    <att type="string" name="vizmap:ESM_sub1_16_51 NODE_HEIGHT" value="50.0"/>
    <graphics type="ELLIPSE" h="30.0" w="68.03802490234375" x="339.56341552734375" y="1407.820068359375" fill="#8b4100" width="0" outline="#fefeff" cy:nodeTransparency="1.0" cy:nodeLabelFont="Default-0-14" cy:borderLineType="solid"/>
  </node>
  <node label="419448" id="-6186">
    <att type="string" name="vizmap:ESM_sub1_16_51 NODE_WIDTH" value="25.0"/>
    <att type="string" name="RefSeqMRNA" value="XM_417607"/>
    <att type="string" name="vizmap:ESM_sub1_16_51 NODE_SHAPE" value="RECT"/>
    <att type="string" name="Column 5" value=""/>
    <att type="string" name="GeneID" value="419448"/>
    <att type="string" name="Column 16" value="UniProtKB"/>
    <att type="real" name="streak_vs_epi_exp" value="-0.17"/>
    <att type="string" name="vizmap:ESM_sub1_16_51 NODE_LINE_WIDTH" value="0.0"/>
    <att type="string" name="Column 3" value="XP_417607"/>
    <att type="string" name="Column 10" value="C"/>
    <att type="integer" name="Column 15" value="20080501"/>
    <att type="string" name="GeneName" value="UBE4B"/>
    <att type="string" name="vizmap:ESM_sub1_16_51 NODE_FILL_COLOR" value="java.awt.Color[r=93,g=111,b=0]"/>
    <att type="real" name="meso_vs_streak_sig" value="0.5"/>
    <att type="string" name="Column 4" value="XP_417607"/>
    <att type="string" name="Column 9" value="InterPro:IPR003613"/>
    <att type="real" name="meso_vs_streak_exp" value="0.09"/>
    <att type="string" name="ProductName" value="similar to ubiquitin-fusion degradation protein"/>
    <att type="string" name="Column 1" value="entrez_geneid"/>
    <att type="string" name="Column 13" value="protein"/>
    <att type="list" name="cytoscape.alias.list">
      <att type="string" name="cytoscape.alias.list" value="419448"/>
    </att>
    <att type="list" name="Column 6">
      <att type="string" name="Column 6" value="GO:0004842"/>
      <att type="string" name="Column 6" value="GO:0016567"/>
      <att type="string" name="Column 6" value="GO:0000151"/>
    </att>
    <att type="real" name="streak_vs_epi_sig" value="0.26"/>
    <att type="string" name="RefSeq" value="XP_417607"/>
    <att type="string" name="canonicalName" value="419448"/>
    <att type="string" name="Column 12" value="IPI00594565"/>
    <att type="string" name="Column 7" value="GOA:interpro|GO_REF:0000002"/>
    <att type="string" name="Column 11" value="similar to ubiquitin-fusion degradation protein 2"/>
    <att type="string" name="Column 14" value="taxon:9031"/>
    <att type="string" name="Column 8" value="IEA"/>
    <att type="string" name="vizmap:ESM_sub1_16_51 NODE_HEIGHT" value="25.0"/>
    <graphics type="RECTANGLE" h="30.0" w="30.827880859375" x="1507.870361328125" y="2429.8759765625" fill="#557700" width="0" outline="#fefeff" cy:nodeTransparency="1.0" cy:nodeLabelFont="Default-0-14" cy:borderLineType="solid"/>
  </node>
  <node label="417666" id="-4292">
    <att type="string" name="vizmap:ESM_sub1_16_51 NODE_WIDTH" value="25.0"/>
    <att type="string" name="RefSeqMRNA" value="XM_415911"/>
    <att type="string" name="vizmap:ESM_sub1_16_51 NODE_SHAPE" value="RECT"/>
    <att type="string" name="GeneID" value="417666"/>
    <att type="real" name="streak_vs_epi_exp" value="-0.16"/>
    <att type="string" name="vizmap:ESM_sub1_16_51 NODE_LINE_WIDTH" value="0.0"/>
    <att type="string" name="GeneName" value="MRPS23"/>
    <att type="string" name="vizmap:ESM_sub1_16_51 NODE_FILL_COLOR" value="java.awt.Color[r=94,g=110,b=0]"/>
    <att type="real" name="meso_vs_streak_sig" value="0.0"/>
    <att type="real" name="meso_vs_streak_exp" value="0.97"/>
    <att type="string" name="ProductName" value="similar to Mitochondrial ribosomal protein S23"/>
    <att type="real" name="streak_vs_epi_sig" value="0.44"/>
    <att type="string" name="RefSeq" value="XP_415911"/>
    <att type="string" name="canonicalName" value="417666"/>
    <att type="string" name="vizmap:ESM_sub1_16_51 NODE_HEIGHT" value="25.0"/>
    <graphics type="RECTANGLE" h="30.0" w="29.609619140625" x="1675.0301513671875" y="557.8355712890625" fill="#567600" width="0" outline="#fefeff" cy:nodeTransparency="1.0" cy:nodeLabelFont="Default-0-14" cy:borderLineType="solid"/>
  </node>
  <node label="386575" id="-5941">
    <att type="string" name="vizmap:ESM_sub1_16_51 NODE_WIDTH" value="25.0"/>
    <att type="string" name="RefSeqMRNA" value="NM_204414"/>
    <att type="string" name="vizmap:ESM_sub1_16_51 NODE_SHAPE" value="RECT"/>
    <att type="string" name="Column 5" value=""/>
    <att type="string" name="GeneID" value="386575"/>
    <att type="string" name="Column 16" value="UniProtKB"/>
    <att type="real" name="streak_vs_epi_exp" value="-0.02"/>
    <att type="string" name="vizmap:ESM_sub1_16_51 NODE_LINE_WIDTH" value="0.0"/>
    <att type="string" name="Column 3" value="Q06066"/>
    <att type="string" name="Column 10" value="C"/>
    <att type="integer" name="Column 15" value="20080501"/>
    <att type="string" name="GeneName" value="YBX1"/>
    <att type="string" name="vizmap:ESM_sub1_16_51 NODE_FILL_COLOR" value="java.awt.Color[r=101,g=103,b=0]"/>
    <att type="real" name="meso_vs_streak_sig" value="0.51"/>
    <att type="string" name="Column 4" value="YBOX1_CHICK"/>
    <att type="string" name="Column 9" value="SP_KW:KW-0963"/>
    <att type="real" name="meso_vs_streak_exp" value="0.08"/>
    <att type="string" name="ProductName" value="nuclease sensitive element binding protein 1"/>
    <att type="string" name="Column 1" value="entrez_geneid"/>
    <att type="string" name="Column 13" value="protein"/>
    <att type="list" name="cytoscape.alias.list">
      <att type="string" name="cytoscape.alias.list" value="386575"/>
    </att>
    <att type="list" name="Column 6">
      <att type="string" name="Column 6" value="GO:0003677"/>
      <att type="string" name="Column 6" value="GO:0006355"/>
      <att type="string" name="Column 6" value="GO:0003677"/>
      <att type="string" name="Column 6" value="GO:0006355"/>
      <att type="string" name="Column 6" value="GO:0003677"/>
      <att type="string" name="Column 6" value="GO:0003723"/>
      <att type="string" name="Column 6" value="GO:0006350"/>
      <att type="string" name="Column 6" value="GO:0006355"/>
      <att type="string" name="Column 6" value="GO:0006397"/>
      <att type="string" name="Column 6" value="GO:0008380"/>
      <att type="string" name="Column 6" value="GO:0005634"/>
      <att type="string" name="Column 6" value="GO:0005737"/>
    </att>
    <att type="real" name="streak_vs_epi_sig" value="0.91"/>
    <att type="string" name="RefSeq" value="NP_989745"/>
    <att type="string" name="canonicalName" value="386575"/>
    <att type="string" name="Column 12" value="IPI00819706"/>
    <att type="string" name="Column 7" value="GOA:spkw|GO_REF:0000004"/>
    <att type="string" name="Column 11" value="YBX1, NSEP1, YB-1, YB1: Nuclease-sensitive element-binding protein 1"/>
    <att type="string" name="Column 14" value="taxon:9031"/>
    <att type="string" name="Column 8" value="IEA"/>
    <att type="string" name="vizmap:ESM_sub1_16_51 NODE_HEIGHT" value="25.0"/>
    <graphics type="RECTANGLE" h="30.0" w="26.3720703125" x="959.01904296875" y="2159.849365234375" fill="#646800" width="0" outline="#fefeff" cy:nodeTransparency="1.0" cy:nodeLabelFont="Default-0-14" cy:borderLineType="solid"/>
  </node>
  <node label="419556" id="-2165">
    <att type="string" name="vizmap:ESM_sub1_16_51 NODE_WIDTH" value="50.0"/>
    <att type="string" name="annotation.DB_Object_ID" value="419556"/>
    <att type="string" name="RefSeqMRNA" value="NM_001006308"/>
    <att type="string" name="vizmap:ESM_sub1_16_51 NODE_SHAPE" value="ELLIPSE"/>
    <att type="string" name="annotation.Date" value="20080505"/>
    <att type="string" name="Column 5" value=""/>
    <att type="string" name="GeneID" value="419556"/>
    <att type="string" name="Column 16" value="GBM"/>
    <att type="real" name="streak_vs_epi_exp" value="0.31"/>
    <att type="list" name="annotation.GO CELLULAR_COMPONENT">
      <att type="string" name="annotation.GO CELLULAR_COMPONENT" value="integral to membrane"/>
    </att>
    <att type="string" name="vizmap:ESM_sub1_16_51 NODE_LINE_WIDTH" value="2.0"/>
    <att type="string" name="annotation.Assigned_by" value="GBM"/>
    <att type="string" name="Column 3" value="Q5ZKW7"/>
    <att type="string" name="annotation.DB" value="entrez_geneid"/>
    <att type="string" name="Column 10" value="F"/>
    <att type="integer" name="Column 15" value="20080505"/>
    <att type="string" name="GeneName" value="WDR57"/>
    <att type="string" name="vizmap:ESM_sub1_16_51 NODE_FILL_COLOR" value="java.awt.Color[r=118,g=86,b=0]"/>
    <att type="real" name="meso_vs_streak_sig" value="0.0"/>
    <att type="string" name="Column 4" value="WDR57"/>
    <att type="string" name="Column 9" value="UniProt:Q96DI7"/>
    <att type="real" name="meso_vs_streak_exp" value="-0.67"/>
    <att type="list" name="annotation.GO BIOLOGICAL_PROCESS">
      <att type="string" name="annotation.GO BIOLOGICAL_PROCESS" value="one-carbon compound metabolic process"/>
    </att>
    <att type="string" name="annotation.DB_Object_Type" value="Protein"/>
    <att type="string" name="annotation.DB_Object_Name" value="similar to LOC402845 protein"/>
    <att type="string" name="ProductName" value="WD repeat domain 57 (U5 snRNP specific)"/>
    <att type="string" name="annotation.Qualifier" value=""/>
    <att type="map" name="annotation.DB:Reference">
      <att type="string" name="GO:0006730" value="UniProt:Q5ZKW7"/>
      <att type="string" name="GO:0016021" value="UniProt:Q5ZKW7"/>
    </att>
    <att type="string" name="Column 1" value="entrez_geneid"/>
    <att type="string" name="Column 13" value="Protein"/>
    <att type="list" name="cytoscape.alias.list">
      <att type="string" name="cytoscape.alias.list" value="PREDICTED: similar to LOC402845 protein"/>
      <att type="string" name="cytoscape.alias.list" value="similar to LOC402845 protein"/>
    </att>
    <att type="list" name="Column 6">
      <att type="string" name="Column 6" value="GO:0006730"/>
      <att type="string" name="Column 6" value="GO:0016021"/>
      <att type="string" name="Column 6" value="GO:0005515"/>
      <att type="string" name="Column 6" value="GO:0005515"/>
    </att>
    <att type="real" name="streak_vs_epi_sig" value="0.05"/>
    <att type="string" name="RefSeq" value="NP_001006308"/>
    <att type="string" name="canonicalName" value="419556"/>
    <att type="string" name="Column 12" value="RCJMB04_8n22"/>
    <att type="string" name="Column 7" value="UniProt:Q5ZKW7"/>
    <att type="map" name="annotation.Evidence">
      <att type="string" name="GO:0006730" value="ISS"/>
      <att type="string" name="GO:0016021" value="ISS"/>
    </att>
    <att type="string" name="Column 11" value="Putative uncharacterized protein"/>
    <att type="string" name="Column 14" value="taxon:9031"/>
    <att type="string" name="Column 8" value="ISS"/>
    <att type="string" name="vizmap:ESM_sub1_16_51 NODE_HEIGHT" value="50.0"/>
    <att type="string" name="annotation.With (or) From" value="UniProt:Q3URX0"/>
    <graphics type="ELLIPSE" h="30.0" w="66.6754150390625" x="739.1160888671875" y="1944.16357421875" fill="#864600" width="0" outline="#fefeff" cy:nodeTransparency="1.0" cy:nodeLabelFont="Default-0-14" cy:borderLineType="solid"/>
  </node>
  <node label="428779" id="-3212">
    <att type="string" name="vizmap:ESM_sub1_16_51 NODE_WIDTH" value="25.0"/>
    <att type="string" name="annotation.DB_Object_ID" value="428779"/>
    <att type="string" name="RefSeqMRNA" value="XM_426335"/>
    <att type="string" name="vizmap:ESM_sub1_16_51 NODE_SHAPE" value="RECT"/>
    <att type="list" name="annotation.GO MOLECULAR_FUNCTION">
      <att type="string" name="annotation.GO MOLECULAR_FUNCTION" value="transcription corepressor activity"/>
    </att>
    <att type="string" name="annotation.Date" value="20080505"/>
    <att type="string" name="Column 5" value=""/>
    <att type="string" name="GeneID" value="428779"/>
    <att type="string" name="Column 16" value="UniProtKB"/>
    <att type="string" name="vizmap:ESM_sub1_16_51 NODE_LINE_WIDTH" value="2.0"/>
    <att type="string" name="annotation.Assigned_by" value="GBM"/>
    <att type="string" name="Column 3" value="ENSGALP00000022184"/>
    <att type="string" name="annotation.DB" value="entrez_geneid"/>
    <att type="string" name="Column 10" value="F"/>
    <att type="integer" name="Column 15" value="20080501"/>
    <att type="string" name="GeneName" value="FGF20"/>
    <att type="string" name="vizmap:ESM_sub1_16_51 NODE_FILL_COLOR" value="java.awt.Color[r=254,g=254,b=255]"/>
    <att type="string" name="Column 4" value="ENSGALP00000022184"/>
    <att type="string" name="Column 9" value="InterPro:IPR002209"/>
    <att type="list" name="annotation.GO BIOLOGICAL_PROCESS">
      <att type="string" name="annotation.GO BIOLOGICAL_PROCESS" value="cell growth"/>
      <att type="string" name="annotation.GO BIOLOGICAL_PROCESS" value="multicellular organismal development"/>
    </att>
    <att type="string" name="annotation.DB_Object_Type" value="Protein"/>
    <att type="string" name="annotation.DB_Object_Name" value="similar to Cartilage homeoprotein 1"/>
    <att type="string" name="ProductName" value="similar to FGF-20"/>
    <att type="string" name="annotation.Qualifier" value=""/>
    <att type="map" name="annotation.DB:Reference">
      <att type="string" name="GO:0007275" value="GenBank:XP_426335"/>
      <att type="string" name="GO:0003714" value="GenBank:XP_426335"/>
      <att type="string" name="GO:0016049" value="GenBank:XP_426335"/>
    </att>
    <att type="string" name="Column 1" value="entrez_geneid"/>
    <att type="string" name="Column 13" value="protein"/>
    <att type="list" name="cytoscape.alias.list">
      <att type="string" name="cytoscape.alias.list" value="CART-1"/>
      <att type="string" name="cytoscape.alias.list" value="similar to Cartilage homeoprotein 1"/>
    </att>
    <att type="list" name="Column 6">
      <att type="string" name="Column 6" value="GO:0016049"/>
      <att type="string" name="Column 6" value="GO:0003714"/>
      <att type="string" name="Column 6" value="GO:0007275"/>
      <att type="string" name="Column 6" value="GO:0008083"/>
    </att>
    <att type="string" name="RefSeq" value="XP_426335"/>
    <att type="string" name="canonicalName" value="428779"/>
    <att type="string" name="Column 12" value="IPI00604004"/>
    <att type="string" name="Column 7" value="GOA:interpro|GO_REF:0000002"/>
    <att type="map" name="annotation.Evidence">
      <att type="string" name="GO:0007275" value="ISS"/>
      <att type="string" name="GO:0003714" value="ISS"/>
      <att type="string" name="GO:0016049" value="ISO"/>
    </att>
    <att type="string" name="Column 11" value=""/>
    <att type="string" name="Column 14" value="taxon:9031"/>
    <att type="string" name="Column 8" value="IEA"/>
    <att type="string" name="vizmap:ESM_sub1_16_51 NODE_HEIGHT" value="25.0"/>
    <att type="string" name="annotation.With (or) From" value="UniProt:Q15699"/>
    <graphics type="RECTANGLE" h="30.0" w="70.0" x="2002.522705078125" y="2532.442138671875" fill="#fefeff" width="0" outline="#fefeff" cy:nodeTransparency="1.0" cy:nodeLabelFont="Default-0-14" cy:borderLineType="solid"/>
  </node>
  <node label="419244" id="-8040">
    <att type="string" name="vizmap:ESM_sub1_16_51 NODE_WIDTH" value="50.0"/>
    <att type="string" name="annotation.DB_Object_ID" value="419244"/>
    <att type="string" name="RefSeqMRNA" value="XM_001233517"/>
    <att type="string" name="vizmap:ESM_sub1_16_51 NODE_SHAPE" value="ELLIPSE"/>
    <att type="list" name="annotation.GO MOLECULAR_FUNCTION">
      <att type="string" name="annotation.GO MOLECULAR_FUNCTION" value="transferase activity"/>
      <att type="string" name="annotation.GO MOLECULAR_FUNCTION" value="translation elongation factor activity"/>
    </att>
    <att type="string" name="annotation.Date" value="20080505"/>
    <att type="string" name="Column 5" value=""/>
    <att type="string" name="GeneID" value="419244"/>
    <att type="string" name="Column 16" value="UniProtKB"/>
    <att type="real" name="streak_vs_epi_exp" value="-0.71"/>
    <att type="list" name="annotation.GO CELLULAR_COMPONENT">
      <att type="string" name="annotation.GO CELLULAR_COMPONENT" value="cytoplasm"/>
      <att type="string" name="annotation.GO CELLULAR_COMPONENT" value="eukaryotic translation elongation factor 1 complex"/>
    </att>
    <att type="string" name="vizmap:ESM_sub1_16_51 NODE_LINE_WIDTH" value="2.0"/>
    <att type="string" name="annotation.Assigned_by" value="GBM"/>
    <att type="string" name="Column 3" value="Q6PTX1"/>
    <att type="string" name="annotation.DB" value="entrez_geneid"/>
    <att type="string" name="Column 10" value="F"/>
    <att type="integer" name="Column 15" value="20080501"/>
    <att type="string" name="GeneName" value="EEF1A2"/>
    <att type="string" name="vizmap:ESM_sub1_16_51 NODE_FILL_COLOR" value="java.awt.Color[r=66,g=138,b=0]"/>
    <att type="real" name="meso_vs_streak_sig" value="0.0"/>
    <att type="string" name="Column 4" value="Q6PTX1_CHICK"/>
    <att type="string" name="Column 9" value="InterPro:IPR000795"/>
    <att type="real" name="meso_vs_streak_exp" value="0.65"/>
    <att type="list" name="annotation.GO BIOLOGICAL_PROCESS">
      <att type="string" name="annotation.GO BIOLOGICAL_PROCESS" value="anti-apoptosis"/>
      <att type="string" name="annotation.GO BIOLOGICAL_PROCESS" value="translational elongation"/>
    </att>
    <att type="string" name="annotation.DB_Object_Type" value="Protein"/>
    <att type="string" name="annotation.DB_Object_Name" value="hypothetical protein"/>
    <att type="string" name="ProductName" value="eukaryotic translation elongation factor 1 alpha"/>
    <att type="string" name="annotation.Qualifier" value=""/>
    <att type="map" name="annotation.DB:Reference">
      <att type="string" name="GO:0005853" value="GenBank:XP_001233518"/>
      <att type="string" name="GO:0006916" value="GenBank:XP_001233518"/>
      <att type="string" name="GO:0006414" value="GenBank:XP_001233518"/>
      <att type="string" name="GO:0016740" value="GenBank:XP_001233518"/>
      <att type="string" name="GO:0003746" value="GenBank:XP_001233518"/>
      <att type="string" name="GO:0005737" value="GenBank:XP_001233518"/>
    </att>
    <att type="string" name="Column 1" value="entrez_geneid"/>
    <att type="string" name="Column 13" value="protein"/>
    <att type="list" name="cytoscape.alias.list">
      <att type="string" name="cytoscape.alias.list" value="PREDICTED: hypothetical protein"/>
      <att type="string" name="cytoscape.alias.list" value="hypothetical protein"/>
    </att>
    <att type="list" name="Column 6">
      <att type="string" name="Column 6" value="GO:0005737"/>
      <att type="string" name="Column 6" value="GO:0006414"/>
      <att type="string" name="Column 6" value="GO:0006414"/>
      <att type="string" name="Column 6" value="GO:0006916"/>
      <att type="string" name="Column 6" value="GO:0003746"/>
      <att type="string" name="Column 6" value="GO:0005737"/>
      <att type="string" name="Column 6" value="GO:0005853"/>
      <att type="string" name="Column 6" value="GO:0016740"/>
      <att type="string" name="Column 6" value="GO:0003746"/>
      <att type="string" name="Column 6" value="GO:0003924"/>
      <att type="string" name="Column 6" value="GO:0005525"/>
      <att type="string" name="Column 6" value="GO:0006414"/>
      <att type="string" name="Column 6" value="GO:0005737"/>
      <att type="string" name="Column 6" value="GO:0000166"/>
      <att type="string" name="Column 6" value="GO:0003746"/>
      <att type="string" name="Column 6" value="GO:0003924"/>
      <att type="string" name="Column 6" value="GO:0005525"/>
    </att>
    <att type="real" name="streak_vs_epi_sig" value="0.0"/>
    <att type="string" name="RefSeq" value="XP_001233518"/>
    <att type="string" name="canonicalName" value="419244"/>
    <att type="string" name="Column 12" value="IPI00818126"/>
    <att type="string" name="Column 7" value="GOA:interpro|GO_REF:0000002"/>
    <att type="map" name="annotation.Evidence">
      <att type="string" name="GO:0005853" value="ISO"/>
      <att type="string" name="GO:0006916" value="ISO"/>
      <att type="string" name="GO:0006414" value="ISO"/>
      <att type="string" name="GO:0016740" value="ISS"/>
      <att type="string" name="GO:0003746" value="ISO"/>
      <att type="string" name="GO:0005737" value="ISO"/>
    </att>
    <att type="string" name="Column 11" value="EF1A: Elongation factor 1 alpha (Fragment)"/>
    <att type="string" name="Column 14" value="taxon:9031"/>
    <att type="string" name="Column 8" value="IEA"/>
    <att type="string" name="vizmap:ESM_sub1_16_51 NODE_HEIGHT" value="50.0"/>
    <att type="string" name="annotation.With (or) From" value="UniProt:Q91YQ5"/>
    <graphics type="ELLIPSE" h="30.0" w="70.08203125" x="1509.32470703125" y="1231.0960693359375" fill="#1eae00" width="0" outline="#fefeff" cy:nodeTransparency="1.0" cy:nodeLabelFont="Default-0-14" cy:borderLineType="solid"/>
  </node>
  <node label="415783" id="-3936">
    <att type="string" name="vizmap:ESM_sub1_16_51 NODE_WIDTH" value="25.0"/>
    <att type="string" name="RefSeqMRNA" value="NM_001006128"/>
    <att type="string" name="vizmap:ESM_sub1_16_51 NODE_SHAPE" value="RECT"/>
    <att type="string" name="Column 5" value=""/>
    <att type="string" name="GeneID" value="415783"/>
    <att type="string" name="Column 16" value="UniProtKB"/>
    <att type="real" name="streak_vs_epi_exp" value="-0.31"/>
    <att type="string" name="vizmap:ESM_sub1_16_51 NODE_LINE_WIDTH" value="0.0"/>
    <att type="string" name="Column 3" value="Q7LZP0"/>
    <att type="string" name="Column 10" value="C"/>
    <att type="integer" name="Column 15" value="20080501"/>
    <att type="string" name="GeneName" value="GPI"/>
    <att type="string" name="vizmap:ESM_sub1_16_51 NODE_FILL_COLOR" value="java.awt.Color[r=86,g=118,b=0]"/>
    <att type="real" name="meso_vs_streak_sig" value="0.31"/>
    <att type="string" name="Column 4" value="Q7LZP0_CHICK"/>
    <att type="string" name="Column 9" value="SP_KW:KW-0963"/>
    <att type="real" name="meso_vs_streak_exp" value="0.55"/>
    <att type="string" name="ProductName" value="glucose phosphate isomerase"/>
    <att type="string" name="Column 1" value="entrez_geneid"/>
    <att type="string" name="Column 13" value="protein"/>
    <att type="list" name="cytoscape.alias.list">
      <att type="string" name="cytoscape.alias.list" value="415783"/>
    </att>
    <att type="list" name="Column 6">
      <att type="string" name="Column 6" value="GO:0004347"/>
      <att type="string" name="Column 6" value="GO:0006094"/>
      <att type="string" name="Column 6" value="GO:0006096"/>
      <att type="string" name="Column 6" value="GO:0004347"/>
      <att type="string" name="Column 6" value="GO:0016853"/>
      <att type="string" name="Column 6" value="GO:0006094"/>
      <att type="string" name="Column 6" value="GO:0006096"/>
      <att type="string" name="Column 6" value="GO:0005737"/>
      <att type="string" name="Column 6" value="GO:0004347"/>
      <att type="string" name="Column 6" value="GO:0016853"/>
      <att type="string" name="Column 6" value="GO:0006094"/>
      <att type="string" name="Column 6" value="GO:0006096"/>
      <att type="string" name="Column 6" value="GO:0005737"/>
    </att>
    <att type="real" name="streak_vs_epi_sig" value="0.65"/>
    <att type="string" name="RefSeq" value="NP_001006128"/>
    <att type="string" name="canonicalName" value="415783"/>
    <att type="string" name="Column 12" value="IPI00822935"/>
    <att type="string" name="Column 7" value="GOA:spkw|GO_REF:0000004"/>
    <att type="string" name="Column 11" value="Glucose-6-phosphate isomerase (Fragment)"/>
    <att type="string" name="Column 14" value="taxon:9031"/>
    <att type="string" name="Column 8" value="IEA"/>
    <att type="string" name="vizmap:ESM_sub1_16_51 NODE_HEIGHT" value="25.0"/>
    <graphics type="RECTANGLE" h="30.0" w="28.1884765625" x="1490.0369873046875" y="164.72610473632812" fill="#468600" width="0" outline="#fefeff" cy:nodeTransparency="1.0" cy:nodeLabelFont="Default-0-14" cy:borderLineType="solid"/>
  </node>
  <node label="768522" id="-8012">
    <att type="string" name="vizmap:ESM_sub1_16_51 NODE_WIDTH" value="25.0"/>
    <att type="string" name="annotation.DB_Object_ID" value="768522"/>
    <att type="string" name="RefSeqMRNA" value="XM_001231466"/>
    <att type="string" name="vizmap:ESM_sub1_16_51 NODE_SHAPE" value="RECT"/>
    <att type="list" name="annotation.GO MOLECULAR_FUNCTION">
      <att type="string" name="annotation.GO MOLECULAR_FUNCTION" value="calcium ion binding"/>
      <att type="string" name="annotation.GO MOLECULAR_FUNCTION" value="protein binding"/>
      <att type="string" name="annotation.GO MOLECULAR_FUNCTION" value="translation release factor activity"/>
    </att>
    <att type="string" name="annotation.Date" value="20080505"/>
    <att type="string" name="Column 5" value=""/>
    <att type="string" name="GeneID" value="768522"/>
    <att type="string" name="Column 16" value="UniProtKB"/>
    <att type="real" name="streak_vs_epi_exp" value="-0.08"/>
    <att type="string" name="vizmap:ESM_sub1_16_51 NODE_LINE_WIDTH" value="2.0"/>
    <att type="string" name="annotation.Assigned_by" value="GBM"/>
    <att type="string" name="Column 3" value="XP_001231467"/>
    <att type="string" name="annotation.DB" value="entrez_geneid"/>
    <att type="string" name="Column 10" value="F"/>
    <att type="integer" name="Column 15" value="20080501"/>
    <att type="string" name="GeneName" value="GSPT1"/>
    <att type="string" name="vizmap:ESM_sub1_16_51 NODE_FILL_COLOR" value="java.awt.Color[r=98,g=106,b=0]"/>
    <att type="real" name="meso_vs_streak_sig" value="0.06"/>
    <att type="string" name="Column 4" value="XP_001231467"/>
    <att type="string" name="Column 9" value="InterPro:IPR000795"/>
    <att type="real" name="meso_vs_streak_exp" value="0.3"/>
    <att type="list" name="annotation.GO BIOLOGICAL_PROCESS">
      <att type="string" name="annotation.GO BIOLOGICAL_PROCESS" value="digestion"/>
    </att>
    <att type="string" name="annotation.DB_Object_Type" value="Protein"/>
    <att type="string" name="annotation.DB_Object_Name" value="hypothetical protein LOC420588 isoform 1 "/>
    <att type="string" name="ProductName" value="similar to GSPT1 protein"/>
    <att type="string" name="annotation.Qualifier" value=""/>
    <att type="map" name="annotation.DB:Reference">
      <att type="string" name="GO:0005515" value="GenBank:XP_001231467"/>
      <att type="string" name="GO:0003747" value="GenBank:XP_001231467"/>
      <att type="string" name="GO:0007586" value="GenBank:XP_001231467"/>
      <att type="string" name="GO:0005509" value="GenBank:XP_001231467"/>
    </att>
    <att type="string" name="Column 1" value="entrez_geneid"/>
    <att type="string" name="Column 13" value="protein"/>
    <att type="list" name="cytoscape.alias.list">
      <att type="string" name="cytoscape.alias.list" value="PREDICTED: hypothetical protein LOC420588 isoform 1 "/>
      <att type="string" name="cytoscape.alias.list" value="hypothetical protein LOC420588 isoform 1 "/>
    </att>
    <att type="list" name="Column 6">
      <att type="string" name="Column 6" value="GO:0003747"/>
      <att type="string" name="Column 6" value="GO:0005515"/>
      <att type="string" name="Column 6" value="GO:0005515"/>
      <att type="string" name="Column 6" value="GO:0007586"/>
      <att type="string" name="Column 6" value="GO:0005509"/>
      <att type="string" name="Column 6" value="GO:0001584"/>
      <att type="string" name="Column 6" value="GO:0007186"/>
      <att type="string" name="Column 6" value="GO:0016021"/>
      <att type="string" name="Column 6" value="GO:0003747"/>
      <att type="string" name="Column 6" value="GO:0003924"/>
      <att type="string" name="Column 6" value="GO:0005525"/>
      <att type="string" name="Column 6" value="GO:0006415"/>
      <att type="string" name="Column 6" value="GO:0003924"/>
      <att type="string" name="Column 6" value="GO:0005525"/>
    </att>
    <att type="real" name="streak_vs_epi_sig" value="0.66"/>
    <att type="string" name="RefSeq" value="XP_001231467"/>
    <att type="string" name="canonicalName" value="768522"/>
    <att type="string" name="Column 12" value="IPI00593929"/>
    <att type="string" name="Column 7" value="GOA:interpro|GO_REF:0000002"/>
    <att type="map" name="annotation.Evidence">
      <att type="string" name="GO:0005515" value="ISS"/>
      <att type="string" name="GO:0003747" value="ISO"/>
      <att type="string" name="GO:0007586" value="ISS"/>
      <att type="string" name="GO:0005509" value="ISS"/>
    </att>
    <att type="string" name="Column 11" value="similar to GSPT1 protein"/>
    <att type="string" name="Column 14" value="taxon:9031"/>
    <att type="string" name="Column 8" value="IEA"/>
    <att type="string" name="vizmap:ESM_sub1_16_51 NODE_HEIGHT" value="25.0"/>
    <att type="string" name="annotation.With (or) From" value="UniProt:Q9Y6U3"/>
    <graphics type="RECTANGLE" h="30.0" w="28.120849609375" x="1387.2501220703125" y="1118.392822265625" fill="#5e6e00" width="0" outline="#fefeff" cy:nodeTransparency="1.0" cy:nodeLabelFont="Default-0-14" cy:borderLineType="solid"/>
  </node>
  <node label="395820" id="-7225">
    <att type="string" name="vizmap:ESM_sub1_16_51 NODE_WIDTH" value="50.0"/>
    <att type="string" name="annotation.DB_Object_ID" value="395820"/>
    <att type="string" name="RefSeqMRNA" value="NM_204973"/>
    <att type="string" name="vizmap:ESM_sub1_16_51 NODE_SHAPE" value="ELLIPSE"/>
    <att type="list" name="annotation.GO MOLECULAR_FUNCTION">
      <att type="string" name="annotation.GO MOLECULAR_FUNCTION" value="Notch binding"/>
      <att type="string" name="annotation.GO MOLECULAR_FUNCTION" value="protein binding"/>
    </att>
    <att type="string" name="annotation.Date" value="20060410"/>
    <att type="string" name="Column 5" value=""/>
    <att type="string" name="GeneID" value="395820"/>
    <att type="string" name="Column 16" value="AgBase"/>
    <att type="real" name="streak_vs_epi_exp" value="2.78"/>
    <att type="list" name="annotation.GO CELLULAR_COMPONENT">
      <att type="string" name="annotation.GO CELLULAR_COMPONENT" value="cytoplasmic vesicle"/>
      <att type="string" name="annotation.GO CELLULAR_COMPONENT" value="plasma membrane"/>
    </att>
    <att type="string" name="vizmap:ESM_sub1_16_51 NODE_LINE_WIDTH" value="2.0"/>
    <att type="string" name="annotation.Assigned_by" value="AgBase"/>
    <att type="string" name="Column 3" value="Q90656"/>
    <att type="string" name="annotation.DB" value="entrez_geneid"/>
    <att type="string" name="Column 10" value="C"/>
    <att type="integer" name="Column 15" value="20061004"/>
    <att type="string" name="GeneName" value="DLL1"/>
    <att type="string" name="vizmap:ESM_sub1_16_51 NODE_FILL_COLOR" value="java.awt.Color[r=204,g=0,b=0]"/>
    <att type="real" name="meso_vs_streak_sig" value="0.0"/>
    <att type="string" name="Column 4" value="Q90656_CHICK"/>
    <att type="string" name="Column 9" value="UniProt:Q61483"/>
    <att type="real" name="meso_vs_streak_exp" value="-1.86"/>
    <att type="list" name="annotation.GO BIOLOGICAL_PROCESS">
      <att type="string" name="annotation.GO BIOLOGICAL_PROCESS" value="compartment specification"/>
      <att type="string" name="annotation.GO BIOLOGICAL_PROCESS" value="determination of left/right symmetry"/>
      <att type="string" name="annotation.GO BIOLOGICAL_PROCESS" value="negative regulation of auditory receptor cell differentiation"/>
      <att type="string" name="annotation.GO BIOLOGICAL_PROCESS" value="negative regulation of cell differentiation"/>
      <att type="string" name="annotation.GO BIOLOGICAL_PROCESS" value="somite specification"/>
    </att>
    <att type="string" name="annotation.DB_Object_Type" value="Protein"/>
    <att type="string" name="annotation.DB_Object_Name" value="delta-like 1"/>
    <att type="string" name="ProductName" value="delta-like 1"/>
    <att type="string" name="annotation.Qualifier" value=""/>
    <att type="map" name="annotation.DB:Reference">
      <att type="string" name="GO:0005515" value="UniProt:Q90656"/>
      <att type="string" name="GO:0031410" value="UniProt:Q90656"/>
      <att type="string" name="GO:0045596" value="UniProt:Q90656"/>
      <att type="string" name="GO:0005886" value="UniProt:Q90656"/>
      <att type="string" name="GO:0007368" value="UniProt:Q90656"/>
      <att type="string" name="GO:0045608" value="UniProt:Q90656"/>
      <att type="string" name="GO:0005112" value="UniProt:Q90656"/>
      <att type="string" name="GO:0001757" value="UniProt:Q90656"/>
      <att type="string" name="GO:0007386" value="UniProt:Q90656"/>
    </att>
    <att type="string" name="Column 1" value="entrez_geneid"/>
    <att type="string" name="Column 13" value="protein"/>
    <att type="list" name="cytoscape.alias.list">
      <att type="string" name="cytoscape.alias.list" value="Delta1"/>
      <att type="string" name="cytoscape.alias.list" value="Drosophila Delta homolog 1"/>
      <att type="string" name="cytoscape.alias.list" value="H-Delta-1"/>
      <att type="string" name="cytoscape.alias.list" value="delta-like 1"/>
    </att>
    <att type="list" name="Column 6">
      <att type="string" name="Column 6" value="GO:0005886"/>
      <att type="string" name="Column 6" value="GO:0031410"/>
      <att type="string" name="Column 6" value="GO:0005112"/>
      <att type="string" name="Column 6" value="GO:0005112"/>
      <att type="string" name="Column 6" value="GO:0005112"/>
      <att type="string" name="Column 6" value="GO:0005515"/>
      <att type="string" name="Column 6" value="GO:0001757"/>
      <att type="string" name="Column 6" value="GO:0007386"/>
      <att type="string" name="Column 6" value="GO:0045596"/>
      <att type="string" name="Column 6" value="GO:0045608"/>
      <att type="string" name="Column 6" value="GO:0007368"/>
      <att type="string" name="Column 6" value="GO:0045596"/>
      <att type="string" name="Column 6" value="GO:0005515"/>
      <att type="string" name="Column 6" value="GO:0005112"/>
      <att type="string" name="Column 6" value="GO:0005112"/>
      <att type="string" name="Column 6" value="GO:0005112"/>
      <att type="string" name="Column 6" value="GO:0005509"/>
      <att type="string" name="Column 6" value="GO:0005515"/>
      <att type="string" name="Column 6" value="GO:0001757"/>
      <att type="string" name="Column 6" value="GO:0007154"/>
      <att type="string" name="Column 6" value="GO:0007219"/>
      <att type="string" name="Column 6" value="GO:0007275"/>
      <att type="string" name="Column 6" value="GO:0007368"/>
      <att type="string" name="Column 6" value="GO:0007386"/>
      <att type="string" name="Column 6" value="GO:0045596"/>
      <att type="string" name="Column 6" value="GO:0005886"/>
      <att type="string" name="Column 6" value="GO:0016021"/>
      <att type="string" name="Column 6" value="GO:0031410"/>
    </att>
    <att type="real" name="streak_vs_epi_sig" value="0.0"/>
    <att type="string" name="RefSeq" value="NP_990304"/>
    <att type="string" name="canonicalName" value="395820"/>
    <att type="string" name="Column 12" value="IPI00592713"/>
    <att type="string" name="Column 7" value="UniProt:Q90656"/>
    <att type="map" name="annotation.Evidence">
      <att type="string" name="GO:0005515" value="ISS"/>
      <att type="string" name="GO:0031410" value="ISS"/>
      <att type="string" name="GO:0045596" value="ISS"/>
      <att type="string" name="GO:0005886" value="ISS"/>
      <att type="string" name="GO:0007368" value="ISS"/>
      <att type="string" name="GO:0045608" value="ISS"/>
      <att type="string" name="GO:0005112" value="ISS"/>
      <att type="string" name="GO:0001757" value="ISS"/>
      <att type="string" name="GO:0007386" value="ISS"/>
    </att>
    <att type="string" name="Column 11" value="C-Delta-1"/>
    <att type="string" name="Column 14" value="taxon:9031"/>
    <att type="string" name="Column 8" value="ISS"/>
    <att type="string" name="vizmap:ESM_sub1_16_51 NODE_HEIGHT" value="50.0"/>
    <att type="string" name="annotation.With (or) From" value="UniProt:Q61483"/>
    <graphics type="ELLIPSE" h="30.0" w="70.0819091796875" x="161.5294647216797" y="1478.267822265625" fill="#cc0000" width="0" outline="#fefeff" cy:nodeTransparency="1.0" cy:nodeLabelFont="Default-0-14" cy:borderLineType="solid"/>
  </node>
  <node label="374182" id="-6330">
    <att type="string" name="vizmap:ESM_sub1_16_51 NODE_WIDTH" value="25.0"/>
    <att type="string" name="annotation.DB_Object_ID" value="374182"/>
    <att type="string" name="RefSeqMRNA" value="XM_419954"/>
    <att type="string" name="vizmap:ESM_sub1_16_51 NODE_SHAPE" value="RECT"/>
    <att type="list" name="annotation.GO MOLECULAR_FUNCTION">
      <att type="string" name="annotation.GO MOLECULAR_FUNCTION" value="protein binding"/>
    </att>
    <att type="string" name="annotation.Date" value="20080502"/>
    <att type="string" name="Column 5" value=""/>
    <att type="string" name="GeneID" value="374182"/>
    <att type="string" name="Column 16" value="UniProtKB"/>
    <att type="real" name="streak_vs_epi_exp" value="0.1"/>
    <att type="string" name="vizmap:ESM_sub1_16_51 NODE_LINE_WIDTH" value="5.0"/>
    <att type="string" name="annotation.Assigned_by" value="TJB"/>
    <att type="string" name="Column 3" value="XP_419954"/>
    <att type="string" name="annotation.DB" value="entrez_geneid"/>
    <att type="string" name="Column 10" value="C"/>
    <att type="integer" name="Column 15" value="20080501"/>
    <att type="string" name="GeneName" value="ROCK2"/>
    <att type="string" name="vizmap:ESM_sub1_16_51 NODE_FILL_COLOR" value="java.awt.Color[r=107,g=97,b=0]"/>
    <att type="real" name="meso_vs_streak_sig" value="0.73"/>
    <att type="string" name="Column 4" value="XP_419954"/>
    <att type="string" name="Column 9" value="InterPro:IPR000861"/>
    <att type="real" name="meso_vs_streak_exp" value="0.07"/>
    <att type="string" name="annotation.DB_Object_Type" value="Protein"/>
    <att type="string" name="annotation.DB_Object_Name" value="similar to Rho-associated kinase"/>
    <att type="string" name="ProductName" value="similar to Rho-associated kinase"/>
    <att type="string" name="annotation.Qualifier" value=""/>
    <att type="map" name="annotation.DB:Reference">
      <att type="string" name="GO:0005515" value="GenBank:XP_419954"/>
    </att>
    <att type="string" name="Column 1" value="entrez_geneid"/>
    <att type="string" name="Column 13" value="protein"/>
    <att type="list" name="cytoscape.alias.list">
      <att type="string" name="cytoscape.alias.list" value="PREDICTED: similar to Rho-associated kinase"/>
      <att type="string" name="cytoscape.alias.list" value="similar to Rho-associated kinase"/>
    </att>
    <att type="list" name="Column 6">
      <att type="string" name="Column 6" value="GO:0005515"/>
      <att type="string" name="Column 6" value="GO:0003674"/>
      <att type="string" name="Column 6" value="GO:0005575"/>
      <att type="string" name="Column 6" value="GO:0008150"/>
      <att type="string" name="Column 6" value="GO:0005575"/>
      <att type="string" name="Column 6" value="GO:0004674"/>
      <att type="string" name="Column 6" value="GO:0004713"/>
      <att type="string" name="Column 6" value="GO:0005515"/>
      <att type="string" name="Column 6" value="GO:0005524"/>
      <att type="string" name="Column 6" value="GO:0000910"/>
      <att type="string" name="Column 6" value="GO:0006468"/>
      <att type="string" name="Column 6" value="GO:0007242"/>
      <att type="string" name="Column 6" value="GO:0005622"/>
      <att type="string" name="Column 6" value="GO:0004674"/>
      <att type="string" name="Column 6" value="GO:0005515"/>
      <att type="string" name="Column 6" value="GO:0005524"/>
      <att type="string" name="Column 6" value="GO:0000910"/>
      <att type="string" name="Column 6" value="GO:0006468"/>
      <att type="string" name="Column 6" value="GO:0007242"/>
      <att type="string" name="Column 6" value="GO:0005622"/>
    </att>
    <att type="real" name="streak_vs_epi_sig" value="0.42"/>
    <att type="string" name="RefSeq" value="XP_419954"/>
    <att type="string" name="canonicalName" value="374182"/>
    <att type="string" name="Column 12" value="IPI00680909"/>
    <att type="string" name="Column 7" value="GOA:interpro|GO_REF:0000002"/>
    <att type="map" name="annotation.Evidence">
      <att type="string" name="GO:0005515" value="ISO"/>
    </att>
    <att type="string" name="Column 11" value="similar to Rho-associated kinase"/>
    <att type="string" name="Column 14" value="taxon:9031"/>
    <att type="string" name="Column 8" value="IEA"/>
    <att type="string" name="vizmap:ESM_sub1_16_51 NODE_HEIGHT" value="25.0"/>
    <att type="string" name="annotation.With (or) From" value="UniProt:O75116"/>
    <graphics type="RECTANGLE" h="30.0" w="29.7449951171875" x="676.27197265625" y="1105.7757568359375" fill="#705c00" width="0" outline="#fefeff" cy:nodeTransparency="1.0" cy:nodeLabelFont="Default-0-14" cy:borderLineType="solid"/>
  </node>
  <node label="415451" id="-6964">
    <att type="string" name="vizmap:ESM_sub1_16_51 NODE_WIDTH" value="25.0"/>
    <att type="string" name="annotation.DB_Object_ID" value="415451"/>
    <att type="string" name="RefSeqMRNA" value="XM_413830"/>
    <att type="string" name="vizmap:ESM_sub1_16_51 NODE_SHAPE" value="RECT"/>
    <att type="list" name="annotation.GO MOLECULAR_FUNCTION">
      <att type="string" name="annotation.GO MOLECULAR_FUNCTION" value="NADH dehydrogenase activity"/>
      <att type="string" name="annotation.GO MOLECULAR_FUNCTION" value="protein binding"/>
    </att>
    <att type="string" name="annotation.Date" value="20080505"/>
    <att type="string" name="Column 5" value=""/>
    <att type="string" name="GeneID" value="415451"/>
    <att type="string" name="Column 16" value="UniProtKB"/>
    <att type="real" name="streak_vs_epi_exp" value="-0.02"/>
    <att type="list" name="annotation.GO CELLULAR_COMPONENT">
      <att type="string" name="annotation.GO CELLULAR_COMPONENT" value="cytoplasm"/>
      <att type="string" name="annotation.GO CELLULAR_COMPONENT" value="intracellular"/>
    </att>
    <att type="string" name="vizmap:ESM_sub1_16_51 NODE_LINE_WIDTH" value="2.0"/>
    <att type="string" name="annotation.Assigned_by" value="GBM"/>
    <att type="string" name="Column 3" value="ENSGALP00000009470"/>
    <att type="string" name="annotation.DB" value="entrez_geneid"/>
    <att type="string" name="Column 10" value="P"/>
    <att type="integer" name="Column 15" value="20080501"/>
    <att type="string" name="GeneName" value="USP8"/>
    <att type="string" name="vizmap:ESM_sub1_16_51 NODE_FILL_COLOR" value="java.awt.Color[r=101,g=103,b=0]"/>
    <att type="real" name="meso_vs_streak_sig" value="0.0"/>
    <att type="string" name="Column 4" value="ENSGALP00000009470"/>
    <att type="string" name="Column 9" value="InterPro:IPR001394"/>
    <att type="real" name="meso_vs_streak_exp" value="0.73"/>
    <att type="list" name="annotation.GO BIOLOGICAL_PROCESS">
      <att type="string" name="annotation.GO BIOLOGICAL_PROCESS" value="Ras protein signal transduction"/>
    </att>
    <att type="string" name="annotation.DB_Object_Type" value="Protein"/>
    <att type="string" name="annotation.DB_Object_Name" value="hypothetical protein"/>
    <att type="string" name="ProductName" value="similar to KIAA0055"/>
    <att type="string" name="annotation.Qualifier" value=""/>
    <att type="map" name="annotation.DB:Reference">
      <att type="string" name="GO:0005515" value="GenBank:XP_413830"/>
      <att type="string" name="GO:0005737" value="GenBank:XP_413830"/>
      <att type="string" name="GO:0003954" value="GenBank:XP_413830"/>
      <att type="string" name="GO:0007265" value="GenBank:XP_413830"/>
      <att type="string" name="GO:0005622" value="GenBank:XP_413830"/>
    </att>
    <att type="string" name="Column 1" value="entrez_geneid"/>
    <att type="string" name="Column 13" value="protein"/>
    <att type="list" name="cytoscape.alias.list">
      <att type="string" name="cytoscape.alias.list" value="PREDICTED: hypothetical protein"/>
      <att type="string" name="cytoscape.alias.list" value="hypothetical protein"/>
    </att>
    <att type="list" name="Column 6">
      <att type="string" name="Column 6" value="GO:0005622"/>
      <att type="string" name="Column 6" value="GO:0005622"/>
      <att type="string" name="Column 6" value="GO:0005515"/>
      <att type="string" name="Column 6" value="GO:0005515"/>
      <att type="string" name="Column 6" value="GO:0007265"/>
      <att type="string" name="Column 6" value="GO:0005737"/>
      <att type="string" name="Column 6" value="GO:0003954"/>
      <att type="string" name="Column 6" value="GO:0003690"/>
      <att type="string" name="Column 6" value="GO:0004221"/>
      <att type="string" name="Column 6" value="GO:0005515"/>
      <att type="string" name="Column 6" value="GO:0006265"/>
      <att type="string" name="Column 6" value="GO:0006511"/>
    </att>
    <att type="real" name="streak_vs_epi_sig" value="0.9"/>
    <att type="string" name="RefSeq" value="XP_413830"/>
    <att type="string" name="canonicalName" value="415451"/>
    <att type="string" name="Column 12" value="IPI00592203"/>
    <att type="string" name="Column 7" value="GOA:interpro|GO_REF:0000002"/>
    <att type="map" name="annotation.Evidence">
      <att type="string" name="GO:0005515" value="ISO"/>
      <att type="string" name="GO:0005737" value="ISS"/>
      <att type="string" name="GO:0003954" value="ISS"/>
      <att type="string" name="GO:0007265" value="ISO"/>
      <att type="string" name="GO:0005622" value="ISS"/>
    </att>
    <att type="string" name="Column 11" value=""/>
    <att type="string" name="Column 14" value="taxon:9031"/>
    <att type="string" name="Column 8" value="IEA"/>
    <att type="string" name="vizmap:ESM_sub1_16_51 NODE_HEIGHT" value="25.0"/>
    <att type="string" name="annotation.With (or) From" value="UniProt:Q9DCJ5"/>
    <graphics type="RECTANGLE" h="30.0" w="26.433349609375" x="1181.9364013671875" y="1398.0465087890625" fill="#646800" width="0" outline="#fefeff" cy:nodeTransparency="1.0" cy:nodeLabelFont="Default-0-14" cy:borderLineType="solid"/>
  </node>
  <node label="416694" id="-7405">
    <att type="string" name="vizmap:ESM_sub1_16_51 NODE_WIDTH" value="25.0"/>
    <att type="string" name="RefSeqMRNA" value="XM_414990"/>
    <att type="string" name="vizmap:ESM_sub1_16_51 NODE_SHAPE" value="RECT"/>
    <att type="string" name="Column 5" value=""/>
    <att type="string" name="GeneID" value="416694"/>
    <att type="string" name="Column 16" value="UniProtKB"/>
    <att type="string" name="vizmap:ESM_sub1_16_51 NODE_LINE_WIDTH" value="0.0"/>
    <att type="string" name="Column 3" value="XP_414990"/>
    <att type="string" name="Column 10" value="C"/>
    <att type="integer" name="Column 15" value="20080501"/>
    <att type="string" name="GeneName" value="TUBA3C"/>
    <att type="string" name="vizmap:ESM_sub1_16_51 NODE_FILL_COLOR" value="java.awt.Color[r=254,g=254,b=255]"/>
    <att type="string" name="Column 4" value="XP_414990"/>
    <att type="string" name="Column 9" value="InterPro:IPR003008"/>
    <att type="string" name="ProductName" value="similar to MGC97820 protein"/>
    <att type="string" name="Column 1" value="entrez_geneid"/>
    <att type="string" name="Column 13" value="protein"/>
    <att type="list" name="cytoscape.alias.list">
      <att type="string" name="cytoscape.alias.list" value="416694"/>
    </att>
    <att type="list" name="Column 6">
      <att type="string" name="Column 6" value="GO:0003924"/>
      <att type="string" name="Column 6" value="GO:0005198"/>
      <att type="string" name="Column 6" value="GO:0005525"/>
      <att type="string" name="Column 6" value="GO:0007018"/>
      <att type="string" name="Column 6" value="GO:0051258"/>
      <att type="string" name="Column 6" value="GO:0005874"/>
      <att type="string" name="Column 6" value="GO:0043234"/>
    </att>
    <att type="string" name="RefSeq" value="XP_414990"/>
    <att type="string" name="canonicalName" value="416694"/>
    <att type="string" name="Column 12" value="IPI00576694"/>
    <att type="string" name="Column 7" value="GOA:interpro|GO_REF:0000002"/>
    <att type="string" name="Column 11" value="similar to MGC97820 protein"/>
    <att type="string" name="Column 14" value="taxon:9031"/>
    <att type="string" name="Column 8" value="IEA"/>
    <att type="string" name="vizmap:ESM_sub1_16_51 NODE_HEIGHT" value="25.0"/>
    <graphics type="RECTANGLE" h="30.0" w="70.0" x="322.6816711425781" y="1729.9228515625" fill="#fefeff" width="0" outline="#fefeff" cy:nodeTransparency="1.0" cy:nodeLabelFont="Default-0-14" cy:borderLineType="solid"/>
  </node>
  <node label="395396" id="-1057">
    <att type="string" name="vizmap:ESM_sub1_16_51 NODE_WIDTH" value="50.00000190734863"/>
    <att type="string" name="RefSeqMRNA" value="NM_204675"/>
    <att type="string" name="vizmap:ESM_sub1_16_51 NODE_SHAPE" value="ELLIPSE"/>
    <att type="string" name="Column 5" value=""/>
    <att type="string" name="GeneID" value="395396"/>
    <att type="string" name="Column 16" value="UniProtKB"/>
    <att type="real" name="streak_vs_epi_exp" value="1.25"/>
    <att type="string" name="vizmap:ESM_sub1_16_51 NODE_LINE_WIDTH" value="0.0"/>
    <att type="string" name="Column 3" value="Q9PWH1"/>
    <att type="string" name="Column 10" value="C"/>
    <att type="integer" name="Column 15" value="20080501"/>
    <att type="string" name="GeneName" value="WNT3"/>
    <att type="string" name="vizmap:ESM_sub1_16_51 NODE_FILL_COLOR" value="java.awt.Color[r=166,g=38,b=0]"/>
    <att type="real" name="meso_vs_streak_sig" value="0.0"/>
    <att type="string" name="Column 4" value="Q9PWH1_CHICK"/>
    <att type="string" name="Column 9" value="SP_KW:KW-0272"/>
    <att type="real" name="meso_vs_streak_exp" value="-1.25"/>
    <att type="string" name="ProductName" value="wingless-type MMTV integration site family,"/>
    <att type="string" name="Column 1" value="entrez_geneid"/>
    <att type="string" name="Column 13" value="protein"/>
    <att type="list" name="cytoscape.alias.list">
      <att type="string" name="cytoscape.alias.list" value="395396"/>
    </att>
    <att type="list" name="Column 6">
      <att type="string" name="Column 6" value="GO:0004871"/>
      <att type="string" name="Column 6" value="GO:0007223"/>
      <att type="string" name="Column 6" value="GO:0007275"/>
      <att type="string" name="Column 6" value="GO:0005576"/>
      <att type="string" name="Column 6" value="GO:0004871"/>
      <att type="string" name="Column 6" value="GO:0007223"/>
      <att type="string" name="Column 6" value="GO:0007275"/>
      <att type="string" name="Column 6" value="GO:0005576"/>
      <att type="string" name="Column 6" value="GO:0005578"/>
      <att type="string" name="Column 6" value="GO:0004871"/>
      <att type="string" name="Column 6" value="GO:0007223"/>
      <att type="string" name="Column 6" value="GO:0007275"/>
      <att type="string" name="Column 6" value="GO:0005576"/>
      <att type="string" name="Column 6" value="GO:0005578"/>
    </att>
    <att type="real" name="streak_vs_epi_sig" value="0.0"/>
    <att type="string" name="RefSeq" value="NP_990006"/>
    <att type="string" name="canonicalName" value="395396"/>
    <att type="string" name="Column 12" value="IPI00572494"/>
    <att type="string" name="Column 7" value="GOA:spkw|GO_REF:0000004"/>
    <att type="string" name="Column 11" value="Wnt-3a: Wnt-3a"/>
    <att type="string" name="Column 14" value="taxon:9031"/>
    <att type="string" name="Column 8" value="IEA"/>
    <att type="string" name="vizmap:ESM_sub1_16_51 NODE_HEIGHT" value="50.0"/>
    <graphics type="ELLIPSE" h="30.0" w="70.0819091796875" x="7.444820404052734" y="1488.357177734375" fill="#cc0000" width="0" outline="#fefeff" cy:nodeTransparency="1.0" cy:nodeLabelFont="Default-0-14" cy:borderLineType="solid"/>
  </node>
  <node label="417716" id="-7799">
    <att type="string" name="vizmap:ESM_sub1_16_51 NODE_WIDTH" value="49.3203125"/>
    <att type="string" name="RefSeqMRNA" value="NM_001006225"/>
    <att type="string" name="vizmap:ESM_sub1_16_51 NODE_SHAPE" value="ELLIPSE"/>
    <att type="string" name="Column 5" value=""/>
    <att type="string" name="GeneID" value="417716"/>
    <att type="string" name="Column 16" value="UniProtKB"/>
    <att type="real" name="streak_vs_epi_exp" value="0.34"/>
    <att type="string" name="vizmap:ESM_sub1_16_51 NODE_LINE_WIDTH" value="0.0"/>
    <att type="string" name="Column 3" value="Q5ZMB8"/>
    <att type="string" name="Column 10" value="C"/>
    <att type="integer" name="Column 15" value="20080501"/>
    <att type="string" name="GeneName" value="PSMC2"/>
    <att type="string" name="vizmap:ESM_sub1_16_51 NODE_FILL_COLOR" value="java.awt.Color[r=119,g=85,b=0]"/>
    <att type="real" name="meso_vs_streak_sig" value="0.07"/>
    <att type="string" name="Column 4" value="Q5ZMB8_CHICK"/>
    <att type="string" name="Column 9" value="SP_KW:KW-0647"/>
    <att type="real" name="meso_vs_streak_exp" value="-0.29"/>
    <att type="string" name="ProductName" value="proteasome (prosome, macropain) 26S subunit,"/>
    <att type="string" name="Column 1" value="entrez_geneid"/>
    <att type="string" name="Column 13" value="protein"/>
    <att type="list" name="cytoscape.alias.list">
      <att type="string" name="cytoscape.alias.list" value="417716"/>
    </att>
    <att type="list" name="Column 6">
      <att type="string" name="Column 6" value="GO:0000166"/>
      <att type="string" name="Column 6" value="GO:0005524"/>
      <att type="string" name="Column 6" value="GO:0016787"/>
      <att type="string" name="Column 6" value="GO:0017111"/>
      <att type="string" name="Column 6" value="GO:0030163"/>
      <att type="string" name="Column 6" value="GO:0005634"/>
      <att type="string" name="Column 6" value="GO:0005737"/>
      <att type="string" name="Column 6" value="GO:0000166"/>
      <att type="string" name="Column 6" value="GO:0005524"/>
      <att type="string" name="Column 6" value="GO:0016787"/>
      <att type="string" name="Column 6" value="GO:0017111"/>
      <att type="string" name="Column 6" value="GO:0030163"/>
      <att type="string" name="Column 6" value="GO:0005634"/>
      <att type="string" name="Column 6" value="GO:0005737"/>
      <att type="string" name="Column 6" value="GO:0005829"/>
      <att type="string" name="Column 6" value="GO:0043234"/>
    </att>
    <att type="real" name="streak_vs_epi_sig" value="0.06"/>
    <att type="string" name="RefSeq" value="NP_001006225"/>
    <att type="string" name="canonicalName" value="417716"/>
    <att type="string" name="Column 12" value="IPI00602342"/>
    <att type="string" name="Column 7" value="GOA:spkw|GO_REF:0000004"/>
    <att type="string" name="Column 11" value="RCJMB04_2j13: Putative uncharacterized protein"/>
    <att type="string" name="Column 14" value="taxon:9031"/>
    <att type="string" name="Column 8" value="IEA"/>
    <att type="string" name="vizmap:ESM_sub1_16_51 NODE_HEIGHT" value="49.3203125"/>
    <graphics type="ELLIPSE" h="30.0" w="65.994140625" x="1244.8876953125" y="1140.7896728515625" fill="#894300" width="0" outline="#fefeff" cy:nodeTransparency="1.0" cy:nodeLabelFont="Default-0-14" cy:borderLineType="solid"/>
  </node>
  <node label="415432" id="-7455">
    <att type="string" name="vizmap:ESM_sub1_16_51 NODE_WIDTH" value="50.0"/>
    <att type="string" name="RefSeqMRNA" value="NM_001012768"/>
    <att type="string" name="vizmap:ESM_sub1_16_51 NODE_SHAPE" value="ELLIPSE"/>
    <att type="string" name="Column 5" value=""/>
    <att type="string" name="GeneID" value="415432"/>
    <att type="string" name="Column 16" value="UniProtKB"/>
    <att type="real" name="streak_vs_epi_exp" value="0.52"/>
    <att type="string" name="vizmap:ESM_sub1_16_51 NODE_LINE_WIDTH" value="0.0"/>
    <att type="string" name="Column 3" value="ENSGALP00000007834"/>
    <att type="string" name="Column 10" value="F"/>
    <att type="integer" name="Column 15" value="20080501"/>
    <att type="string" name="GeneName" value="RCJMB04_32c9"/>
    <att type="string" name="vizmap:ESM_sub1_16_51 NODE_FILL_COLOR" value="java.awt.Color[r=129,g=75,b=0]"/>
    <att type="real" name="meso_vs_streak_sig" value="0.0"/>
    <att type="string" name="Column 4" value="ENSGALP00000007834"/>
    <att type="string" name="Column 9" value="InterPro:IPR001343"/>
    <att type="real" name="meso_vs_streak_exp" value="-0.47"/>
    <att type="string" name="ProductName" value="myelin expression factor 2"/>
    <att type="string" name="Column 1" value="entrez_geneid"/>
    <att type="string" name="Column 13" value="protein"/>
    <att type="list" name="cytoscape.alias.list">
      <att type="string" name="cytoscape.alias.list" value="415432"/>
    </att>
    <att type="list" name="Column 6">
      <att type="string" name="Column 6" value="GO:0000166"/>
      <att type="string" name="Column 6" value="GO:0003676"/>
      <att type="string" name="Column 6" value="GO:0000166"/>
      <att type="string" name="Column 6" value="GO:0003676"/>
      <att type="string" name="Column 6" value="GO:0005509"/>
    </att>
    <att type="real" name="streak_vs_epi_sig" value="0.0"/>
    <att type="string" name="RefSeq" value="NP_001012786"/>
    <att type="string" name="canonicalName" value="415432"/>
    <att type="string" name="Column 12" value="IPI00596605"/>
    <att type="string" name="Column 7" value="GOA:interpro|GO_REF:0000002"/>
    <att type="string" name="Column 11" value=""/>
    <att type="string" name="Column 14" value="taxon:9031"/>
    <att type="string" name="Column 8" value="IEA"/>
    <att type="string" name="vizmap:ESM_sub1_16_51 NODE_HEIGHT" value="50.0"/>
    <graphics type="ELLIPSE" h="30.0" w="70.08203125" x="2340.014892578125" y="1345.2459716796875" fill="#9b3100" width="0" outline="#fefeff" cy:nodeTransparency="1.0" cy:nodeLabelFont="Default-0-14" cy:borderLineType="solid"/>
  </node>
  <node label="421261" id="-4947">
    <att type="string" name="vizmap:ESM_sub1_16_51 NODE_WIDTH" value="50.00006103515625"/>
    <att type="string" name="RefSeqMRNA" value="XM_419331"/>
    <att type="string" name="vizmap:ESM_sub1_16_51 NODE_SHAPE" value="ELLIPSE"/>
    <att type="string" name="Column 5" value=""/>
    <att type="string" name="GeneID" value="421261"/>
    <att type="string" name="Column 16" value="UniProtKB"/>
    <att type="real" name="streak_vs_epi_exp" value="0.34"/>
    <att type="string" name="vizmap:ESM_sub1_16_51 NODE_LINE_WIDTH" value="0.0"/>
    <att type="string" name="Column 3" value="ENSGALP00000031344"/>
    <att type="string" name="Column 10" value="F"/>
    <att type="integer" name="Column 15" value="20080501"/>
    <att type="string" name="GeneName" value="SNRPB2"/>
    <att type="string" name="vizmap:ESM_sub1_16_51 NODE_FILL_COLOR" value="java.awt.Color[r=119,g=85,b=0]"/>
    <att type="real" name="meso_vs_streak_sig" value="0.05"/>
    <att type="string" name="Column 4" value="ENSGALP00000031344"/>
    <att type="string" name="Column 9" value="InterPro:IPR000504"/>
    <att type="real" name="meso_vs_streak_exp" value="-0.28"/>
    <att type="string" name="ProductName" value="hypothetical protein"/>
    <att type="string" name="Column 1" value="entrez_geneid"/>
    <att type="string" name="Column 13" value="protein"/>
    <att type="list" name="cytoscape.alias.list">
      <att type="string" name="cytoscape.alias.list" value="421261"/>
    </att>
    <att type="list" name="Column 6">
      <att type="string" name="Column 6" value="GO:0000166"/>
      <att type="string" name="Column 6" value="GO:0003676"/>
    </att>
    <att type="real" name="streak_vs_epi_sig" value="0.04"/>
    <att type="string" name="RefSeq" value="XP_419331"/>
    <att type="string" name="canonicalName" value="421261"/>
    <att type="string" name="Column 12" value="IPI00603637"/>
    <att type="string" name="Column 7" value="GOA:interpro|GO_REF:0000002"/>
    <att type="string" name="Column 11" value=""/>
    <att type="string" name="Column 14" value="taxon:9031"/>
    <att type="string" name="Column 8" value="IEA"/>
    <att type="string" name="vizmap:ESM_sub1_16_51 NODE_HEIGHT" value="50.0"/>
    <graphics type="ELLIPSE" h="30.0" w="67.356689453125" x="1020.953369140625" y="1611.64697265625" fill="#894300" width="0" outline="#fefeff" cy:nodeTransparency="1.0" cy:nodeLabelFont="Default-0-14" cy:borderLineType="solid"/>
  </node>
  <node label="420519" id="-4323">
    <att type="string" name="vizmap:ESM_sub1_16_51 NODE_WIDTH" value="50.0"/>
    <att type="string" name="RefSeqMRNA" value="NM_001048076"/>
    <att type="string" name="vizmap:ESM_sub1_16_51 NODE_SHAPE" value="ELLIPSE"/>
    <att type="string" name="Column 5" value=""/>
    <att type="string" name="GeneID" value="420519"/>
    <att type="string" name="Column 16" value="UniProtKB"/>
    <att type="real" name="streak_vs_epi_exp" value="0.69"/>
    <att type="string" name="vizmap:ESM_sub1_16_51 NODE_LINE_WIDTH" value="0.0"/>
    <att type="string" name="Column 3" value="Q49MC1"/>
    <att type="string" name="Column 10" value="C"/>
    <att type="integer" name="Column 15" value="20080501"/>
    <att type="string" name="GeneName" value="VIM"/>
    <att type="string" name="vizmap:ESM_sub1_16_51 NODE_FILL_COLOR" value="java.awt.Color[r=137,g=67,b=0]"/>
    <att type="real" name="meso_vs_streak_sig" value="0.01"/>
    <att type="string" name="Column 4" value="Q49MC1_CHICK"/>
    <att type="string" name="Column 9" value="InterPro:IPR006821"/>
    <att type="real" name="meso_vs_streak_exp" value="-0.75"/>
    <att type="string" name="ProductName" value="vimentin"/>
    <att type="string" name="Column 1" value="entrez_geneid"/>
    <att type="string" name="Column 13" value="protein"/>
    <att type="list" name="cytoscape.alias.list">
      <att type="string" name="cytoscape.alias.list" value="420519"/>
    </att>
    <att type="list" name="Column 6">
      <att type="string" name="Column 6" value="GO:0005198"/>
      <att type="string" name="Column 6" value="GO:0005882"/>
      <att type="string" name="Column 6" value="GO:0005198"/>
      <att type="string" name="Column 6" value="GO:0005882"/>
      <att type="string" name="Column 6" value="GO:0005198"/>
      <att type="string" name="Column 6" value="GO:0005882"/>
      <att type="string" name="Column 6" value="GO:0005198"/>
      <att type="string" name="Column 6" value="GO:0005882"/>
      <att type="string" name="Column 6" value="GO:0005198"/>
      <att type="string" name="Column 6" value="GO:0005882"/>
    </att>
    <att type="real" name="streak_vs_epi_sig" value="0.01"/>
    <att type="string" name="RefSeq" value="NP_001041541"/>
    <att type="string" name="canonicalName" value="420519"/>
    <att type="string" name="Column 12" value="IPI00819588"/>
    <att type="string" name="Column 7" value="GOA:interpro|GO_REF:0000002"/>
    <att type="string" name="Column 11" value="vimentin: Vimentin (Fragment)"/>
    <att type="string" name="Column 14" value="taxon:9031"/>
    <att type="string" name="Column 8" value="IEA"/>
    <att type="string" name="vizmap:ESM_sub1_16_51 NODE_HEIGHT" value="50.0"/>
    <graphics type="ELLIPSE" h="30.0" w="69.400634765625" x="744.9078369140625" y="1379.0997314453125" fill="#ad1f00" width="0" outline="#fefeff" cy:nodeTransparency="1.0" cy:nodeLabelFont="Default-0-14" cy:borderLineType="solid"/>
  </node>
  <node label="431623" id="-8007">
    <att type="string" name="vizmap:ESM_sub1_16_51 NODE_WIDTH" value="25.0"/>
    <att type="string" name="annotation.DB_Object_ID" value="431623"/>
    <att type="string" name="RefSeqMRNA" value="XM_429175"/>
    <att type="string" name="vizmap:ESM_sub1_16_51 NODE_SHAPE" value="RECT"/>
    <att type="string" name="annotation.Date" value="20070530"/>
    <att type="string" name="Column 5" value=""/>
    <att type="string" name="GeneID" value="431623"/>
    <att type="string" name="Column 16" value="UniProtKB"/>
    <att type="real" name="streak_vs_epi_exp" value="0.21"/>
    <att type="string" name="vizmap:ESM_sub1_16_51 NODE_LINE_WIDTH" value="5.0"/>
    <att type="string" name="annotation.Assigned_by" value="TJB"/>
    <att type="string" name="Column 3" value="XP_429175"/>
    <att type="string" name="annotation.DB" value="entrez_geneid"/>
    <att type="string" name="Column 10" value="C"/>
    <att type="integer" name="Column 15" value="20080501"/>
    <att type="string" name="GeneName" value="RAD23B"/>
    <att type="string" name="vizmap:ESM_sub1_16_51 NODE_FILL_COLOR" value="java.awt.Color[r=113,g=91,b=0]"/>
    <att type="real" name="meso_vs_streak_sig" value="0.67"/>
    <att type="string" name="Column 4" value="XP_429175"/>
    <att type="string" name="Column 9" value="InterPro:IPR004806"/>
    <att type="real" name="meso_vs_streak_exp" value="-0.09"/>
    <att type="list" name="annotation.GO BIOLOGICAL_PROCESS">
      <att type="string" name="annotation.GO BIOLOGICAL_PROCESS" value="spermatogenesis"/>
    </att>
    <att type="string" name="annotation.DB_Object_Type" value="Protein"/>
    <att type="string" name="annotation.DB_Object_Name" value="similar to RAD23B protein"/>
    <att type="string" name="ProductName" value="similar to RAD23B protein"/>
    <att type="string" name="annotation.Qualifier" value=""/>
    <att type="map" name="annotation.DB:Reference">
      <att type="string" name="GO:0007283" value="GenBank:XP_429175"/>
    </att>
    <att type="string" name="Column 1" value="entrez_geneid"/>
    <att type="string" name="Column 13" value="protein"/>
    <att type="list" name="cytoscape.alias.list">
      <att type="string" name="cytoscape.alias.list" value="PREDICTED: similar to RAD23B protein"/>
      <att type="string" name="cytoscape.alias.list" value="similar to RAD23B protein"/>
    </att>
    <att type="list" name="Column 6">
      <att type="string" name="Column 6" value="GO:0007283"/>
      <att type="string" name="Column 6" value="GO:0003684"/>
      <att type="string" name="Column 6" value="GO:0006289"/>
      <att type="string" name="Column 6" value="GO:0006464"/>
      <att type="string" name="Column 6" value="GO:0043161"/>
      <att type="string" name="Column 6" value="GO:0005634"/>
    </att>
    <att type="real" name="streak_vs_epi_sig" value="0.32"/>
    <att type="string" name="RefSeq" value="XP_429175"/>
    <att type="string" name="canonicalName" value="431623"/>
    <att type="string" name="Column 12" value="IPI00580312"/>
    <att type="string" name="Column 7" value="GOA:interpro|GO_REF:0000002"/>
    <att type="map" name="annotation.Evidence">
      <att type="string" name="GO:0007283" value="ISO"/>
    </att>
    <att type="string" name="Column 11" value="similar to RAD23B protein"/>
    <att type="string" name="Column 14" value="taxon:9031"/>
    <att type="string" name="Column 8" value="IEA"/>
    <att type="string" name="vizmap:ESM_sub1_16_51 NODE_HEIGHT" value="25.0"/>
    <att type="string" name="annotation.With (or) From" value="UniProt:P54728"/>
    <graphics type="RECTANGLE" h="30.0" w="30.421875" x="1580.251953125" y="1121.5020751953125" fill="#7c5000" width="0" outline="#fefeff" cy:nodeTransparency="1.0" cy:nodeLabelFont="Default-0-14" cy:borderLineType="solid"/>
  </node>
  <node label="421428" id="-5076">
    <att type="string" name="vizmap:ESM_sub1_16_51 NODE_WIDTH" value="50.0"/>
    <att type="string" name="annotation.DB_Object_ID" value="421428"/>
    <att type="string" name="RefSeqMRNA" value="XM_419481"/>
    <att type="string" name="vizmap:ESM_sub1_16_51 NODE_SHAPE" value="ELLIPSE"/>
    <att type="list" name="annotation.GO MOLECULAR_FUNCTION">
      <att type="string" name="annotation.GO MOLECULAR_FUNCTION" value="transcription factor activity"/>
    </att>
    <att type="string" name="annotation.Date" value="20060501"/>
    <att type="string" name="Column 5" value=""/>
    <att type="string" name="GeneID" value="421428"/>
    <att type="string" name="Column 16" value="UniProtKB"/>
    <att type="real" name="streak_vs_epi_exp" value="0.83"/>
    <att type="string" name="vizmap:ESM_sub1_16_51 NODE_LINE_WIDTH" value="5.0"/>
    <att type="string" name="annotation.Assigned_by" value="TJB"/>
    <att type="string" name="Column 3" value="XP_419481"/>
    <att type="string" name="annotation.DB" value="entrez_geneid"/>
    <att type="string" name="Column 10" value="F"/>
    <att type="integer" name="Column 15" value="20080501"/>
    <att type="string" name="GeneName" value="GLO1"/>
    <att type="string" name="vizmap:ESM_sub1_16_51 NODE_FILL_COLOR" value="java.awt.Color[r=144,g=60,b=0]"/>
    <att type="real" name="meso_vs_streak_sig" value="0.0"/>
    <att type="string" name="Column 4" value="XP_419481"/>
    <att type="string" name="Column 9" value="InterPro:IPR004361"/>
    <att type="real" name="meso_vs_streak_exp" value="-0.68"/>
    <att type="string" name="annotation.DB_Object_Type" value="Protein"/>
    <att type="string" name="annotation.DB_Object_Name" value="PAX7 protein"/>
    <att type="string" name="ProductName" value="similar to Glyoxylase 1"/>
    <att type="string" name="annotation.Qualifier" value=""/>
    <att type="map" name="annotation.DB:Reference">
      <att type="string" name="GO:0003700" value="GenBank:XP_419481"/>
    </att>
    <att type="string" name="Column 1" value="entrez_geneid"/>
    <att type="string" name="Column 13" value="protein"/>
    <att type="list" name="cytoscape.alias.list">
      <att type="string" name="cytoscape.alias.list" value="PAX7 protein"/>
      <att type="string" name="cytoscape.alias.list" value="Paired box protein Pax-7"/>
      <att type="string" name="cytoscape.alias.list" value="Pax-7"/>
    </att>
    <att type="list" name="Column 6">
      <att type="string" name="Column 6" value="GO:0003700"/>
      <att type="string" name="Column 6" value="GO:0004462"/>
      <att type="string" name="Column 6" value="GO:0046872"/>
    </att>
    <att type="real" name="streak_vs_epi_sig" value="0.0"/>
    <att type="string" name="RefSeq" value="XP_419481"/>
    <att type="string" name="canonicalName" value="421428"/>
    <att type="string" name="Column 12" value="IPI00589637"/>
    <att type="string" name="Column 7" value="GOA:interpro|GO_REF:0000002"/>
    <att type="map" name="annotation.Evidence">
      <att type="string" name="GO:0003700" value="ISS"/>
    </att>
    <att type="string" name="Column 11" value="similar to Glyoxylase 1"/>
    <att type="string" name="Column 14" value="taxon:9031"/>
    <att type="string" name="Column 8" value="IEA"/>
    <att type="string" name="vizmap:ESM_sub1_16_51 NODE_HEIGHT" value="50.0"/>
    <att type="string" name="annotation.With (or) From" value="UniProt:P47239"/>
    <graphics type="ELLIPSE" h="30.0" w="70.0819091796875" x="977.7542724609375" y="634.82373046875" fill="#bb1100" width="0" outline="#fefeff" cy:nodeTransparency="1.0" cy:nodeLabelFont="Default-0-14" cy:borderLineType="solid"/>
  </node>
  <node label="430480" id="-5036">
    <att type="string" name="vizmap:ESM_sub1_16_51 NODE_WIDTH" value="25.0"/>
    <att type="string" name="RefSeqMRNA" value="XM_428036"/>
    <att type="string" name="vizmap:ESM_sub1_16_51 NODE_SHAPE" value="RECT"/>
    <att type="string" name="Column 5" value=""/>
    <att type="string" name="GeneID" value="430480"/>
    <att type="string" name="Column 16" value="UniProtKB"/>
    <att type="real" name="streak_vs_epi_exp" value="-0.17"/>
    <att type="string" name="vizmap:ESM_sub1_16_51 NODE_LINE_WIDTH" value="0.0"/>
    <att type="string" name="Column 3" value="ENSGALP00000021757"/>
    <att type="string" name="Column 10" value="C"/>
    <att type="integer" name="Column 15" value="20080501"/>
    <att type="string" name="GeneName" value="IKBKE"/>
    <att type="string" name="vizmap:ESM_sub1_16_51 NODE_FILL_COLOR" value="java.awt.Color[r=93,g=111,b=0]"/>
    <att type="real" name="meso_vs_streak_sig" value="0.9"/>
    <att type="string" name="Column 4" value="ENSGALP00000021757"/>
    <att type="string" name="Column 9" value="InterPro:IPR000276"/>
    <att type="real" name="meso_vs_streak_exp" value="-0.04"/>
    <att type="string" name="ProductName" value="hypothetical protein"/>
    <att type="string" name="Column 1" value="entrez_geneid"/>
    <att type="string" name="Column 13" value="protein"/>
    <att type="list" name="cytoscape.alias.list">
      <att type="string" name="cytoscape.alias.list" value="430480"/>
    </att>
    <att type="list" name="Column 6">
      <att type="string" name="Column 6" value="GO:0001584"/>
      <att type="string" name="Column 6" value="GO:0004674"/>
      <att type="string" name="Column 6" value="GO:0004713"/>
      <att type="string" name="Column 6" value="GO:0005524"/>
      <att type="string" name="Column 6" value="GO:0006468"/>
      <att type="string" name="Column 6" value="GO:0007186"/>
      <att type="string" name="Column 6" value="GO:0016021"/>
    </att>
    <att type="real" name="streak_vs_epi_sig" value="0.62"/>
    <att type="string" name="RefSeq" value="XP_428036"/>
    <att type="string" name="canonicalName" value="430480"/>
    <att type="string" name="Column 12" value="IPI00573450"/>
    <att type="string" name="Column 7" value="GOA:interpro|GO_REF:0000002"/>
    <att type="string" name="Column 11" value=""/>
    <att type="string" name="Column 14" value="taxon:9031"/>
    <att type="string" name="Column 8" value="IEA"/>
    <att type="string" name="vizmap:ESM_sub1_16_51 NODE_HEIGHT" value="25.0"/>
    <graphics type="RECTANGLE" h="30.0" w="28.391357421875" x="1174.1536865234375" y="985.1082153320312" fill="#557700" width="0" outline="#fefeff" cy:nodeTransparency="1.0" cy:nodeLabelFont="Default-0-14" cy:borderLineType="solid"/>
  </node>
  <node label="427379" id="-5791">
    <att type="string" name="vizmap:ESM_sub1_16_51 NODE_WIDTH" value="25.0"/>
    <att type="string" name="RefSeqMRNA" value="NM_001031440"/>
    <att type="string" name="vizmap:ESM_sub1_16_51 NODE_SHAPE" value="RECT"/>
    <att type="string" name="GeneID" value="427379"/>
    <att type="real" name="streak_vs_epi_exp" value="0.07"/>
    <att type="string" name="vizmap:ESM_sub1_16_51 NODE_LINE_WIDTH" value="0.0"/>
    <att type="string" name="GeneName" value="RCJMB04_14d7"/>
    <att type="string" name="vizmap:ESM_sub1_16_51 NODE_FILL_COLOR" value="java.awt.Color[r=106,g=98,b=0]"/>
    <att type="real" name="meso_vs_streak_sig" value="0.21"/>
    <att type="real" name="meso_vs_streak_exp" value="-0.14"/>
    <att type="string" name="ProductName" value="nuclear cap binding protein subunit 1, 80kDa"/>
    <att type="real" name="streak_vs_epi_sig" value="0.61"/>
    <att type="string" name="RefSeq" value="NP_001026611"/>
    <att type="string" name="canonicalName" value="427379"/>
    <att type="string" name="vizmap:ESM_sub1_16_51 NODE_HEIGHT" value="25.0"/>
    <graphics type="RECTANGLE" h="30.0" w="28.459228515625" x="1189.564697265625" y="2284.41650390625" fill="#6d5f00" width="0" outline="#fefeff" cy:nodeTransparency="1.0" cy:nodeLabelFont="Default-0-14" cy:borderLineType="solid"/>
  </node>
  <node label="415750" id="-7586">
    <att type="string" name="vizmap:ESM_sub1_16_51 NODE_WIDTH" value="25.0"/>
    <att type="string" name="annotation.DB_Object_ID" value="415750"/>
    <att type="string" name="RefSeqMRNA" value="NM_001005842"/>
    <att type="string" name="vizmap:ESM_sub1_16_51 NODE_SHAPE" value="RECT"/>
    <att type="list" name="annotation.GO MOLECULAR_FUNCTION">
      <att type="string" name="annotation.GO MOLECULAR_FUNCTION" value="protein binding"/>
    </att>
    <att type="string" name="annotation.Date" value="20060301"/>
    <att type="string" name="Column 5" value=""/>
    <att type="string" name="GeneID" value="415750"/>
    <att type="string" name="Column 16" value="AgBase"/>
    <att type="real" name="streak_vs_epi_exp" value="-0.21"/>
    <att type="list" name="annotation.GO CELLULAR_COMPONENT">
      <att type="string" name="annotation.GO CELLULAR_COMPONENT" value="cytosol"/>
    </att>
    <att type="string" name="vizmap:ESM_sub1_16_51 NODE_LINE_WIDTH" value="2.0"/>
    <att type="string" name="annotation.Assigned_by" value="AgBase"/>
    <att type="string" name="Column 3" value="Q5ZL51"/>
    <att type="string" name="annotation.DB" value="entrez_geneid"/>
    <att type="string" name="Column 10" value="C"/>
    <att type="integer" name="Column 15" value="20060526"/>
    <att type="string" name="GeneName" value="VPS35"/>
    <att type="string" name="vizmap:ESM_sub1_16_51 NODE_FILL_COLOR" value="java.awt.Color[r=91,g=113,b=0]"/>
    <att type="real" name="meso_vs_streak_sig" value="0.38"/>
    <att type="string" name="Column 4" value="Q5ZL51_CHICK"/>
    <att type="string" name="Column 9" value="UniProt:Q96QK1"/>
    <att type="real" name="meso_vs_streak_exp" value="0.28"/>
    <att type="string" name="annotation.DB_Object_Type" value="Protein"/>
    <att type="string" name="annotation.DB_Object_Name" value="Hypothetical protein"/>
    <att type="string" name="ProductName" value="vacuolar protein sorting 35"/>
    <att type="string" name="annotation.Qualifier" value=""/>
    <att type="map" name="annotation.DB:Reference">
      <att type="string" name="GO:0005515" value="UniProt:Q5ZL51"/>
      <att type="string" name="GO:0005829" value="UniProt:Q5ZL51"/>
    </att>
    <att type="string" name="Column 1" value="entrez_geneid"/>
    <att type="string" name="Column 13" value="protein"/>
    <att type="list" name="cytoscape.alias.list">
      <att type="string" name="cytoscape.alias.list" value="Hypothetical protein"/>
      <att type="string" name="cytoscape.alias.list" value="Vacuolar protein sorting 35"/>
    </att>
    <att type="list" name="Column 6">
      <att type="string" name="Column 6" value="GO:0005829"/>
      <att type="string" name="Column 6" value="GO:0005515"/>
      <att type="string" name="Column 6" value="GO:0005768"/>
      <att type="string" name="Column 6" value="GO:0005515"/>
      <att type="string" name="Column 6" value="GO:0005829"/>
    </att>
    <att type="real" name="streak_vs_epi_sig" value="0.57"/>
    <att type="string" name="RefSeq" value="NP_001005842"/>
    <att type="string" name="canonicalName" value="415750"/>
    <att type="string" name="Column 12" value="IPI00582536"/>
    <att type="string" name="Column 7" value="UniProt:Q5ZL51"/>
    <att type="map" name="annotation.Evidence">
      <att type="string" name="GO:0005515" value="ISS"/>
      <att type="string" name="GO:0005829" value="ISS"/>
    </att>
    <att type="string" name="Column 11" value="RCJMB04_7m14: Putative uncharacterized protein"/>
    <att type="string" name="Column 14" value="taxon:9031"/>
    <att type="string" name="Column 8" value="ISS"/>
    <att type="string" name="vizmap:ESM_sub1_16_51 NODE_HEIGHT" value="25.0"/>
    <att type="string" name="annotation.With (or) From" value="UniProt:Q96QK1"/>
    <graphics type="RECTANGLE" h="30.0" w="28.729736328125" x="1661.5802001953125" y="787.3402709960938" fill="#517b00" width="0" outline="#fefeff" cy:nodeTransparency="1.0" cy:nodeLabelFont="Default-0-14" cy:borderLineType="solid"/>
  </node>
  <node label="419453" id="-7237">
    <att type="string" name="vizmap:ESM_sub1_16_51 NODE_WIDTH" value="48.73046875"/>
    <att type="string" name="RefSeqMRNA" value="NM_001030878"/>
    <att type="string" name="vizmap:ESM_sub1_16_51 NODE_SHAPE" value="ELLIPSE"/>
    <att type="string" name="Column 5" value=""/>
    <att type="string" name="GeneID" value="419453"/>
    <att type="string" name="Column 16" value="UniProtKB"/>
    <att type="real" name="streak_vs_epi_exp" value="0.23"/>
    <att type="string" name="vizmap:ESM_sub1_16_51 NODE_LINE_WIDTH" value="0.0"/>
    <att type="string" name="Column 3" value="Q5ZLN5"/>
    <att type="string" name="Column 10" value="C"/>
    <att type="integer" name="Column 15" value="20080501"/>
    <att type="string" name="GeneName" value="RCJMB04_5g9"/>
    <att type="string" name="vizmap:ESM_sub1_16_51 NODE_FILL_COLOR" value="java.awt.Color[r=114,g=90,b=0]"/>
    <att type="real" name="meso_vs_streak_sig" value="0.88"/>
    <att type="string" name="Column 4" value="TADBP_CHICK"/>
    <att type="string" name="Column 9" value="SP_KW:KW-0539"/>
    <att type="real" name="meso_vs_streak_exp" value="-0.02"/>
    <att type="string" name="ProductName" value="TAR DNA binding protein"/>
    <att type="string" name="Column 1" value="entrez_geneid"/>
    <att type="string" name="Column 13" value="protein"/>
    <att type="list" name="cytoscape.alias.list">
      <att type="string" name="cytoscape.alias.list" value="419453"/>
    </att>
    <att type="list" name="Column 6">
      <att type="string" name="Column 6" value="GO:0000166"/>
      <att type="string" name="Column 6" value="GO:0003677"/>
      <att type="string" name="Column 6" value="GO:0003723"/>
      <att type="string" name="Column 6" value="GO:0006350"/>
      <att type="string" name="Column 6" value="GO:0006355"/>
      <att type="string" name="Column 6" value="GO:0006397"/>
      <att type="string" name="Column 6" value="GO:0008380"/>
      <att type="string" name="Column 6" value="GO:0005634"/>
    </att>
    <att type="real" name="streak_vs_epi_sig" value="0.07"/>
    <att type="string" name="RefSeq" value="NP_001026049"/>
    <att type="string" name="canonicalName" value="419453"/>
    <att type="string" name="Column 12" value="IPI00596633"/>
    <att type="string" name="Column 7" value="GOA:spkw|GO_REF:0000004"/>
    <att type="string" name="Column 11" value="TARDBP, TDP43, RCJMB04_5g9: TAR DNA-binding protein 43"/>
    <att type="string" name="Column 14" value="taxon:9031"/>
    <att type="string" name="Column 8" value="IEA"/>
    <att type="string" name="vizmap:ESM_sub1_16_51 NODE_HEIGHT" value="48.7294921875"/>
    <graphics type="ELLIPSE" h="30.0" w="65.312744140625" x="1974.7608642578125" y="1320.56494140625" fill="#7e4e00" width="0" outline="#fefeff" cy:nodeTransparency="1.0" cy:nodeLabelFont="Default-0-14" cy:borderLineType="solid"/>
  </node>
  <node label="424778" id="-7999">
    <att type="string" name="vizmap:ESM_sub1_16_51 NODE_WIDTH" value="50.0"/>
    <att type="string" name="annotation.DB_Object_ID" value="424778"/>
    <att type="string" name="RefSeqMRNA" value="XM_001233695"/>
    <att type="string" name="vizmap:ESM_sub1_16_51 NODE_SHAPE" value="ELLIPSE"/>
    <att type="list" name="annotation.GO MOLECULAR_FUNCTION">
      <att type="string" name="annotation.GO MOLECULAR_FUNCTION" value="ATP binding"/>
      <att type="string" name="annotation.GO MOLECULAR_FUNCTION" value="protein binding"/>
    </att>
    <att type="string" name="annotation.Date" value="20080505"/>
    <att type="string" name="Column 5" value=""/>
    <att type="string" name="GeneID" value="424778"/>
    <att type="string" name="Column 16" value="UniProtKB"/>
    <att type="real" name="streak_vs_epi_exp" value="0.5"/>
    <att type="list" name="annotation.GO CELLULAR_COMPONENT">
      <att type="string" name="annotation.GO CELLULAR_COMPONENT" value="cytoplasm"/>
      <att type="string" name="annotation.GO CELLULAR_COMPONENT" value="mitochondrion"/>
      <att type="string" name="annotation.GO CELLULAR_COMPONENT" value="nucleus"/>
    </att>
    <att type="string" name="vizmap:ESM_sub1_16_51 NODE_LINE_WIDTH" value="2.0"/>
    <att type="string" name="annotation.Assigned_by" value="GBM"/>
    <att type="string" name="Column 3" value="ENSGALP00000004257"/>
    <att type="string" name="annotation.DB" value="entrez_geneid"/>
    <att type="string" name="Column 10" value="C"/>
    <att type="integer" name="Column 15" value="20080501"/>
    <att type="string" name="GeneName" value="LOC424778"/>
    <att type="string" name="vizmap:ESM_sub1_16_51 NODE_FILL_COLOR" value="java.awt.Color[r=128,g=76,b=0]"/>
    <att type="real" name="meso_vs_streak_sig" value="0.0"/>
    <att type="string" name="Column 4" value="ENSGALP00000004257"/>
    <att type="string" name="Column 9" value="InterPro:IPR004859"/>
    <att type="real" name="meso_vs_streak_exp" value="-0.57"/>
    <att type="list" name="annotation.GO BIOLOGICAL_PROCESS">
      <att type="string" name="annotation.GO BIOLOGICAL_PROCESS" value="cell cycle arrest"/>
      <att type="string" name="annotation.GO BIOLOGICAL_PROCESS" value="establishment and/or maintenance of cell polarity"/>
    </att>
    <att type="string" name="annotation.DB_Object_Type" value="Protein"/>
    <att type="string" name="annotation.DB_Object_Name" value="hypothetical protein"/>
    <att type="string" name="ProductName" value="similar to DNA strand-exchange protein SEP1"/>
    <att type="string" name="annotation.Qualifier" value=""/>
    <att type="map" name="annotation.DB:Reference">
      <att type="string" name="GO:0005634" value="GenBank:XP_001233696"/>
      <att type="string" name="GO:0005515" value="GenBank:XP_001233696"/>
      <att type="string" name="GO:0005524" value="GenBank:XP_001233696"/>
      <att type="string" name="GO:0007163" value="GenBank:XP_001233696"/>
      <att type="string" name="GO:0005737" value="GenBank:XP_001233696"/>
      <att type="string" name="GO:0005739" value="GenBank:XP_001233696"/>
      <att type="string" name="GO:0007050" value="GenBank:XP_001233696"/>
    </att>
    <att type="string" name="Column 1" value="entrez_geneid"/>
    <att type="string" name="Column 13" value="protein"/>
    <att type="list" name="cytoscape.alias.list">
      <att type="string" name="cytoscape.alias.list" value="PREDICTED: hypothetical protein"/>
      <att type="string" name="cytoscape.alias.list" value="hypothetical protein"/>
    </att>
    <att type="list" name="Column 6">
      <att type="string" name="Column 6" value="GO:0005737"/>
      <att type="string" name="Column 6" value="GO:0005515"/>
      <att type="string" name="Column 6" value="GO:0005524"/>
      <att type="string" name="Column 6" value="GO:0005739"/>
      <att type="string" name="Column 6" value="GO:0007163"/>
      <att type="string" name="Column 6" value="GO:0007050"/>
      <att type="string" name="Column 6" value="GO:0005634"/>
      <att type="string" name="Column 6" value="GO:0003676"/>
      <att type="string" name="Column 6" value="GO:0004527"/>
      <att type="string" name="Column 6" value="GO:0005622"/>
      <att type="string" name="Column 6" value="GO:0003676"/>
      <att type="string" name="Column 6" value="GO:0003725"/>
      <att type="string" name="Column 6" value="GO:0004527"/>
      <att type="string" name="Column 6" value="GO:0005622"/>
    </att>
    <att type="real" name="streak_vs_epi_sig" value="0.01"/>
    <att type="string" name="RefSeq" value="XP_001233696"/>
    <att type="string" name="canonicalName" value="424778"/>
    <att type="string" name="Column 12" value="IPI00596046"/>
    <att type="string" name="Column 7" value="GOA:interpro|GO_REF:0000002"/>
    <att type="map" name="annotation.Evidence">
      <att type="string" name="GO:0005634" value="ISS"/>
      <att type="string" name="GO:0005515" value="ISO"/>
      <att type="string" name="GO:0005524" value="ISS"/>
      <att type="string" name="GO:0007163" value="ISS"/>
      <att type="string" name="GO:0005737" value="ISO"/>
      <att type="string" name="GO:0005739" value="ISS"/>
      <att type="string" name="GO:0007050" value="ISS"/>
    </att>
    <att type="string" name="Column 11" value=""/>
    <att type="string" name="Column 14" value="taxon:9031"/>
    <att type="string" name="Column 8" value="IEA"/>
    <att type="string" name="vizmap:ESM_sub1_16_51 NODE_HEIGHT" value="50.0"/>
    <att type="string" name="annotation.With (or) From" value="UniProt:Q9Y6P5"/>
    <graphics type="ELLIPSE" h="30.0" w="69.400634765625" x="1256.112060546875" y="1357.6849365234375" fill="#993300" width="0" outline="#fefeff" cy:nodeTransparency="1.0" cy:nodeLabelFont="Default-0-14" cy:borderLineType="solid"/>
  </node>
  <node label="422203" id="-6787">
    <att type="string" name="vizmap:ESM_sub1_16_51 NODE_WIDTH" value="25.0"/>
    <att type="string" name="RefSeqMRNA" value="XM_001232518"/>
    <att type="string" name="vizmap:ESM_sub1_16_51 NODE_SHAPE" value="RECT"/>
    <att type="string" name="Column 5" value=""/>
    <att type="string" name="GeneID" value="422203"/>
    <att type="string" name="Column 16" value="UniProtKB"/>
    <att type="real" name="streak_vs_epi_exp" value="-0.08"/>
    <att type="string" name="vizmap:ESM_sub1_16_51 NODE_LINE_WIDTH" value="0.0"/>
    <att type="string" name="Column 3" value="ENSGALP00000008699"/>
    <att type="string" name="Column 10" value="C"/>
    <att type="integer" name="Column 15" value="20080501"/>
    <att type="string" name="GeneName" value="OGT"/>
    <att type="string" name="vizmap:ESM_sub1_16_51 NODE_FILL_COLOR" value="java.awt.Color[r=98,g=106,b=0]"/>
    <att type="real" name="meso_vs_streak_sig" value="0.0"/>
    <att type="string" name="Column 4" value="ENSGALP00000008699"/>
    <att type="string" name="Column 9" value="InterPro:IPR003107"/>
    <att type="real" name="meso_vs_streak_exp" value="0.77"/>
    <att type="string" name="ProductName" value="O-linked N-acetylglucosamine (GlcNAc)"/>
    <att type="string" name="Column 1" value="entrez_geneid"/>
    <att type="string" name="Column 13" value="protein"/>
    <att type="list" name="cytoscape.alias.list">
      <att type="string" name="cytoscape.alias.list" value="422203"/>
    </att>
    <att type="list" name="Column 6">
      <att type="string" name="Column 6" value="GO:0005488"/>
      <att type="string" name="Column 6" value="GO:0006396"/>
      <att type="string" name="Column 6" value="GO:0005622"/>
    </att>
    <att type="real" name="streak_vs_epi_sig" value="0.75"/>
    <att type="string" name="RefSeq" value="XP_001232519"/>
    <att type="string" name="canonicalName" value="422203"/>
    <att type="string" name="Column 12" value="IPI00603062"/>
    <att type="string" name="Column 7" value="GOA:interpro|GO_REF:0000002"/>
    <att type="string" name="Column 11" value=""/>
    <att type="string" name="Column 14" value="taxon:9031"/>
    <att type="string" name="Column 8" value="IEA"/>
    <att type="string" name="vizmap:ESM_sub1_16_51 NODE_HEIGHT" value="25.0"/>
    <graphics type="RECTANGLE" h="30.0" w="27.51171875" x="1817.85107421875" y="2048.798583984375" fill="#5e6e00" width="0" outline="#fefeff" cy:nodeTransparency="1.0" cy:nodeLabelFont="Default-0-14" cy:borderLineType="solid"/>
  </node>
  <node label="420772" id="-7480">
    <att type="string" name="vizmap:ESM_sub1_16_51 NODE_WIDTH" value="50.0"/>
    <att type="string" name="RefSeqMRNA" value="NM_001012860"/>
    <att type="string" name="vizmap:ESM_sub1_16_51 NODE_SHAPE" value="ELLIPSE"/>
    <att type="string" name="Column 5" value=""/>
    <att type="string" name="GeneID" value="420772"/>
    <att type="string" name="Column 16" value="UniProtKB"/>
    <att type="real" name="streak_vs_epi_exp" value="0.69"/>
    <att type="string" name="vizmap:ESM_sub1_16_51 NODE_LINE_WIDTH" value="0.0"/>
    <att type="string" name="Column 3" value="Q5ZHW5"/>
    <att type="string" name="Column 10" value="C"/>
    <att type="integer" name="Column 15" value="20080501"/>
    <att type="string" name="GeneName" value="RCJMB04_32j6"/>
    <att type="string" name="vizmap:ESM_sub1_16_51 NODE_FILL_COLOR" value="java.awt.Color[r=137,g=67,b=0]"/>
    <att type="real" name="meso_vs_streak_sig" value="0.0"/>
    <att type="string" name="Column 4" value="Q5ZHW5_CHICK"/>
    <att type="string" name="Column 9" value="InterPro:IPR000426"/>
    <att type="real" name="meso_vs_streak_exp" value="-0.64"/>
    <att type="string" name="ProductName" value="proteasome (prosome, macropain) subunit, alpha"/>
    <att type="string" name="Column 1" value="entrez_geneid"/>
    <att type="string" name="Column 13" value="protein"/>
    <att type="list" name="cytoscape.alias.list">
      <att type="string" name="cytoscape.alias.list" value="420772"/>
    </att>
    <att type="list" name="Column 6">
      <att type="string" name="Column 6" value="GO:0004298"/>
      <att type="string" name="Column 6" value="GO:0006511"/>
      <att type="string" name="Column 6" value="GO:0005839"/>
      <att type="string" name="Column 6" value="GO:0004298"/>
      <att type="string" name="Column 6" value="GO:0006511"/>
      <att type="string" name="Column 6" value="GO:0005737"/>
      <att type="string" name="Column 6" value="GO:0005829"/>
      <att type="string" name="Column 6" value="GO:0005839"/>
    </att>
    <att type="real" name="streak_vs_epi_sig" value="0.0"/>
    <att type="string" name="RefSeq" value="NP_001012878"/>
    <att type="string" name="canonicalName" value="420772"/>
    <att type="string" name="Column 12" value="IPI00821540"/>
    <att type="string" name="Column 7" value="GOA:interpro|GO_REF:0000002"/>
    <att type="string" name="Column 11" value="RCJMB04_32j6: Proteasome subunit alpha type"/>
    <att type="string" name="Column 14" value="taxon:9031"/>
    <att type="string" name="Column 8" value="IEA"/>
    <att type="string" name="vizmap:ESM_sub1_16_51 NODE_HEIGHT" value="50.0"/>
    <graphics type="ELLIPSE" h="30.0" w="70.08203125" x="1505.994873046875" y="978.9862670898438" fill="#ad1f00" width="0" outline="#fefeff" cy:nodeTransparency="1.0" cy:nodeLabelFont="Default-0-14" cy:borderLineType="solid"/>
  </node>
  <node label="416339" id="-3391">
    <att type="string" name="vizmap:ESM_sub1_16_51 NODE_WIDTH" value="48.138671875"/>
    <att type="string" name="RefSeqMRNA" value="XM_414655"/>
    <att type="string" name="vizmap:ESM_sub1_16_51 NODE_SHAPE" value="ELLIPSE"/>
    <att type="string" name="Column 5" value=""/>
    <att type="string" name="GeneID" value="416339"/>
    <att type="string" name="Column 16" value="UniProtKB"/>
    <att type="real" name="streak_vs_epi_exp" value="0.25"/>
    <att type="string" name="vizmap:ESM_sub1_16_51 NODE_LINE_WIDTH" value="0.0"/>
    <att type="string" name="Column 3" value="ENSGALP00000011770"/>
    <att type="string" name="Column 10" value="F"/>
    <att type="integer" name="Column 15" value="20080501"/>
    <att type="string" name="GeneName" value="HSPA4"/>
    <att type="string" name="vizmap:ESM_sub1_16_51 NODE_FILL_COLOR" value="java.awt.Color[r=115,g=89,b=0]"/>
    <att type="real" name="meso_vs_streak_sig" value="0.04"/>
    <att type="string" name="Column 4" value="ENSGALP00000011770"/>
    <att type="string" name="Column 9" value="InterPro:IPR001023"/>
    <att type="real" name="meso_vs_streak_exp" value="-0.28"/>
    <att type="string" name="ProductName" value="hypothetical protein"/>
    <att type="string" name="Column 1" value="entrez_geneid"/>
    <att type="string" name="Column 13" value="protein"/>
    <att type="list" name="cytoscape.alias.list">
      <att type="string" name="cytoscape.alias.list" value="416339"/>
    </att>
    <att type="list" name="Column 6">
      <att type="string" name="Column 6" value="GO:0005524"/>
    </att>
    <att type="real" name="streak_vs_epi_sig" value="0.08"/>
    <att type="string" name="RefSeq" value="XP_414655"/>
    <att type="string" name="canonicalName" value="416339"/>
    <att type="string" name="Column 12" value="IPI00597453"/>
    <att type="string" name="Column 7" value="GOA:interpro|GO_REF:0000002"/>
    <att type="string" name="Column 11" value=""/>
    <att type="string" name="Column 14" value="taxon:9031"/>
    <att type="string" name="Column 8" value="IEA"/>
    <att type="string" name="vizmap:ESM_sub1_16_51 NODE_HEIGHT" value="48.138671875"/>
    <graphics type="ELLIPSE" h="30.0" w="63.93359375" x="2424.21142578125" y="704.2471313476562" fill="#804c00" width="0" outline="#fefeff" cy:nodeTransparency="1.0" cy:nodeLabelFont="Default-0-14" cy:borderLineType="solid"/>
  </node>
  <node label="396094" id="-5810">
    <att type="string" name="vizmap:ESM_sub1_16_51 NODE_WIDTH" value="25.0"/>
    <att type="string" name="RefSeqMRNA" value="NM_205180"/>
    <att type="string" name="vizmap:ESM_sub1_16_51 NODE_SHAPE" value="RECT"/>
    <att type="string" name="Column 5" value=""/>
    <att type="string" name="GeneID" value="396094"/>
    <att type="string" name="Column 16" value="UniProtKB"/>
    <att type="real" name="streak_vs_epi_exp" value="0.27"/>
    <att type="string" name="vizmap:ESM_sub1_16_51 NODE_LINE_WIDTH" value="0.0"/>
    <att type="string" name="Column 3" value="P19596"/>
    <att type="string" name="Column 10" value="P"/>
    <att type="integer" name="Column 15" value="20080501"/>
    <att type="string" name="GeneName" value="FGF1"/>
    <att type="string" name="vizmap:ESM_sub1_16_51 NODE_FILL_COLOR" value="java.awt.Color[r=116,g=88,b=0]"/>
    <att type="real" name="meso_vs_streak_sig" value="0.03"/>
    <att type="string" name="Column 4" value="FGF1_CHICK"/>
    <att type="string" name="Column 9" value="SP_KW:KW-0221"/>
    <att type="real" name="meso_vs_streak_exp" value="-0.52"/>
    <att type="string" name="ProductName" value="fibroblast growth factor 1 (acidic)"/>
    <att type="string" name="Column 1" value="entrez_geneid"/>
    <att type="string" name="Column 13" value="protein"/>
    <att type="list" name="cytoscape.alias.list">
      <att type="string" name="cytoscape.alias.list" value="396094"/>
    </att>
    <att type="list" name="Column 6">
      <att type="string" name="Column 6" value="GO:0008083"/>
      <att type="string" name="Column 6" value="GO:0008201"/>
      <att type="string" name="Column 6" value="GO:0001525"/>
      <att type="string" name="Column 6" value="GO:0007275"/>
      <att type="string" name="Column 6" value="GO:0008283"/>
      <att type="string" name="Column 6" value="GO:0030154"/>
    </att>
    <att type="real" name="streak_vs_epi_sig" value="0.26"/>
    <att type="string" name="RefSeq" value="NP_990511"/>
    <att type="string" name="canonicalName" value="396094"/>
    <att type="string" name="Column 12" value="IPI00592513"/>
    <att type="string" name="Column 7" value="GOA:spkw|GO_REF:0000004"/>
    <att type="string" name="Column 11" value="FGF1, FGF-1: Heparin-binding growth factor 1 precursor"/>
    <att type="string" name="Column 14" value="taxon:9031"/>
    <att type="string" name="Column 8" value="IEA"/>
    <att type="string" name="vizmap:ESM_sub1_16_51 NODE_HEIGHT" value="25.0"/>
    <graphics type="RECTANGLE" h="30.0" w="30.828125" x="2101.288330078125" y="2698.795654296875" fill="#824a00" width="0" outline="#fefeff" cy:nodeTransparency="1.0" cy:nodeLabelFont="Default-0-14" cy:borderLineType="solid"/>
  </node>
  <node label="420869" id="-3971">
    <att type="string" name="vizmap:ESM_sub1_16_51 NODE_WIDTH" value="25.0"/>
    <att type="string" name="annotation.DB_Object_ID" value="420869"/>
    <att type="string" name="RefSeqMRNA" value="XM_418957"/>
    <att type="string" name="vizmap:ESM_sub1_16_51 NODE_SHAPE" value="RECT"/>
    <att type="list" name="annotation.GO MOLECULAR_FUNCTION">
      <att type="string" name="annotation.GO MOLECULAR_FUNCTION" value="L-cystine transmembrane transporter activity"/>
      <att type="string" name="annotation.GO MOLECULAR_FUNCTION" value="protein binding, bridging"/>
    </att>
    <att type="string" name="annotation.Date" value="20070530"/>
    <att type="string" name="Column 5" value=""/>
    <att type="string" name="GeneID" value="420869"/>
    <att type="string" name="Column 16" value="UniProtKB"/>
    <att type="real" name="streak_vs_epi_exp" value="-0.13"/>
    <att type="list" name="annotation.GO CELLULAR_COMPONENT">
      <att type="string" name="annotation.GO CELLULAR_COMPONENT" value="basolateral plasma membrane"/>
      <att type="string" name="annotation.GO CELLULAR_COMPONENT" value="cornified envelope"/>
      <att type="string" name="annotation.GO CELLULAR_COMPONENT" value="desmosome"/>
      <att type="string" name="annotation.GO CELLULAR_COMPONENT" value="mitochondrion"/>
    </att>
    <att type="string" name="vizmap:ESM_sub1_16_51 NODE_LINE_WIDTH" value="5.0"/>
    <att type="string" name="annotation.Assigned_by" value="TJB"/>
    <att type="string" name="Column 3" value="ENSGALP00000020840"/>
    <att type="string" name="annotation.DB" value="entrez_geneid"/>
    <att type="string" name="Column 10" value="F"/>
    <att type="integer" name="Column 15" value="20080501"/>
    <att type="string" name="GeneName" value="DSP"/>
    <att type="string" name="vizmap:ESM_sub1_16_51 NODE_FILL_COLOR" value="java.awt.Color[r=95,g=109,b=0]"/>
    <att type="real" name="meso_vs_streak_sig" value="0.01"/>
    <att type="string" name="Column 4" value="ENSGALP00000020840"/>
    <att type="string" name="Column 9" value="InterPro:IPR001374"/>
    <att type="real" name="meso_vs_streak_exp" value="-0.59"/>
    <att type="list" name="annotation.GO BIOLOGICAL_PROCESS">
      <att type="string" name="annotation.GO BIOLOGICAL_PROCESS" value="keratinocyte differentiation"/>
      <att type="string" name="annotation.GO BIOLOGICAL_PROCESS" value="peptide cross-linking"/>
      <att type="string" name="annotation.GO BIOLOGICAL_PROCESS" value="transport"/>
    </att>
    <att type="string" name="annotation.DB_Object_Type" value="Protein"/>
    <att type="string" name="annotation.DB_Object_Name" value="similar to desmoplakin isoform II isoform 2 "/>
    <att type="string" name="ProductName" value="similar to desmoplakin isoform II isoform 2"/>
    <att type="string" name="annotation.Qualifier" value=""/>
    <att type="map" name="annotation.DB:Reference">
      <att type="string" name="GO:0030674" value="GenBank:XP_001231411"/>
      <att type="string" name="GO:0030057" value="GenBank:XP_418957"/>
      <att type="string" name="GO:0015184" value="GenBank:XP_001231411"/>
      <att type="string" name="GO:0005739" value="GenBank:XP_418957"/>
      <att type="string" name="GO:0018149" value="GenBank:XP_001231411"/>
      <att type="string" name="GO:0030216" value="GenBank:XP_001231411"/>
      <att type="string" name="GO:0001533" value="GenBank:XP_001231411"/>
      <att type="string" name="GO:0006810" value="GenBank:XP_001231411"/>
      <att type="string" name="GO:0016323" value="GenBank:XP_418957"/>
    </att>
    <att type="string" name="Column 1" value="entrez_geneid"/>
    <att type="string" name="Column 13" value="protein"/>
    <att type="list" name="cytoscape.alias.list">
      <att type="string" name="cytoscape.alias.list" value="PREDICTED: similar to desmoplakin isoform II isoform 2 "/>
      <att type="string" name="cytoscape.alias.list" value="similar to desmoplakin isoform II isoform 2 "/>
    </att>
    <att type="list" name="Column 6">
      <att type="string" name="Column 6" value="GO:0030674"/>
      <att type="string" name="Column 6" value="GO:0030216"/>
      <att type="string" name="Column 6" value="GO:0030674"/>
      <att type="string" name="Column 6" value="GO:0001533"/>
      <att type="string" name="Column 6" value="GO:0018149"/>
      <att type="string" name="Column 6" value="GO:0030216"/>
      <att type="string" name="Column 6" value="GO:0015184"/>
      <att type="string" name="Column 6" value="GO:0006810"/>
      <att type="string" name="Column 6" value="GO:0030057"/>
      <att type="string" name="Column 6" value="GO:0005739"/>
      <att type="string" name="Column 6" value="GO:0016323"/>
      <att type="string" name="Column 6" value="GO:0016323"/>
      <att type="string" name="Column 6" value="GO:0008150"/>
      <att type="string" name="Column 6" value="GO:0005575"/>
      <att type="string" name="Column 6" value="GO:0003676"/>
    </att>
    <att type="real" name="streak_vs_epi_sig" value="0.5"/>
    <att type="string" name="RefSeq" value="XP_418957"/>
    <att type="string" name="canonicalName" value="420869"/>
    <att type="string" name="Column 12" value="IPI00602986"/>
    <att type="string" name="Column 7" value="GOA:interpro|GO_REF:0000002"/>
    <att type="map" name="annotation.Evidence">
      <att type="string" name="GO:0030674" value="ISS"/>
      <att type="string" name="GO:0030057" value="ISO"/>
      <att type="string" name="GO:0015184" value="ISS"/>
      <att type="string" name="GO:0005739" value="ISO"/>
      <att type="string" name="GO:0018149" value="ISO"/>
      <att type="string" name="GO:0030216" value="ISO"/>
      <att type="string" name="GO:0001533" value="ISO"/>
      <att type="string" name="GO:0006810" value="ISS"/>
      <att type="string" name="GO:0016323" value="ISO"/>
    </att>
    <att type="string" name="Column 11" value=""/>
    <att type="string" name="Column 14" value="taxon:9031"/>
    <att type="string" name="Column 8" value="IEA"/>
    <att type="string" name="vizmap:ESM_sub1_16_51 NODE_HEIGHT" value="25.0"/>
    <att type="string" name="annotation.With (or) From" value="UniProt:Q9CV95"/>
    <graphics type="RECTANGLE" h="30.0" w="29.20361328125" x="773.3974609375" y="1000.8366088867188" fill="#597300" width="0" outline="#fefeff" cy:nodeTransparency="1.0" cy:nodeLabelFont="Default-0-14" cy:borderLineType="solid"/>
  </node>
  <node label="421326" id="-5253">
    <att type="string" name="vizmap:ESM_sub1_16_51 NODE_WIDTH" value="25.0"/>
    <att type="string" name="RefSeqMRNA" value="XM_419391"/>
    <att type="string" name="vizmap:ESM_sub1_16_51 NODE_SHAPE" value="RECT"/>
    <att type="string" name="Column 5" value=""/>
    <att type="string" name="GeneID" value="421326"/>
    <att type="string" name="Column 16" value="UniProtKB"/>
    <att type="real" name="streak_vs_epi_exp" value="-0.05"/>
    <att type="string" name="vizmap:ESM_sub1_16_51 NODE_LINE_WIDTH" value="0.0"/>
    <att type="string" name="Column 3" value="ENSGALP00000015157"/>
    <att type="string" name="Column 10" value="F"/>
    <att type="integer" name="Column 15" value="20080501"/>
    <att type="string" name="GeneName" value="NVL"/>
    <att type="string" name="vizmap:ESM_sub1_16_51 NODE_FILL_COLOR" value="java.awt.Color[r=99,g=105,b=0]"/>
    <att type="real" name="meso_vs_streak_sig" value="0.02"/>
    <att type="string" name="Column 4" value="ENSGALP00000015157"/>
    <att type="string" name="Column 9" value="InterPro:IPR003593"/>
    <att type="real" name="meso_vs_streak_exp" value="0.44"/>
    <att type="string" name="ProductName" value="nuclear VCP-like"/>
    <att type="string" name="Column 1" value="entrez_geneid"/>
    <att type="string" name="Column 13" value="protein"/>
    <att type="list" name="cytoscape.alias.list">
      <att type="string" name="cytoscape.alias.list" value="421326"/>
    </att>
    <att type="list" name="Column 6">
      <att type="string" name="Column 6" value="GO:0000166"/>
      <att type="string" name="Column 6" value="GO:0005524"/>
      <att type="string" name="Column 6" value="GO:0017111"/>
    </att>
    <att type="real" name="streak_vs_epi_sig" value="0.82"/>
    <att type="string" name="RefSeq" value="XP_419391"/>
    <att type="string" name="canonicalName" value="421326"/>
    <att type="string" name="Column 12" value="IPI00584236"/>
    <att type="string" name="Column 7" value="GOA:interpro|GO_REF:0000002"/>
    <att type="string" name="Column 11" value=""/>
    <att type="string" name="Column 14" value="taxon:9031"/>
    <att type="string" name="Column 8" value="IEA"/>
    <att type="string" name="vizmap:ESM_sub1_16_51 NODE_HEIGHT" value="25.0"/>
    <graphics type="RECTANGLE" h="30.0" w="27.037841796875" x="1977.1407470703125" y="1895.801513671875" fill="#616b00" width="0" outline="#fefeff" cy:nodeTransparency="1.0" cy:nodeLabelFont="Default-0-14" cy:borderLineType="solid"/>
  </node>
  <node label="425906" id="-4340">
    <att type="string" name="vizmap:ESM_sub1_16_51 NODE_WIDTH" value="42.86328125"/>
    <att type="string" name="RefSeqMRNA" value="XM_423597"/>
    <att type="string" name="vizmap:ESM_sub1_16_51 NODE_SHAPE" value="RECT"/>
    <att type="string" name="GeneID" value="425906"/>
    <att type="real" name="streak_vs_epi_exp" value="0.18"/>
    <att type="string" name="vizmap:ESM_sub1_16_51 NODE_LINE_WIDTH" value="0.0"/>
    <att type="string" name="GeneName" value="TPRKB"/>
    <att type="string" name="vizmap:ESM_sub1_16_51 NODE_FILL_COLOR" value="java.awt.Color[r=111,g=93,b=0]"/>
    <att type="real" name="meso_vs_streak_sig" value="0.0"/>
    <att type="real" name="meso_vs_streak_exp" value="0.91"/>
    <att type="string" name="ProductName" value="similar to Prpk (p53-related protein"/>
    <att type="real" name="streak_vs_epi_sig" value="0.16"/>
    <att type="string" name="RefSeq" value="XP_423597"/>
    <att type="string" name="canonicalName" value="425906"/>
    <att type="string" name="vizmap:ESM_sub1_16_51 NODE_HEIGHT" value="42.86279296875"/>
    <graphics type="RECTANGLE" h="30.0" w="48.44091796875" x="435.388671875" y="1213.539306640625" fill="#785400" width="0" outline="#fefeff" cy:nodeTransparency="1.0" cy:nodeLabelFont="Default-0-14" cy:borderLineType="solid"/>
  </node>
  <node label="395584" id="-5667">
    <att type="string" name="vizmap:ESM_sub1_16_51 NODE_WIDTH" value="50.0"/>
    <att type="string" name="RefSeqMRNA" value="NM_204800"/>
    <att type="string" name="vizmap:ESM_sub1_16_51 NODE_SHAPE" value="ELLIPSE"/>
    <att type="string" name="Column 5" value=""/>
    <att type="string" name="GeneID" value="395584"/>
    <att type="string" name="Column 16" value="UniProtKB"/>
    <att type="real" name="streak_vs_epi_exp" value="2.27"/>
    <att type="string" name="vizmap:ESM_sub1_16_51 NODE_LINE_WIDTH" value="0.0"/>
    <att type="string" name="Column 3" value="Q9PTL2"/>
    <att type="string" name="Column 10" value="C"/>
    <att type="integer" name="Column 15" value="20080501"/>
    <att type="string" name="GeneName" value="SPRY2"/>
    <att type="string" name="vizmap:ESM_sub1_16_51 NODE_FILL_COLOR" value="java.awt.Color[r=204,g=0,b=0]"/>
    <att type="real" name="meso_vs_streak_sig" value="0.0"/>
    <att type="string" name="Column 4" value="SPY2_CHICK"/>
    <att type="string" name="Column 9" value="InterPro:IPR007875"/>
    <att type="real" name="meso_vs_streak_exp" value="-2.01"/>
    <att type="string" name="ProductName" value="sprouty homolog 2"/>
    <att type="string" name="Column 1" value="entrez_geneid"/>
    <att type="string" name="Column 13" value="protein"/>
    <att type="list" name="cytoscape.alias.list">
      <att type="string" name="cytoscape.alias.list" value="395584"/>
    </att>
    <att type="list" name="Column 6">
      <att type="string" name="Column 6" value="GO:0007275"/>
      <att type="string" name="Column 6" value="GO:0009966"/>
      <att type="string" name="Column 6" value="GO:0016020"/>
      <att type="string" name="Column 6" value="GO:0007275"/>
      <att type="string" name="Column 6" value="GO:0009966"/>
      <att type="string" name="Column 6" value="GO:0005737"/>
      <att type="string" name="Column 6" value="GO:0016020"/>
    </att>
    <att type="real" name="streak_vs_epi_sig" value="0.0"/>
    <att type="string" name="RefSeq" value="NP_990131"/>
    <att type="string" name="canonicalName" value="395584"/>
    <att type="string" name="Column 12" value="IPI00583132"/>
    <att type="string" name="Column 7" value="GOA:interpro|GO_REF:0000002"/>
    <att type="string" name="Column 11" value="SPRY2: Protein sprouty homolog 2"/>
    <att type="string" name="Column 14" value="taxon:9031"/>
    <att type="string" name="Column 8" value="IEA"/>
    <att type="string" name="vizmap:ESM_sub1_16_51 NODE_HEIGHT" value="50.0"/>
    <graphics type="ELLIPSE" h="30.0" w="70.08203125" x="2126.265625" y="2839.2373046875" fill="#cc0000" width="0" outline="#fefeff" cy:nodeTransparency="1.0" cy:nodeLabelFont="Default-0-14" cy:borderLineType="solid"/>
  </node>
  <node label="420595" id="-6288">
    <att type="string" name="vizmap:ESM_sub1_16_51 NODE_WIDTH" value="25.0"/>
    <att type="string" name="RefSeqMRNA" value="XM_418697"/>
    <att type="string" name="vizmap:ESM_sub1_16_51 NODE_SHAPE" value="RECT"/>
    <att type="string" name="Column 5" value=""/>
    <att type="string" name="GeneID" value="420595"/>
    <att type="string" name="Column 16" value="UniProtKB"/>
    <att type="real" name="streak_vs_epi_exp" value="0.0"/>
    <att type="string" name="vizmap:ESM_sub1_16_51 NODE_LINE_WIDTH" value="0.0"/>
    <att type="string" name="Column 3" value="ENSGALP00000030563"/>
    <att type="string" name="Column 10" value="C"/>
    <att type="integer" name="Column 15" value="20080501"/>
    <att type="string" name="GeneName" value="TSPAN13"/>
    <att type="string" name="vizmap:ESM_sub1_16_51 NODE_FILL_COLOR" value="java.awt.Color[r=102,g=102,b=0]"/>
    <att type="real" name="meso_vs_streak_sig" value="0.0"/>
    <att type="string" name="Column 4" value="ENSGALP00000030563"/>
    <att type="string" name="Column 9" value="InterPro:IPR000301"/>
    <att type="real" name="meso_vs_streak_exp" value="-1.12"/>
    <att type="string" name="ProductName" value="similar to tetraspan NET-6"/>
    <att type="string" name="Column 1" value="entrez_geneid"/>
    <att type="string" name="Column 13" value="protein"/>
    <att type="list" name="cytoscape.alias.list">
      <att type="string" name="cytoscape.alias.list" value="420595"/>
    </att>
    <att type="list" name="Column 6">
      <att type="string" name="Column 6" value="GO:0016021"/>
    </att>
    <att type="real" name="streak_vs_epi_sig" value="0.99"/>
    <att type="string" name="RefSeq" value="XP_418697"/>
    <att type="string" name="canonicalName" value="420595"/>
    <att type="string" name="Column 12" value="IPI00684536"/>
    <att type="string" name="Column 7" value="GOA:interpro|GO_REF:0000002"/>
    <att type="string" name="Column 11" value=""/>
    <att type="string" name="Column 14" value="taxon:9031"/>
    <att type="string" name="Column 8" value="IEA"/>
    <att type="string" name="vizmap:ESM_sub1_16_51 NODE_HEIGHT" value="25.0"/>
    <graphics type="RECTANGLE" h="30.0" w="25.880859375" x="2829.34033203125" y="1508.0728759765625" fill="#666600" width="0" outline="#fefeff" cy:nodeTransparency="1.0" cy:nodeLabelFont="Default-0-14" cy:borderLineType="solid"/>
  </node>
  <node label="430997" id="-7894">
    <att type="string" name="vizmap:ESM_sub1_16_51 NODE_WIDTH" value="25.0"/>
    <att type="string" name="RefSeqMRNA" value="NM_001031597"/>
    <att type="string" name="vizmap:ESM_sub1_16_51 NODE_SHAPE" value="RECT"/>
    <att type="string" name="Column 5" value=""/>
    <att type="string" name="GeneID" value="430997"/>
    <att type="string" name="Column 16" value="UniProtKB"/>
    <att type="real" name="streak_vs_epi_exp" value="-0.14"/>
    <att type="string" name="vizmap:ESM_sub1_16_51 NODE_LINE_WIDTH" value="0.0"/>
    <att type="string" name="Column 3" value="Q5ZL53"/>
    <att type="string" name="Column 10" value="F"/>
    <att type="integer" name="Column 15" value="20080501"/>
    <att type="string" name="GeneName" value="RCJMB04_7l20"/>
    <att type="string" name="vizmap:ESM_sub1_16_51 NODE_FILL_COLOR" value="java.awt.Color[r=95,g=109,b=0]"/>
    <att type="real" name="meso_vs_streak_sig" value="0.84"/>
    <att type="string" name="Column 4" value="Q5ZL53_CHICK"/>
    <att type="string" name="Column 9" value="InterPro:IPR002004"/>
    <att type="real" name="meso_vs_streak_exp" value="0.06"/>
    <att type="string" name="ProductName" value="poly(A) binding protein, cytoplasmic 1"/>
    <att type="string" name="Column 1" value="entrez_geneid"/>
    <att type="string" name="Column 13" value="protein"/>
    <att type="list" name="cytoscape.alias.list">
      <att type="string" name="cytoscape.alias.list" value="430997"/>
    </att>
    <att type="list" name="Column 6">
      <att type="string" name="Column 6" value="GO:0000166"/>
      <att type="string" name="Column 6" value="GO:0003723"/>
    </att>
    <att type="real" name="streak_vs_epi_sig" value="0.63"/>
    <att type="string" name="RefSeq" value="NP_001026768"/>
    <att type="string" name="canonicalName" value="430997"/>
    <att type="string" name="Column 12" value="IPI00578358"/>
    <att type="string" name="Column 7" value="GOA:interpro|GO_REF:0000002"/>
    <att type="string" name="Column 11" value="RCJMB04_7l20: Putative uncharacterized protein"/>
    <att type="string" name="Column 14" value="taxon:9031"/>
    <att type="string" name="Column 8" value="IEA"/>
    <att type="string" name="vizmap:ESM_sub1_16_51 NODE_HEIGHT" value="25.0"/>
    <graphics type="RECTANGLE" h="30.0" w="28.32373046875" x="1306.2877197265625" y="1512.525146484375" fill="#587400" width="0" outline="#fefeff" cy:nodeTransparency="1.0" cy:nodeLabelFont="Default-0-14" cy:borderLineType="solid"/>
  </node>
  <node label="418216" id="-6662">
    <att type="string" name="vizmap:ESM_sub1_16_51 NODE_WIDTH" value="35.81396484375"/>
    <att type="string" name="RefSeqMRNA" value="XM_416442"/>
    <att type="string" name="vizmap:ESM_sub1_16_51 NODE_SHAPE" value="RECT"/>
    <att type="string" name="GeneID" value="418216"/>
    <att type="real" name="streak_vs_epi_exp" value="0.2"/>
    <att type="string" name="vizmap:ESM_sub1_16_51 NODE_LINE_WIDTH" value="0.0"/>
    <att type="string" name="GeneName" value="MED21"/>
    <att type="string" name="vizmap:ESM_sub1_16_51 NODE_FILL_COLOR" value="java.awt.Color[r=112,g=92,b=0]"/>
    <att type="real" name="meso_vs_streak_sig" value="0.92"/>
    <att type="real" name="meso_vs_streak_exp" value="0.02"/>
    <att type="string" name="ProductName" value="hypothetical protein"/>
    <att type="real" name="streak_vs_epi_sig" value="0.21"/>
    <att type="string" name="RefSeq" value="XP_416442"/>
    <att type="string" name="canonicalName" value="418216"/>
    <att type="string" name="vizmap:ESM_sub1_16_51 NODE_HEIGHT" value="35.813720703125"/>
    <graphics type="RECTANGLE" h="30.0" w="38.7578125" x="2837.144287109375" y="1535.6788330078125" fill="#7b5100" width="0" outline="#fefeff" cy:nodeTransparency="1.0" cy:nodeLabelFont="Default-0-14" cy:borderLineType="solid"/>
  </node>
  <node label="426042" id="-8063">
    <att type="string" name="vizmap:ESM_sub1_16_51 NODE_WIDTH" value="50.0"/>
    <att type="string" name="RefSeqMRNA" value="XM_423721"/>
    <att type="string" name="vizmap:ESM_sub1_16_51 NODE_SHAPE" value="ELLIPSE"/>
    <att type="string" name="Column 5" value=""/>
    <att type="string" name="GeneID" value="426042"/>
    <att type="string" name="Column 16" value="UniProtKB"/>
    <att type="real" name="streak_vs_epi_exp" value="0.31"/>
    <att type="string" name="vizmap:ESM_sub1_16_51 NODE_LINE_WIDTH" value="0.0"/>
    <att type="string" name="Column 3" value="ENSGALP00000021749"/>
    <att type="string" name="Column 10" value="C"/>
    <att type="integer" name="Column 15" value="20080501"/>
    <att type="string" name="GeneName" value="SF3B4"/>
    <att type="string" name="vizmap:ESM_sub1_16_51 NODE_FILL_COLOR" value="java.awt.Color[r=118,g=86,b=0]"/>
    <att type="real" name="meso_vs_streak_sig" value="0.93"/>
    <att type="string" name="Column 4" value="ENSGALP00000021749"/>
    <att type="string" name="Column 9" value="InterPro:IPR006030"/>
    <att type="real" name="meso_vs_streak_exp" value="-0.01"/>
    <att type="string" name="ProductName" value="similar to Splicing factor 3b, subunit 4"/>
    <att type="string" name="Column 1" value="entrez_geneid"/>
    <att type="string" name="Column 13" value="protein"/>
    <att type="list" name="cytoscape.alias.list">
      <att type="string" name="cytoscape.alias.list" value="426042"/>
    </att>
    <att type="list" name="Column 6">
      <att type="string" name="Column 6" value="GO:0000166"/>
      <att type="string" name="Column 6" value="GO:0001584"/>
      <att type="string" name="Column 6" value="GO:0003676"/>
      <att type="string" name="Column 6" value="GO:0005199"/>
      <att type="string" name="Column 6" value="GO:0007186"/>
      <att type="string" name="Column 6" value="GO:0016021"/>
    </att>
    <att type="real" name="streak_vs_epi_sig" value="0.05"/>
    <att type="string" name="RefSeq" value="XP_423721"/>
    <att type="string" name="canonicalName" value="426042"/>
    <att type="string" name="Column 12" value="IPI00571241"/>
    <att type="string" name="Column 7" value="GOA:interpro|GO_REF:0000002"/>
    <att type="string" name="Column 11" value=""/>
    <att type="string" name="Column 14" value="taxon:9031"/>
    <att type="string" name="Column 8" value="IEA"/>
    <att type="string" name="vizmap:ESM_sub1_16_51 NODE_HEIGHT" value="50.0"/>
    <graphics type="ELLIPSE" h="30.0" w="66.6754150390625" x="929.873779296875" y="2093.9404296875" fill="#864600" width="0" outline="#fefeff" cy:nodeTransparency="1.0" cy:nodeLabelFont="Default-0-14" cy:borderLineType="solid"/>
  </node>
  <node label="396484" id="-3788">
    <att type="string" name="vizmap:ESM_sub1_16_51 NODE_WIDTH" value="25.0"/>
    <att type="string" name="annotation.DB_Object_ID" value="396484"/>
    <att type="string" name="RefSeqMRNA" value="NM_205488"/>
    <att type="string" name="vizmap:ESM_sub1_16_51 NODE_SHAPE" value="RECT"/>
    <att type="string" name="annotation.Date" value="20060922"/>
    <att type="string" name="Column 5" value=""/>
    <att type="string" name="GeneID" value="396484"/>
    <att type="string" name="Column 16" value="UniProtKB"/>
    <att type="real" name="streak_vs_epi_exp" value="0.19"/>
    <att type="list" name="annotation.GO CELLULAR_COMPONENT">
      <att type="string" name="annotation.GO CELLULAR_COMPONENT" value="cytoskeleton"/>
    </att>
    <att type="string" name="vizmap:ESM_sub1_16_51 NODE_LINE_WIDTH" value="5.0"/>
    <att type="string" name="annotation.Assigned_by" value="TJB"/>
    <att type="string" name="Column 3" value="P50223"/>
    <att type="string" name="annotation.DB" value="entrez_geneid"/>
    <att type="string" name="Column 10" value="C"/>
    <att type="integer" name="Column 15" value="20080501"/>
    <att type="string" name="GeneName" value="MSX1"/>
    <att type="string" name="vizmap:ESM_sub1_16_51 NODE_FILL_COLOR" value="java.awt.Color[r=112,g=92,b=0]"/>
    <att type="real" name="meso_vs_streak_sig" value="0.0"/>
    <att type="string" name="Column 4" value="HMGX7_CHICK"/>
    <att type="string" name="Column 9" value="InterPro:IPR001356"/>
    <att type="real" name="meso_vs_streak_exp" value="0.81"/>
    <att type="string" name="annotation.DB_Object_Type" value="Protein"/>
    <att type="string" name="annotation.DB_Object_Name" value="similar to cyld isoform 2"/>
    <att type="string" name="ProductName" value="msh homeobox 1"/>
    <att type="string" name="annotation.Qualifier" value=""/>
    <att type="map" name="annotation.DB:Reference">
      <att type="string" name="GO:0005856" value="UniProt:P28361"/>
    </att>
    <att type="string" name="Column 1" value="entrez_geneid"/>
    <att type="string" name="Column 13" value="protein"/>
    <att type="list" name="cytoscape.alias.list">
      <att type="string" name="cytoscape.alias.list" value="PREDICTED: similar to cyld isoform 2"/>
      <att type="string" name="cytoscape.alias.list" value="similar to cyld isoform 2"/>
    </att>
    <att type="list" name="Column 6">
      <att type="string" name="Column 6" value="GO:0003700"/>
      <att type="string" name="Column 6" value="GO:0043565"/>
      <att type="string" name="Column 6" value="GO:0006355"/>
      <att type="string" name="Column 6" value="GO:0005634"/>
      <att type="string" name="Column 6" value="GO:0003700"/>
      <att type="string" name="Column 6" value="GO:0043565"/>
      <att type="string" name="Column 6" value="GO:0006355"/>
      <att type="string" name="Column 6" value="GO:0007275"/>
      <att type="string" name="Column 6" value="GO:0005634"/>
    </att>
    <att type="real" name="streak_vs_epi_sig" value="0.32"/>
    <att type="string" name="RefSeq" value="NP_990819"/>
    <att type="string" name="canonicalName" value="396484"/>
    <att type="string" name="Column 12" value="IPI00574283"/>
    <att type="string" name="Column 7" value="GOA:interpro|GO_REF:0000002"/>
    <att type="map" name="annotation.Evidence">
      <att type="string" name="GO:0005856" value="ISS"/>
    </att>
    <att type="string" name="Column 11" value="GHOX-7: Homeobox protein GHOX-7"/>
    <att type="string" name="Column 14" value="taxon:9031"/>
    <att type="string" name="Column 8" value="IEA"/>
    <att type="string" name="vizmap:ESM_sub1_16_51 NODE_HEIGHT" value="25.0"/>
    <att type="string" name="annotation.With (or) From" value="UniProt:Q9NQC7"/>
    <graphics type="RECTANGLE" h="30.0" w="30.421875" x="2745.903076171875" y="966.7340698242188" fill="#7a5200" width="0" outline="#fefeff" cy:nodeTransparency="1.0" cy:nodeLabelFont="Default-0-14" cy:borderLineType="solid"/>
  </node>
  <node label="770258" id="-7994">
    <att type="string" name="vizmap:ESM_sub1_16_51 NODE_WIDTH" value="50.0"/>
    <att type="string" name="RefSeqMRNA" value="XM_001232958"/>
    <att type="string" name="vizmap:ESM_sub1_16_51 NODE_SHAPE" value="ELLIPSE"/>
    <att type="string" name="Column 5" value=""/>
    <att type="string" name="GeneID" value="770258"/>
    <att type="string" name="Column 16" value="UniProtKB"/>
    <att type="real" name="streak_vs_epi_exp" value="0.45"/>
    <att type="string" name="vizmap:ESM_sub1_16_51 NODE_LINE_WIDTH" value="0.0"/>
    <att type="string" name="Column 3" value="ENSGALP00000010180"/>
    <att type="string" name="Column 10" value="P"/>
    <att type="integer" name="Column 15" value="20080501"/>
    <att type="string" name="GeneName" value="RCJMB04_1b4"/>
    <att type="string" name="vizmap:ESM_sub1_16_51 NODE_FILL_COLOR" value="java.awt.Color[r=125,g=79,b=0]"/>
    <att type="real" name="meso_vs_streak_sig" value="0.0"/>
    <att type="string" name="Column 4" value="ENSGALP00000010180"/>
    <att type="string" name="Column 9" value="InterPro:IPR000062"/>
    <att type="real" name="meso_vs_streak_exp" value="-0.57"/>
    <att type="string" name="ProductName" value="deoxythymidylate kinase (thymi"/>
    <att type="string" name="Column 1" value="entrez_geneid"/>
    <att type="string" name="Column 13" value="protein"/>
    <att type="list" name="cytoscape.alias.list">
      <att type="string" name="cytoscape.alias.list" value="770258"/>
    </att>
    <att type="list" name="Column 6">
      <att type="string" name="Column 6" value="GO:0004798"/>
      <att type="string" name="Column 6" value="GO:0005524"/>
      <att type="string" name="Column 6" value="GO:0006233"/>
      <att type="string" name="Column 6" value="GO:0006235"/>
      <att type="string" name="Column 6" value="GO:0004798"/>
      <att type="string" name="Column 6" value="GO:0005524"/>
      <att type="string" name="Column 6" value="GO:0006233"/>
      <att type="string" name="Column 6" value="GO:0006235"/>
    </att>
    <att type="real" name="streak_vs_epi_sig" value="0.01"/>
    <att type="string" name="RefSeq" value="XP_001232959"/>
    <att type="string" name="canonicalName" value="770258"/>
    <att type="string" name="Column 12" value="IPI00820953"/>
    <att type="string" name="Column 7" value="GOA:interpro|GO_REF:0000002"/>
    <att type="string" name="Column 11" value=""/>
    <att type="string" name="Column 14" value="taxon:9031"/>
    <att type="string" name="Column 8" value="IEA"/>
    <att type="string" name="vizmap:ESM_sub1_16_51 NODE_HEIGHT" value="50.0"/>
    <graphics type="ELLIPSE" h="30.0" w="69.400634765625" x="1386.9320068359375" y="1158.02099609375" fill="#943800" width="0" outline="#fefeff" cy:nodeTransparency="1.0" cy:nodeLabelFont="Default-0-14" cy:borderLineType="solid"/>
  </node>
  <node label="396488" id="-5055">
    <att type="string" name="vizmap:ESM_sub1_16_51 NODE_WIDTH" value="25.0"/>
    <att type="string" name="RefSeqMRNA" value="NM_205492"/>
    <att type="string" name="vizmap:ESM_sub1_16_51 NODE_SHAPE" value="RECT"/>
    <att type="string" name="Column 5" value=""/>
    <att type="string" name="GeneID" value="396488"/>
    <att type="string" name="Column 16" value="UniProtKB"/>
    <att type="real" name="streak_vs_epi_exp" value="-0.11"/>
    <att type="string" name="vizmap:ESM_sub1_16_51 NODE_LINE_WIDTH" value="0.0"/>
    <att type="string" name="Column 3" value="Q02011"/>
    <att type="string" name="Column 10" value="C"/>
    <att type="integer" name="Column 15" value="20080501"/>
    <att type="string" name="GeneName" value="CNTF"/>
    <att type="string" name="vizmap:ESM_sub1_16_51 NODE_FILL_COLOR" value="java.awt.Color[r=96,g=108,b=0]"/>
    <att type="real" name="meso_vs_streak_sig" value="0.1"/>
    <att type="string" name="Column 4" value="CNTF_CHICK"/>
    <att type="string" name="Column 9" value="InterPro:IPR000151"/>
    <att type="real" name="meso_vs_streak_exp" value="0.42"/>
    <att type="string" name="ProductName" value="ciliary neurotrophic factor"/>
    <att type="string" name="Column 1" value="entrez_geneid"/>
    <att type="string" name="Column 13" value="protein"/>
    <att type="list" name="cytoscape.alias.list">
      <att type="string" name="cytoscape.alias.list" value="396488"/>
    </att>
    <att type="list" name="Column 6">
      <att type="string" name="Column 6" value="GO:0008083"/>
      <att type="string" name="Column 6" value="GO:0007275"/>
      <att type="string" name="Column 6" value="GO:0007399"/>
      <att type="string" name="Column 6" value="GO:0030154"/>
      <att type="string" name="Column 6" value="GO:0040007"/>
      <att type="string" name="Column 6" value="GO:0005737"/>
    </att>
    <att type="real" name="streak_vs_epi_sig" value="0.49"/>
    <att type="string" name="RefSeq" value="NP_990823"/>
    <att type="string" name="canonicalName" value="396488"/>
    <att type="string" name="Column 12" value="IPI00587827"/>
    <att type="string" name="Column 7" value="GOA:interpro|GO_REF:0000002"/>
    <att type="string" name="Column 11" value="CNTF, CNF, GPA: Ciliary neurotrophic factor"/>
    <att type="string" name="Column 14" value="taxon:9031"/>
    <att type="string" name="Column 8" value="IEA"/>
    <att type="string" name="vizmap:ESM_sub1_16_51 NODE_HEIGHT" value="25.0"/>
    <graphics type="RECTANGLE" h="30.0" w="29.271240234375" x="1201.52490234375" y="533.9784545898438" fill="#5b7100" width="0" outline="#fefeff" cy:nodeTransparency="1.0" cy:nodeLabelFont="Default-0-14" cy:borderLineType="solid"/>
  </node>
  <node label="420479" id="-3909">
    <att type="string" name="vizmap:ESM_sub1_16_51 NODE_WIDTH" value="38.6337890625"/>
    <att type="string" name="annotation.DB_Object_ID" value="420479"/>
    <att type="string" name="RefSeqMRNA" value="XM_418581"/>
    <att type="string" name="vizmap:ESM_sub1_16_51 NODE_SHAPE" value="RECT"/>
    <att type="list" name="annotation.GO MOLECULAR_FUNCTION">
      <att type="string" name="annotation.GO MOLECULAR_FUNCTION" value="protein binding"/>
    </att>
    <att type="string" name="annotation.Date" value="20070530"/>
    <att type="string" name="Column 5" value=""/>
    <att type="string" name="GeneID" value="420479"/>
    <att type="string" name="Column 16" value="UniProtKB"/>
    <att type="real" name="streak_vs_epi_exp" value="-0.18"/>
    <att type="string" name="vizmap:ESM_sub1_16_51 NODE_LINE_WIDTH" value="5.0"/>
    <att type="string" name="annotation.Assigned_by" value="TJB"/>
    <att type="string" name="Column 3" value="ENSGALP00000011883"/>
    <att type="string" name="annotation.DB" value="entrez_geneid"/>
    <att type="string" name="Column 10" value="P"/>
    <att type="integer" name="Column 15" value="20080501"/>
    <att type="string" name="GeneName" value="MAP3K8"/>
    <att type="string" name="vizmap:ESM_sub1_16_51 NODE_FILL_COLOR" value="java.awt.Color[r=93,g=111,b=0]"/>
    <att type="real" name="meso_vs_streak_sig" value="0.44"/>
    <att type="string" name="Column 4" value="ENSGALP00000011883"/>
    <att type="string" name="Column 9" value="InterPro:IPR000719"/>
    <att type="real" name="meso_vs_streak_exp" value="0.09"/>
    <att type="string" name="annotation.DB_Object_Type" value="Protein"/>
    <att type="string" name="annotation.DB_Object_Name" value="hypothetical protein"/>
    <att type="string" name="ProductName" value="hypothetical protein"/>
    <att type="string" name="annotation.Qualifier" value=""/>
    <att type="map" name="annotation.DB:Reference">
      <att type="string" name="GO:0005515" value="GenBank:XP_418581"/>
    </att>
    <att type="string" name="Column 1" value="entrez_geneid"/>
    <att type="string" name="Column 13" value="protein"/>
    <att type="list" name="cytoscape.alias.list">
      <att type="string" name="cytoscape.alias.list" value="PREDICTED: hypothetical protein"/>
      <att type="string" name="cytoscape.alias.list" value="hypothetical protein"/>
    </att>
    <att type="list" name="Column 6">
      <att type="string" name="Column 6" value="GO:0005515"/>
      <att type="string" name="Column 6" value="GO:0004674"/>
      <att type="string" name="Column 6" value="GO:0004713"/>
      <att type="string" name="Column 6" value="GO:0005524"/>
      <att type="string" name="Column 6" value="GO:0006468"/>
    </att>
    <att type="real" name="streak_vs_epi_sig" value="0.19"/>
    <att type="string" name="RefSeq" value="XP_418581"/>
    <att type="string" name="canonicalName" value="420479"/>
    <att type="string" name="Column 12" value="IPI00591467"/>
    <att type="string" name="Column 7" value="GOA:interpro|GO_REF:0000002"/>
    <att type="map" name="annotation.Evidence">
      <att type="string" name="GO:0005515" value="ISO"/>
    </att>
    <att type="string" name="Column 11" value=""/>
    <att type="string" name="Column 14" value="taxon:9031"/>
    <att type="string" name="Column 8" value="IEA"/>
    <att type="string" name="vizmap:ESM_sub1_16_51 NODE_HEIGHT" value="38.63330078125"/>
    <att type="string" name="annotation.With (or) From" value="UniProt:Q07174"/>
    <graphics type="RECTANGLE" h="30.0" w="42.631103515625" x="886.7987060546875" y="1127.4735107421875" fill="#547800" width="0" outline="#fefeff" cy:nodeTransparency="1.0" cy:nodeLabelFont="Default-0-14" cy:borderLineType="solid"/>
  </node>
  <node label="416367" id="-6010">
    <att type="string" name="vizmap:ESM_sub1_16_51 NODE_WIDTH" value="50.0"/>
    <att type="string" name="RefSeqMRNA" value="XM_414681"/>
    <att type="string" name="vizmap:ESM_sub1_16_51 NODE_SHAPE" value="ELLIPSE"/>
    <att type="string" name="Column 5" value=""/>
    <att type="string" name="GeneID" value="416367"/>
    <att type="string" name="Column 16" value="UniProtKB"/>
    <att type="real" name="streak_vs_epi_exp" value="0.73"/>
    <att type="string" name="vizmap:ESM_sub1_16_51 NODE_LINE_WIDTH" value="0.0"/>
    <att type="string" name="Column 3" value="P80585"/>
    <att type="string" name="Column 10" value="C"/>
    <att type="integer" name="Column 15" value="20080501"/>
    <att type="string" name="GeneName" value="TBCA"/>
    <att type="string" name="vizmap:ESM_sub1_16_51 NODE_FILL_COLOR" value="java.awt.Color[r=139,g=65,b=0]"/>
    <att type="real" name="meso_vs_streak_sig" value="0.05"/>
    <att type="string" name="Column 4" value="TBCA_CHICK"/>
    <att type="string" name="Column 9" value="InterPro:IPR004226"/>
    <att type="real" name="meso_vs_streak_exp" value="-0.34"/>
    <att type="string" name="ProductName" value="similar to Tubulin-specific chaperone A"/>
    <att type="string" name="Column 1" value="entrez_geneid"/>
    <att type="string" name="Column 13" value="protein"/>
    <att type="list" name="cytoscape.alias.list">
      <att type="string" name="cytoscape.alias.list" value="416367"/>
    </att>
    <att type="list" name="Column 6">
      <att type="string" name="Column 6" value="GO:0051082"/>
      <att type="string" name="Column 6" value="GO:0007021"/>
      <att type="string" name="Column 6" value="GO:0005737"/>
      <att type="string" name="Column 6" value="GO:0005856"/>
      <att type="string" name="Column 6" value="GO:0005874"/>
    </att>
    <att type="real" name="streak_vs_epi_sig" value="0.01"/>
    <att type="string" name="RefSeq" value="XP_414681"/>
    <att type="string" name="canonicalName" value="416367"/>
    <att type="string" name="Column 12" value="IPI00574122"/>
    <att type="string" name="Column 7" value="GOA:interpro|GO_REF:0000002"/>
    <att type="string" name="Column 11" value="TBCA: Tubulin-specific chaperone A"/>
    <att type="string" name="Column 14" value="taxon:9031"/>
    <att type="string" name="Column 8" value="IEA"/>
    <att type="string" name="vizmap:ESM_sub1_16_51 NODE_HEIGHT" value="50.0"/>
    <graphics type="ELLIPSE" h="30.0" w="69.400634765625" x="1303.759033203125" y="866.0051879882812" fill="#b11b00" width="0" outline="#fefeff" cy:nodeTransparency="1.0" cy:nodeLabelFont="Default-0-14" cy:borderLineType="solid"/>
  </node>
  <node label="422512" id="-7269">
    <att type="string" name="vizmap:ESM_sub1_16_51 NODE_WIDTH" value="50.0"/>
    <att type="string" name="RefSeqMRNA" value="XM_420475"/>
    <att type="string" name="vizmap:ESM_sub1_16_51 NODE_SHAPE" value="ELLIPSE"/>
    <att type="string" name="GeneID" value="422512"/>
    <att type="real" name="streak_vs_epi_exp" value="1.54"/>
    <att type="string" name="vizmap:ESM_sub1_16_51 NODE_LINE_WIDTH" value="0.0"/>
    <att type="string" name="GeneName" value="CCNG2"/>
    <att type="string" name="vizmap:ESM_sub1_16_51 NODE_FILL_COLOR" value="java.awt.Color[r=181,g=23,b=0]"/>
    <att type="real" name="meso_vs_streak_sig" value="0.0"/>
    <att type="real" name="meso_vs_streak_exp" value="-1.76"/>
    <att type="string" name="ProductName" value="similar to MGC83944 protein"/>
    <att type="real" name="streak_vs_epi_sig" value="0.0"/>
    <att type="string" name="RefSeq" value="XP_420475"/>
    <att type="string" name="canonicalName" value="422512"/>
    <att type="string" name="vizmap:ESM_sub1_16_51 NODE_HEIGHT" value="50.0"/>
    <graphics type="ELLIPSE" h="30.0" w="70.081787109375" x="1463.0509033203125" y="2446.260498046875" fill="#cc0000" width="0" outline="#fefeff" cy:nodeTransparency="1.0" cy:nodeLabelFont="Default-0-14" cy:borderLineType="solid"/>
  </node>
  <node label="420321" id="-5461">
    <att type="string" name="vizmap:ESM_sub1_16_51 NODE_WIDTH" value="50.0"/>
    <att type="string" name="RefSeqMRNA" value="XM_418430"/>
    <att type="string" name="vizmap:ESM_sub1_16_51 NODE_SHAPE" value="ELLIPSE"/>
    <att type="string" name="Column 5" value=""/>
    <att type="string" name="GeneID" value="420321"/>
    <att type="string" name="Column 16" value="UniProtKB"/>
    <att type="real" name="streak_vs_epi_exp" value="-1.39"/>
    <att type="string" name="vizmap:ESM_sub1_16_51 NODE_LINE_WIDTH" value="0.0"/>
    <att type="string" name="Column 3" value="ENSGALP00000026092"/>
    <att type="string" name="Column 10" value="F"/>
    <att type="integer" name="Column 15" value="20080501"/>
    <att type="string" name="GeneName" value="NDRG1"/>
    <att type="string" name="vizmap:ESM_sub1_16_51 NODE_FILL_COLOR" value="java.awt.Color[r=31,g=173,b=0]"/>
    <att type="real" name="meso_vs_streak_sig" value="0.86"/>
    <att type="string" name="Column 4" value="ENSGALP00000026092"/>
    <att type="string" name="Column 9" value="InterPro:IPR006162"/>
    <att type="real" name="meso_vs_streak_exp" value="0.06"/>
    <att type="string" name="ProductName" value="hypothetical protein"/>
    <att type="string" name="Column 1" value="entrez_geneid"/>
    <att type="string" name="Column 13" value="protein"/>
    <att type="list" name="cytoscape.alias.list">
      <att type="string" name="cytoscape.alias.list" value="420321"/>
    </att>
    <att type="list" name="Column 6">
      <att type="string" name="Column 6" value="GO:0031177"/>
    </att>
    <att type="real" name="streak_vs_epi_sig" value="0.0"/>
    <att type="string" name="RefSeq" value="XP_418430"/>
    <att type="string" name="canonicalName" value="420321"/>
    <att type="string" name="Column 12" value="IPI00573022"/>
    <att type="string" name="Column 7" value="GOA:interpro|GO_REF:0000002"/>
    <att type="string" name="Column 11" value=""/>
    <att type="string" name="Column 14" value="taxon:9031"/>
    <att type="string" name="Column 8" value="IEA"/>
    <att type="string" name="vizmap:ESM_sub1_16_51 NODE_HEIGHT" value="50.0"/>
    <graphics type="ELLIPSE" h="30.0" w="70.08203125" x="1206.984619140625" y="1373.5042724609375" fill="#00cc00" width="0" outline="#fefeff" cy:nodeTransparency="1.0" cy:nodeLabelFont="Default-0-14" cy:borderLineType="solid"/>
  </node>
  <node label="395723" id="-7791">
    <att type="string" name="vizmap:ESM_sub1_16_51 NODE_WIDTH" value="48.138671875"/>
    <att type="string" name="RefSeqMRNA" value="NM_204901"/>
    <att type="string" name="vizmap:ESM_sub1_16_51 NODE_SHAPE" value="ELLIPSE"/>
    <att type="string" name="Column 5" value=""/>
    <att type="string" name="GeneID" value="395723"/>
    <att type="string" name="Column 16" value="UniProtKB"/>
    <att type="real" name="streak_vs_epi_exp" value="-0.26"/>
    <att type="string" name="vizmap:ESM_sub1_16_51 NODE_LINE_WIDTH" value="0.0"/>
    <att type="string" name="Column 3" value="Q5ZHY1"/>
    <att type="string" name="Column 10" value="C"/>
    <att type="integer" name="Column 15" value="20080501"/>
    <att type="string" name="GeneName" value="RCJMB04_32c11"/>
    <att type="string" name="vizmap:ESM_sub1_16_51 NODE_FILL_COLOR" value="java.awt.Color[r=89,g=115,b=0]"/>
    <att type="real" name="meso_vs_streak_sig" value="0.0"/>
    <att type="string" name="Column 4" value="Q5ZHY1_CHICK"/>
    <att type="string" name="Column 9" value="InterPro:IPR001326"/>
    <att type="real" name="meso_vs_streak_exp" value="1.1"/>
    <att type="string" name="ProductName" value="eukaryotic translation elongation factor 1 beta"/>
    <att type="string" name="Column 1" value="entrez_geneid"/>
    <att type="string" name="Column 13" value="protein"/>
    <att type="list" name="cytoscape.alias.list">
      <att type="string" name="cytoscape.alias.list" value="395723"/>
    </att>
    <att type="list" name="Column 6">
      <att type="string" name="Column 6" value="GO:0005515"/>
      <att type="string" name="Column 6" value="GO:0003746"/>
      <att type="string" name="Column 6" value="GO:0006414"/>
      <att type="string" name="Column 6" value="GO:0005853"/>
    </att>
    <att type="real" name="streak_vs_epi_sig" value="0.08"/>
    <att type="string" name="RefSeq" value="NP_990232"/>
    <att type="string" name="canonicalName" value="395723"/>
    <att type="string" name="Column 12" value="IPI00597497"/>
    <att type="string" name="Column 7" value="GOA:interpro|GO_REF:0000002"/>
    <att type="string" name="Column 11" value="RCJMB04_32c11: Putative uncharacterized protein"/>
    <att type="string" name="Column 14" value="taxon:9031"/>
    <att type="string" name="Column 8" value="IEA"/>
    <att type="string" name="vizmap:ESM_sub1_16_51 NODE_HEIGHT" value="48.138671875"/>
    <graphics type="ELLIPSE" h="30.0" w="63.933837890625" x="1486.650634765625" y="746.40673828125" fill="#4c8000" width="0" outline="#fefeff" cy:nodeTransparency="1.0" cy:nodeLabelFont="Default-0-14" cy:borderLineType="solid"/>
  </node>
  <node label="396021" id="-7871">
    <att type="string" name="vizmap:ESM_sub1_16_51 NODE_WIDTH" value="50.0"/>
    <att type="string" name="RefSeqMRNA" value="NM_205124"/>
    <att type="string" name="vizmap:ESM_sub1_16_51 NODE_SHAPE" value="ELLIPSE"/>
    <att type="string" name="Column 5" value=""/>
    <att type="string" name="GeneID" value="396021"/>
    <att type="string" name="Column 16" value="UniProtKB"/>
    <att type="real" name="streak_vs_epi_exp" value="0.81"/>
    <att type="string" name="vizmap:ESM_sub1_16_51 NODE_LINE_WIDTH" value="0.0"/>
    <att type="string" name="Column 3" value="P48463"/>
    <att type="string" name="Column 10" value="C"/>
    <att type="integer" name="Column 15" value="20080501"/>
    <att type="string" name="GeneName" value="PPP2CB"/>
    <att type="string" name="vizmap:ESM_sub1_16_51 NODE_FILL_COLOR" value="java.awt.Color[r=143,g=61,b=0]"/>
    <att type="real" name="meso_vs_streak_sig" value="0.0"/>
    <att type="string" name="Column 4" value="PP2AA_CHICK"/>
    <att type="string" name="Column 9" value="SP_KW:KW-0963"/>
    <att type="real" name="meso_vs_streak_exp" value="-0.81"/>
    <att type="string" name="ProductName" value="protein phosphatase 2 (formerly 2A), catalytic"/>
    <att type="string" name="Column 1" value="entrez_geneid"/>
    <att type="string" name="Column 13" value="protein"/>
    <att type="list" name="cytoscape.alias.list">
      <att type="string" name="cytoscape.alias.list" value="396021"/>
    </att>
    <att type="list" name="Column 6">
      <att type="string" name="Column 6" value="GO:0004721"/>
      <att type="string" name="Column 6" value="GO:0005506"/>
      <att type="string" name="Column 6" value="GO:0016787"/>
      <att type="string" name="Column 6" value="GO:0030145"/>
      <att type="string" name="Column 6" value="GO:0046872"/>
      <att type="string" name="Column 6" value="GO:0046982"/>
      <att type="string" name="Column 6" value="GO:0005737"/>
    </att>
    <att type="real" name="streak_vs_epi_sig" value="0.0"/>
    <att type="string" name="RefSeq" value="NP_990455"/>
    <att type="string" name="canonicalName" value="396021"/>
    <att type="string" name="Column 12" value="IPI00589014"/>
    <att type="string" name="Column 7" value="GOA:spkw|GO_REF:0000004"/>
    <att type="string" name="Column 11" value="PPP2CA: Serine/threonine-protein phosphatase 2A catalytic subunit alpha isoform"/>
    <att type="string" name="Column 14" value="taxon:9031"/>
    <att type="string" name="Column 8" value="IEA"/>
    <att type="string" name="vizmap:ESM_sub1_16_51 NODE_HEIGHT" value="50.0"/>
    <graphics type="ELLIPSE" h="30.0" w="70.08203125" x="1467.773193359375" y="848.108642578125" fill="#b91300" width="0" outline="#fefeff" cy:nodeTransparency="1.0" cy:nodeLabelFont="Default-0-14" cy:borderLineType="solid"/>
  </node>
  <node label="423572" id="-6695">
    <att type="string" name="vizmap:ESM_sub1_16_51 NODE_WIDTH" value="25.0"/>
    <att type="string" name="annotation.DB_Object_ID" value="423572"/>
    <att type="string" name="RefSeqMRNA" value="XM_421461"/>
    <att type="string" name="vizmap:ESM_sub1_16_51 NODE_SHAPE" value="RECT"/>
    <att type="list" name="annotation.GO MOLECULAR_FUNCTION">
      <att type="string" name="annotation.GO MOLECULAR_FUNCTION" value="protein binding"/>
    </att>
    <att type="string" name="annotation.Date" value="20070530"/>
    <att type="string" name="Column 5" value=""/>
    <att type="string" name="GeneID" value="423572"/>
    <att type="string" name="Column 16" value="UniProtKB"/>
    <att type="real" name="streak_vs_epi_exp" value="-0.15"/>
    <att type="string" name="vizmap:ESM_sub1_16_51 NODE_LINE_WIDTH" value="5.0"/>
    <att type="string" name="annotation.Assigned_by" value="TJB"/>
    <att type="string" name="Column 3" value="XP_421461"/>
    <att type="string" name="annotation.DB" value="entrez_geneid"/>
    <att type="string" name="Column 10" value="C"/>
    <att type="integer" name="Column 15" value="20080501"/>
    <att type="string" name="GeneName" value="SOS2"/>
    <att type="string" name="vizmap:ESM_sub1_16_51 NODE_FILL_COLOR" value="java.awt.Color[r=94,g=110,b=0]"/>
    <att type="real" name="meso_vs_streak_sig" value="0.5"/>
    <att type="string" name="Column 4" value="XP_421461"/>
    <att type="string" name="Column 9" value="InterPro:IPR000651"/>
    <att type="real" name="meso_vs_streak_exp" value="0.09"/>
    <att type="string" name="annotation.DB_Object_Type" value="Protein"/>
    <att type="string" name="annotation.DB_Object_Name" value="similar to Son of sevenless homolog 2 (Drosophila)"/>
    <att type="string" name="ProductName" value="similar to Son of sevenless homolog 2"/>
    <att type="string" name="annotation.Qualifier" value=""/>
    <att type="map" name="annotation.DB:Reference">
      <att type="string" name="GO:0005515" value="GenBank:XP_421461"/>
    </att>
    <att type="string" name="Column 1" value="entrez_geneid"/>
    <att type="string" name="Column 13" value="protein"/>
    <att type="list" name="cytoscape.alias.list">
      <att type="string" name="cytoscape.alias.list" value="PREDICTED: similar to Son of sevenless homolog 2 (Drosophila)"/>
      <att type="string" name="cytoscape.alias.list" value="similar to Son of sevenless homolog 2 (Drosophila)"/>
    </att>
    <att type="list" name="Column 6">
      <att type="string" name="Column 6" value="GO:0005515"/>
      <att type="string" name="Column 6" value="GO:0005515"/>
      <att type="string" name="Column 6" value="GO:0005515"/>
      <att type="string" name="Column 6" value="GO:0003677"/>
      <att type="string" name="Column 6" value="GO:0005085"/>
      <att type="string" name="Column 6" value="GO:0005089"/>
      <att type="string" name="Column 6" value="GO:0035023"/>
      <att type="string" name="Column 6" value="GO:0051056"/>
      <att type="string" name="Column 6" value="GO:0005622"/>
    </att>
    <att type="real" name="streak_vs_epi_sig" value="0.34"/>
    <att type="string" name="RefSeq" value="XP_421461"/>
    <att type="string" name="canonicalName" value="423572"/>
    <att type="string" name="Column 12" value="IPI00583663"/>
    <att type="string" name="Column 7" value="GOA:interpro|GO_REF:0000002"/>
    <att type="map" name="annotation.Evidence">
      <att type="string" name="GO:0005515" value="ISO"/>
    </att>
    <att type="string" name="Column 11" value="similar to Son of sevenless homolog 2"/>
    <att type="string" name="Column 14" value="taxon:9031"/>
    <att type="string" name="Column 8" value="IEA"/>
    <att type="string" name="vizmap:ESM_sub1_16_51 NODE_HEIGHT" value="25.0"/>
    <att type="string" name="annotation.With (or) From" value="UniProt:Q07890"/>
    <graphics type="RECTANGLE" h="30.0" w="30.286376953125" x="1975.71630859375" y="2829.925048828125" fill="#577500" width="0" outline="#fefeff" cy:nodeTransparency="1.0" cy:nodeLabelFont="Default-0-14" cy:borderLineType="solid"/>
  </node>
  <node label="422846" id="-1861">
    <att type="string" name="vizmap:ESM_sub1_16_51 NODE_WIDTH" value="25.0"/>
    <att type="string" name="RefSeqMRNA" value="XM_420792"/>
    <att type="string" name="vizmap:ESM_sub1_16_51 NODE_SHAPE" value="RECT"/>
    <att type="string" name="Column 5" value=""/>
    <att type="string" name="GeneID" value="422846"/>
    <att type="string" name="Column 16" value="UniProtKB"/>
    <att type="real" name="streak_vs_epi_exp" value="-0.13"/>
    <att type="string" name="vizmap:ESM_sub1_16_51 NODE_LINE_WIDTH" value="0.0"/>
    <att type="string" name="Column 3" value="ENSGALP00000024145"/>
    <att type="string" name="Column 10" value="P"/>
    <att type="integer" name="Column 15" value="20080501"/>
    <att type="string" name="GeneName" value="LYAR"/>
    <att type="string" name="vizmap:ESM_sub1_16_51 NODE_FILL_COLOR" value="java.awt.Color[r=95,g=109,b=0]"/>
    <att type="real" name="meso_vs_streak_sig" value="0.0"/>
    <att type="string" name="Column 4" value="ENSGALP00000024145"/>
    <att type="string" name="Column 9" value="InterPro:IPR006642"/>
    <att type="real" name="meso_vs_streak_exp" value="0.63"/>
    <att type="string" name="ProductName" value="similar to MGC80689 protein"/>
    <att type="string" name="Column 1" value="entrez_geneid"/>
    <att type="string" name="Column 13" value="protein"/>
    <att type="list" name="cytoscape.alias.list">
      <att type="string" name="cytoscape.alias.list" value="422846"/>
    </att>
    <att type="list" name="Column 6">
      <att type="string" name="Column 6" value="GO:0003677"/>
      <att type="string" name="Column 6" value="GO:0008270"/>
      <att type="string" name="Column 6" value="GO:0006281"/>
    </att>
    <att type="real" name="streak_vs_epi_sig" value="0.34"/>
    <att type="string" name="RefSeq" value="XP_420792"/>
    <att type="string" name="canonicalName" value="422846"/>
    <att type="string" name="Column 12" value="IPI00586934"/>
    <att type="string" name="Column 7" value="GOA:interpro|GO_REF:0000002"/>
    <att type="string" name="Column 11" value=""/>
    <att type="string" name="Column 14" value="taxon:9031"/>
    <att type="string" name="Column 8" value="IEA"/>
    <att type="string" name="vizmap:ESM_sub1_16_51 NODE_HEIGHT" value="25.0"/>
    <graphics type="RECTANGLE" h="30.0" w="30.286376953125" x="1807.21435546875" y="1739.4293212890625" fill="#597300" width="0" outline="#fefeff" cy:nodeTransparency="1.0" cy:nodeLabelFont="Default-0-14" cy:borderLineType="solid"/>
  </node>
  <node label="396084" id="-8119">
    <att type="string" name="vizmap:ESM_sub1_16_51 NODE_WIDTH" value="41.453125"/>
    <att type="string" name="RefSeqMRNA" value="NM_205172"/>
    <att type="string" name="vizmap:ESM_sub1_16_51 NODE_SHAPE" value="RECT"/>
    <att type="string" name="Column 5" value=""/>
    <att type="string" name="GeneID" value="396084"/>
    <att type="string" name="Column 16" value="UniProtKB"/>
    <att type="real" name="streak_vs_epi_exp" value="-0.55"/>
    <att type="string" name="vizmap:ESM_sub1_16_51 NODE_LINE_WIDTH" value="0.0"/>
    <att type="string" name="Column 3" value="P63270"/>
    <att type="string" name="Column 10" value="C"/>
    <att type="integer" name="Column 15" value="20080501"/>
    <att type="string" name="GeneName" value="ACTG2"/>
    <att type="string" name="vizmap:ESM_sub1_16_51 NODE_FILL_COLOR" value="java.awt.Color[r=74,g=130,b=0]"/>
    <att type="real" name="meso_vs_streak_sig" value="0.0"/>
    <att type="string" name="Column 4" value="ACTH_CHICK"/>
    <att type="string" name="Column 9" value="SP_KW:KW-0206"/>
    <att type="real" name="meso_vs_streak_exp" value="1.67"/>
    <att type="string" name="ProductName" value="actin, gamma 2, smooth muscle, enteric"/>
    <att type="string" name="Column 1" value="entrez_geneid"/>
    <att type="string" name="Column 13" value="protein"/>
    <att type="list" name="cytoscape.alias.list">
      <att type="string" name="cytoscape.alias.list" value="396084"/>
    </att>
    <att type="list" name="Column 6">
      <att type="string" name="Column 6" value="GO:0000166"/>
      <att type="string" name="Column 6" value="GO:0005198"/>
      <att type="string" name="Column 6" value="GO:0005515"/>
      <att type="string" name="Column 6" value="GO:0005524"/>
      <att type="string" name="Column 6" value="GO:0005737"/>
      <att type="string" name="Column 6" value="GO:0005856"/>
    </att>
    <att type="real" name="streak_vs_epi_sig" value="0.17"/>
    <att type="string" name="RefSeq" value="NP_990503"/>
    <att type="string" name="canonicalName" value="396084"/>
    <att type="string" name="Column 12" value="IPI00580021"/>
    <att type="string" name="Column 7" value="GOA:spkw|GO_REF:0000004"/>
    <att type="string" name="Column 11" value="ACTG2, ACTA3, ACTSG: Actin, gamma-enteric smooth muscle"/>
    <att type="string" name="Column 14" value="taxon:9031"/>
    <att type="string" name="Column 8" value="IEA"/>
    <att type="string" name="vizmap:ESM_sub1_16_51 NODE_HEIGHT" value="41.453125"/>
    <graphics type="RECTANGLE" h="30.0" w="46.5042724609375" x="777.1135864257812" y="1691.834716796875" fill="#2e9e00" width="0" outline="#fefeff" cy:nodeTransparency="1.0" cy:nodeLabelFont="Default-0-14" cy:borderLineType="solid"/>
  </node>
  <node label="768898" id="-2612">
    <att type="string" name="vizmap:ESM_sub1_16_51 NODE_WIDTH" value="50.0"/>
    <att type="string" name="RefSeqMRNA" value="XM_001232051"/>
    <att type="string" name="vizmap:ESM_sub1_16_51 NODE_SHAPE" value="ELLIPSE"/>
    <att type="string" name="Column 5" value=""/>
    <att type="string" name="GeneID" value="768898"/>
    <att type="string" name="Column 16" value="UniProtKB"/>
    <att type="real" name="streak_vs_epi_exp" value="0.47"/>
    <att type="string" name="vizmap:ESM_sub1_16_51 NODE_LINE_WIDTH" value="0.0"/>
    <att type="string" name="Column 3" value="XP_001232052"/>
    <att type="string" name="Column 10" value="C"/>
    <att type="integer" name="Column 15" value="20080501"/>
    <att type="string" name="GeneName" value="DDX21"/>
    <att type="string" name="vizmap:ESM_sub1_16_51 NODE_FILL_COLOR" value="java.awt.Color[r=126,g=78,b=0]"/>
    <att type="real" name="meso_vs_streak_sig" value="0.11"/>
    <att type="string" name="Column 4" value="XP_001232052"/>
    <att type="string" name="Column 9" value="InterPro:IPR012562"/>
    <att type="real" name="meso_vs_streak_exp" value="-0.21"/>
    <att type="string" name="ProductName" value="similar to Gu protein"/>
    <att type="string" name="Column 1" value="entrez_geneid"/>
    <att type="string" name="Column 13" value="protein"/>
    <att type="list" name="cytoscape.alias.list">
      <att type="string" name="cytoscape.alias.list" value="768898"/>
    </att>
    <att type="list" name="Column 6">
      <att type="string" name="Column 6" value="GO:0003723"/>
      <att type="string" name="Column 6" value="GO:0005524"/>
      <att type="string" name="Column 6" value="GO:0008026"/>
      <att type="string" name="Column 6" value="GO:0005634"/>
    </att>
    <att type="real" name="streak_vs_epi_sig" value="0.01"/>
    <att type="string" name="RefSeq" value="XP_001232052"/>
    <att type="string" name="canonicalName" value="768898"/>
    <att type="string" name="Column 12" value="IPI00582179"/>
    <att type="string" name="Column 7" value="GOA:interpro|GO_REF:0000002"/>
    <att type="string" name="Column 11" value="similar to Gu protein"/>
    <att type="string" name="Column 14" value="taxon:9031"/>
    <att type="string" name="Column 8" value="IEA"/>
    <att type="string" name="vizmap:ESM_sub1_16_51 NODE_HEIGHT" value="50.0"/>
    <graphics type="ELLIPSE" h="30.0" w="69.400634765625" x="1705.138671875" y="1246.38916015625" fill="#963600" width="0" outline="#fefeff" cy:nodeTransparency="1.0" cy:nodeLabelFont="Default-0-14" cy:borderLineType="solid"/>
  </node>
  <node label="417517" id="-5062">
    <att type="string" name="vizmap:ESM_sub1_16_51 NODE_WIDTH" value="46.95703125"/>
    <att type="string" name="RefSeqMRNA" value="XM_415765"/>
    <att type="string" name="vizmap:ESM_sub1_16_51 NODE_SHAPE" value="RECT"/>
    <att type="string" name="Column 5" value=""/>
    <att type="string" name="GeneID" value="417517"/>
    <att type="string" name="Column 16" value="UniProtKB"/>
    <att type="real" name="streak_vs_epi_exp" value="-0.22"/>
    <att type="string" name="vizmap:ESM_sub1_16_51 NODE_LINE_WIDTH" value="0.0"/>
    <att type="string" name="Column 3" value="XP_415765"/>
    <att type="string" name="Column 10" value="P"/>
    <att type="integer" name="Column 15" value="20080501"/>
    <att type="string" name="GeneName" value="MDH2"/>
    <att type="string" name="vizmap:ESM_sub1_16_51 NODE_FILL_COLOR" value="java.awt.Color[r=91,g=113,b=0]"/>
    <att type="real" name="meso_vs_streak_sig" value="0.0"/>
    <att type="string" name="Column 4" value="XP_415765"/>
    <att type="string" name="Column 9" value="InterPro:IPR001557"/>
    <att type="real" name="meso_vs_streak_exp" value="0.65"/>
    <att type="string" name="ProductName" value="similar to Malate dehydrogenase 2, NAD"/>
    <att type="string" name="Column 1" value="entrez_geneid"/>
    <att type="string" name="Column 13" value="protein"/>
    <att type="list" name="cytoscape.alias.list">
      <att type="string" name="cytoscape.alias.list" value="417517"/>
    </att>
    <att type="list" name="Column 6">
      <att type="string" name="Column 6" value="GO:0005488"/>
      <att type="string" name="Column 6" value="GO:0016491"/>
      <att type="string" name="Column 6" value="GO:0030060"/>
      <att type="string" name="Column 6" value="GO:0006096"/>
      <att type="string" name="Column 6" value="GO:0006108"/>
      <att type="string" name="Column 6" value="GO:0008152"/>
      <att type="string" name="Column 6" value="GO:0044262"/>
    </att>
    <att type="real" name="streak_vs_epi_sig" value="0.1"/>
    <att type="string" name="RefSeq" value="XP_415765"/>
    <att type="string" name="canonicalName" value="417517"/>
    <att type="string" name="Column 12" value="IPI00577857"/>
    <att type="string" name="Column 7" value="GOA:interpro|GO_REF:0000002"/>
    <att type="string" name="Column 11" value="similar to Malate dehydrogenase 2, NAD"/>
    <att type="string" name="Column 14" value="taxon:9031"/>
    <att type="string" name="Column 8" value="IEA"/>
    <att type="string" name="vizmap:ESM_sub1_16_51 NODE_HEIGHT" value="46.957275390625"/>
    <graphics type="RECTANGLE" h="30.0" w="60.060546875" x="1334.25830078125" y="1197.701171875" fill="#507c00" width="0" outline="#fefeff" cy:nodeTransparency="1.0" cy:nodeLabelFont="Default-0-14" cy:borderLineType="solid"/>
  </node>
  <node label="374196" id="-2727">
    <att type="string" name="vizmap:ESM_sub1_16_51 NODE_WIDTH" value="49.999755859375"/>
    <att type="string" name="RefSeqMRNA" value="NM_204306"/>
    <att type="string" name="vizmap:ESM_sub1_16_51 NODE_SHAPE" value="ELLIPSE"/>
    <att type="string" name="Column 5" value=""/>
    <att type="string" name="GeneID" value="374196"/>
    <att type="string" name="Column 16" value="UniProtKB"/>
    <att type="real" name="streak_vs_epi_exp" value="-0.78"/>
    <att type="string" name="vizmap:ESM_sub1_16_51 NODE_LINE_WIDTH" value="0.0"/>
    <att type="string" name="Column 3" value="Q90WK3"/>
    <att type="string" name="Column 10" value="C"/>
    <att type="integer" name="Column 15" value="20080501"/>
    <att type="string" name="GeneName" value="PDGFA"/>
    <att type="string" name="vizmap:ESM_sub1_16_51 NODE_FILL_COLOR" value="java.awt.Color[r=62,g=142,b=0]"/>
    <att type="real" name="meso_vs_streak_sig" value="0.0"/>
    <att type="string" name="Column 4" value="Q90WK3_CHICK"/>
    <att type="string" name="Column 9" value="InterPro:IPR000072"/>
    <att type="real" name="meso_vs_streak_exp" value="-0.9"/>
    <att type="string" name="ProductName" value="platelet-derived growth factor alpha"/>
    <att type="string" name="Column 1" value="entrez_geneid"/>
    <att type="string" name="Column 13" value="protein"/>
    <att type="list" name="cytoscape.alias.list">
      <att type="string" name="cytoscape.alias.list" value="374196"/>
    </att>
    <att type="list" name="Column 6">
      <att type="string" name="Column 6" value="GO:0008083"/>
      <att type="string" name="Column 6" value="GO:0016020"/>
      <att type="string" name="Column 6" value="GO:0008083"/>
      <att type="string" name="Column 6" value="GO:0008283"/>
      <att type="string" name="Column 6" value="GO:0016020"/>
      <att type="string" name="Column 6" value="GO:0008083"/>
      <att type="string" name="Column 6" value="GO:0008283"/>
      <att type="string" name="Column 6" value="GO:0016020"/>
      <att type="string" name="Column 6" value="GO:0008083"/>
      <att type="string" name="Column 6" value="GO:0008283"/>
      <att type="string" name="Column 6" value="GO:0016020"/>
    </att>
    <att type="real" name="streak_vs_epi_sig" value="0.0"/>
    <att type="string" name="RefSeq" value="NP_989637"/>
    <att type="string" name="canonicalName" value="374196"/>
    <att type="string" name="Column 12" value="IPI00680053"/>
    <att type="string" name="Column 7" value="GOA:interpro|GO_REF:0000002"/>
    <att type="string" name="Column 11" value="PDGF-A (S1): Platelet-derived growth factor A chain short form type 1 precursor"/>
    <att type="string" name="Column 14" value="taxon:9031"/>
    <att type="string" name="Column 8" value="IEA"/>
    <att type="string" name="vizmap:ESM_sub1_16_51 NODE_HEIGHT" value="50.0"/>
    <graphics type="ELLIPSE" h="30.0" w="70.08203125" x="2223.10888671875" y="2541.4228515625" fill="#16b600" width="0" outline="#fefeff" cy:nodeTransparency="1.0" cy:nodeLabelFont="Default-0-14" cy:borderLineType="solid"/>
  </node>
  <node label="419177" id="-1851">
    <att type="string" name="vizmap:ESM_sub1_16_51 NODE_WIDTH" value="32.994140625"/>
    <att type="string" name="RefSeqMRNA" value="NM_001006288"/>
    <att type="string" name="vizmap:ESM_sub1_16_51 NODE_SHAPE" value="RECT"/>
    <att type="string" name="Column 5" value=""/>
    <att type="string" name="GeneID" value="419177"/>
    <att type="string" name="Column 16" value="UniProtKB"/>
    <att type="real" name="streak_vs_epi_exp" value="-0.34"/>
    <att type="string" name="vizmap:ESM_sub1_16_51 NODE_LINE_WIDTH" value="0.0"/>
    <att type="string" name="Column 3" value="ENSGALP00000006040"/>
    <att type="string" name="Column 10" value="C"/>
    <att type="integer" name="Column 15" value="20080501"/>
    <att type="string" name="GeneName" value="RPN2"/>
    <att type="string" name="vizmap:ESM_sub1_16_51 NODE_FILL_COLOR" value="java.awt.Color[r=85,g=119,b=0]"/>
    <att type="real" name="meso_vs_streak_sig" value="0.65"/>
    <att type="string" name="Column 4" value="ENSGALP00000006040"/>
    <att type="string" name="Column 9" value="InterPro:IPR008814"/>
    <att type="real" name="meso_vs_streak_exp" value="0.12"/>
    <att type="string" name="ProductName" value="ribophorin II"/>
    <att type="string" name="Column 1" value="entrez_geneid"/>
    <att type="string" name="Column 13" value="protein"/>
    <att type="list" name="cytoscape.alias.list">
      <att type="string" name="cytoscape.alias.list" value="419177"/>
    </att>
    <att type="list" name="Column 6">
      <att type="string" name="Column 6" value="GO:0004579"/>
      <att type="string" name="Column 6" value="GO:0018279"/>
      <att type="string" name="Column 6" value="GO:0008250"/>
      <att type="string" name="Column 6" value="GO:0004579"/>
      <att type="string" name="Column 6" value="GO:0018279"/>
      <att type="string" name="Column 6" value="GO:0008250"/>
      <att type="string" name="Column 6" value="GO:0004579"/>
      <att type="string" name="Column 6" value="GO:0018279"/>
      <att type="string" name="Column 6" value="GO:0008250"/>
      <att type="string" name="Column 6" value="GO:0004579"/>
      <att type="string" name="Column 6" value="GO:0018279"/>
      <att type="string" name="Column 6" value="GO:0008250"/>
      <att type="string" name="Column 6" value="GO:0004579"/>
      <att type="string" name="Column 6" value="GO:0018279"/>
      <att type="string" name="Column 6" value="GO:0008250"/>
    </att>
    <att type="real" name="streak_vs_epi_sig" value="0.23"/>
    <att type="string" name="RefSeq" value="NP_001006288"/>
    <att type="string" name="canonicalName" value="419177"/>
    <att type="string" name="Column 12" value="IPI00597227"/>
    <att type="string" name="Column 7" value="GOA:interpro|GO_REF:0000002"/>
    <att type="string" name="Column 11" value=""/>
    <att type="string" name="Column 14" value="taxon:9031"/>
    <att type="string" name="Column 8" value="IEA"/>
    <att type="string" name="vizmap:ESM_sub1_16_51 NODE_HEIGHT" value="32.994140625"/>
    <graphics type="RECTANGLE" h="30.0" w="34.884765625" x="571.5450439453125" y="889.0338134765625" fill="#438900" width="0" outline="#fefeff" cy:nodeTransparency="1.0" cy:nodeLabelFont="Default-0-14" cy:borderLineType="solid"/>
  </node>
  <node label="421297" id="-3768">
    <att type="string" name="vizmap:ESM_sub1_16_51 NODE_WIDTH" value="25.0"/>
    <att type="string" name="annotation.DB_Object_ID" value="421297"/>
    <att type="string" name="RefSeqMRNA" value="XM_419364"/>
    <att type="string" name="vizmap:ESM_sub1_16_51 NODE_SHAPE" value="RECT"/>
    <att type="list" name="annotation.GO MOLECULAR_FUNCTION">
      <att type="string" name="annotation.GO MOLECULAR_FUNCTION" value="protein binding"/>
    </att>
    <att type="string" name="annotation.Date" value="20070530"/>
    <att type="string" name="Column 5" value=""/>
    <att type="string" name="GeneID" value="421297"/>
    <att type="string" name="Column 16" value="UniProtKB"/>
    <att type="real" name="streak_vs_epi_exp" value="-0.2"/>
    <att type="string" name="vizmap:ESM_sub1_16_51 NODE_LINE_WIDTH" value="5.0"/>
    <att type="string" name="annotation.Assigned_by" value="TJB"/>
    <att type="string" name="Column 3" value="ENSGALP00000014687"/>
    <att type="string" name="annotation.DB" value="entrez_geneid"/>
    <att type="string" name="Column 10" value="C"/>
    <att type="integer" name="Column 15" value="20080501"/>
    <att type="string" name="GeneName" value="ALK"/>
    <att type="string" name="vizmap:ESM_sub1_16_51 NODE_FILL_COLOR" value="java.awt.Color[r=92,g=112,b=0]"/>
    <att type="real" name="meso_vs_streak_sig" value="0.69"/>
    <att type="string" name="Column 4" value="ENSGALP00000014687"/>
    <att type="string" name="Column 9" value="InterPro:IPR002011"/>
    <att type="real" name="meso_vs_streak_exp" value="0.07"/>
    <att type="string" name="annotation.DB_Object_Type" value="Protein"/>
    <att type="string" name="annotation.DB_Object_Name" value="similar to anaplastic lymphoma kinase receptor "/>
    <att type="string" name="ProductName" value="similar to anaplastic lymphoma kinase receptor"/>
    <att type="string" name="annotation.Qualifier" value=""/>
    <att type="map" name="annotation.DB:Reference">
      <att type="string" name="GO:0005515" value="GenBank:XP_419364"/>
    </att>
    <att type="string" name="Column 1" value="entrez_geneid"/>
    <att type="string" name="Column 13" value="protein"/>
    <att type="list" name="cytoscape.alias.list">
      <att type="string" name="cytoscape.alias.list" value="PREDICTED: similar to anaplastic lymphoma kinase receptor "/>
      <att type="string" name="cytoscape.alias.list" value="similar to anaplastic lymphoma kinase receptor "/>
    </att>
    <att type="list" name="Column 6">
      <att type="string" name="Column 6" value="GO:0005515"/>
      <att type="string" name="Column 6" value="GO:0004714"/>
      <att type="string" name="Column 6" value="GO:0005524"/>
      <att type="string" name="Column 6" value="GO:0006468"/>
      <att type="string" name="Column 6" value="GO:0007169"/>
      <att type="string" name="Column 6" value="GO:0016020"/>
      <att type="string" name="Column 6" value="GO:0004674"/>
      <att type="string" name="Column 6" value="GO:0004714"/>
      <att type="string" name="Column 6" value="GO:0005524"/>
      <att type="string" name="Column 6" value="GO:0006468"/>
      <att type="string" name="Column 6" value="GO:0007169"/>
      <att type="string" name="Column 6" value="GO:0016020"/>
    </att>
    <att type="real" name="streak_vs_epi_sig" value="0.25"/>
    <att type="string" name="RefSeq" value="XP_419364"/>
    <att type="string" name="canonicalName" value="421297"/>
    <att type="string" name="Column 12" value="IPI00821165"/>
    <att type="string" name="Column 7" value="GOA:interpro|GO_REF:0000002"/>
    <att type="map" name="annotation.Evidence">
      <att type="string" name="GO:0005515" value="ISO"/>
    </att>
    <att type="string" name="Column 11" value=""/>
    <att type="string" name="Column 14" value="taxon:9031"/>
    <att type="string" name="Column 8" value="IEA"/>
    <att type="string" name="vizmap:ESM_sub1_16_51 NODE_HEIGHT" value="25.0"/>
    <att type="string" name="annotation.With (or) From" value="UniProt:P97793"/>
    <graphics type="RECTANGLE" h="30.0" w="31.011474609375" x="954.8914184570312" y="483.41448974609375" fill="#527a00" width="0" outline="#fefeff" cy:nodeTransparency="1.0" cy:nodeLabelFont="Default-0-14" cy:borderLineType="solid"/>
  </node>
  <node label="421772" id="-7684">
    <att type="string" name="vizmap:ESM_sub1_16_51 NODE_WIDTH" value="25.0"/>
    <att type="string" name="RefSeqMRNA" value="NM_001006408"/>
    <att type="string" name="vizmap:ESM_sub1_16_51 NODE_SHAPE" value="RECT"/>
    <att type="string" name="Column 5" value=""/>
    <att type="string" name="GeneID" value="421772"/>
    <att type="string" name="Column 16" value="UniProtKB"/>
    <att type="real" name="streak_vs_epi_exp" value="-0.13"/>
    <att type="string" name="vizmap:ESM_sub1_16_51 NODE_LINE_WIDTH" value="0.0"/>
    <att type="string" name="Column 3" value="Q5ZIA3"/>
    <att type="string" name="Column 10" value="P"/>
    <att type="integer" name="Column 15" value="20080501"/>
    <att type="string" name="GeneName" value="SNX3"/>
    <att type="string" name="vizmap:ESM_sub1_16_51 NODE_FILL_COLOR" value="java.awt.Color[r=95,g=109,b=0]"/>
    <att type="real" name="meso_vs_streak_sig" value="0.05"/>
    <att type="string" name="Column 4" value="Q5ZIA3_CHICK"/>
    <att type="string" name="Column 9" value="InterPro:IPR001683"/>
    <att type="real" name="meso_vs_streak_exp" value="0.55"/>
    <att type="string" name="ProductName" value="sorting nexin 3"/>
    <att type="string" name="Column 1" value="entrez_geneid"/>
    <att type="string" name="Column 13" value="protein"/>
    <att type="list" name="cytoscape.alias.list">
      <att type="string" name="cytoscape.alias.list" value="421772"/>
    </att>
    <att type="list" name="Column 6">
      <att type="string" name="Column 6" value="GO:0005515"/>
      <att type="string" name="Column 6" value="GO:0035091"/>
      <att type="string" name="Column 6" value="GO:0007154"/>
      <att type="string" name="Column 6" value="GO:0005515"/>
      <att type="string" name="Column 6" value="GO:0035091"/>
      <att type="string" name="Column 6" value="GO:0007154"/>
    </att>
    <att type="real" name="streak_vs_epi_sig" value="0.69"/>
    <att type="string" name="RefSeq" value="NP_001006408"/>
    <att type="string" name="canonicalName" value="421772"/>
    <att type="string" name="Column 12" value="IPI00596138"/>
    <att type="string" name="Column 7" value="GOA:interpro|GO_REF:0000002"/>
    <att type="string" name="Column 11" value="RCJMB04_28m8: Putative uncharacterized protein"/>
    <att type="string" name="Column 14" value="taxon:9031"/>
    <att type="string" name="Column 8" value="IEA"/>
    <att type="string" name="vizmap:ESM_sub1_16_51 NODE_HEIGHT" value="25.0"/>
    <graphics type="RECTANGLE" h="30.0" w="27.917724609375" x="1589.2969970703125" y="989.781005859375" fill="#597300" width="0" outline="#fefeff" cy:nodeTransparency="1.0" cy:nodeLabelFont="Default-0-14" cy:borderLineType="solid"/>
  </node>
  <node label="421784" id="-7243">
    <att type="string" name="vizmap:ESM_sub1_16_51 NODE_WIDTH" value="25.0"/>
    <att type="string" name="RefSeqMRNA" value="NM_001006409"/>
    <att type="string" name="vizmap:ESM_sub1_16_51 NODE_SHAPE" value="RECT"/>
    <att type="string" name="Column 5" value=""/>
    <att type="string" name="GeneID" value="421784"/>
    <att type="string" name="Column 16" value="UniProtKB"/>
    <att type="string" name="vizmap:ESM_sub1_16_51 NODE_LINE_WIDTH" value="0.0"/>
    <att type="string" name="Column 3" value="Q5ZHW2"/>
    <att type="string" name="Column 10" value="C"/>
    <att type="integer" name="Column 15" value="20080501"/>
    <att type="string" name="GeneName" value="ATG5"/>
    <att type="string" name="vizmap:ESM_sub1_16_51 NODE_FILL_COLOR" value="java.awt.Color[r=254,g=254,b=255]"/>
    <att type="string" name="Column 4" value="Q5ZHW2_CHICK"/>
    <att type="string" name="Column 9" value="InterPro:IPR007239"/>
    <att type="string" name="ProductName" value="APG5 autophagy 5-like"/>
    <att type="string" name="Column 1" value="entrez_geneid"/>
    <att type="string" name="Column 13" value="protein"/>
    <att type="list" name="cytoscape.alias.list">
      <att type="string" name="cytoscape.alias.list" value="421784"/>
    </att>
    <att type="list" name="Column 6">
      <att type="string" name="Column 6" value="GO:0006914"/>
      <att type="string" name="Column 6" value="GO:0005737"/>
    </att>
    <att type="string" name="RefSeq" value="NP_001006409"/>
    <att type="string" name="canonicalName" value="421784"/>
    <att type="string" name="Column 12" value="IPI00582382"/>
    <att type="string" name="Column 7" value="GOA:interpro|GO_REF:0000002"/>
    <att type="string" name="Column 11" value="RCJMB04_32k8: Putative uncharacterized protein"/>
    <att type="string" name="Column 14" value="taxon:9031"/>
    <att type="string" name="Column 8" value="IEA"/>
    <att type="string" name="vizmap:ESM_sub1_16_51 NODE_HEIGHT" value="25.0"/>
    <graphics type="RECTANGLE" h="30.0" w="70.0" x="1544.3680419921875" y="753.1744384765625" fill="#fefeff" width="0" outline="#fefeff" cy:nodeTransparency="1.0" cy:nodeLabelFont="Default-0-14" cy:borderLineType="solid"/>
  </node>
  <node label="424479" id="-3593">
    <att type="string" name="vizmap:ESM_sub1_16_51 NODE_WIDTH" value="50.0"/>
    <att type="string" name="annotation.DB_Object_ID" value="424479"/>
    <att type="string" name="RefSeqMRNA" value="XM_422322"/>
    <att type="string" name="vizmap:ESM_sub1_16_51 NODE_SHAPE" value="ELLIPSE"/>
    <att type="list" name="annotation.GO MOLECULAR_FUNCTION">
      <att type="string" name="annotation.GO MOLECULAR_FUNCTION" value="mRNA binding"/>
      <att type="string" name="annotation.GO MOLECULAR_FUNCTION" value="protein binding"/>
    </att>
    <att type="string" name="annotation.Date" value="20080505"/>
    <att type="string" name="Column 5" value=""/>
    <att type="string" name="GeneID" value="424479"/>
    <att type="string" name="Column 16" value="GBM"/>
    <att type="real" name="streak_vs_epi_exp" value="0.51"/>
    <att type="list" name="annotation.GO CELLULAR_COMPONENT">
      <att type="string" name="annotation.GO CELLULAR_COMPONENT" value="spliceosome"/>
    </att>
    <att type="string" name="vizmap:ESM_sub1_16_51 NODE_LINE_WIDTH" value="2.0"/>
    <att type="string" name="annotation.Assigned_by" value="GBM"/>
    <att type="string" name="Column 3" value="XP_422322"/>
    <att type="string" name="annotation.DB" value="entrez_geneid"/>
    <att type="string" name="Column 10" value="F"/>
    <att type="integer" name="Column 15" value="20080505"/>
    <att type="string" name="GeneName" value="PTBP2"/>
    <att type="string" name="vizmap:ESM_sub1_16_51 NODE_FILL_COLOR" value="java.awt.Color[r=128,g=76,b=0]"/>
    <att type="real" name="meso_vs_streak_sig" value="0.0"/>
    <att type="string" name="Column 4" value="Ptbp2"/>
    <att type="string" name="Column 9" value="UniProt:Q91Z31"/>
    <att type="real" name="meso_vs_streak_exp" value="-0.57"/>
    <att type="list" name="annotation.GO BIOLOGICAL_PROCESS">
      <att type="string" name="annotation.GO BIOLOGICAL_PROCESS" value="mRNA splice site selection"/>
    </att>
    <att type="string" name="annotation.DB_Object_Type" value="Protein"/>
    <att type="string" name="annotation.DB_Object_Name" value="similar to Polypyrimidine tract binding protein 2"/>
    <att type="string" name="ProductName" value="similar to Polypyrimidine tract binding protein"/>
    <att type="string" name="annotation.Qualifier" value=""/>
    <att type="map" name="annotation.DB:Reference">
      <att type="string" name="GO:0005515" value="GenBank:XP_422322"/>
      <att type="string" name="GO:0003729" value="GenBank:XP_422322"/>
      <att type="string" name="GO:0006376" value="GenBank:XP_422322"/>
      <att type="string" name="GO:0005681" value="GenBank:XP_422322"/>
    </att>
    <att type="string" name="Column 1" value="entrez_geneid"/>
    <att type="string" name="Column 13" value="Protein"/>
    <att type="list" name="cytoscape.alias.list">
      <att type="string" name="cytoscape.alias.list" value="PREDICTED: similar to Polypyrimidine tract binding protein 2"/>
      <att type="string" name="cytoscape.alias.list" value="similar to Polypyrimidine tract binding protein 2"/>
    </att>
    <att type="list" name="Column 6">
      <att type="string" name="Column 6" value="GO:0006376"/>
      <att type="string" name="Column 6" value="GO:0005681"/>
      <att type="string" name="Column 6" value="GO:0003729"/>
      <att type="string" name="Column 6" value="GO:0005681"/>
      <att type="string" name="Column 6" value="GO:0005515"/>
      <att type="string" name="Column 6" value="GO:0005515"/>
    </att>
    <att type="real" name="streak_vs_epi_sig" value="0.01"/>
    <att type="string" name="RefSeq" value="XP_422322"/>
    <att type="string" name="canonicalName" value="424479"/>
    <att type="string" name="Column 12" value="PREDICTED: similar to Polypyrimidine tract binding protein 2"/>
    <att type="string" name="Column 7" value="GenBank:XP_422322"/>
    <att type="map" name="annotation.Evidence">
      <att type="string" name="GO:0005515" value="ISS"/>
      <att type="string" name="GO:0003729" value="ISO"/>
      <att type="string" name="GO:0006376" value="ISO"/>
      <att type="string" name="GO:0005681" value="ISS"/>
    </att>
    <att type="string" name="Column 11" value="similar to Polypyrimidine tract binding protein 2"/>
    <att type="string" name="Column 14" value="taxon:9031"/>
    <att type="string" name="Column 8" value="ISS"/>
    <att type="string" name="vizmap:ESM_sub1_16_51 NODE_HEIGHT" value="50.0"/>
    <att type="string" name="annotation.With (or) From" value="UniProt:Q91Z31"/>
    <graphics type="ELLIPSE" h="30.0" w="69.400390625" x="2118.392578125" y="1666.658935546875" fill="#9a3200" width="0" outline="#fefeff" cy:nodeTransparency="1.0" cy:nodeLabelFont="Default-0-14" cy:borderLineType="solid"/>
  </node>
  <node label="415551" id="-7655">
    <att type="string" name="vizmap:ESM_sub1_16_51 NODE_WIDTH" value="49.3203125"/>
    <att type="string" name="RefSeqMRNA" value="NM_001007479"/>
    <att type="string" name="vizmap:ESM_sub1_16_51 NODE_SHAPE" value="ELLIPSE"/>
    <att type="string" name="Column 5" value=""/>
    <att type="string" name="GeneID" value="415551"/>
    <att type="string" name="Column 16" value="UniProtKB"/>
    <att type="real" name="streak_vs_epi_exp" value="-0.48"/>
    <att type="string" name="vizmap:ESM_sub1_16_51 NODE_LINE_WIDTH" value="0.0"/>
    <att type="string" name="Column 3" value="Q6EE59"/>
    <att type="string" name="Column 10" value="C"/>
    <att type="integer" name="Column 15" value="20080501"/>
    <att type="string" name="GeneName" value="RPL4"/>
    <att type="string" name="vizmap:ESM_sub1_16_51 NODE_FILL_COLOR" value="java.awt.Color[r=78,g=126,b=0]"/>
    <att type="real" name="meso_vs_streak_sig" value="0.0"/>
    <att type="string" name="Column 4" value="Q6EE59_CHICK"/>
    <att type="string" name="Column 9" value="InterPro:IPR002136"/>
    <att type="real" name="meso_vs_streak_exp" value="1.41"/>
    <att type="string" name="ProductName" value="ribosomal protein L4"/>
    <att type="string" name="Column 1" value="entrez_geneid"/>
    <att type="string" name="Column 13" value="protein"/>
    <att type="list" name="cytoscape.alias.list">
      <att type="string" name="cytoscape.alias.list" value="415551"/>
    </att>
    <att type="list" name="Column 6">
      <att type="string" name="Column 6" value="GO:0003735"/>
      <att type="string" name="Column 6" value="GO:0016491"/>
      <att type="string" name="Column 6" value="GO:0006412"/>
      <att type="string" name="Column 6" value="GO:0008152"/>
      <att type="string" name="Column 6" value="GO:0005622"/>
      <att type="string" name="Column 6" value="GO:0005840"/>
      <att type="string" name="Column 6" value="GO:0003735"/>
      <att type="string" name="Column 6" value="GO:0006412"/>
      <att type="string" name="Column 6" value="GO:0005622"/>
      <att type="string" name="Column 6" value="GO:0005840"/>
    </att>
    <att type="real" name="streak_vs_epi_sig" value="0.06"/>
    <att type="string" name="RefSeq" value="NP_001007480"/>
    <att type="string" name="canonicalName" value="415551"/>
    <att type="string" name="Column 12" value="IPI00818526"/>
    <att type="string" name="Column 7" value="GOA:interpro|GO_REF:0000002"/>
    <att type="string" name="Column 11" value="Ribosomal protein L4 (Fragment)"/>
    <att type="string" name="Column 14" value="taxon:9031"/>
    <att type="string" name="Column 8" value="IEA"/>
    <att type="string" name="vizmap:ESM_sub1_16_51 NODE_HEIGHT" value="49.3203125"/>
    <graphics type="ELLIPSE" h="30.0" w="65.994140625" x="1641.0618896484375" y="1650.440673828125" fill="#359700" width="0" outline="#fefeff" cy:nodeTransparency="1.0" cy:nodeLabelFont="Default-0-14" cy:borderLineType="solid"/>
  </node>
  <node label="418268" id="-4962">
    <att type="string" name="vizmap:ESM_sub1_16_51 NODE_WIDTH" value="41.453125"/>
    <att type="string" name="RefSeqMRNA" value="XM_416493"/>
    <att type="string" name="vizmap:ESM_sub1_16_51 NODE_SHAPE" value="RECT"/>
    <att type="string" name="Column 5" value=""/>
    <att type="string" name="GeneID" value="418268"/>
    <att type="string" name="Column 16" value="UniProtKB"/>
    <att type="real" name="streak_vs_epi_exp" value="0.22"/>
    <att type="string" name="vizmap:ESM_sub1_16_51 NODE_LINE_WIDTH" value="0.0"/>
    <att type="string" name="Column 3" value="XP_416493"/>
    <att type="string" name="Column 10" value="C"/>
    <att type="integer" name="Column 15" value="20080501"/>
    <att type="string" name="GeneName" value="CSTA"/>
    <att type="string" name="vizmap:ESM_sub1_16_51 NODE_FILL_COLOR" value="java.awt.Color[r=113,g=91,b=0]"/>
    <att type="real" name="meso_vs_streak_sig" value="0.0"/>
    <att type="string" name="Column 4" value="XP_416493"/>
    <att type="string" name="Column 9" value="InterPro:IPR001713"/>
    <att type="real" name="meso_vs_streak_exp" value="-0.67"/>
    <att type="string" name="ProductName" value="similar to PLCPI"/>
    <att type="string" name="Column 1" value="entrez_geneid"/>
    <att type="string" name="Column 13" value="protein"/>
    <att type="list" name="cytoscape.alias.list">
      <att type="string" name="cytoscape.alias.list" value="418268"/>
    </att>
    <att type="list" name="Column 6">
      <att type="string" name="Column 6" value="GO:0004869"/>
      <att type="string" name="Column 6" value="GO:0005622"/>
    </att>
    <att type="real" name="streak_vs_epi_sig" value="0.17"/>
    <att type="string" name="RefSeq" value="XP_416493"/>
    <att type="string" name="canonicalName" value="418268"/>
    <att type="string" name="Column 12" value="IPI00600825"/>
    <att type="string" name="Column 7" value="GOA:interpro|GO_REF:0000002"/>
    <att type="string" name="Column 11" value="similar to PLCPI=cysteine proteinase inhibitor"/>
    <att type="string" name="Column 14" value="taxon:9031"/>
    <att type="string" name="Column 8" value="IEA"/>
    <att type="string" name="vizmap:ESM_sub1_16_51 NODE_HEIGHT" value="41.452880859375"/>
    <graphics type="RECTANGLE" h="30.0" w="46.5042724609375" x="599.3147583007812" y="735.7476806640625" fill="#7d4f00" width="0" outline="#fefeff" cy:nodeTransparency="1.0" cy:nodeLabelFont="Default-0-14" cy:borderLineType="solid"/>
  </node>
  <node label="418829" id="-5131">
    <att type="string" name="vizmap:ESM_sub1_16_51 NODE_WIDTH" value="25.0"/>
    <att type="string" name="RefSeqMRNA" value="NM_001030824"/>
    <att type="string" name="vizmap:ESM_sub1_16_51 NODE_SHAPE" value="RECT"/>
    <att type="string" name="Column 5" value=""/>
    <att type="string" name="GeneID" value="418829"/>
    <att type="string" name="Column 16" value="UniProtKB"/>
    <att type="real" name="streak_vs_epi_exp" value="0.11"/>
    <att type="string" name="vizmap:ESM_sub1_16_51 NODE_LINE_WIDTH" value="0.0"/>
    <att type="string" name="Column 3" value="Q5F457"/>
    <att type="string" name="Column 10" value="C"/>
    <att type="integer" name="Column 15" value="20080501"/>
    <att type="string" name="GeneName" value="RCJMB04_3a20"/>
    <att type="string" name="vizmap:ESM_sub1_16_51 NODE_FILL_COLOR" value="java.awt.Color[r=108,g=96,b=0]"/>
    <att type="real" name="meso_vs_streak_sig" value="0.95"/>
    <att type="string" name="Column 4" value="WBP4_CHICK"/>
    <att type="string" name="Column 9" value="SP_SL:SL-0186"/>
    <att type="real" name="meso_vs_streak_exp" value="-0.02"/>
    <att type="string" name="ProductName" value="WW domain-containing binding protein 4"/>
    <att type="string" name="Column 1" value="entrez_geneid"/>
    <att type="string" name="Column 13" value="protein"/>
    <att type="list" name="cytoscape.alias.list">
      <att type="string" name="cytoscape.alias.list" value="418829"/>
    </att>
    <att type="list" name="Column 6">
      <att type="string" name="Column 6" value="GO:0003676"/>
      <att type="string" name="Column 6" value="GO:0005515"/>
      <att type="string" name="Column 6" value="GO:0008270"/>
      <att type="string" name="Column 6" value="GO:0046872"/>
      <att type="string" name="Column 6" value="GO:0006397"/>
      <att type="string" name="Column 6" value="GO:0008380"/>
      <att type="string" name="Column 6" value="GO:0005634"/>
      <att type="string" name="Column 6" value="GO:0005681"/>
      <att type="string" name="Column 6" value="GO:0016607"/>
    </att>
    <att type="real" name="streak_vs_epi_sig" value="0.46"/>
    <att type="string" name="RefSeq" value="NP_001025995"/>
    <att type="string" name="canonicalName" value="418829"/>
    <att type="string" name="Column 12" value="IPI00584023"/>
    <att type="string" name="Column 7" value="GOA:spsl|GO_REF:0000023"/>
    <att type="string" name="Column 11" value="WBP4, RCJMB04_3a20: WW domain-binding protein 4"/>
    <att type="string" name="Column 14" value="taxon:9031"/>
    <att type="string" name="Column 8" value="IEA"/>
    <att type="string" name="vizmap:ESM_sub1_16_51 NODE_HEIGHT" value="25.0"/>
    <graphics type="RECTANGLE" h="30.0" w="29.474365234375" x="1100.1900634765625" y="1791.6949462890625" fill="#715b00" width="0" outline="#fefeff" cy:nodeTransparency="1.0" cy:nodeLabelFont="Default-0-14" cy:borderLineType="solid"/>
  </node>
  <node label="396515" id="-6334">
    <att type="string" name="vizmap:ESM_sub1_16_51 NODE_WIDTH" value="25.0"/>
    <att type="string" name="RefSeqMRNA" value="NM_205509"/>
    <att type="string" name="vizmap:ESM_sub1_16_51 NODE_SHAPE" value="RECT"/>
    <att type="string" name="Column 5" value=""/>
    <att type="string" name="GeneID" value="396515"/>
    <att type="string" name="Column 16" value="UniProtKB"/>
    <att type="real" name="streak_vs_epi_exp" value="0.04"/>
    <att type="string" name="vizmap:ESM_sub1_16_51 NODE_LINE_WIDTH" value="0.0"/>
    <att type="string" name="Column 3" value="ENSGALP00000025286"/>
    <att type="string" name="Column 10" value="P"/>
    <att type="integer" name="Column 15" value="20080501"/>
    <att type="string" name="GeneName" value="FGFR3"/>
    <att type="string" name="vizmap:ESM_sub1_16_51 NODE_FILL_COLOR" value="java.awt.Color[r=104,g=100,b=0]"/>
    <att type="real" name="meso_vs_streak_sig" value="0.91"/>
    <att type="string" name="Column 4" value="ENSGALP00000025286"/>
    <att type="string" name="Column 9" value="InterPro:IPR001245"/>
    <att type="real" name="meso_vs_streak_exp" value="0.02"/>
    <att type="string" name="ProductName" value="fibroblast growth factor receptor 3"/>
    <att type="string" name="Column 1" value="entrez_geneid"/>
    <att type="string" name="Column 13" value="protein"/>
    <att type="list" name="cytoscape.alias.list">
      <att type="string" name="cytoscape.alias.list" value="396515"/>
    </att>
    <att type="list" name="Column 6">
      <att type="string" name="Column 6" value="GO:0004674"/>
      <att type="string" name="Column 6" value="GO:0004713"/>
      <att type="string" name="Column 6" value="GO:0004908"/>
      <att type="string" name="Column 6" value="GO:0005021"/>
      <att type="string" name="Column 6" value="GO:0005524"/>
      <att type="string" name="Column 6" value="GO:0006468"/>
    </att>
    <att type="real" name="streak_vs_epi_sig" value="0.8"/>
    <att type="string" name="RefSeq" value="NP_990840"/>
    <att type="string" name="canonicalName" value="396515"/>
    <att type="string" name="Column 12" value="IPI00598143"/>
    <att type="string" name="Column 7" value="GOA:interpro|GO_REF:0000002"/>
    <att type="string" name="Column 11" value=""/>
    <att type="string" name="Column 14" value="taxon:9031"/>
    <att type="string" name="Column 8" value="IEA"/>
    <att type="string" name="vizmap:ESM_sub1_16_51 NODE_HEIGHT" value="25.0"/>
    <graphics type="RECTANGLE" h="30.0" w="27.17333984375" x="2024.975830078125" y="2728.859375" fill="#6a6200" width="0" outline="#fefeff" cy:nodeTransparency="1.0" cy:nodeLabelFont="Default-0-14" cy:borderLineType="solid"/>
  </node>
  <node label="416766" id="-6816">
    <att type="string" name="vizmap:ESM_sub1_16_51 NODE_WIDTH" value="50.0"/>
    <att type="string" name="RefSeqMRNA" value="NM_001030652"/>
    <att type="string" name="vizmap:ESM_sub1_16_51 NODE_SHAPE" value="ELLIPSE"/>
    <att type="string" name="GeneID" value="416766"/>
    <att type="real" name="streak_vs_epi_exp" value="0.9"/>
    <att type="string" name="vizmap:ESM_sub1_16_51 NODE_LINE_WIDTH" value="0.0"/>
    <att type="string" name="GeneName" value="RCJMB04_4l20"/>
    <att type="string" name="vizmap:ESM_sub1_16_51 NODE_FILL_COLOR" value="java.awt.Color[r=148,g=56,b=0]"/>
    <att type="real" name="meso_vs_streak_sig" value="0.0"/>
    <att type="real" name="meso_vs_streak_exp" value="-0.76"/>
    <att type="string" name="ProductName" value="synaptosomal-associated protein 29"/>
    <att type="real" name="streak_vs_epi_sig" value="0.0"/>
    <att type="string" name="RefSeq" value="NP_001025823"/>
    <att type="string" name="canonicalName" value="416766"/>
    <att type="string" name="vizmap:ESM_sub1_16_51 NODE_HEIGHT" value="50.0"/>
    <graphics type="ELLIPSE" h="30.000015258789062" w="70.0819091796875" x="328.9851379394531" y="241.95589447021484" fill="#c20a00" width="0" outline="#fefeff" cy:nodeTransparency="1.0" cy:nodeLabelFont="Default-0-14" cy:borderLineType="solid"/>
  </node>
  <node label="429007" id="-6889">
    <att type="string" name="vizmap:ESM_sub1_16_51 NODE_WIDTH" value="50.0"/>
    <att type="string" name="RefSeqMRNA" value="NM_001031557"/>
    <att type="string" name="vizmap:ESM_sub1_16_51 NODE_SHAPE" value="ELLIPSE"/>
    <att type="string" name="Column 5" value=""/>
    <att type="string" name="GeneID" value="429007"/>
    <att type="string" name="Column 16" value="UniProtKB"/>
    <att type="real" name="streak_vs_epi_exp" value="0.45"/>
    <att type="string" name="vizmap:ESM_sub1_16_51 NODE_LINE_WIDTH" value="0.0"/>
    <att type="string" name="Column 3" value="Q5F495"/>
    <att type="string" name="Column 10" value="C"/>
    <att type="integer" name="Column 15" value="20080501"/>
    <att type="string" name="GeneName" value="RCJMB04_1o21"/>
    <att type="string" name="vizmap:ESM_sub1_16_51 NODE_FILL_COLOR" value="java.awt.Color[r=125,g=79,b=0]"/>
    <att type="real" name="meso_vs_streak_sig" value="0.0"/>
    <att type="string" name="Column 4" value="MOBL3_CHICK"/>
    <att type="string" name="Column 9" value="SP_KW:KW-0472"/>
    <att type="real" name="meso_vs_streak_exp" value="0.58"/>
    <att type="string" name="ProductName" value="preimplantation protein 3"/>
    <att type="string" name="Column 1" value="entrez_geneid"/>
    <att type="string" name="Column 13" value="protein"/>
    <att type="list" name="cytoscape.alias.list">
      <att type="string" name="cytoscape.alias.list" value="429007"/>
    </att>
    <att type="list" name="Column 6">
      <att type="string" name="Column 6" value="GO:0005515"/>
      <att type="string" name="Column 6" value="GO:0008270"/>
      <att type="string" name="Column 6" value="GO:0046872"/>
      <att type="string" name="Column 6" value="GO:0006810"/>
      <att type="string" name="Column 6" value="GO:0005737"/>
      <att type="string" name="Column 6" value="GO:0005794"/>
      <att type="string" name="Column 6" value="GO:0016020"/>
    </att>
    <att type="real" name="streak_vs_epi_sig" value="0.01"/>
    <att type="string" name="RefSeq" value="NP_001026728"/>
    <att type="string" name="canonicalName" value="429007"/>
    <att type="string" name="Column 12" value="IPI00587592"/>
    <att type="string" name="Column 7" value="GOA:spkw|GO_REF:0000004"/>
    <att type="string" name="Column 11" value="MOBKL3, MOB3, RCJMB04_1o21, PREI3: Mps one binder kinase activator-like 3"/>
    <att type="string" name="Column 14" value="taxon:9031"/>
    <att type="string" name="Column 8" value="IEA"/>
    <att type="string" name="vizmap:ESM_sub1_16_51 NODE_HEIGHT" value="50.0"/>
    <graphics type="ELLIPSE" h="30.0" w="69.400634765625" x="1513.6796875" y="846.9710083007812" fill="#943800" width="0" outline="#fefeff" cy:nodeTransparency="1.0" cy:nodeLabelFont="Default-0-14" cy:borderLineType="solid"/>
  </node>
  <node label="396221" id="-4805">
    <att type="string" name="vizmap:ESM_sub1_16_51 NODE_WIDTH" value="50.0"/>
    <att type="string" name="RefSeqMRNA" value="NM_205284"/>
    <att type="string" name="vizmap:ESM_sub1_16_51 NODE_SHAPE" value="ELLIPSE"/>
    <att type="string" name="Column 5" value=""/>
    <att type="string" name="GeneID" value="396221"/>
    <att type="string" name="Column 16" value="UniProtKB"/>
    <att type="real" name="streak_vs_epi_exp" value="0.74"/>
    <att type="string" name="vizmap:ESM_sub1_16_51 NODE_LINE_WIDTH" value="0.0"/>
    <att type="string" name="Column 3" value="ENSGALP00000038626"/>
    <att type="string" name="Column 10" value="C"/>
    <att type="integer" name="Column 15" value="20080501"/>
    <att type="string" name="GeneName" value="LDHA"/>
    <att type="string" name="vizmap:ESM_sub1_16_51 NODE_FILL_COLOR" value="java.awt.Color[r=140,g=64,b=0]"/>
    <att type="real" name="meso_vs_streak_sig" value="0.0"/>
    <att type="string" name="Column 4" value="ENSGALP00000038626"/>
    <att type="string" name="Column 9" value="InterPro:IPR011304"/>
    <att type="real" name="meso_vs_streak_exp" value="-1.06"/>
    <att type="string" name="ProductName" value="lactate dehydrogenase A"/>
    <att type="string" name="Column 1" value="entrez_geneid"/>
    <att type="string" name="Column 13" value="protein"/>
    <att type="list" name="cytoscape.alias.list">
      <att type="string" name="cytoscape.alias.list" value="396221"/>
    </att>
    <att type="list" name="Column 6">
      <att type="string" name="Column 6" value="GO:0004459"/>
      <att type="string" name="Column 6" value="GO:0005488"/>
      <att type="string" name="Column 6" value="GO:0016491"/>
      <att type="string" name="Column 6" value="GO:0008152"/>
      <att type="string" name="Column 6" value="GO:0019642"/>
      <att type="string" name="Column 6" value="GO:0044262"/>
      <att type="string" name="Column 6" value="GO:0005737"/>
      <att type="string" name="Column 6" value="GO:0004459"/>
      <att type="string" name="Column 6" value="GO:0005488"/>
      <att type="string" name="Column 6" value="GO:0005525"/>
      <att type="string" name="Column 6" value="GO:0016491"/>
      <att type="string" name="Column 6" value="GO:0007264"/>
      <att type="string" name="Column 6" value="GO:0008152"/>
      <att type="string" name="Column 6" value="GO:0019642"/>
      <att type="string" name="Column 6" value="GO:0044262"/>
      <att type="string" name="Column 6" value="GO:0005737"/>
    </att>
    <att type="real" name="streak_vs_epi_sig" value="0.0"/>
    <att type="string" name="RefSeq" value="NP_990615"/>
    <att type="string" name="canonicalName" value="396221"/>
    <att type="string" name="Column 12" value="IPI00818097"/>
    <att type="string" name="Column 7" value="GOA:interpro|GO_REF:0000002"/>
    <att type="string" name="Column 11" value=""/>
    <att type="string" name="Column 14" value="taxon:9031"/>
    <att type="string" name="Column 8" value="IEA"/>
    <att type="string" name="vizmap:ESM_sub1_16_51 NODE_HEIGHT" value="50.0"/>
    <graphics type="ELLIPSE" h="30.0" w="70.08203125" x="1108.072509765625" y="1517.6278076171875" fill="#b21a00" width="0" outline="#fefeff" cy:nodeTransparency="1.0" cy:nodeLabelFont="Default-0-14" cy:borderLineType="solid"/>
  </node>
  <node label="423098" id="-7943">
    <att type="string" name="vizmap:ESM_sub1_16_51 NODE_WIDTH" value="25.0"/>
    <att type="string" name="annotation.DB_Object_ID" value="423098"/>
    <att type="string" name="RefSeqMRNA" value="XM_421031"/>
    <att type="string" name="vizmap:ESM_sub1_16_51 NODE_SHAPE" value="RECT"/>
    <att type="list" name="annotation.GO MOLECULAR_FUNCTION">
      <att type="string" name="annotation.GO MOLECULAR_FUNCTION" value="ATP binding"/>
      <att type="string" name="annotation.GO MOLECULAR_FUNCTION" value="magnesium ion binding"/>
      <att type="string" name="annotation.GO MOLECULAR_FUNCTION" value="protein serine/threonine kinase activity"/>
    </att>
    <att type="string" name="annotation.Date" value="20080505"/>
    <att type="string" name="Column 5" value=""/>
    <att type="string" name="GeneID" value="423098"/>
    <att type="string" name="Column 16" value="UniProtKB"/>
    <att type="real" name="streak_vs_epi_exp" value="-0.06"/>
    <att type="list" name="annotation.GO CELLULAR_COMPONENT">
      <att type="string" name="annotation.GO CELLULAR_COMPONENT" value="cytoplasm"/>
      <att type="string" name="annotation.GO CELLULAR_COMPONENT" value="nucleus"/>
    </att>
    <att type="string" name="vizmap:ESM_sub1_16_51 NODE_LINE_WIDTH" value="2.0"/>
    <att type="string" name="annotation.Assigned_by" value="GBM"/>
    <att type="string" name="Column 3" value="XP_421031"/>
    <att type="string" name="annotation.DB" value="entrez_geneid"/>
    <att type="string" name="Column 10" value="P"/>
    <att type="integer" name="Column 15" value="20080501"/>
    <att type="string" name="GeneName" value="BRSK2"/>
    <att type="string" name="vizmap:ESM_sub1_16_51 NODE_FILL_COLOR" value="java.awt.Color[r=99,g=105,b=0]"/>
    <att type="real" name="meso_vs_streak_sig" value="0.06"/>
    <att type="string" name="Column 4" value="XP_421031"/>
    <att type="string" name="Column 9" value="InterPro:IPR002290"/>
    <att type="real" name="meso_vs_streak_exp" value="-0.28"/>
    <att type="list" name="annotation.GO BIOLOGICAL_PROCESS">
      <att type="string" name="annotation.GO BIOLOGICAL_PROCESS" value="establishment of cell polarity"/>
      <att type="string" name="annotation.GO BIOLOGICAL_PROCESS" value="neuron differentiation"/>
      <att type="string" name="annotation.GO BIOLOGICAL_PROCESS" value="protein amino acid phosphorylation"/>
      <att type="string" name="annotation.GO BIOLOGICAL_PROCESS" value="response to DNA damage stimulus"/>
      <att type="string" name="annotation.GO BIOLOGICAL_PROCESS" value="response to ionizing radiation"/>
    </att>
    <att type="string" name="annotation.DB_Object_Type" value="Protein"/>
    <att type="string" name="annotation.DB_Object_Name" value="similar to putative serine/threonine kinase SADA gamma"/>
    <att type="string" name="ProductName" value="similar to putative serine/threonine kinase SADA"/>
    <att type="string" name="annotation.Qualifier" value=""/>
    <att type="map" name="annotation.DB:Reference">
      <att type="string" name="GO:0006974" value="GenBank:XP_421031"/>
      <att type="string" name="GO:0005634" value="GenBank:XP_421031"/>
      <att type="string" name="GO:0000287" value="GenBank:XP_421031"/>
      <att type="string" name="GO:0030010" value="GenBank:XP_421031"/>
      <att type="string" name="GO:0004674" value="GenBank:XP_421031"/>
      <att type="string" name="GO:0010212" value="GenBank:XP_421031"/>
      <att type="string" name="GO:0005524" value="GenBank:XP_421031"/>
      <att type="string" name="GO:0030182" value="GenBank:XP_421031"/>
      <att type="string" name="GO:0006468" value="GenBank:XP_421031"/>
      <att type="string" name="GO:0005737" value="GenBank:XP_421031"/>
    </att>
    <att type="string" name="Column 1" value="entrez_geneid"/>
    <att type="string" name="Column 13" value="protein"/>
    <att type="list" name="cytoscape.alias.list">
      <att type="string" name="cytoscape.alias.list" value="PREDICTED: similar to putative serine/threonine kinase SADA gamma"/>
      <att type="string" name="cytoscape.alias.list" value="similar to putative serine/threonine kinase SADA gamma"/>
    </att>
    <att type="list" name="Column 6">
      <att type="string" name="Column 6" value="GO:0004674"/>
      <att type="string" name="Column 6" value="GO:0030010"/>
      <att type="string" name="Column 6" value="GO:0030010"/>
      <att type="string" name="Column 6" value="GO:0030182"/>
      <att type="string" name="Column 6" value="GO:0000287"/>
      <att type="string" name="Column 6" value="GO:0004674"/>
      <att type="string" name="Column 6" value="GO:0005524"/>
      <att type="string" name="Column 6" value="GO:0006468"/>
      <att type="string" name="Column 6" value="GO:0004674"/>
      <att type="string" name="Column 6" value="GO:0006974"/>
      <att type="string" name="Column 6" value="GO:0004674"/>
      <att type="string" name="Column 6" value="GO:0005737"/>
      <att type="string" name="Column 6" value="GO:0005634"/>
      <att type="string" name="Column 6" value="GO:0010212"/>
      <att type="string" name="Column 6" value="GO:0004674"/>
      <att type="string" name="Column 6" value="GO:0005524"/>
      <att type="string" name="Column 6" value="GO:0006468"/>
    </att>
    <att type="real" name="streak_vs_epi_sig" value="0.75"/>
    <att type="string" name="RefSeq" value="XP_421031"/>
    <att type="string" name="canonicalName" value="423098"/>
    <att type="string" name="Column 12" value="IPI00594330"/>
    <att type="string" name="Column 7" value="GOA:interpro|GO_REF:0000002"/>
    <att type="map" name="annotation.Evidence">
      <att type="string" name="GO:0006974" value="ISS"/>
      <att type="string" name="GO:0005634" value="ISO"/>
      <att type="string" name="GO:0000287" value="ISO"/>
      <att type="string" name="GO:0030010" value="ISO"/>
      <att type="string" name="GO:0004674" value="ISS"/>
      <att type="string" name="GO:0010212" value="ISS"/>
      <att type="string" name="GO:0005524" value="ISO"/>
      <att type="string" name="GO:0030182" value="ISO"/>
      <att type="string" name="GO:0006468" value="ISO"/>
      <att type="string" name="GO:0005737" value="ISS"/>
    </att>
    <att type="string" name="Column 11" value="similar to putative serine/threonine kinase SADA gamma"/>
    <att type="string" name="Column 14" value="taxon:9031"/>
    <att type="string" name="Column 8" value="IEA"/>
    <att type="string" name="vizmap:ESM_sub1_16_51 NODE_HEIGHT" value="25.0"/>
    <att type="string" name="annotation.With (or) From" value="UniProt:Q8TDC3"/>
    <graphics type="RECTANGLE" h="30.0" w="27.51171875" x="2087.30615234375" y="867.5126953125" fill="#606c00" width="0" outline="#fefeff" cy:nodeTransparency="1.0" cy:nodeLabelFont="Default-0-14" cy:borderLineType="solid"/>
  </node>
  <node label="419927" id="-3389">
    <att type="string" name="vizmap:ESM_sub1_16_51 NODE_WIDTH" value="25.0"/>
    <att type="string" name="annotation.DB_Object_ID" value="419927"/>
    <att type="string" name="RefSeqMRNA" value="XM_418047"/>
    <att type="string" name="vizmap:ESM_sub1_16_51 NODE_SHAPE" value="RECT"/>
    <att type="list" name="annotation.GO MOLECULAR_FUNCTION">
      <att type="string" name="annotation.GO MOLECULAR_FUNCTION" value="DNA binding"/>
    </att>
    <att type="string" name="annotation.Date" value="20080505"/>
    <att type="string" name="Column 5" value=""/>
    <att type="string" name="GeneID" value="419927"/>
    <att type="string" name="Column 16" value="FM"/>
    <att type="real" name="streak_vs_epi_exp" value="0.0"/>
    <att type="string" name="vizmap:ESM_sub1_16_51 NODE_LINE_WIDTH" value="2.0"/>
    <att type="string" name="annotation.Assigned_by" value="GBM"/>
    <att type="string" name="Column 3" value="XP_418047"/>
    <att type="string" name="annotation.DB" value="entrez_geneid"/>
    <att type="string" name="Column 10" value="P"/>
    <att type="integer" name="Column 15" value="20080213"/>
    <att type="string" name="GeneName" value="BYSL"/>
    <att type="string" name="vizmap:ESM_sub1_16_51 NODE_FILL_COLOR" value="java.awt.Color[r=102,g=102,b=0]"/>
    <att type="real" name="meso_vs_streak_sig" value="0.32"/>
    <att type="string" name="Column 4" value="BYSL"/>
    <att type="string" name="Column 9" value=""/>
    <att type="real" name="meso_vs_streak_exp" value="-0.15"/>
    <att type="string" name="annotation.DB_Object_Type" value="Protein"/>
    <att type="string" name="annotation.DB_Object_Name" value="&quot;similar to Small nuclear RNA activating complex,&quot;"/>
    <att type="string" name="ProductName" value="similar to MGC97811 protein"/>
    <att type="string" name="annotation.Qualifier" value=""/>
    <att type="map" name="annotation.DB:Reference">
      <att type="string" name="GO:0003677" value="GenBank:XP_418047"/>
    </att>
    <att type="string" name="Column 1" value="entrez_geneid"/>
    <att type="string" name="Column 13" value="transcript"/>
    <att type="list" name="cytoscape.alias.list">
      <att type="string" name="cytoscape.alias.list" value="&quot;"/>
      <att type="string" name="cytoscape.alias.list" value="&quot;PREDICTED: similar to Small nuclear RNA activating complex,&quot;"/>
      <att type="string" name="cytoscape.alias.list" value="&quot;similar to Small nuclear RNA activating complex"/>
    </att>
    <att type="list" name="Column 6">
      <att type="string" name="Column 6" value="GO:0003677"/>
      <att type="string" name="Column 6" value="GO:0003674"/>
      <att type="string" name="Column 6" value="GO:0005575"/>
      <att type="string" name="Column 6" value="GO:0008150"/>
    </att>
    <att type="real" name="streak_vs_epi_sig" value="1.0"/>
    <att type="string" name="RefSeq" value="XP_418047"/>
    <att type="string" name="canonicalName" value="419927"/>
    <att type="string" name="Column 12" value="&quot;Gallus gallus finished cDNA, clone ChEST265k11.&quot;"/>
    <att type="string" name="Column 7" value="-"/>
    <att type="map" name="annotation.Evidence">
      <att type="string" name="GO:0003677" value="ISS"/>
    </att>
    <att type="string" name="Column 11" value="&quot;Gallus gallus finished cDNA, clone ChEST265k11.&quot;"/>
    <att type="string" name="Column 14" value="taxon:9031"/>
    <att type="string" name="Column 8" value="ND"/>
    <att type="string" name="vizmap:ESM_sub1_16_51 NODE_HEIGHT" value="25.0"/>
    <att type="string" name="annotation.With (or) From" value="UniProt:Q92966"/>
    <graphics type="RECTANGLE" h="30.0" w="25.819580078125" x="1628.633544921875" y="1429.72119140625" fill="#666600" width="0" outline="#fefeff" cy:nodeTransparency="1.0" cy:nodeLabelFont="Default-0-14" cy:borderLineType="solid"/>
  </node>
  <node label="416344" id="-7960">
    <att type="string" name="vizmap:ESM_sub1_16_51 NODE_WIDTH" value="50.0"/>
    <att type="string" name="RefSeqMRNA" value="XM_414661"/>
    <att type="string" name="vizmap:ESM_sub1_16_51 NODE_SHAPE" value="ELLIPSE"/>
    <att type="string" name="GeneID" value="416344"/>
    <att type="real" name="streak_vs_epi_exp" value="0.95"/>
    <att type="string" name="vizmap:ESM_sub1_16_51 NODE_LINE_WIDTH" value="0.0"/>
    <att type="string" name="GeneName" value="YIPF5"/>
    <att type="string" name="vizmap:ESM_sub1_16_51 NODE_FILL_COLOR" value="java.awt.Color[r=150,g=54,b=0]"/>
    <att type="real" name="meso_vs_streak_sig" value="0.01"/>
    <att type="real" name="meso_vs_streak_exp" value="-0.72"/>
    <att type="string" name="ProductName" value="similar to Yip1 domain family, member 5"/>
    <att type="real" name="streak_vs_epi_sig" value="0.0"/>
    <att type="string" name="RefSeq" value="XP_414661"/>
    <att type="string" name="canonicalName" value="416344"/>
    <att type="string" name="vizmap:ESM_sub1_16_51 NODE_HEIGHT" value="50.0"/>
    <graphics type="ELLIPSE" h="30.0" w="70.08203125" x="2061.875244140625" y="1410.657470703125" fill="#c70500" width="0" outline="#fefeff" cy:nodeTransparency="1.0" cy:nodeLabelFont="Default-0-14" cy:borderLineType="solid"/>
  </node>
  <node label="395731" id="-7216">
    <att type="string" name="vizmap:ESM_sub1_16_51 NODE_WIDTH" value="49.3203125"/>
    <att type="string" name="RefSeqMRNA" value="NM_204907"/>
    <att type="string" name="vizmap:ESM_sub1_16_51 NODE_SHAPE" value="ELLIPSE"/>
    <att type="string" name="Column 5" value=""/>
    <att type="string" name="GeneID" value="395731"/>
    <att type="string" name="Column 16" value="UniProtKB"/>
    <att type="real" name="streak_vs_epi_exp" value="0.28"/>
    <att type="string" name="vizmap:ESM_sub1_16_51 NODE_LINE_WIDTH" value="0.0"/>
    <att type="string" name="Column 3" value="O42395"/>
    <att type="string" name="Column 10" value="C"/>
    <att type="integer" name="Column 15" value="20080501"/>
    <att type="string" name="GeneName" value="CNBP"/>
    <att type="string" name="vizmap:ESM_sub1_16_51 NODE_FILL_COLOR" value="java.awt.Color[r=116,g=88,b=0]"/>
    <att type="real" name="meso_vs_streak_sig" value="0.0"/>
    <att type="string" name="Column 4" value="CNBP_CHICK"/>
    <att type="string" name="Column 9" value="SP_KW:KW-0256"/>
    <att type="real" name="meso_vs_streak_exp" value="1.06"/>
    <att type="string" name="ProductName" value="zinc finger protein 9"/>
    <att type="string" name="Column 1" value="entrez_geneid"/>
    <att type="string" name="Column 13" value="protein"/>
    <att type="list" name="cytoscape.alias.list">
      <att type="string" name="cytoscape.alias.list" value="395731"/>
    </att>
    <att type="list" name="Column 6">
      <att type="string" name="Column 6" value="GO:0003676"/>
      <att type="string" name="Column 6" value="GO:0008270"/>
      <att type="string" name="Column 6" value="GO:0046872"/>
      <att type="string" name="Column 6" value="GO:0003677"/>
      <att type="string" name="Column 6" value="GO:0008270"/>
      <att type="string" name="Column 6" value="GO:0046872"/>
      <att type="string" name="Column 6" value="GO:0006350"/>
      <att type="string" name="Column 6" value="GO:0006355"/>
      <att type="string" name="Column 6" value="GO:0005737"/>
      <att type="string" name="Column 6" value="GO:0005783"/>
    </att>
    <att type="real" name="streak_vs_epi_sig" value="0.06"/>
    <att type="string" name="RefSeq" value="NP_990238"/>
    <att type="string" name="canonicalName" value="395731"/>
    <att type="string" name="Column 12" value="IPI00582111"/>
    <att type="string" name="Column 7" value="GOA:spkw|GO_REF:0000004"/>
    <att type="string" name="Column 11" value="CNBP, ZNF9: Cellular nucleic acid-binding protein"/>
    <att type="string" name="Column 14" value="taxon:9031"/>
    <att type="string" name="Column 8" value="IEA"/>
    <att type="string" name="vizmap:ESM_sub1_16_51 NODE_HEIGHT" value="49.3203125"/>
    <graphics type="ELLIPSE" h="30.0" w="65.994140625" x="1442.7841796875" y="1897.944091796875" fill="#834900" width="0" outline="#fefeff" cy:nodeTransparency="1.0" cy:nodeLabelFont="Default-0-14" cy:borderLineType="solid"/>
  </node>
  <node label="395854" id="-5309">
    <att type="string" name="vizmap:ESM_sub1_16_51 NODE_WIDTH" value="50.0"/>
    <att type="string" name="annotation.DB_Object_ID" value="395854"/>
    <att type="string" name="RefSeqMRNA" value="NM_205004"/>
    <att type="string" name="vizmap:ESM_sub1_16_51 NODE_SHAPE" value="ELLIPSE"/>
    <att type="string" name="annotation.Date" value="20080304"/>
    <att type="string" name="Column 5" value=""/>
    <att type="string" name="GeneID" value="395854"/>
    <att type="string" name="Column 16" value="UniProtKB"/>
    <att type="real" name="streak_vs_epi_exp" value="0.66"/>
    <att type="list" name="annotation.GO CELLULAR_COMPONENT">
      <att type="string" name="annotation.GO CELLULAR_COMPONENT" value="cell surface"/>
    </att>
    <att type="string" name="vizmap:ESM_sub1_16_51 NODE_LINE_WIDTH" value="5.0"/>
    <att type="string" name="annotation.Assigned_by" value="TJB"/>
    <att type="string" name="Column 3" value="O93382"/>
    <att type="string" name="annotation.DB" value="entrez_geneid"/>
    <att type="string" name="Column 10" value="P"/>
    <att type="integer" name="Column 15" value="20080501"/>
    <att type="string" name="GeneName" value="GDI2"/>
    <att type="string" name="vizmap:ESM_sub1_16_51 NODE_FILL_COLOR" value="java.awt.Color[r=136,g=68,b=0]"/>
    <att type="real" name="meso_vs_streak_sig" value="0.24"/>
    <att type="string" name="Column 4" value="O93382_CHICK"/>
    <att type="string" name="Column 9" value="InterPro:IPR002005"/>
    <att type="real" name="meso_vs_streak_exp" value="0.14"/>
    <att type="string" name="annotation.DB_Object_Type" value="Protein"/>
    <att type="string" name="annotation.DB_Object_Name" value="Rab-GDP dissociation inhibitor"/>
    <att type="string" name="ProductName" value="GDP dissociation inhibitor 2"/>
    <att type="string" name="annotation.Qualifier" value=""/>
    <att type="map" name="annotation.DB:Reference">
      <att type="string" name="GO:0009986" value="UniProt:O93382"/>
    </att>
    <att type="string" name="Column 1" value="entrez_geneid"/>
    <att type="string" name="Column 13" value="protein"/>
    <att type="list" name="cytoscape.alias.list">
      <att type="string" name="cytoscape.alias.list" value="GDP dissociation inhibitor 2"/>
      <att type="string" name="cytoscape.alias.list" value="RABGDIB"/>
      <att type="string" name="cytoscape.alias.list" value="Rab-GDP dissociation inhibitor"/>
      <att type="string" name="cytoscape.alias.list" value="rab GDP-dissociation"/>
    </att>
    <att type="list" name="Column 6">
      <att type="string" name="Column 6" value="GO:0009986"/>
      <att type="string" name="Column 6" value="GO:0009986"/>
      <att type="string" name="Column 6" value="GO:0008152"/>
      <att type="string" name="Column 6" value="GO:0005093"/>
      <att type="string" name="Column 6" value="GO:0015031"/>
      <att type="string" name="Column 6" value="GO:0043087"/>
      <att type="string" name="Column 6" value="GO:0005093"/>
      <att type="string" name="Column 6" value="GO:0015031"/>
      <att type="string" name="Column 6" value="GO:0043087"/>
    </att>
    <att type="real" name="streak_vs_epi_sig" value="0.01"/>
    <att type="string" name="RefSeq" value="NP_990335"/>
    <att type="string" name="canonicalName" value="395854"/>
    <att type="string" name="Column 12" value="IPI00589584"/>
    <att type="string" name="Column 7" value="GOA:interpro|GO_REF:0000002"/>
    <att type="map" name="annotation.Evidence">
      <att type="string" name="GO:0009986" value="ISS"/>
    </att>
    <att type="string" name="Column 11" value="Rab-GDP dissociation inhibitor"/>
    <att type="string" name="Column 14" value="taxon:9031"/>
    <att type="string" name="Column 8" value="IEA"/>
    <att type="string" name="vizmap:ESM_sub1_16_51 NODE_HEIGHT" value="50.0"/>
    <att type="string" name="annotation.With (or) From" value="UniProt:P50395"/>
    <graphics type="ELLIPSE" h="30.0" w="69.400634765625" x="1639.60693359375" y="579.0641479492188" fill="#a92300" width="0" outline="#fefeff" cy:nodeTransparency="1.0" cy:nodeLabelFont="Default-0-14" cy:borderLineType="solid"/>
  </node>
  <node label="424600" id="-6444">
    <att type="string" name="vizmap:ESM_sub1_16_51 NODE_WIDTH" value="50.0"/>
    <att type="string" name="annotation.DB_Object_ID" value="424600"/>
    <att type="string" name="RefSeqMRNA" value="XM_001235059"/>
    <att type="string" name="vizmap:ESM_sub1_16_51 NODE_SHAPE" value="ELLIPSE"/>
    <att type="list" name="annotation.GO MOLECULAR_FUNCTION">
      <att type="string" name="annotation.GO MOLECULAR_FUNCTION" value="Hsp90 protein binding"/>
      <att type="string" name="annotation.GO MOLECULAR_FUNCTION" value="histone binding"/>
    </att>
    <att type="string" name="annotation.Date" value="20080205"/>
    <att type="string" name="Column 5" value=""/>
    <att type="string" name="GeneID" value="424600"/>
    <att type="string" name="Column 16" value="UniProtKB"/>
    <att type="real" name="streak_vs_epi_exp" value="0.48"/>
    <att type="list" name="annotation.GO CELLULAR_COMPONENT">
      <att type="string" name="annotation.GO CELLULAR_COMPONENT" value="nucleus"/>
    </att>
    <att type="string" name="vizmap:ESM_sub1_16_51 NODE_LINE_WIDTH" value="2.0"/>
    <att type="string" name="annotation.Assigned_by" value="DP"/>
    <att type="string" name="Column 3" value="Q5ZMP5"/>
    <att type="string" name="annotation.DB" value="entrez_geneid"/>
    <att type="string" name="Column 10" value="F"/>
    <att type="integer" name="Column 15" value="20080501"/>
    <att type="string" name="GeneName" value="RCJMB04_1i4"/>
    <att type="string" name="vizmap:ESM_sub1_16_51 NODE_FILL_COLOR" value="java.awt.Color[r=126,g=78,b=0]"/>
    <att type="real" name="meso_vs_streak_sig" value="0.0"/>
    <att type="string" name="Column 4" value="Q5ZMP5_CHICK"/>
    <att type="string" name="Column 9" value="InterPro:IPR011990"/>
    <att type="real" name="meso_vs_streak_exp" value="-0.82"/>
    <att type="list" name="annotation.GO BIOLOGICAL_PROCESS">
      <att type="string" name="annotation.GO BIOLOGICAL_PROCESS" value="DNA replication"/>
      <att type="string" name="annotation.GO BIOLOGICAL_PROCESS" value="cell proliferation"/>
    </att>
    <att type="string" name="annotation.DB_Object_Type" value="Protein"/>
    <att type="string" name="annotation.DB_Object_Name" value="nuclear autoantigenic sperm protein (histone-binding)"/>
    <att type="string" name="ProductName" value="nuclear autoantigenic sperm protein"/>
    <att type="string" name="annotation.Qualifier" value=""/>
    <att type="map" name="annotation.DB:Reference">
      <att type="string" name="GO:0005634" value="GenBank:XP_001235060"/>
      <att type="string" name="GO:0051879" value="GenBank:XP_001235060"/>
      <att type="string" name="GO:0008283" value="GenBank:XP_001235060"/>
      <att type="string" name="GO:0006260" value="GenBank:XP_001235060"/>
      <att type="string" name="GO:0042393" value="GenBank:XP_001235060"/>
    </att>
    <att type="string" name="Column 1" value="entrez_geneid"/>
    <att type="string" name="Column 13" value="protein"/>
    <att type="list" name="cytoscape.alias.list">
      <att type="string" name="cytoscape.alias.list" value="PREDICTED: nuclear autoantigenic sperm protein (histone-binding)"/>
      <att type="string" name="cytoscape.alias.list" value="nuclear autoantigenic sperm protein (histone-binding)"/>
    </att>
    <att type="list" name="Column 6">
      <att type="string" name="Column 6" value="GO:0005634"/>
      <att type="string" name="Column 6" value="GO:0051879"/>
      <att type="string" name="Column 6" value="GO:0008283"/>
      <att type="string" name="Column 6" value="GO:0006260"/>
      <att type="string" name="Column 6" value="GO:0042393"/>
      <att type="string" name="Column 6" value="GO:0005488"/>
      <att type="string" name="Column 6" value="GO:0005488"/>
    </att>
    <att type="real" name="streak_vs_epi_sig" value="0.02"/>
    <att type="string" name="RefSeq" value="XP_001235060"/>
    <att type="string" name="canonicalName" value="424600"/>
    <att type="string" name="Column 12" value="IPI00570811"/>
    <att type="string" name="Column 7" value="GOA:interpro|GO_REF:0000002"/>
    <att type="map" name="annotation.Evidence">
      <att type="string" name="GO:0005634" value="ISO"/>
      <att type="string" name="GO:0051879" value="ISS"/>
      <att type="string" name="GO:0008283" value="ISS"/>
      <att type="string" name="GO:0006260" value="ISS"/>
      <att type="string" name="GO:0042393" value="ISO"/>
    </att>
    <att type="string" name="Column 11" value="RCJMB04_1i4: Putative uncharacterized protein"/>
    <att type="string" name="Column 14" value="taxon:9031"/>
    <att type="string" name="Column 8" value="IEA"/>
    <att type="string" name="vizmap:ESM_sub1_16_51 NODE_HEIGHT" value="50.0"/>
    <att type="string" name="annotation.With (or) From" value="UniProt:Q99MD9"/>
    <graphics type="ELLIPSE" h="30.0" w="68.71923828125" x="1177.1346435546875" y="840.8723754882812" fill="#973500" width="0" outline="#fefeff" cy:nodeTransparency="1.0" cy:nodeLabelFont="Default-0-14" cy:borderLineType="solid"/>
  </node>
  <node label="422303" id="-4255">
    <att type="string" name="vizmap:ESM_sub1_16_51 NODE_WIDTH" value="25.0"/>
    <att type="string" name="RefSeqMRNA" value="XM_420280"/>
    <att type="string" name="vizmap:ESM_sub1_16_51 NODE_SHAPE" value="RECT"/>
    <att type="string" name="Column 5" value=""/>
    <att type="string" name="GeneID" value="422303"/>
    <att type="string" name="Column 16" value="UniProtKB"/>
    <att type="real" name="streak_vs_epi_exp" value="-0.12"/>
    <att type="string" name="vizmap:ESM_sub1_16_51 NODE_LINE_WIDTH" value="0.0"/>
    <att type="string" name="Column 3" value="XP_420280"/>
    <att type="string" name="Column 10" value="F"/>
    <att type="integer" name="Column 15" value="20080501"/>
    <att type="string" name="GeneName" value="CETN2"/>
    <att type="string" name="vizmap:ESM_sub1_16_51 NODE_FILL_COLOR" value="java.awt.Color[r=96,g=108,b=0]"/>
    <att type="real" name="meso_vs_streak_sig" value="0.0"/>
    <att type="string" name="Column 4" value="XP_420280"/>
    <att type="string" name="Column 9" value="InterPro:IPR000629"/>
    <att type="real" name="meso_vs_streak_exp" value="1.02"/>
    <att type="string" name="ProductName" value="similar to Cetn2-prov protein"/>
    <att type="string" name="Column 1" value="entrez_geneid"/>
    <att type="string" name="Column 13" value="protein"/>
    <att type="list" name="cytoscape.alias.list">
      <att type="string" name="cytoscape.alias.list" value="422303"/>
    </att>
    <att type="list" name="Column 6">
      <att type="string" name="Column 6" value="GO:0003676"/>
      <att type="string" name="Column 6" value="GO:0005509"/>
      <att type="string" name="Column 6" value="GO:0005524"/>
      <att type="string" name="Column 6" value="GO:0008026"/>
    </att>
    <att type="real" name="streak_vs_epi_sig" value="0.58"/>
    <att type="string" name="RefSeq" value="XP_420280"/>
    <att type="string" name="canonicalName" value="422303"/>
    <att type="string" name="Column 12" value="IPI00595585"/>
    <att type="string" name="Column 7" value="GOA:interpro|GO_REF:0000002"/>
    <att type="string" name="Column 11" value="similar to Cetn2-prov protein"/>
    <att type="string" name="Column 14" value="taxon:9031"/>
    <att type="string" name="Column 8" value="IEA"/>
    <att type="string" name="vizmap:ESM_sub1_16_51 NODE_HEIGHT" value="25.0"/>
    <graphics type="RECTANGLE" h="30.0" w="28.662109375" x="1989.3363037109375" y="1025.7432861328125" fill="#5a7200" width="0" outline="#fefeff" cy:nodeTransparency="1.0" cy:nodeLabelFont="Default-0-14" cy:borderLineType="solid"/>
  </node>
  <node label="424558" id="-7913">
    <att type="string" name="vizmap:ESM_sub1_16_51 NODE_WIDTH" value="25.0"/>
    <att type="string" name="annotation.DB_Object_ID" value="424558"/>
    <att type="string" name="RefSeqMRNA" value="XM_422396"/>
    <att type="string" name="vizmap:ESM_sub1_16_51 NODE_SHAPE" value="RECT"/>
    <att type="list" name="annotation.GO MOLECULAR_FUNCTION">
      <att type="string" name="annotation.GO MOLECULAR_FUNCTION" value="unfolded protein binding"/>
    </att>
    <att type="string" name="annotation.Date" value="20060227"/>
    <att type="string" name="Column 5" value=""/>
    <att type="string" name="GeneID" value="424558"/>
    <att type="string" name="Column 16" value="TJB"/>
    <att type="real" name="streak_vs_epi_exp" value="0.1"/>
    <att type="list" name="annotation.GO CELLULAR_COMPONENT">
      <att type="string" name="annotation.GO CELLULAR_COMPONENT" value="cytosol"/>
    </att>
    <att type="string" name="vizmap:ESM_sub1_16_51 NODE_LINE_WIDTH" value="5.0"/>
    <att type="string" name="annotation.Assigned_by" value="TJB"/>
    <att type="string" name="Column 3" value="XP_422396"/>
    <att type="string" name="annotation.DB" value="entrez_geneid"/>
    <att type="string" name="Column 10" value="C"/>
    <att type="integer" name="Column 15" value="20060227"/>
    <att type="string" name="GeneName" value="EBNA1BP2"/>
    <att type="string" name="vizmap:ESM_sub1_16_51 NODE_FILL_COLOR" value="java.awt.Color[r=107,g=97,b=0]"/>
    <att type="real" name="meso_vs_streak_sig" value="0.0"/>
    <att type="string" name="Column 4" value="XP_422396"/>
    <att type="string" name="Column 9" value="UniProt:P07901"/>
    <att type="real" name="meso_vs_streak_exp" value="1.09"/>
    <att type="list" name="annotation.GO BIOLOGICAL_PROCESS">
      <att type="string" name="annotation.GO BIOLOGICAL_PROCESS" value="positive regulation of cytotoxic T cell differentiation"/>
    </att>
    <att type="string" name="annotation.DB_Object_Type" value="Protein"/>
    <att type="string" name="annotation.DB_Object_Name" value="Heat shock protein HSP 90-alpha"/>
    <att type="string" name="ProductName" value="hypothetical protein"/>
    <att type="string" name="annotation.Qualifier" value=""/>
    <att type="map" name="annotation.DB:Reference">
      <att type="string" name="GO:0005829" value="GenBank:XP_422396"/>
      <att type="string" name="GO:0051082" value="GenBank:XP_422396"/>
      <att type="string" name="GO:0045585" value="GenBank:XP_422396"/>
    </att>
    <att type="string" name="Column 1" value="entrez_geneid"/>
    <att type="string" name="Column 13" value="Protein"/>
    <att type="list" name="cytoscape.alias.list">
      <att type="string" name="cytoscape.alias.list" value="HSP 86"/>
      <att type="string" name="cytoscape.alias.list" value="HSP90A"/>
      <att type="string" name="cytoscape.alias.list" value="HSPC1 "/>
      <att type="string" name="cytoscape.alias.list" value="Heat shock protein HSP 90-alpha"/>
    </att>
    <att type="list" name="Column 6">
      <att type="string" name="Column 6" value="GO:0045585"/>
      <att type="string" name="Column 6" value="GO:0051082"/>
      <att type="string" name="Column 6" value="GO:0005829"/>
    </att>
    <att type="real" name="streak_vs_epi_sig" value="0.64"/>
    <att type="string" name="RefSeq" value="XP_422396"/>
    <att type="string" name="canonicalName" value="424558"/>
    <att type="string" name="Column 12" value="HSP 86|HSP90A|HSPC1"/>
    <att type="string" name="Column 7" value="GenBank:XP_422396"/>
    <att type="map" name="annotation.Evidence">
      <att type="string" name="GO:0005829" value="ISS"/>
      <att type="string" name="GO:0051082" value="ISS"/>
      <att type="string" name="GO:0045585" value="ISS"/>
    </att>
    <att type="string" name="Column 11" value="Heat shock protein HSP 90-alpha"/>
    <att type="string" name="Column 14" value="taxon:9031"/>
    <att type="string" name="Column 8" value="ISS"/>
    <att type="string" name="vizmap:ESM_sub1_16_51 NODE_HEIGHT" value="25.0"/>
    <att type="string" name="annotation.With (or) From" value="UniProt:P07901"/>
    <graphics type="RECTANGLE" h="30.0" w="28.256103515625" x="1883.489501953125" y="2104.865966796875" fill="#705c00" width="0" outline="#fefeff" cy:nodeTransparency="1.0" cy:nodeLabelFont="Default-0-14" cy:borderLineType="solid"/>
  </node>
  <node label="428725" id="-8049">
    <att type="string" name="vizmap:ESM_sub1_16_51 NODE_WIDTH" value="50.0"/>
    <att type="string" name="annotation.DB_Object_ID" value="428725"/>
    <att type="string" name="RefSeqMRNA" value="XM_426283"/>
    <att type="string" name="vizmap:ESM_sub1_16_51 NODE_SHAPE" value="ELLIPSE"/>
    <att type="list" name="annotation.GO MOLECULAR_FUNCTION">
      <att type="string" name="annotation.GO MOLECULAR_FUNCTION" value="protein binding"/>
    </att>
    <att type="string" name="annotation.Date" value="20080505"/>
    <att type="string" name="Column 5" value=""/>
    <att type="string" name="GeneID" value="428725"/>
    <att type="string" name="Column 16" value="UniProtKB"/>
    <att type="real" name="streak_vs_epi_exp" value="0.55"/>
    <att type="string" name="vizmap:ESM_sub1_16_51 NODE_LINE_WIDTH" value="2.0"/>
    <att type="string" name="annotation.Assigned_by" value="GBM"/>
    <att type="string" name="Column 3" value="ENSGALP00000015366"/>
    <att type="string" name="annotation.DB" value="entrez_geneid"/>
    <att type="string" name="Column 10" value="F"/>
    <att type="integer" name="Column 15" value="20080501"/>
    <att type="string" name="GeneName" value="PPID"/>
    <att type="string" name="vizmap:ESM_sub1_16_51 NODE_FILL_COLOR" value="java.awt.Color[r=130,g=74,b=0]"/>
    <att type="real" name="meso_vs_streak_sig" value="0.0"/>
    <att type="string" name="Column 4" value="ENSGALP00000015366"/>
    <att type="string" name="Column 9" value="InterPro:IPR011990"/>
    <att type="real" name="meso_vs_streak_exp" value="0.91"/>
    <att type="list" name="annotation.GO BIOLOGICAL_PROCESS">
      <att type="string" name="annotation.GO BIOLOGICAL_PROCESS" value="neuronal ion channel clustering"/>
    </att>
    <att type="string" name="annotation.DB_Object_Type" value="Protein"/>
    <att type="string" name="annotation.DB_Object_Name" value="similar to protein that interacts with C kinase 1"/>
    <att type="string" name="ProductName" value="similar to cyclophilin"/>
    <att type="string" name="annotation.Qualifier" value=""/>
    <att type="map" name="annotation.DB:Reference">
      <att type="string" name="GO:0005515" value="GenBank:XP_426283"/>
      <att type="string" name="GO:0045161" value="GenBank:XP_426283"/>
    </att>
    <att type="string" name="Column 1" value="entrez_geneid"/>
    <att type="string" name="Column 13" value="protein"/>
    <att type="list" name="cytoscape.alias.list">
      <att type="string" name="cytoscape.alias.list" value="&quot;protein kinase C, alpha binding protein"/>
      <att type="string" name="cytoscape.alias.list" value="PRKCABP"/>
      <att type="string" name="cytoscape.alias.list" value="Protein kinase C-alpha-binding protein&quot;"/>
      <att type="string" name="cytoscape.alias.list" value="protein kinase C alpha binding protein"/>
      <att type="string" name="cytoscape.alias.list" value="similar to protein that interacts with C kinase 1"/>
    </att>
    <att type="list" name="Column 6">
      <att type="string" name="Column 6" value="GO:0005515"/>
      <att type="string" name="Column 6" value="GO:0005515"/>
      <att type="string" name="Column 6" value="GO:0045161"/>
      <att type="string" name="Column 6" value="GO:0003755"/>
      <att type="string" name="Column 6" value="GO:0005488"/>
    </att>
    <att type="real" name="streak_vs_epi_sig" value="0.02"/>
    <att type="string" name="RefSeq" value="XP_426283"/>
    <att type="string" name="canonicalName" value="428725"/>
    <att type="string" name="Column 12" value="IPI00603058"/>
    <att type="string" name="Column 7" value="GOA:interpro|GO_REF:0000002"/>
    <att type="map" name="annotation.Evidence">
      <att type="string" name="GO:0005515" value="ISO"/>
      <att type="string" name="GO:0045161" value="ISS"/>
    </att>
    <att type="string" name="Column 11" value=""/>
    <att type="string" name="Column 14" value="taxon:9031"/>
    <att type="string" name="Column 8" value="IEA"/>
    <att type="string" name="vizmap:ESM_sub1_16_51 NODE_HEIGHT" value="50.0"/>
    <att type="string" name="annotation.With (or) From" value="UniProt:Q9NRD5"/>
    <graphics type="ELLIPSE" h="30.0" w="68.7193603515625" x="784.0635375976562" y="1309.4969482421875" fill="#9e2e00" width="0" outline="#fefeff" cy:nodeTransparency="1.0" cy:nodeLabelFont="Default-0-14" cy:borderLineType="solid"/>
  </node>
  <node label="416117" id="-5674">
    <att type="string" name="vizmap:ESM_sub1_16_51 NODE_WIDTH" value="25.0"/>
    <att type="string" name="RefSeqMRNA" value="XM_414447"/>
    <att type="string" name="vizmap:ESM_sub1_16_51 NODE_SHAPE" value="RECT"/>
    <att type="string" name="Column 5" value=""/>
    <att type="string" name="GeneID" value="416117"/>
    <att type="string" name="Column 16" value="UniProtKB"/>
    <att type="real" name="streak_vs_epi_exp" value="0.14"/>
    <att type="string" name="vizmap:ESM_sub1_16_51 NODE_LINE_WIDTH" value="0.0"/>
    <att type="string" name="Column 3" value="XP_414447"/>
    <att type="string" name="Column 10" value="C"/>
    <att type="integer" name="Column 15" value="20080501"/>
    <att type="string" name="GeneName" value="VHL"/>
    <att type="string" name="vizmap:ESM_sub1_16_51 NODE_FILL_COLOR" value="java.awt.Color[r=109,g=95,b=0]"/>
    <att type="real" name="meso_vs_streak_sig" value="0.06"/>
    <att type="string" name="Column 4" value="XP_414447"/>
    <att type="string" name="Column 9" value="InterPro:IPR002714"/>
    <att type="real" name="meso_vs_streak_exp" value="0.24"/>
    <att type="string" name="ProductName" value="similar to von Hippel-Lindau tumor suppressor;"/>
    <att type="string" name="Column 1" value="entrez_geneid"/>
    <att type="string" name="Column 13" value="protein"/>
    <att type="list" name="cytoscape.alias.list">
      <att type="string" name="cytoscape.alias.list" value="416117"/>
    </att>
    <att type="list" name="Column 6">
      <att type="string" name="Column 6" value="GO:0016567"/>
      <att type="string" name="Column 6" value="GO:0005634"/>
    </att>
    <att type="real" name="streak_vs_epi_sig" value="0.3"/>
    <att type="string" name="RefSeq" value="XP_414447"/>
    <att type="string" name="canonicalName" value="416117"/>
    <att type="string" name="Column 12" value="IPI00595140"/>
    <att type="string" name="Column 7" value="GOA:interpro|GO_REF:0000002"/>
    <att type="string" name="Column 11" value="similar to von Hippel-Lindau tumor suppressor; VHL protein; pVHL"/>
    <att type="string" name="Column 14" value="taxon:9031"/>
    <att type="string" name="Column 8" value="IEA"/>
    <att type="string" name="vizmap:ESM_sub1_16_51 NODE_HEIGHT" value="25.0"/>
    <graphics type="RECTANGLE" h="30.0" w="30.55712890625" x="1362.2457275390625" y="918.6736450195312" fill="#745800" width="0" outline="#fefeff" cy:nodeTransparency="1.0" cy:nodeLabelFont="Default-0-14" cy:borderLineType="solid"/>
  </node>
  <node label="374111" id="-6863">
    <att type="string" name="vizmap:ESM_sub1_16_51 NODE_WIDTH" value="25.0"/>
    <att type="string" name="annotation.DB_Object_ID" value="374111"/>
    <att type="string" name="RefSeqMRNA" value="NM_204260"/>
    <att type="string" name="vizmap:ESM_sub1_16_51 NODE_SHAPE" value="RECT"/>
    <att type="list" name="annotation.GO MOLECULAR_FUNCTION">
      <att type="string" name="annotation.GO MOLECULAR_FUNCTION" value="BRE binding"/>
      <att type="string" name="annotation.GO MOLECULAR_FUNCTION" value="RNA binding"/>
      <att type="string" name="annotation.GO MOLECULAR_FUNCTION" value="nucleic acid binding"/>
      <att type="string" name="annotation.GO MOLECULAR_FUNCTION" value="nucleotide binding"/>
      <att type="string" name="annotation.GO MOLECULAR_FUNCTION" value="translation repressor activity, nucleic acid binding"/>
    </att>
    <att type="string" name="annotation.Date" value="20060922"/>
    <att type="string" name="Column 5" value=""/>
    <att type="string" name="GeneID" value="374111"/>
    <att type="string" name="Column 16" value="UniProtKB"/>
    <att type="real" name="streak_vs_epi_exp" value="0.02"/>
    <att type="list" name="annotation.GO CELLULAR_COMPONENT">
      <att type="string" name="annotation.GO CELLULAR_COMPONENT" value="cytoplasm"/>
      <att type="string" name="annotation.GO CELLULAR_COMPONENT" value="nucleus"/>
    </att>
    <att type="string" name="vizmap:ESM_sub1_16_51 NODE_LINE_WIDTH" value="5.0"/>
    <att type="string" name="annotation.Assigned_by" value="TJB"/>
    <att type="string" name="Column 3" value="Q8QGX0"/>
    <att type="string" name="annotation.DB" value="entrez_geneid"/>
    <att type="string" name="Column 10" value="C"/>
    <att type="integer" name="Column 15" value="20080501"/>
    <att type="string" name="GeneName" value="CUGBP2"/>
    <att type="string" name="vizmap:ESM_sub1_16_51 NODE_FILL_COLOR" value="java.awt.Color[r=103,g=101,b=0]"/>
    <att type="real" name="meso_vs_streak_sig" value="0.0"/>
    <att type="string" name="Column 4" value="Q8QGX0_CHICK"/>
    <att type="string" name="Column 9" value="SP_KW:KW-0687"/>
    <att type="real" name="meso_vs_streak_exp" value="0.68"/>
    <att type="list" name="annotation.GO BIOLOGICAL_PROCESS">
      <att type="string" name="annotation.GO BIOLOGICAL_PROCESS" value="alternative nuclear mRNA splicing, via spliceosome"/>
      <att type="string" name="annotation.GO BIOLOGICAL_PROCESS" value="amino acid metabolic process"/>
      <att type="string" name="annotation.GO BIOLOGICAL_PROCESS" value="transport"/>
    </att>
    <att type="string" name="annotation.DB_Object_Type" value="Protein"/>
    <att type="string" name="annotation.DB_Object_Name" value="hypothetical protein"/>
    <att type="string" name="ProductName" value="CUG triplet repeat, RNA binding protein 2"/>
    <att type="string" name="annotation.Qualifier" value=""/>
    <att type="map" name="annotation.DB:Reference">
      <att type="string" name="GO:0003676" value="PMID:15226369"/>
      <att type="string" name="GO:0005634" value="PMID:15226369"/>
      <att type="string" name="GO:0000380" value="PMID:15226369"/>
      <att type="string" name="GO:0006520" value="UniProt:Q7T2T1"/>
      <att type="string" name="GO:0000900" value="PMID:15226369"/>
      <att type="string" name="GO:0042835" value="PMID:15226369"/>
      <att type="string" name="GO:0005737" value="PMID:15226369"/>
      <att type="string" name="GO:0003723" value="PMID:15226369"/>
      <att type="string" name="GO:0000166" value="PMID:15226369"/>
      <att type="string" name="GO:0006810" value="UniProt:Q7T2T1"/>
    </att>
    <att type="string" name="Column 1" value="entrez_geneid"/>
    <att type="string" name="Column 13" value="protein"/>
    <att type="list" name="cytoscape.alias.list">
      <att type="string" name="cytoscape.alias.list" value="PREDICTED: hypothetical protein"/>
      <att type="string" name="cytoscape.alias.list" value="hypothetical protein"/>
    </att>
    <att type="list" name="Column 6">
      <att type="string" name="Column 6" value="GO:0005737"/>
      <att type="string" name="Column 6" value="GO:0005737"/>
      <att type="string" name="Column 6" value="GO:0005634"/>
      <att type="string" name="Column 6" value="GO:0005634"/>
      <att type="string" name="Column 6" value="GO:0003723"/>
      <att type="string" name="Column 6" value="GO:0003723"/>
      <att type="string" name="Column 6" value="GO:0042835"/>
      <att type="string" name="Column 6" value="GO:0042835"/>
      <att type="string" name="Column 6" value="GO:0000166"/>
      <att type="string" name="Column 6" value="GO:0000166"/>
      <att type="string" name="Column 6" value="GO:0003676"/>
      <att type="string" name="Column 6" value="GO:0003676"/>
      <att type="string" name="Column 6" value="GO:0000900"/>
      <att type="string" name="Column 6" value="GO:0000900"/>
      <att type="string" name="Column 6" value="GO:0000380"/>
      <att type="string" name="Column 6" value="GO:0000380"/>
      <att type="string" name="Column 6" value="GO:0006520"/>
      <att type="string" name="Column 6" value="GO:0006520"/>
      <att type="string" name="Column 6" value="GO:0006810"/>
      <att type="string" name="Column 6" value="GO:0006810"/>
      <att type="string" name="Column 6" value="GO:0000166"/>
      <att type="string" name="Column 6" value="GO:0003723"/>
      <att type="string" name="Column 6" value="GO:0050825"/>
      <att type="string" name="Column 6" value="GO:0042309"/>
      <att type="string" name="Column 6" value="GO:0050826"/>
      <att type="string" name="Column 6" value="GO:0000166"/>
      <att type="string" name="Column 6" value="GO:0000166"/>
      <att type="string" name="Column 6" value="GO:0003723"/>
      <att type="string" name="Column 6" value="GO:0003723"/>
      <att type="string" name="Column 6" value="GO:0006397"/>
      <att type="string" name="Column 6" value="GO:0006397"/>
      <att type="string" name="Column 6" value="GO:0005634"/>
      <att type="string" name="Column 6" value="GO:0005634"/>
      <att type="string" name="Column 6" value="GO:0005737"/>
      <att type="string" name="Column 6" value="GO:0005737"/>
      <att type="string" name="Column 6" value="GO:0000166"/>
      <att type="string" name="Column 6" value="GO:0003723"/>
      <att type="string" name="Column 6" value="GO:0030529"/>
    </att>
    <att type="real" name="streak_vs_epi_sig" value="0.92"/>
    <att type="string" name="RefSeq" value="NP_989591"/>
    <att type="string" name="canonicalName" value="374111"/>
    <att type="string" name="Column 12" value="IPI00574286"/>
    <att type="string" name="Column 7" value="GOA:spkw|GO_REF:0000004"/>
    <att type="map" name="annotation.Evidence">
      <att type="string" name="GO:0003676" value="TAS"/>
      <att type="string" name="GO:0005634" value="IDA"/>
      <att type="string" name="GO:0000380" value="IDA"/>
      <att type="string" name="GO:0006520" value="ISS"/>
      <att type="string" name="GO:0000900" value="TAS"/>
      <att type="string" name="GO:0042835" value="TAS"/>
      <att type="string" name="GO:0005737" value="IDA"/>
      <att type="string" name="GO:0003723" value="TAS"/>
      <att type="string" name="GO:0000166" value="TAS"/>
      <att type="string" name="GO:0006810" value="ISS"/>
    </att>
    <att type="string" name="Column 11" value="etr-3: Elav-type ribonucleoprotein-3 (Fragment)"/>
    <att type="string" name="Column 14" value="taxon:9031"/>
    <att type="string" name="Column 8" value="IEA"/>
    <att type="string" name="vizmap:ESM_sub1_16_51 NODE_HEIGHT" value="25.0"/>
    <att type="string" name="annotation.With (or) From" value="UniProt:P82251"/>
    <graphics type="RECTANGLE" h="30.0" w="26.310546875" x="2072.677978515625" y="1491.0638427734375" fill="#686400" width="0" outline="#fefeff" cy:nodeTransparency="1.0" cy:nodeLabelFont="Default-0-14" cy:borderLineType="solid"/>
  </node>
  <node label="426402" id="-7274">
    <att type="string" name="vizmap:ESM_sub1_16_51 NODE_WIDTH" value="50.0"/>
    <att type="string" name="RefSeqMRNA" value="NM_001031380"/>
    <att type="string" name="vizmap:ESM_sub1_16_51 NODE_SHAPE" value="ELLIPSE"/>
    <att type="string" name="Column 5" value=""/>
    <att type="string" name="GeneID" value="426402"/>
    <att type="string" name="Column 16" value="UniProtKB"/>
    <att type="real" name="streak_vs_epi_exp" value="-0.45"/>
    <att type="string" name="vizmap:ESM_sub1_16_51 NODE_LINE_WIDTH" value="0.0"/>
    <att type="string" name="Column 3" value="Q5F3W7"/>
    <att type="string" name="Column 10" value="F"/>
    <att type="integer" name="Column 15" value="20080501"/>
    <att type="string" name="GeneName" value="RCJMB04_5e8"/>
    <att type="string" name="vizmap:ESM_sub1_16_51 NODE_FILL_COLOR" value="java.awt.Color[r=79,g=125,b=0]"/>
    <att type="real" name="meso_vs_streak_sig" value="0.0"/>
    <att type="string" name="Column 4" value="Q5F3W7_CHICK"/>
    <att type="string" name="Column 9" value="InterPro:IPR000504"/>
    <att type="real" name="meso_vs_streak_exp" value="1.02"/>
    <att type="string" name="ProductName" value="fuse-binding protein-interacting repressor"/>
    <att type="string" name="Column 1" value="entrez_geneid"/>
    <att type="string" name="Column 13" value="protein"/>
    <att type="list" name="cytoscape.alias.list">
      <att type="string" name="cytoscape.alias.list" value="426402"/>
    </att>
    <att type="list" name="Column 6">
      <att type="string" name="Column 6" value="GO:0000166"/>
      <att type="string" name="Column 6" value="GO:0003676"/>
      <att type="string" name="Column 6" value="GO:0000166"/>
      <att type="string" name="Column 6" value="GO:0003676"/>
    </att>
    <att type="real" name="streak_vs_epi_sig" value="0.03"/>
    <att type="string" name="RefSeq" value="NP_001026551"/>
    <att type="string" name="canonicalName" value="426402"/>
    <att type="string" name="Column 12" value="IPI00596858"/>
    <att type="string" name="Column 7" value="GOA:interpro|GO_REF:0000002"/>
    <att type="string" name="Column 11" value="RCJMB04_5e8: Putative uncharacterized protein"/>
    <att type="string" name="Column 14" value="taxon:9031"/>
    <att type="string" name="Column 8" value="IEA"/>
    <att type="string" name="vizmap:ESM_sub1_16_51 NODE_HEIGHT" value="50.0"/>
    <graphics type="ELLIPSE" h="30.0" w="68.0379638671875" x="808.136474609375" y="1801.6898193359375" fill="#389400" width="0" outline="#fefeff" cy:nodeTransparency="1.0" cy:nodeLabelFont="Default-0-14" cy:borderLineType="solid"/>
  </node>
  <node label="424565" id="-6154">
    <att type="string" name="vizmap:ESM_sub1_16_51 NODE_WIDTH" value="50.0"/>
    <att type="string" name="annotation.DB_Object_ID" value="424565"/>
    <att type="string" name="RefSeqMRNA" value="XM_422404"/>
    <att type="string" name="vizmap:ESM_sub1_16_51 NODE_SHAPE" value="ELLIPSE"/>
    <att type="string" name="annotation.Date" value="20070530"/>
    <att type="string" name="Column 5" value=""/>
    <att type="string" name="GeneID" value="424565"/>
    <att type="string" name="Column 16" value="TJB"/>
    <att type="real" name="streak_vs_epi_exp" value="-0.62"/>
    <att type="list" name="annotation.GO CELLULAR_COMPONENT">
      <att type="string" name="annotation.GO CELLULAR_COMPONENT" value="mediator complex"/>
    </att>
    <att type="string" name="vizmap:ESM_sub1_16_51 NODE_LINE_WIDTH" value="5.0"/>
    <att type="string" name="annotation.Assigned_by" value="TJB"/>
    <att type="string" name="Column 3" value="XP_422404"/>
    <att type="string" name="annotation.DB" value="entrez_geneid"/>
    <att type="string" name="Column 10" value="C"/>
    <att type="integer" name="Column 15" value="20070530"/>
    <att type="string" name="GeneName" value="MED8"/>
    <att type="string" name="vizmap:ESM_sub1_16_51 NODE_FILL_COLOR" value="java.awt.Color[r=70,g=134,b=0]"/>
    <att type="real" name="meso_vs_streak_sig" value="0.0"/>
    <att type="string" name="Column 4" value="Med8"/>
    <att type="string" name="Column 9" value="UniProt:Q96G25"/>
    <att type="real" name="meso_vs_streak_exp" value="0.96"/>
    <att type="string" name="annotation.DB_Object_Type" value="Protein"/>
    <att type="string" name="annotation.DB_Object_Name" value="hypothetical protein"/>
    <att type="string" name="ProductName" value="hypothetical protein"/>
    <att type="string" name="annotation.Qualifier" value=""/>
    <att type="map" name="annotation.DB:Reference">
      <att type="string" name="GO:0000119" value="GenBank:XP_422404"/>
    </att>
    <att type="string" name="Column 1" value="entrez_geneid"/>
    <att type="string" name="Column 13" value="Protein"/>
    <att type="list" name="cytoscape.alias.list">
      <att type="string" name="cytoscape.alias.list" value="PREDICTED: hypothetical protein"/>
      <att type="string" name="cytoscape.alias.list" value="hypothetical protein"/>
    </att>
    <att type="list" name="Column 6">
      <att type="string" name="Column 6" value="GO:0000119"/>
      <att type="string" name="Column 6" value="GO:0000119"/>
    </att>
    <att type="real" name="streak_vs_epi_sig" value="0.0"/>
    <att type="string" name="RefSeq" value="XP_422404"/>
    <att type="string" name="canonicalName" value="424565"/>
    <att type="string" name="Column 12" value="PREDICTED: hypothetical protein"/>
    <att type="string" name="Column 7" value="GenBank:XP_422404"/>
    <att type="map" name="annotation.Evidence">
      <att type="string" name="GO:0000119" value="ISO"/>
    </att>
    <att type="string" name="Column 11" value="hypothetical protein"/>
    <att type="string" name="Column 14" value="taxon:9031"/>
    <att type="string" name="Column 8" value="ISO"/>
    <att type="string" name="vizmap:ESM_sub1_16_51 NODE_HEIGHT" value="50.0"/>
    <att type="string" name="annotation.With (or) From" value="UniProt:Q96G25"/>
    <graphics type="ELLIPSE" h="30.0" w="70.08203125" x="2798.745849609375" y="1557.1202392578125" fill="#27a500" width="0" outline="#fefeff" cy:nodeTransparency="1.0" cy:nodeLabelFont="Default-0-14" cy:borderLineType="solid"/>
  </node>
  <node label="426797" id="-7514">
    <att type="string" name="vizmap:ESM_sub1_16_51 NODE_WIDTH" value="38.63330078125"/>
    <att type="string" name="RefSeqMRNA" value="NM_001012607"/>
    <att type="string" name="vizmap:ESM_sub1_16_51 NODE_SHAPE" value="RECT"/>
    <att type="string" name="Column 5" value=""/>
    <att type="string" name="GeneID" value="426797"/>
    <att type="string" name="Column 16" value="UniProtKB"/>
    <att type="real" name="streak_vs_epi_exp" value="-0.26"/>
    <att type="string" name="vizmap:ESM_sub1_16_51 NODE_LINE_WIDTH" value="0.0"/>
    <att type="string" name="Column 3" value="Q5F406"/>
    <att type="string" name="Column 10" value="P"/>
    <att type="integer" name="Column 15" value="20080501"/>
    <att type="string" name="GeneName" value="SNX2"/>
    <att type="string" name="vizmap:ESM_sub1_16_51 NODE_FILL_COLOR" value="java.awt.Color[r=89,g=115,b=0]"/>
    <att type="real" name="meso_vs_streak_sig" value="0.79"/>
    <att type="string" name="Column 4" value="Q5F406_CHICK"/>
    <att type="string" name="Column 9" value="InterPro:IPR001683"/>
    <att type="real" name="meso_vs_streak_exp" value="0.05"/>
    <att type="string" name="ProductName" value="sorting nexin 2"/>
    <att type="string" name="Column 1" value="entrez_geneid"/>
    <att type="string" name="Column 13" value="protein"/>
    <att type="list" name="cytoscape.alias.list">
      <att type="string" name="cytoscape.alias.list" value="426797"/>
    </att>
    <att type="list" name="Column 6">
      <att type="string" name="Column 6" value="GO:0005515"/>
      <att type="string" name="Column 6" value="GO:0008565"/>
      <att type="string" name="Column 6" value="GO:0035091"/>
      <att type="string" name="Column 6" value="GO:0006886"/>
      <att type="string" name="Column 6" value="GO:0007154"/>
    </att>
    <att type="real" name="streak_vs_epi_sig" value="0.19"/>
    <att type="string" name="RefSeq" value="NP_001012625"/>
    <att type="string" name="canonicalName" value="426797"/>
    <att type="string" name="Column 12" value="IPI00578377"/>
    <att type="string" name="Column 7" value="GOA:interpro|GO_REF:0000002"/>
    <att type="string" name="Column 11" value="RCJMB04_3o14: Putative uncharacterized protein"/>
    <att type="string" name="Column 14" value="taxon:9031"/>
    <att type="string" name="Column 8" value="IEA"/>
    <att type="string" name="vizmap:ESM_sub1_16_51 NODE_HEIGHT" value="38.63330078125"/>
    <graphics type="RECTANGLE" h="30.0" w="42.631103515625" x="588.8861694335938" y="577.2492065429688" fill="#4c8000" width="0" outline="#fefeff" cy:nodeTransparency="1.0" cy:nodeLabelFont="Default-0-14" cy:borderLineType="solid"/>
  </node>
  <node label="426930" id="-6552">
    <att type="string" name="vizmap:ESM_sub1_16_51 NODE_WIDTH" value="25.0"/>
    <att type="string" name="RefSeqMRNA" value="NM_001012943"/>
    <att type="string" name="vizmap:ESM_sub1_16_51 NODE_SHAPE" value="RECT"/>
    <att type="string" name="Column 5" value=""/>
    <att type="string" name="GeneID" value="426930"/>
    <att type="string" name="Column 16" value="UniProtKB"/>
    <att type="real" name="streak_vs_epi_exp" value="0.05"/>
    <att type="string" name="vizmap:ESM_sub1_16_51 NODE_LINE_WIDTH" value="0.0"/>
    <att type="string" name="Column 3" value="ENSGALP00000004617"/>
    <att type="string" name="Column 10" value="C"/>
    <att type="integer" name="Column 15" value="20080501"/>
    <att type="string" name="GeneName" value="RCJMB04_1i11"/>
    <att type="string" name="vizmap:ESM_sub1_16_51 NODE_FILL_COLOR" value="java.awt.Color[r=105,g=99,b=0]"/>
    <att type="real" name="meso_vs_streak_sig" value="0.0"/>
    <att type="string" name="Column 4" value="ENSGALP00000004617"/>
    <att type="string" name="Column 9" value="InterPro:IPR010989"/>
    <att type="real" name="meso_vs_streak_exp" value="1.04"/>
    <att type="string" name="ProductName" value="syntaxin 7"/>
    <att type="string" name="Column 1" value="entrez_geneid"/>
    <att type="string" name="Column 13" value="protein"/>
    <att type="list" name="cytoscape.alias.list">
      <att type="string" name="cytoscape.alias.list" value="426930"/>
    </att>
    <att type="list" name="Column 6">
      <att type="string" name="Column 6" value="GO:0005484"/>
      <att type="string" name="Column 6" value="GO:0006886"/>
      <att type="string" name="Column 6" value="GO:0016192"/>
      <att type="string" name="Column 6" value="GO:0016020"/>
      <att type="string" name="Column 6" value="GO:0005515"/>
      <att type="string" name="Column 6" value="GO:0016192"/>
      <att type="string" name="Column 6" value="GO:0016020"/>
    </att>
    <att type="real" name="streak_vs_epi_sig" value="0.81"/>
    <att type="string" name="RefSeq" value="NP_001012961"/>
    <att type="string" name="canonicalName" value="426930"/>
    <att type="string" name="Column 12" value="IPI00592917"/>
    <att type="string" name="Column 7" value="GOA:interpro|GO_REF:0000002"/>
    <att type="string" name="Column 11" value=""/>
    <att type="string" name="Column 14" value="taxon:9031"/>
    <att type="string" name="Column 8" value="IEA"/>
    <att type="string" name="vizmap:ESM_sub1_16_51 NODE_HEIGHT" value="25.0"/>
    <graphics type="RECTANGLE" h="30.0" w="27.10552978515625" x="452.2104797363281" y="366.2989196777344" fill="#6b6100" width="0" outline="#fefeff" cy:nodeTransparency="1.0" cy:nodeLabelFont="Default-0-14" cy:borderLineType="solid"/>
  </node>
  <node label="415603" id="-6687">
    <att type="string" name="vizmap:ESM_sub1_16_51 NODE_WIDTH" value="25.0"/>
    <att type="string" name="annotation.DB_Object_ID" value="415603"/>
    <att type="string" name="RefSeqMRNA" value="XM_413971"/>
    <att type="string" name="vizmap:ESM_sub1_16_51 NODE_SHAPE" value="RECT"/>
    <att type="list" name="annotation.GO MOLECULAR_FUNCTION">
      <att type="string" name="annotation.GO MOLECULAR_FUNCTION" value="protein binding"/>
    </att>
    <att type="string" name="annotation.Date" value="20060905"/>
    <att type="string" name="Column 5" value=""/>
    <att type="string" name="GeneID" value="415603"/>
    <att type="string" name="Column 16" value="TJB"/>
    <att type="real" name="streak_vs_epi_exp" value="-0.14"/>
    <att type="string" name="vizmap:ESM_sub1_16_51 NODE_LINE_WIDTH" value="5.0"/>
    <att type="string" name="annotation.Assigned_by" value="TJB"/>
    <att type="string" name="Column 3" value="XP_413971"/>
    <att type="string" name="annotation.DB" value="entrez_geneid"/>
    <att type="string" name="Column 10" value="F"/>
    <att type="integer" name="Column 15" value="20060905"/>
    <att type="string" name="GeneName" value="MCC"/>
    <att type="string" name="vizmap:ESM_sub1_16_51 NODE_FILL_COLOR" value="java.awt.Color[r=95,g=109,b=0]"/>
    <att type="real" name="meso_vs_streak_sig" value="0.09"/>
    <att type="string" name="Column 4" value="MCC"/>
    <att type="string" name="Column 9" value="UniProt:P23508"/>
    <att type="real" name="meso_vs_streak_exp" value="0.21"/>
    <att type="string" name="annotation.DB_Object_Type" value="Protein"/>
    <att type="string" name="annotation.DB_Object_Name" value="similar to Colorectal mutant cancer protein (Protein"/>
    <att type="string" name="ProductName" value="similar to Colorectal mutant cancer protein"/>
    <att type="string" name="annotation.Qualifier" value=""/>
    <att type="map" name="annotation.DB:Reference">
      <att type="string" name="GO:0005515" value="GenBank:XP_413971"/>
    </att>
    <att type="string" name="Column 1" value="entrez_geneid"/>
    <att type="string" name="Column 13" value="Protein"/>
    <att type="list" name="cytoscape.alias.list">
      <att type="string" name="cytoscape.alias.list" value="PREDICTED: similar to Colorectal mutant cancer protein (Protein"/>
      <att type="string" name="cytoscape.alias.list" value="similar to Colorectal mutant cancer protein (Protein"/>
    </att>
    <att type="list" name="Column 6">
      <att type="string" name="Column 6" value="GO:0005515"/>
    </att>
    <att type="real" name="streak_vs_epi_sig" value="0.3"/>
    <att type="string" name="RefSeq" value="XP_413971"/>
    <att type="string" name="canonicalName" value="415603"/>
    <att type="string" name="Column 12" value="PREDICTED: similar to Colorectal mutant cancer protein (Protein"/>
    <att type="string" name="Column 7" value="GenBank:XP_413971"/>
    <att type="map" name="annotation.Evidence">
      <att type="string" name="GO:0005515" value="ISS"/>
    </att>
    <att type="string" name="Column 11" value="similar to Colorectal mutant cancer protein (Protein"/>
    <att type="string" name="Column 14" value="taxon:9031"/>
    <att type="string" name="Column 8" value="ISS"/>
    <att type="string" name="vizmap:ESM_sub1_16_51 NODE_HEIGHT" value="25.0"/>
    <att type="string" name="annotation.With (or) From" value="UniProt:P23508"/>
    <graphics type="RECTANGLE" h="30.0" w="30.55712890625" x="1306.0147705078125" y="1076.5838623046875" fill="#587400" width="0" outline="#fefeff" cy:nodeTransparency="1.0" cy:nodeLabelFont="Default-0-14" cy:borderLineType="solid"/>
  </node>
  <node label="415712" id="-979">
    <att type="string" name="vizmap:ESM_sub1_16_51 NODE_WIDTH" value="50.0"/>
    <att type="string" name="RefSeqMRNA" value="XM_414079"/>
    <att type="string" name="vizmap:ESM_sub1_16_51 NODE_SHAPE" value="ELLIPSE"/>
    <att type="string" name="Column 5" value=""/>
    <att type="string" name="GeneID" value="415712"/>
    <att type="string" name="Column 16" value="UniProtKB"/>
    <att type="real" name="streak_vs_epi_exp" value="-0.34"/>
    <att type="string" name="vizmap:ESM_sub1_16_51 NODE_LINE_WIDTH" value="0.0"/>
    <att type="string" name="Column 3" value="XP_414079"/>
    <att type="string" name="Column 10" value="C"/>
    <att type="integer" name="Column 15" value="20080501"/>
    <att type="string" name="GeneName" value="DUS2L"/>
    <att type="string" name="vizmap:ESM_sub1_16_51 NODE_FILL_COLOR" value="java.awt.Color[r=85,g=119,b=0]"/>
    <att type="real" name="meso_vs_streak_sig" value="0.0"/>
    <att type="string" name="Column 4" value="XP_414079"/>
    <att type="string" name="Column 9" value="InterPro:IPR001159"/>
    <att type="real" name="meso_vs_streak_exp" value="0.55"/>
    <att type="string" name="ProductName" value="hypothetical protein"/>
    <att type="string" name="Column 1" value="entrez_geneid"/>
    <att type="string" name="Column 13" value="protein"/>
    <att type="list" name="cytoscape.alias.list">
      <att type="string" name="cytoscape.alias.list" value="415712"/>
    </att>
    <att type="list" name="Column 6">
      <att type="string" name="Column 6" value="GO:0003725"/>
      <att type="string" name="Column 6" value="GO:0003824"/>
      <att type="string" name="Column 6" value="GO:0017150"/>
      <att type="string" name="Column 6" value="GO:0050660"/>
      <att type="string" name="Column 6" value="GO:0008033"/>
      <att type="string" name="Column 6" value="GO:0008152"/>
      <att type="string" name="Column 6" value="GO:0005622"/>
    </att>
    <att type="real" name="streak_vs_epi_sig" value="0.03"/>
    <att type="string" name="RefSeq" value="XP_414079"/>
    <att type="string" name="canonicalName" value="415712"/>
    <att type="string" name="Column 12" value="IPI00588517"/>
    <att type="string" name="Column 7" value="GOA:interpro|GO_REF:0000002"/>
    <att type="string" name="Column 11" value="hypothetical protein"/>
    <att type="string" name="Column 14" value="taxon:9031"/>
    <att type="string" name="Column 8" value="IEA"/>
    <att type="string" name="vizmap:ESM_sub1_16_51 NODE_HEIGHT" value="50.0"/>
    <graphics type="ELLIPSE" h="30.0" w="68.0379638671875" x="761.5118408203125" y="646.6165161132812" fill="#438900" width="0" outline="#fefeff" cy:nodeTransparency="1.0" cy:nodeLabelFont="Default-0-14" cy:borderLineType="solid"/>
  </node>
  <node label="420965" id="-6957">
    <att type="string" name="vizmap:ESM_sub1_16_51 NODE_WIDTH" value="25.0"/>
    <att type="string" name="RefSeqMRNA" value="XM_419049"/>
    <att type="string" name="vizmap:ESM_sub1_16_51 NODE_SHAPE" value="RECT"/>
    <att type="string" name="Column 5" value=""/>
    <att type="string" name="GeneID" value="420965"/>
    <att type="string" name="Column 16" value="UniProtKB"/>
    <att type="real" name="streak_vs_epi_exp" value="-0.06"/>
    <att type="string" name="vizmap:ESM_sub1_16_51 NODE_LINE_WIDTH" value="0.0"/>
    <att type="string" name="Column 3" value="XP_419049"/>
    <att type="string" name="Column 10" value="F"/>
    <att type="integer" name="Column 15" value="20080501"/>
    <att type="string" name="GeneName" value="PCBP3"/>
    <att type="string" name="vizmap:ESM_sub1_16_51 NODE_FILL_COLOR" value="java.awt.Color[r=99,g=105,b=0]"/>
    <att type="real" name="meso_vs_streak_sig" value="0.05"/>
    <att type="string" name="Column 4" value="XP_419049"/>
    <att type="string" name="Column 9" value="InterPro:IPR004087"/>
    <att type="real" name="meso_vs_streak_exp" value="0.25"/>
    <att type="string" name="ProductName" value="hypothetical protein"/>
    <att type="string" name="Column 1" value="entrez_geneid"/>
    <att type="string" name="Column 13" value="protein"/>
    <att type="list" name="cytoscape.alias.list">
      <att type="string" name="cytoscape.alias.list" value="420965"/>
    </att>
    <att type="list" name="Column 6">
      <att type="string" name="Column 6" value="GO:0003723"/>
      <att type="string" name="Column 6" value="GO:0003723"/>
      <att type="string" name="Column 6" value="GO:0003723"/>
    </att>
    <att type="real" name="streak_vs_epi_sig" value="0.72"/>
    <att type="string" name="RefSeq" value="XP_419049"/>
    <att type="string" name="canonicalName" value="420965"/>
    <att type="string" name="Column 12" value="IPI00591502"/>
    <att type="string" name="Column 7" value="GOA:interpro|GO_REF:0000002"/>
    <att type="string" name="Column 11" value="hypothetical protein"/>
    <att type="string" name="Column 14" value="taxon:9031"/>
    <att type="string" name="Column 8" value="IEA"/>
    <att type="string" name="vizmap:ESM_sub1_16_51 NODE_HEIGHT" value="25.0"/>
    <graphics type="RECTANGLE" h="30.0" w="27.714599609375" x="1736.5621337890625" y="1520.4879150390625" fill="#606c00" width="0" outline="#fefeff" cy:nodeTransparency="1.0" cy:nodeLabelFont="Default-0-14" cy:borderLineType="solid"/>
  </node>
  <node label="419866" id="-6917">
    <att type="string" name="vizmap:ESM_sub1_16_51 NODE_WIDTH" value="25.0"/>
    <att type="string" name="annotation.DB_Object_ID" value="419866"/>
    <att type="string" name="RefSeqMRNA" value="XM_417993"/>
    <att type="string" name="vizmap:ESM_sub1_16_51 NODE_SHAPE" value="RECT"/>
    <att type="string" name="annotation.Date" value="20070530"/>
    <att type="string" name="Column 5" value=""/>
    <att type="string" name="GeneID" value="419866"/>
    <att type="string" name="Column 16" value="UniProtKB"/>
    <att type="real" name="streak_vs_epi_exp" value="-0.01"/>
    <att type="list" name="annotation.GO CELLULAR_COMPONENT">
      <att type="string" name="annotation.GO CELLULAR_COMPONENT" value="mitochondrial inner membrane"/>
      <att type="string" name="annotation.GO CELLULAR_COMPONENT" value="mitochondrion"/>
    </att>
    <att type="string" name="vizmap:ESM_sub1_16_51 NODE_LINE_WIDTH" value="5.0"/>
    <att type="string" name="annotation.Assigned_by" value="TJB"/>
    <att type="string" name="Column 3" value="XP_417993"/>
    <att type="string" name="annotation.DB" value="entrez_geneid"/>
    <att type="string" name="Column 10" value="C"/>
    <att type="integer" name="Column 15" value="20080501"/>
    <att type="string" name="GeneName" value="ATP5F1"/>
    <att type="string" name="vizmap:ESM_sub1_16_51 NODE_FILL_COLOR" value="java.awt.Color[r=101,g=103,b=0]"/>
    <att type="real" name="meso_vs_streak_sig" value="0.0"/>
    <att type="string" name="Column 4" value="XP_417993"/>
    <att type="string" name="Column 9" value="InterPro:IPR008688"/>
    <att type="real" name="meso_vs_streak_exp" value="0.96"/>
    <att type="string" name="annotation.DB_Object_Type" value="Protein"/>
    <att type="string" name="annotation.DB_Object_Name" value="similar to ATP synthase subunit B"/>
    <att type="string" name="ProductName" value="similar to ATP synthase subunit B"/>
    <att type="string" name="annotation.Qualifier" value=""/>
    <att type="map" name="annotation.DB:Reference">
      <att type="string" name="GO:0005739" value="GenBank:XP_417993"/>
      <att type="string" name="GO:0005743" value="GenBank:XP_417993"/>
    </att>
    <att type="string" name="Column 1" value="entrez_geneid"/>
    <att type="string" name="Column 13" value="protein"/>
    <att type="list" name="cytoscape.alias.list">
      <att type="string" name="cytoscape.alias.list" value="PREDICTED: similar to ATP synthase subunit B"/>
      <att type="string" name="cytoscape.alias.list" value="similar to ATP synthase subunit B"/>
    </att>
    <att type="list" name="Column 6">
      <att type="string" name="Column 6" value="GO:0005739"/>
      <att type="string" name="Column 6" value="GO:0005743"/>
      <att type="string" name="Column 6" value="GO:0046933"/>
      <att type="string" name="Column 6" value="GO:0046961"/>
      <att type="string" name="Column 6" value="GO:0015986"/>
      <att type="string" name="Column 6" value="GO:0016469"/>
    </att>
    <att type="real" name="streak_vs_epi_sig" value="0.98"/>
    <att type="string" name="RefSeq" value="XP_417993"/>
    <att type="string" name="canonicalName" value="419866"/>
    <att type="string" name="Column 12" value="IPI00570686"/>
    <att type="string" name="Column 7" value="GOA:interpro|GO_REF:0000002"/>
    <att type="map" name="annotation.Evidence">
      <att type="string" name="GO:0005739" value="ISO"/>
      <att type="string" name="GO:0005743" value="ISO"/>
    </att>
    <att type="string" name="Column 11" value="similar to ATP synthase subunit B"/>
    <att type="string" name="Column 14" value="taxon:9031"/>
    <att type="string" name="Column 8" value="IEA"/>
    <att type="string" name="vizmap:ESM_sub1_16_51 NODE_HEIGHT" value="25.0"/>
    <att type="string" name="annotation.With (or) From" value="UniProt:Q9CQQ7"/>
    <graphics type="RECTANGLE" h="30.0" w="25.9423828125" x="1198.6619873046875" y="654.0903930664062" fill="#656700" width="0" outline="#fefeff" cy:nodeTransparency="1.0" cy:nodeLabelFont="Default-0-14" cy:borderLineType="solid"/>
  </node>
  <node label="422642" id="-3393">
    <att type="string" name="vizmap:ESM_sub1_16_51 NODE_WIDTH" value="50.0"/>
    <att type="string" name="RefSeqMRNA" value="XM_420597"/>
    <att type="string" name="vizmap:ESM_sub1_16_51 NODE_SHAPE" value="ELLIPSE"/>
    <att type="string" name="Column 5" value=""/>
    <att type="string" name="GeneID" value="422642"/>
    <att type="string" name="Column 16" value="UniProtKB"/>
    <att type="real" name="streak_vs_epi_exp" value="-0.65"/>
    <att type="string" name="vizmap:ESM_sub1_16_51 NODE_LINE_WIDTH" value="0.0"/>
    <att type="string" name="Column 3" value="ENSGALP00000018803"/>
    <att type="string" name="Column 10" value="F"/>
    <att type="integer" name="Column 15" value="20080501"/>
    <att type="string" name="GeneName" value="SDAD1"/>
    <att type="string" name="vizmap:ESM_sub1_16_51 NODE_FILL_COLOR" value="java.awt.Color[r=69,g=135,b=0]"/>
    <att type="real" name="meso_vs_streak_sig" value="0.0"/>
    <att type="string" name="Column 4" value="ENSGALP00000018803"/>
    <att type="string" name="Column 9" value="InterPro:IPR016024"/>
    <att type="real" name="meso_vs_streak_exp" value="0.97"/>
    <att type="string" name="ProductName" value="similar to SDA1 domain containing 1"/>
    <att type="string" name="Column 1" value="entrez_geneid"/>
    <att type="string" name="Column 13" value="protein"/>
    <att type="list" name="cytoscape.alias.list">
      <att type="string" name="cytoscape.alias.list" value="422642"/>
    </att>
    <att type="list" name="Column 6">
      <att type="string" name="Column 6" value="GO:0005488"/>
    </att>
    <att type="real" name="streak_vs_epi_sig" value="0.01"/>
    <att type="string" name="RefSeq" value="XP_420597"/>
    <att type="string" name="canonicalName" value="422642"/>
    <att type="string" name="Column 12" value="IPI00603355"/>
    <att type="string" name="Column 7" value="GOA:interpro|GO_REF:0000002"/>
    <att type="string" name="Column 11" value=""/>
    <att type="string" name="Column 14" value="taxon:9031"/>
    <att type="string" name="Column 8" value="IEA"/>
    <att type="string" name="vizmap:ESM_sub1_16_51 NODE_HEIGHT" value="50.0"/>
    <graphics type="ELLIPSE" h="30.0" w="69.400390625" x="2104.47998046875" y="2092.054443359375" fill="#24a800" width="0" outline="#fefeff" cy:nodeTransparency="1.0" cy:nodeLabelFont="Default-0-14" cy:borderLineType="solid"/>
  </node>
  <node label="770757" id="-3085">
    <att type="string" name="vizmap:ESM_sub1_16_51 NODE_WIDTH" value="25.0"/>
    <att type="string" name="RefSeqMRNA" value="XM_001234082"/>
    <att type="string" name="vizmap:ESM_sub1_16_51 NODE_SHAPE" value="RECT"/>
    <att type="string" name="Column 5" value=""/>
    <att type="string" name="GeneID" value="770757"/>
    <att type="string" name="Column 16" value="UniProtKB"/>
    <att type="string" name="vizmap:ESM_sub1_16_51 NODE_LINE_WIDTH" value="0.0"/>
    <att type="string" name="Column 3" value="XP_001234083"/>
    <att type="string" name="Column 10" value="C"/>
    <att type="integer" name="Column 15" value="20080501"/>
    <att type="string" name="GeneName" value="DRD3"/>
    <att type="string" name="vizmap:ESM_sub1_16_51 NODE_FILL_COLOR" value="java.awt.Color[r=254,g=254,b=255]"/>
    <att type="string" name="Column 4" value="XP_001234083"/>
    <att type="string" name="Column 9" value="InterPro:IPR000929"/>
    <att type="string" name="ProductName" value="similar to dopamine receptor D3"/>
    <att type="string" name="Column 1" value="entrez_geneid"/>
    <att type="string" name="Column 13" value="protein"/>
    <att type="list" name="cytoscape.alias.list">
      <att type="string" name="cytoscape.alias.list" value="770757"/>
    </att>
    <att type="list" name="Column 6">
      <att type="string" name="Column 6" value="GO:0001584"/>
      <att type="string" name="Column 6" value="GO:0004952"/>
      <att type="string" name="Column 6" value="GO:0007186"/>
      <att type="string" name="Column 6" value="GO:0016021"/>
    </att>
    <att type="string" name="RefSeq" value="XP_001234083"/>
    <att type="string" name="canonicalName" value="770757"/>
    <att type="string" name="Column 12" value="IPI00590412"/>
    <att type="string" name="Column 7" value="GOA:interpro|GO_REF:0000002"/>
    <att type="string" name="Column 11" value="similar to dopamine receptor D3"/>
    <att type="string" name="Column 14" value="taxon:9031"/>
    <att type="string" name="Column 8" value="IEA"/>
    <att type="string" name="vizmap:ESM_sub1_16_51 NODE_HEIGHT" value="25.000015258789062"/>
    <graphics type="RECTANGLE" h="30.0" w="70.0" x="1718.855224609375" y="267.4356384277344" fill="#fefeff" width="0" outline="#fefeff" cy:nodeTransparency="1.0" cy:nodeLabelFont="Default-0-14" cy:borderLineType="solid"/>
  </node>
  <node label="415947" id="-7094">
    <att type="string" name="vizmap:ESM_sub1_16_51 NODE_WIDTH" value="49.3203125"/>
    <att type="string" name="RefSeqMRNA" value="NM_001012780"/>
    <att type="string" name="vizmap:ESM_sub1_16_51 NODE_SHAPE" value="ELLIPSE"/>
    <att type="string" name="Column 5" value=""/>
    <att type="string" name="GeneID" value="415947"/>
    <att type="string" name="Column 16" value="UniProtKB"/>
    <att type="real" name="streak_vs_epi_exp" value="0.28"/>
    <att type="string" name="vizmap:ESM_sub1_16_51 NODE_LINE_WIDTH" value="0.0"/>
    <att type="string" name="Column 3" value="Q5F3M2"/>
    <att type="string" name="Column 10" value="C"/>
    <att type="integer" name="Column 15" value="20080501"/>
    <att type="string" name="GeneName" value="RCJMB04_13l5"/>
    <att type="string" name="vizmap:ESM_sub1_16_51 NODE_FILL_COLOR" value="java.awt.Color[r=116,g=88,b=0]"/>
    <att type="real" name="meso_vs_streak_sig" value="0.31"/>
    <att type="string" name="Column 4" value="Q5F3M2_CHICK"/>
    <att type="string" name="Column 9" value="InterPro:IPR001876"/>
    <att type="real" name="meso_vs_streak_exp" value="0.12"/>
    <att type="string" name="ProductName" value="RNA binding motif protein 5"/>
    <att type="string" name="Column 1" value="entrez_geneid"/>
    <att type="string" name="Column 13" value="protein"/>
    <att type="list" name="cytoscape.alias.list">
      <att type="string" name="cytoscape.alias.list" value="415947"/>
    </att>
    <att type="list" name="Column 6">
      <att type="string" name="Column 6" value="GO:0000166"/>
      <att type="string" name="Column 6" value="GO:0003676"/>
      <att type="string" name="Column 6" value="GO:0008270"/>
      <att type="string" name="Column 6" value="GO:0005622"/>
    </att>
    <att type="real" name="streak_vs_epi_sig" value="0.06"/>
    <att type="string" name="RefSeq" value="NP_001012798"/>
    <att type="string" name="canonicalName" value="415947"/>
    <att type="string" name="Column 12" value="IPI00585702"/>
    <att type="string" name="Column 7" value="GOA:interpro|GO_REF:0000002"/>
    <att type="string" name="Column 11" value="RCJMB04_13l5: Putative uncharacterized protein"/>
    <att type="string" name="Column 14" value="taxon:9031"/>
    <att type="string" name="Column 8" value="IEA"/>
    <att type="string" name="vizmap:ESM_sub1_16_51 NODE_HEIGHT" value="49.3204345703125"/>
    <graphics type="ELLIPSE" h="30.0" w="65.994140625" x="1329.5263671875" y="2047.39599609375" fill="#834900" width="0" outline="#fefeff" cy:nodeTransparency="1.0" cy:nodeLabelFont="Default-0-14" cy:borderLineType="solid"/>
  </node>
  <node label="395948" id="-6798">
    <att type="string" name="vizmap:ESM_sub1_16_51 NODE_WIDTH" value="25.0"/>
    <att type="string" name="RefSeqMRNA" value="NM_205067"/>
    <att type="string" name="vizmap:ESM_sub1_16_51 NODE_SHAPE" value="RECT"/>
    <att type="string" name="Column 5" value=""/>
    <att type="string" name="GeneID" value="395948"/>
    <att type="string" name="Column 16" value="UniProtKB"/>
    <att type="real" name="streak_vs_epi_exp" value="0.07"/>
    <att type="string" name="vizmap:ESM_sub1_16_51 NODE_LINE_WIDTH" value="0.0"/>
    <att type="string" name="Column 3" value="ENSGALP00000014746"/>
    <att type="string" name="Column 10" value="P"/>
    <att type="integer" name="Column 15" value="20080501"/>
    <att type="string" name="GeneName" value="HSPE1"/>
    <att type="string" name="vizmap:ESM_sub1_16_51 NODE_FILL_COLOR" value="java.awt.Color[r=106,g=98,b=0]"/>
    <att type="real" name="meso_vs_streak_sig" value="0.55"/>
    <att type="string" name="Column 4" value="ENSGALP00000014746"/>
    <att type="string" name="Column 9" value="InterPro:IPR001476"/>
    <att type="real" name="meso_vs_streak_exp" value="-0.19"/>
    <att type="string" name="ProductName" value="heat shock 10kDa protein 1"/>
    <att type="string" name="Column 1" value="entrez_geneid"/>
    <att type="string" name="Column 13" value="protein"/>
    <att type="list" name="cytoscape.alias.list">
      <att type="string" name="cytoscape.alias.list" value="395948"/>
    </att>
    <att type="list" name="Column 6">
      <att type="string" name="Column 6" value="GO:0005524"/>
      <att type="string" name="Column 6" value="GO:0006457"/>
      <att type="string" name="Column 6" value="GO:0006950"/>
      <att type="string" name="Column 6" value="GO:0005737"/>
      <att type="string" name="Column 6" value="GO:0005739"/>
      <att type="string" name="Column 6" value="GO:0005524"/>
      <att type="string" name="Column 6" value="GO:0006457"/>
    </att>
    <att type="real" name="streak_vs_epi_sig" value="0.89"/>
    <att type="string" name="RefSeq" value="NP_990398"/>
    <att type="string" name="canonicalName" value="395948"/>
    <att type="string" name="Column 12" value="IPI00819875"/>
    <att type="string" name="Column 7" value="GOA:interpro|GO_REF:0000002"/>
    <att type="string" name="Column 11" value=""/>
    <att type="string" name="Column 14" value="taxon:9031"/>
    <att type="string" name="Column 8" value="IEA"/>
    <att type="string" name="vizmap:ESM_sub1_16_51 NODE_HEIGHT" value="25.0"/>
    <graphics type="RECTANGLE" h="30.0" w="26.494873046875" x="1363.8394775390625" y="660.8485107421875" fill="#6d5f00" width="0" outline="#fefeff" cy:nodeTransparency="1.0" cy:nodeLabelFont="Default-0-14" cy:borderLineType="solid"/>
  </node>
  <node label="418125" id="-5567">
    <att type="string" name="vizmap:ESM_sub1_16_51 NODE_WIDTH" value="25.0"/>
    <att type="string" name="annotation.DB_Object_ID" value="418125"/>
    <att type="string" name="RefSeqMRNA" value="XM_416358"/>
    <att type="string" name="vizmap:ESM_sub1_16_51 NODE_SHAPE" value="RECT"/>
    <att type="list" name="annotation.GO MOLECULAR_FUNCTION">
      <att type="string" name="annotation.GO MOLECULAR_FUNCTION" value="carboxylesterase activity"/>
      <att type="string" name="annotation.GO MOLECULAR_FUNCTION" value="palmitoyl-CoA hydrolase activity"/>
    </att>
    <att type="string" name="annotation.Date" value="20080505"/>
    <att type="string" name="Column 5" value=""/>
    <att type="string" name="GeneID" value="418125"/>
    <att type="string" name="Column 16" value="UniProtKB"/>
    <att type="real" name="streak_vs_epi_exp" value="0.01"/>
    <att type="string" name="vizmap:ESM_sub1_16_51 NODE_LINE_WIDTH" value="2.0"/>
    <att type="string" name="annotation.Assigned_by" value="GBM"/>
    <att type="string" name="Column 3" value="ENSGALP00000020997"/>
    <att type="string" name="annotation.DB" value="entrez_geneid"/>
    <att type="string" name="Column 10" value="F"/>
    <att type="integer" name="Column 15" value="20080501"/>
    <att type="string" name="GeneName" value="PTN"/>
    <att type="string" name="vizmap:ESM_sub1_16_51 NODE_FILL_COLOR" value="java.awt.Color[r=103,g=101,b=0]"/>
    <att type="real" name="meso_vs_streak_sig" value="0.0"/>
    <att type="string" name="Column 4" value="ENSGALP00000020997"/>
    <att type="string" name="Column 9" value="InterPro:IPR000762"/>
    <att type="real" name="meso_vs_streak_exp" value="1.23"/>
    <att type="list" name="annotation.GO BIOLOGICAL_PROCESS">
      <att type="string" name="annotation.GO BIOLOGICAL_PROCESS" value="bone mineralization"/>
      <att type="string" name="annotation.GO BIOLOGICAL_PROCESS" value="cellular calcium ion homeostasis"/>
      <att type="string" name="annotation.GO BIOLOGICAL_PROCESS" value="learning"/>
    </att>
    <att type="string" name="annotation.DB_Object_Type" value="Protein"/>
    <att type="string" name="annotation.DB_Object_Name" value="similar to calsyntenin-1 protein"/>
    <att type="string" name="ProductName" value="hypothetical protein"/>
    <att type="string" name="annotation.Qualifier" value=""/>
    <att type="map" name="annotation.DB:Reference">
      <att type="string" name="GO:0004091" value="GenBank:XP_416358"/>
      <att type="string" name="GO:0016290" value="GenBank:XP_416358"/>
      <att type="string" name="GO:0006874" value="GenBank:XP_416358"/>
      <att type="string" name="GO:0030282" value="GenBank:XP_416358"/>
      <att type="string" name="GO:0007612" value="GenBank:XP_416358"/>
    </att>
    <att type="string" name="Column 1" value="entrez_geneid"/>
    <att type="string" name="Column 13" value="protein"/>
    <att type="list" name="cytoscape.alias.list">
      <att type="string" name="cytoscape.alias.list" value="PREDICTED: similar to calsyntenin-1 protein"/>
      <att type="string" name="cytoscape.alias.list" value="similar to calsyntenin-1 protein"/>
    </att>
    <att type="list" name="Column 6">
      <att type="string" name="Column 6" value="GO:0030282"/>
      <att type="string" name="Column 6" value="GO:0030282"/>
      <att type="string" name="Column 6" value="GO:0007612"/>
      <att type="string" name="Column 6" value="GO:0004091"/>
      <att type="string" name="Column 6" value="GO:0016290"/>
      <att type="string" name="Column 6" value="GO:0006874"/>
      <att type="string" name="Column 6" value="GO:0008083"/>
    </att>
    <att type="real" name="streak_vs_epi_sig" value="0.96"/>
    <att type="string" name="RefSeq" value="XP_416358"/>
    <att type="string" name="canonicalName" value="418125"/>
    <att type="string" name="Column 12" value="IPI00573025"/>
    <att type="string" name="Column 7" value="GOA:interpro|GO_REF:0000002"/>
    <att type="map" name="annotation.Evidence">
      <att type="string" name="GO:0004091" value="ISS"/>
      <att type="string" name="GO:0016290" value="ISS"/>
      <att type="string" name="GO:0006874" value="ISS"/>
      <att type="string" name="GO:0030282" value="ISO"/>
      <att type="string" name="GO:0007612" value="ISO"/>
    </att>
    <att type="string" name="Column 11" value=""/>
    <att type="string" name="Column 14" value="taxon:9031"/>
    <att type="string" name="Column 8" value="IEA"/>
    <att type="string" name="vizmap:ESM_sub1_16_51 NODE_HEIGHT" value="25.0"/>
    <att type="string" name="annotation.With (or) From" value="UniProt:Q9EPL2"/>
    <graphics type="RECTANGLE" h="30.0" w="26.065185546875" x="1042.87548828125" y="883.1022338867188" fill="#676500" width="0" outline="#fefeff" cy:nodeTransparency="1.0" cy:nodeLabelFont="Default-0-14" cy:borderLineType="solid"/>
  </node>
  <node label="417044" id="-7454">
    <att type="string" name="vizmap:ESM_sub1_16_51 NODE_WIDTH" value="37.22265625"/>
    <att type="string" name="annotation.DB_Object_ID" value="417044"/>
    <att type="string" name="RefSeqMRNA" value="NM_001004378"/>
    <att type="string" name="vizmap:ESM_sub1_16_51 NODE_SHAPE" value="RECT"/>
    <att type="string" name="annotation.Date" value="20080505"/>
    <att type="string" name="Column 5" value=""/>
    <att type="string" name="GeneID" value="417044"/>
    <att type="string" name="Column 16" value="UniProtKB"/>
    <att type="real" name="streak_vs_epi_exp" value="-0.19"/>
    <att type="list" name="annotation.GO CELLULAR_COMPONENT">
      <att type="string" name="annotation.GO CELLULAR_COMPONENT" value="cytoplasm"/>
    </att>
    <att type="string" name="vizmap:ESM_sub1_16_51 NODE_LINE_WIDTH" value="2.0"/>
    <att type="string" name="annotation.Assigned_by" value="GBM"/>
    <att type="string" name="Column 3" value="P63247"/>
    <att type="string" name="annotation.DB" value="entrez_geneid"/>
    <att type="string" name="Column 10" value="P"/>
    <att type="integer" name="Column 15" value="20041202"/>
    <att type="string" name="GeneName" value="GNB2L1"/>
    <att type="string" name="vizmap:ESM_sub1_16_51 NODE_FILL_COLOR" value="java.awt.Color[r=92,g=112,b=0]"/>
    <att type="real" name="meso_vs_streak_sig" value="0.0"/>
    <att type="string" name="Column 4" value="GBLP_CHICK"/>
    <att type="string" name="Column 9" value=""/>
    <att type="real" name="meso_vs_streak_exp" value="0.63"/>
    <att type="string" name="annotation.DB_Object_Type" value="Protein"/>
    <att type="string" name="annotation.DB_Object_Name" value="Guanine nucleotide binding 12.3"/>
    <att type="string" name="ProductName" value="guanine nucleotide binding protein (G protein),"/>
    <att type="string" name="annotation.Qualifier" value=""/>
    <att type="map" name="annotation.DB:Reference">
      <att type="string" name="GO:0005737" value="UniProt:Q5EVY1"/>
    </att>
    <att type="string" name="Column 1" value="entrez_geneid"/>
    <att type="string" name="Column 13" value="protein"/>
    <att type="list" name="cytoscape.alias.list">
      <att type="string" name="cytoscape.alias.list" value="&quot;guanine nucleotide binding protein (G protein), beta polypeptide 2 like 1&quot;"/>
      <att type="string" name="cytoscape.alias.list" value="Guanine nucleotide binding 12.3"/>
    </att>
    <att type="list" name="Column 6">
      <att type="string" name="Column 6" value="GO:0005737"/>
      <att type="string" name="Column 6" value="GO:0005737"/>
      <att type="string" name="Column 6" value="GO:0006928"/>
      <att type="string" name="Column 6" value="GO:0005856"/>
      <att type="string" name="Column 6" value="GO:0005515"/>
      <att type="string" name="Column 6" value="GO:0007165"/>
    </att>
    <att type="real" name="streak_vs_epi_sig" value="0.2"/>
    <att type="string" name="RefSeq" value="NP_001004378"/>
    <att type="string" name="canonicalName" value="417044"/>
    <att type="string" name="Column 12" value="IPI00596315"/>
    <att type="string" name="Column 7" value="PMID:2499885"/>
    <att type="map" name="annotation.Evidence">
      <att type="string" name="GO:0005737" value="ISS"/>
    </att>
    <att type="string" name="Column 11" value="GNB2L1: Guanine nucleotide-binding protein subunit beta-2-like 1"/>
    <att type="string" name="Column 14" value="taxon:9031"/>
    <att type="string" name="Column 8" value="TAS"/>
    <att type="string" name="vizmap:ESM_sub1_16_51 NODE_HEIGHT" value="37.2236328125"/>
    <att type="string" name="annotation.With (or) From" value="UniProt:P68040"/>
    <graphics type="RECTANGLE" h="30.0" w="40.694580078125" x="1558.601806640625" y="1333.01025390625" fill="#537900" width="0" outline="#fefeff" cy:nodeTransparency="1.0" cy:nodeLabelFont="Default-0-14" cy:borderLineType="solid"/>
  </node>
  <node label="415863" id="-7697">
    <att type="string" name="vizmap:ESM_sub1_16_51 NODE_WIDTH" value="25.0"/>
    <att type="string" name="annotation.DB_Object_ID" value="415863"/>
    <att type="string" name="RefSeqMRNA" value="XM_414222"/>
    <att type="string" name="vizmap:ESM_sub1_16_51 NODE_SHAPE" value="RECT"/>
    <att type="list" name="annotation.GO MOLECULAR_FUNCTION">
      <att type="string" name="annotation.GO MOLECULAR_FUNCTION" value="protein binding"/>
    </att>
    <att type="string" name="annotation.Date" value="20060927"/>
    <att type="string" name="Column 5" value=""/>
    <att type="string" name="GeneID" value="415863"/>
    <att type="string" name="Column 16" value="UniProtKB"/>
    <att type="string" name="vizmap:ESM_sub1_16_51 NODE_LINE_WIDTH" value="5.0"/>
    <att type="string" name="annotation.Assigned_by" value="TJB"/>
    <att type="string" name="Column 3" value="ENSGALP00000000921"/>
    <att type="string" name="annotation.DB" value="entrez_geneid"/>
    <att type="string" name="Column 10" value="C"/>
    <att type="integer" name="Column 15" value="20080501"/>
    <att type="string" name="GeneName" value="NIP7"/>
    <att type="string" name="vizmap:ESM_sub1_16_51 NODE_FILL_COLOR" value="java.awt.Color[r=254,g=254,b=255]"/>
    <att type="string" name="Column 4" value="ENSGALP00000000921"/>
    <att type="string" name="Column 9" value="InterPro:IPR016686"/>
    <att type="string" name="annotation.DB_Object_Type" value="Protein"/>
    <att type="string" name="annotation.DB_Object_Name" value="similar to MGC83122 protein"/>
    <att type="string" name="ProductName" value="similar to MGC83122 protein"/>
    <att type="string" name="annotation.Qualifier" value=""/>
    <att type="map" name="annotation.DB:Reference">
      <att type="string" name="GO:0005515" value="GenBank:XP_414222"/>
    </att>
    <att type="string" name="Column 1" value="entrez_geneid"/>
    <att type="string" name="Column 13" value="protein"/>
    <att type="list" name="cytoscape.alias.list">
      <att type="string" name="cytoscape.alias.list" value="PREDICTED: similar to MGC83122 protein"/>
      <att type="string" name="cytoscape.alias.list" value="similar to MGC83122 protein"/>
    </att>
    <att type="list" name="Column 6">
      <att type="string" name="Column 6" value="GO:0005515"/>
      <att type="string" name="Column 6" value="GO:0003723"/>
      <att type="string" name="Column 6" value="GO:0005515"/>
      <att type="string" name="Column 6" value="GO:0042255"/>
      <att type="string" name="Column 6" value="GO:0005634"/>
    </att>
    <att type="string" name="RefSeq" value="XP_414222"/>
    <att type="string" name="canonicalName" value="415863"/>
    <att type="string" name="Column 12" value="IPI00600575"/>
[truncated: 927,276 more chars]
