# Supplementary material for: BioNetBuilder2.0: bringing systems biology to chicken and other model organisms
Source: BMC Genomics. 2009 Jul 14;10(Suppl 2):S6. doi: 10.1186/1471-2164-10-S2-S6 (PMC2966329; doi:10.1186/1471-2164-10-S2-S6)
Supplement: Additional file 1 — This file contains all necessary data in the tutorial. It can be unpacked by double-clicking it. [file 1471-2164-10-S2-S6-S1.tgz › BioNetBuilderData/FGF_WNT_GeneIDs.txt]

GeneID:396094
GeneID:428857
GeneID:396313
GeneID:396516
GeneID:396515
GeneID:386572
GeneID:423572
GeneID:423062
GeneID:423290
GeneID:769924
GeneID:373924
GeneID:424782
GeneID:424782
GeneID:396085
GeneID:427327
GeneID:422418
GeneID:416567
GeneID:396245
GeneID:396239
GeneID:428537
GeneID:417840
GeneID:418656
GeneID:415549
GeneID:396349
GeneID:425210
GeneID:373953
GeneID:423085
GeneID:374192
GeneID:771961
GeneID:429269
GeneID:418605
GeneID:421570
GeneID:422273
GeneID:395693
GeneID:419832
GeneID:420332
GeneID:419723
GeneID:396103
GeneID:396512
GeneID:396394
GeneID:416425
GeneID:416980
GeneID:418028
GeneID:423705
GeneID:426747
GeneID:426748
GeneID:770292
GeneID:771655
GeneID:772082
GeneID:396057
GeneID:426737
GeneID:395703
GeneID:418154
GeneID:373885
GeneID:373887
GeneID:374060
GeneID:374061
GeneID:374062
GeneID:378788
GeneID:395572
GeneID:416730
GeneID:423014
GeneID:427687
GeneID:374174
GeneID:374175
GeneID:422688
GeneID:423737
GeneID:378804
GeneID:378890
GeneID:395113
GeneID:423211
GeneID:416567
GeneID:417430
GeneID:415711
GeneID:419346
GeneID:420815
GeneID:395562
GeneID:373885
GeneID:373887
GeneID:374060
GeneID:374061
GeneID:374062
GeneID:378788
GeneID:395572
GeneID:418337
GeneID:426903
GeneID:419416
GeneID:424949
GeneID:415729
GeneID:417793
GeneID:771427
GeneID:421422
GeneID:423532
GeneID:395442
GeneID:395870
GeneID:395871
GeneID:418044
GeneID:373970
GeneID:374182
GeneID:395983
GeneID:422592
GeneID:423778
