# Supplementary material for: BioNetBuilder2.0: bringing systems biology to chicken and other model organisms
Source: BMC Genomics. 2009 Jul 14;10(Suppl 2):S6. doi: 10.1186/1471-2164-10-S2-S6 (PMC2966329; doi:10.1186/1471-2164-10-S2-S6)
Supplement: Additional file 1 — This file contains all necessary data in the tutorial. It can be unpacked by double-clicking it. [file 1471-2164-10-S2-S6-S1.tgz › BioNetBuilderData/fgf_wnt_net.xgmml]

<?xml version="1.0" encoding="UTF-8" standalone="yes"?>
<graph label="fgf_wnt_network" xmlns:dc="http://purl.org/dc/elements/1.1/" xmlns:xlink="http://www.w3.org/1999/xlink" xmlns:rdf="http://www.w3.org/1999/02/22-rdf-syntax-ns#" xmlns:cy="http://www.cytoscape.org" xmlns="http://www.cs.rpi.edu/XGMML" >
  <att name="documentVersion" value="1.1"/>
  <att name="networkMetadata">
    <rdf:RDF>
      <rdf:Description rdf:about="http://www.cytoscape.org/">
        <dc:type>Protein-Protein Interaction</dc:type>
        <dc:description>N/A</dc:description>
        <dc:identifier>N/A</dc:identifier>
        <dc:date>2008-08-15 20:24:25</dc:date>
        <dc:title>fgf_wnt_network</dc:title>
        <dc:source>http://www.cytoscape.org/</dc:source>
        <dc:format>Cytoscape-XGMML</dc:format>
      </rdf:Description>
    </rdf:RDF>
  </att>
  <att type="string" name="backgroundColor" value="#cccccc"/>
  <att type="real" name="GRAPH_VIEW_ZOOM" value="0.876"/>
  <att type="real" name="GRAPH_VIEW_CENTER_X" value="435.08197021484375"/>
  <att type="real" name="GRAPH_VIEW_CENTER_Y" value="1857.016845703125"/>
  <node label="416996" id="-1334">
    <att type="string" name="ProductName" value="hypothetical protein"/>
    <att type="string" name="GeneName" value="LOC416996"/>
    <att type="string" name="canonicalName" value="416996"/>
    <graphics type="RECTANGLE" h="25.0" w="25.0" x="1493.409912109375" y="2549.028564453125" fill="#fefeff" width="0" outline="#fefeff" cy:nodeTransparency="1.0" cy:nodeLabelFont="Default-0-14" cy:borderLineType="solid"/>
  </node>
  <node label="770292" id="-1333">
    <att type="string" name="ProductName" value="similar to Phospholipase A2 precursor"/>
    <att type="string" name="GeneName" value="LOC770292"/>
    <att type="string" name="canonicalName" value="770292"/>
    <graphics type="RECTANGLE" h="25.0" w="25.0" x="965.201904296875" y="2383.288330078125" fill="#fefeff" width="0" outline="#fefeff" cy:nodeTransparency="1.0" cy:nodeLabelFont="Default-0-14" cy:borderLineType="solid"/>
  </node>
  <node label="428692" id="-1332">
    <att type="real" name="meso_vs_streak_exp" value="-0.18"/>
    <att type="string" name="ProductName" value="similar to inositol polyphosphate 5-phosphatase"/>
    <att type="string" name="GeneName" value="INPPL1"/>
    <att type="real" name="meso_vs_streak_sig" value="0.65"/>
    <att type="real" name="streak_vs_epi_sig" value="0.81"/>
    <att type="real" name="streak_vs_epi_exp" value="0.12"/>
    <att type="string" name="canonicalName" value="428692"/>
    <graphics type="RECTANGLE" h="25.0" w="25.0" x="1463.7474365234375" y="2538.534912109375" fill="#895a00" width="0" outline="#fefeff" cy:nodeTransparency="1.0" cy:nodeLabelFont="Default-0-14" cy:borderLineType="solid"/>
  </node>
  <node label="425997" id="-1331">
    <att type="real" name="meso_vs_streak_exp" value="-0.09"/>
    <att type="string" name="ProductName" value="similar to 8S-lipoxygenase"/>
    <att type="string" name="GeneName" value="ALOXE3"/>
    <att type="real" name="meso_vs_streak_sig" value="0.48"/>
    <att type="real" name="streak_vs_epi_sig" value="0.2"/>
    <att type="real" name="streak_vs_epi_exp" value="-0.18"/>
    <att type="string" name="canonicalName" value="425997"/>
    <graphics type="RECTANGLE" h="37.22265625" w="37.22265625" x="919.1661376953125" y="2473.904052734375" fill="#727800" width="0" outline="#fefeff" cy:nodeTransparency="1.0" cy:nodeLabelFont="Default-0-14" cy:borderLineType="solid"/>
  </node>
  <node label="427377" id="-1330">
    <att type="real" name="meso_vs_streak_exp" value="-0.49"/>
    <att type="string" name="ProductName" value="smu-1 suppressor of mec-8 and unc-52 homolog"/>
    <att type="string" name="GeneName" value="SMU1"/>
    <att type="real" name="meso_vs_streak_sig" value="0.04"/>
    <att type="real" name="streak_vs_epi_sig" value="0.22"/>
    <att type="real" name="streak_vs_epi_exp" value="0.29"/>
    <att type="string" name="canonicalName" value="427377"/>
    <graphics type="RECTANGLE" h="34.404296875" w="34.404296875" x="3282.214599609375" y="1814.81494140625" fill="#964800" width="0" outline="#fefeff" cy:nodeTransparency="1.0" cy:nodeLabelFont="Default-0-14" cy:borderLineType="solid"/>
  </node>
  <node label="423221" id="-1329">
    <att type="real" name="meso_vs_streak_exp" value="0.11"/>
    <att type="string" name="ProductName" value="similar to cytosolic phospholipase A2 beta"/>
    <att type="string" name="GeneName" value="LOC423221"/>
    <att type="real" name="meso_vs_streak_sig" value="0.35"/>
    <att type="real" name="streak_vs_epi_sig" value="0.26"/>
    <att type="real" name="streak_vs_epi_exp" value="0.15"/>
    <att type="string" name="canonicalName" value="423221"/>
    <graphics type="RECTANGLE" h="25.0" w="25.0" x="980.5191650390625" y="2375.64599609375" fill="#8b5700" width="0" outline="#fefeff" cy:nodeTransparency="1.0" cy:nodeLabelFont="Default-0-14" cy:borderLineType="solid"/>
  </node>
  <node label="423181" id="-1328">
    <att type="real" name="meso_vs_streak_exp" value="-0.22"/>
    <att type="string" name="ProductName" value="hypothetical protein"/>
    <att type="string" name="GeneName" value="LOC423181"/>
    <att type="real" name="meso_vs_streak_sig" value="0.11"/>
    <att type="real" name="streak_vs_epi_sig" value="0.03"/>
    <att type="real" name="streak_vs_epi_exp" value="0.37"/>
    <att type="string" name="canonicalName" value="423181"/>
    <graphics type="ELLIPSE" h="50.0" w="50.0" x="1708.5560302734375" y="2315.781982421875" fill="#9c4000" width="0" outline="#fefeff" cy:nodeTransparency="1.0" cy:nodeLabelFont="Default-0-14" cy:borderLineType="solid"/>
  </node>
  <node label="419813" id="-1327">
    <att type="real" name="meso_vs_streak_exp" value="0.11"/>
    <att type="string" name="ProductName" value="similar to Ets transcription factor TEL-2b"/>
    <att type="string" name="GeneName" value="ETV7"/>
    <att type="real" name="meso_vs_streak_sig" value="0.35"/>
    <att type="real" name="streak_vs_epi_sig" value="0.86"/>
    <att type="real" name="streak_vs_epi_exp" value="-0.03"/>
    <att type="string" name="canonicalName" value="419813"/>
    <graphics type="RECTANGLE" h="25.0" w="25.0" x="2858.7392578125" y="853.2138671875" fill="#7d6900" width="0" outline="#fefeff" cy:nodeTransparency="1.0" cy:nodeLabelFont="Default-0-14" cy:borderLineType="solid"/>
  </node>
  <node label="421648" id="-1326">
    <att type="real" name="meso_vs_streak_exp" value="0.09"/>
    <att type="string" name="ProductName" value="similar to T-cell lymphoma invasion and"/>
    <att type="string" name="GeneName" value="TIAM2"/>
    <att type="real" name="meso_vs_streak_sig" value="0.63"/>
    <att type="real" name="streak_vs_epi_sig" value="0.92"/>
    <att type="real" name="streak_vs_epi_exp" value="0.03"/>
    <att type="string" name="canonicalName" value="421648"/>
    <graphics type="RECTANGLE" h="25.0" w="25.0" x="2123.21142578125" y="2120.08642578125" fill="#826300" width="0" outline="#fefeff" cy:nodeTransparency="1.0" cy:nodeLabelFont="Default-0-14" cy:borderLineType="solid"/>
  </node>
  <node label="430770" id="-1325">
    <att type="real" name="meso_vs_streak_exp" value="0.1"/>
    <att type="string" name="ProductName" value="similar to"/>
    <att type="string" name="GeneName" value="B3GALNT2"/>
    <att type="real" name="meso_vs_streak_sig" value="0.41"/>
    <att type="real" name="streak_vs_epi_sig" value="0.48"/>
    <att type="real" name="streak_vs_epi_exp" value="0.16"/>
    <att type="string" name="canonicalName" value="430770"/>
    <graphics type="RECTANGLE" h="25.0" w="25.0" x="2246.221923828125" y="1418.2269287109375" fill="#8c5600" width="0" outline="#fefeff" cy:nodeTransparency="1.0" cy:nodeLabelFont="Default-0-14" cy:borderLineType="solid"/>
  </node>
  <node label="429983" id="-1324">
    <att type="real" name="meso_vs_streak_exp" value="-0.31"/>
    <att type="string" name="ProductName" value="similar to PSMD4P2 protein"/>
    <att type="string" name="GeneName" value="LOC429983"/>
    <att type="real" name="meso_vs_streak_sig" value="0.16"/>
    <att type="real" name="streak_vs_epi_sig" value="0.93"/>
    <att type="real" name="streak_vs_epi_exp" value="0.03"/>
    <att type="string" name="canonicalName" value="429983"/>
    <graphics type="RECTANGLE" h="25.0" w="25.0" x="1697.2607421875" y="2211.80517578125" fill="#826300" width="0" outline="#fefeff" cy:nodeTransparency="1.0" cy:nodeLabelFont="Default-0-14" cy:borderLineType="solid"/>
  </node>
  <node label="771427" id="-1323">
    <att type="real" name="meso_vs_streak_exp" value="-0.3"/>
    <att type="string" name="ProductName" value="similar to Prickle2 protein"/>
    <att type="string" name="GeneName" value="PRICKLE2"/>
    <att type="real" name="meso_vs_streak_sig" value="0.07"/>
    <att type="real" name="streak_vs_epi_sig" value="0.66"/>
    <att type="real" name="streak_vs_epi_exp" value="0.08"/>
    <att type="string" name="canonicalName" value="771427"/>
    <graphics type="RECTANGLE" h="25.0" w="25.0" x="380.8192138671875" y="1754.59423828125" fill="#865e00" width="0" outline="#fefeff" cy:nodeTransparency="1.0" cy:nodeLabelFont="Default-0-14" cy:borderLineType="solid"/>
  </node>
  <node label="428712" id="-1322">
    <att type="real" name="meso_vs_streak_exp" value="0.16"/>
    <att type="string" name="ProductName" value="sprouty homolog 3 (Drosophila)"/>
    <att type="string" name="GeneName" value="SPRY3"/>
    <att type="real" name="meso_vs_streak_sig" value="0.66"/>
    <att type="real" name="streak_vs_epi_sig" value="0.69"/>
    <att type="real" name="streak_vs_epi_exp" value="0.17"/>
    <att type="string" name="canonicalName" value="428712"/>
    <graphics type="RECTANGLE" h="25.0" w="25.0" x="3123.744873046875" y="1601.46142578125" fill="#8d5500" width="0" outline="#fefeff" cy:nodeTransparency="1.0" cy:nodeLabelFont="Default-0-14" cy:borderLineType="solid"/>
  </node>
  <node label="423085" id="-1321">
    <att type="real" name="meso_vs_streak_exp" value="-0.02"/>
    <att type="string" name="ProductName" value="hypothetical protein"/>
    <att type="string" name="GeneName" value="PTPN5"/>
    <att type="real" name="meso_vs_streak_sig" value="0.92"/>
    <att type="real" name="streak_vs_epi_sig" value="0.58"/>
    <att type="real" name="streak_vs_epi_exp" value="0.11"/>
    <att type="string" name="canonicalName" value="423085"/>
    <graphics type="RECTANGLE" h="25.0" w="25.0" x="2146.555908203125" y="830.2705688476562" fill="#885b00" width="0" outline="#fefeff" cy:nodeTransparency="1.0" cy:nodeLabelFont="Default-0-14" cy:borderLineType="solid"/>
  </node>
  <node label="426482" id="-1320">
    <att type="real" name="meso_vs_streak_exp" value="0.01"/>
    <att type="string" name="ProductName" value="similar to rai-like protein RaLP"/>
    <att type="string" name="GeneName" value="SHC4"/>
    <att type="real" name="meso_vs_streak_sig" value="0.96"/>
    <att type="real" name="streak_vs_epi_sig" value="0.58"/>
    <att type="real" name="streak_vs_epi_exp" value="-0.12"/>
    <att type="string" name="canonicalName" value="426482"/>
    <graphics type="RECTANGLE" h="25.0" w="25.0" x="2252.368408203125" y="2031.579345703125" fill="#767200" width="0" outline="#fefeff" cy:nodeTransparency="1.0" cy:nodeLabelFont="Default-0-14" cy:borderLineType="solid"/>
  </node>
  <node label="373885" id="-1319">
    <att type="real" name="meso_vs_streak_exp" value="-0.05"/>
    <att type="string" name="ProductName" value="frizzled homolog 10"/>
    <att type="string" name="GeneName" value="FZD10"/>
    <att type="real" name="meso_vs_streak_sig" value="0.75"/>
    <att type="real" name="streak_vs_epi_sig" value="0.38"/>
    <att type="real" name="streak_vs_epi_exp" value="0.15"/>
    <att type="string" name="canonicalName" value="373885"/>
    <graphics type="RECTANGLE" h="25.0" w="25.0" x="625.6266479492188" y="1917.1353759765625" fill="#8b5700" width="0" outline="#fefeff" cy:nodeTransparency="1.0" cy:nodeLabelFont="Default-0-14" cy:borderLineType="solid"/>
  </node>
  <node label="414833" id="-1318">
    <att type="real" name="meso_vs_streak_exp" value="-0.06"/>
    <att type="string" name="ProductName" value="cytochrome P-450 2C45"/>
    <att type="string" name="GeneName" value="CYP2C45"/>
    <att type="real" name="meso_vs_streak_sig" value="0.76"/>
    <att type="real" name="streak_vs_epi_sig" value="0.95"/>
    <att type="real" name="streak_vs_epi_exp" value="-0.02"/>
    <att type="string" name="canonicalName" value="414833"/>
    <graphics type="RECTANGLE" h="25.0" w="25.0" x="901.044921875" y="2325.99755859375" fill="#7e6800" width="0" outline="#fefeff" cy:nodeTransparency="1.0" cy:nodeLabelFont="Default-0-14" cy:borderLineType="solid"/>
  </node>
  <node label="427788" id="-1317">
    <att type="string" name="ProductName" value="myosin heavy chain 6"/>
    <att type="string" name="GeneName" value="MYH6"/>
    <att type="string" name="canonicalName" value="427788"/>
    <graphics type="RECTANGLE" h="25.0" w="25.0" x="1678.3411865234375" y="2198.889892578125" fill="#fefeff" width="0" outline="#fefeff" cy:nodeTransparency="1.0" cy:nodeLabelFont="Default-0-14" cy:borderLineType="solid"/>
  </node>
  <node label="417135" id="-1316">
    <att type="real" name="meso_vs_streak_exp" value="-0.33"/>
    <att type="string" name="ProductName" value="similar to inositol polyphosphate-5-phosphatase"/>
    <att type="string" name="GeneName" value="INPP5E"/>
    <att type="real" name="meso_vs_streak_sig" value="0.04"/>
    <att type="real" name="streak_vs_epi_sig" value="0.5"/>
    <att type="real" name="streak_vs_epi_exp" value="0.11"/>
    <att type="string" name="canonicalName" value="417135"/>
    <graphics type="RECTANGLE" h="25.0" w="25.0" x="1756.457763671875" y="2268.677734375" fill="#885b00" width="0" outline="#fefeff" cy:nodeTransparency="1.0" cy:nodeLabelFont="Default-0-14" cy:borderLineType="solid"/>
  </node>
  <node label="423838" id="-1315">
    <att type="real" name="meso_vs_streak_exp" value="0.07"/>
    <att type="string" name="ProductName" value="similar to Secreted frizzled-related sequence"/>
    <att type="string" name="GeneName" value="SFRP5"/>
    <att type="real" name="meso_vs_streak_sig" value="0.69"/>
    <att type="real" name="streak_vs_epi_sig" value="0.68"/>
    <att type="real" name="streak_vs_epi_exp" value="-0.09"/>
    <att type="string" name="canonicalName" value="423838"/>
    <graphics type="RECTANGLE" h="25.0" w="25.0" x="363.881103515625" y="1896.7435302734375" fill="#796f00" width="0" outline="#fefeff" cy:nodeTransparency="1.0" cy:nodeLabelFont="Default-0-14" cy:borderLineType="solid"/>
  </node>
  <node label="395816" id="-1314">
    <att type="real" name="meso_vs_streak_exp" value="0.31"/>
    <att type="string" name="ProductName" value="phospholipase A2, group VII (platelet-activating"/>
    <att type="string" name="GeneName" value="PLA2G7"/>
    <att type="real" name="meso_vs_streak_sig" value="0.05"/>
    <att type="real" name="streak_vs_epi_sig" value="0.99"/>
    <att type="real" name="streak_vs_epi_exp" value="0.0"/>
    <att type="string" name="canonicalName" value="395816"/>
    <graphics type="RECTANGLE" h="25.0" w="25.0" x="947.4940185546875" y="2434.15673828125" fill="#7f6600" width="0" outline="#fefeff" cy:nodeTransparency="1.0" cy:nodeLabelFont="Default-0-14" cy:borderLineType="solid"/>
  </node>
  <node label="770435" id="-1313">
    <att type="string" name="ProductName" value="similar to Dual specificity phosphatase 8"/>
    <att type="string" name="GeneName" value="DUSP8"/>
    <att type="string" name="canonicalName" value="770435"/>
    <graphics type="RECTANGLE" h="25.0" w="25.0" x="2191.546875" y="918.6403198242188" fill="#fefeff" width="0" outline="#fefeff" cy:nodeTransparency="1.0" cy:nodeLabelFont="Default-0-14" cy:borderLineType="solid"/>
  </node>
  <node label="418182" id="-1312">
    <att type="real" name="meso_vs_streak_exp" value="0.11"/>
    <att type="string" name="ProductName" value="phospholipase C, zeta 1"/>
    <att type="string" name="GeneName" value="PLCZ1"/>
    <att type="real" name="meso_vs_streak_sig" value="0.47"/>
    <att type="real" name="streak_vs_epi_sig" value="0.94"/>
    <att type="real" name="streak_vs_epi_exp" value="-0.02"/>
    <att type="string" name="canonicalName" value="418182"/>
    <graphics type="RECTANGLE" h="25.0" w="25.0" x="1630.888916015625" y="2303.6298828125" fill="#7e6800" width="0" outline="#fefeff" cy:nodeTransparency="1.0" cy:nodeLabelFont="Default-0-14" cy:borderLineType="solid"/>
  </node>
  <node label="426747" id="-1311">
    <att type="real" name="meso_vs_streak_exp" value="0.2"/>
    <att type="string" name="ProductName" value="similar to group IIE secreted phospholipase A2"/>
    <att type="string" name="GeneName" value="LOC426747"/>
    <att type="real" name="meso_vs_streak_sig" value="0.09"/>
    <att type="real" name="streak_vs_epi_sig" value="0.2"/>
    <att type="real" name="streak_vs_epi_exp" value="0.16"/>
    <att type="string" name="canonicalName" value="426747"/>
    <graphics type="RECTANGLE" h="37.22265625" w="37.22265625" x="1110.889404296875" y="2268.169189453125" fill="#8c5600" width="0" outline="#fefeff" cy:nodeTransparency="1.0" cy:nodeLabelFont="Default-0-14" cy:borderLineType="solid"/>
  </node>
  <node label="423227" id="-1310">
    <att type="string" name="ProductName" value="similar to Cytosolic phospholipase A2 epsilon"/>
    <att type="string" name="GeneName" value="PLA2G4E"/>
    <att type="string" name="canonicalName" value="423227"/>
    <graphics type="RECTANGLE" h="25.0" w="25.0" x="1102.7379150390625" y="2286.03125" fill="#fefeff" width="0" outline="#fefeff" cy:nodeTransparency="1.0" cy:nodeLabelFont="Default-0-14" cy:borderLineType="solid"/>
  </node>
  <node label="417506" id="-1309">
    <att type="real" name="meso_vs_streak_exp" value="0.37"/>
    <att type="string" name="ProductName" value="myosin light chain 2, precurso"/>
    <att type="string" name="GeneName" value="MYLC2PL"/>
    <att type="real" name="meso_vs_streak_sig" value="0.02"/>
    <att type="real" name="streak_vs_epi_sig" value="0.87"/>
    <att type="real" name="streak_vs_epi_exp" value="0.03"/>
    <att type="string" name="canonicalName" value="417506"/>
    <graphics type="RECTANGLE" h="24.9998779296875" w="25.0" x="1694.4237060546875" y="2045.5776977539062" fill="#826300" width="0" outline="#fefeff" cy:nodeTransparency="1.0" cy:nodeLabelFont="Default-0-14" cy:borderLineType="solid"/>
  </node>
  <node label="427381" id="-1308">
    <att type="real" name="meso_vs_streak_exp" value="-0.07"/>
    <att type="string" name="ProductName" value="similar to Diacylglycerol kinase, theta"/>
    <att type="string" name="GeneName" value="DGKQ"/>
    <att type="real" name="meso_vs_streak_sig" value="0.66"/>
    <att type="real" name="streak_vs_epi_sig" value="0.26"/>
    <att type="real" name="streak_vs_epi_exp" value="0.19"/>
    <att type="string" name="canonicalName" value="427381"/>
    <graphics type="RECTANGLE" h="25.0" w="25.0" x="1446.63134765625" y="2521.348876953125" fill="#8e5300" width="0" outline="#fefeff" cy:nodeTransparency="1.0" cy:nodeLabelFont="Default-0-14" cy:borderLineType="solid"/>
  </node>
  <node label="428883" id="-1307">
    <att type="real" name="meso_vs_streak_exp" value="-0.32"/>
    <att type="string" name="ProductName" value="similar to Rho GTPase activating protein 5"/>
    <att type="string" name="GeneName" value="ARHGAP5"/>
    <att type="real" name="meso_vs_streak_sig" value="0.13"/>
    <att type="real" name="streak_vs_epi_sig" value="0.1"/>
    <att type="real" name="streak_vs_epi_exp" value="0.4"/>
    <att type="string" name="canonicalName" value="428883"/>
    <graphics type="RECTANGLE" h="46.95703125" w="46.95703125" x="2739.176025390625" y="2457.893798828125" fill="#9e3d00" width="0" outline="#fefeff" cy:nodeTransparency="1.0" cy:nodeLabelFont="Default-0-14" cy:borderLineType="solid"/>
  </node>
  <node label="422551" id="-1306">
    <att type="real" name="meso_vs_streak_exp" value="0.16"/>
    <att type="string" name="ProductName" value="hypothetical protein"/>
    <att type="string" name="GeneName" value="ENPP6"/>
    <att type="real" name="meso_vs_streak_sig" value="0.16"/>
    <att type="real" name="streak_vs_epi_sig" value="0.39"/>
    <att type="real" name="streak_vs_epi_exp" value="-0.11"/>
    <att type="string" name="canonicalName" value="422551"/>
    <graphics type="RECTANGLE" h="25.0" w="25.0" x="906.26904296875" y="2469.383544921875" fill="#777100" width="0" outline="#fefeff" cy:nodeTransparency="1.0" cy:nodeLabelFont="Default-0-14" cy:borderLineType="solid"/>
  </node>
  <node label="426737" id="-1305">
    <att type="real" name="meso_vs_streak_exp" value="0.12"/>
    <att type="string" name="ProductName" value="similar to CNS specific microtubule-associated"/>
    <att type="string" name="GeneName" value="MAPT"/>
    <att type="real" name="meso_vs_streak_sig" value="0.33"/>
    <att type="real" name="streak_vs_epi_sig" value="0.18"/>
    <att type="real" name="streak_vs_epi_exp" value="-0.18"/>
    <att type="string" name="canonicalName" value="426737"/>
    <graphics type="RECTANGLE" h="40.04296875" w="40.04296875" x="1192.49658203125" y="408.6756286621094" fill="#727800" width="0" outline="#fefeff" cy:nodeTransparency="1.0" cy:nodeLabelFont="Default-0-14" cy:borderLineType="solid"/>
  </node>
  <node label="418123" id="-1304">
    <att type="real" name="meso_vs_streak_exp" value="0.01"/>
    <att type="string" name="ProductName" value="similar to cAMP responsive element binding"/>
    <att type="string" name="GeneName" value="CREB3L2"/>
    <att type="real" name="meso_vs_streak_sig" value="0.94"/>
    <att type="real" name="streak_vs_epi_sig" value="0.89"/>
    <att type="real" name="streak_vs_epi_exp" value="-0.04"/>
    <att type="string" name="canonicalName" value="418123"/>
    <graphics type="RECTANGLE" h="25.0" w="25.0" x="1536.5108642578125" y="567.256591796875" fill="#7c6a00" width="0" outline="#fefeff" cy:nodeTransparency="1.0" cy:nodeLabelFont="Default-0-14" cy:borderLineType="solid"/>
  </node>
  <node label="422866" id="-1303">
    <att type="real" name="meso_vs_streak_exp" value="0.0"/>
    <att type="string" name="ProductName" value="similar to actin binding LIM protein family"/>
    <att type="string" name="GeneName" value="LOC422866"/>
    <att type="real" name="meso_vs_streak_sig" value="0.99"/>
    <att type="real" name="streak_vs_epi_sig" value="0.88"/>
    <att type="real" name="streak_vs_epi_exp" value="-0.02"/>
    <att type="string" name="canonicalName" value="422866"/>
    <graphics type="RECTANGLE" h="25.0" w="25.0" x="2878.832763671875" y="1700.8758544921875" fill="#7e6800" width="0" outline="#fefeff" cy:nodeTransparency="1.0" cy:nodeLabelFont="Default-0-14" cy:borderLineType="solid"/>
  </node>
  <node label="423122" id="-1302">
    <att type="real" name="meso_vs_streak_exp" value="-0.29"/>
    <att type="string" name="ProductName" value="similar to delta-6 fatty acid desaturase"/>
    <att type="string" name="GeneName" value="FADS2"/>
    <att type="real" name="meso_vs_streak_sig" value="0.32"/>
    <att type="real" name="streak_vs_epi_sig" value="0.95"/>
    <att type="real" name="streak_vs_epi_exp" value="-0.03"/>
    <att type="string" name="canonicalName" value="423122"/>
    <graphics type="RECTANGLE" h="25.0" w="25.0" x="954.4780883789062" y="2502.84033203125" fill="#7d6900" width="0" outline="#fefeff" cy:nodeTransparency="1.0" cy:nodeLabelFont="Default-0-14" cy:borderLineType="solid"/>
  </node>
  <node label="421422" id="-1301">
    <att type="real" name="meso_vs_streak_exp" value="0.0"/>
    <att type="string" name="ProductName" value="similar to RP1-278E11.1"/>
    <att type="string" name="GeneName" value="DAAM2"/>
    <att type="real" name="meso_vs_streak_sig" value="0.98"/>
    <att type="real" name="streak_vs_epi_sig" value="0.31"/>
    <att type="real" name="streak_vs_epi_exp" value="-0.16"/>
    <att type="string" name="canonicalName" value="421422"/>
    <graphics type="RECTANGLE" h="25.0" w="25.0" x="562.9085693359375" y="1742.5443115234375" fill="#737600" width="0" outline="#fefeff" cy:nodeTransparency="1.0" cy:nodeLabelFont="Default-0-14" cy:borderLineType="solid"/>
  </node>
  <node label="772239" id="-1300">
    <att type="string" name="ProductName" value="similar to G-protein gamma-12 subunit"/>
    <att type="string" name="GeneName" value="GNG12"/>
    <att type="string" name="canonicalName" value="772239"/>
    <graphics type="RECTANGLE" h="25.0" w="25.0" x="2433.9755859375" y="1921.1964111328125" fill="#fefeff" width="0" outline="#fefeff" cy:nodeTransparency="1.0" cy:nodeLabelFont="Default-0-14" cy:borderLineType="solid"/>
  </node>
  <node label="415437" id="-1299">
    <att type="real" name="meso_vs_streak_exp" value="0.0"/>
    <att type="string" name="ProductName" value="similar to CEP152 protein"/>
    <att type="string" name="GeneName" value="CEP152"/>
    <att type="real" name="meso_vs_streak_sig" value="0.99"/>
    <att type="real" name="streak_vs_epi_sig" value="0.88"/>
    <att type="real" name="streak_vs_epi_exp" value="-0.03"/>
    <att type="string" name="canonicalName" value="415437"/>
    <graphics type="RECTANGLE" h="25.0" w="25.0" x="2324.245361328125" y="2056.19677734375" fill="#7d6900" width="0" outline="#fefeff" cy:nodeTransparency="1.0" cy:nodeLabelFont="Default-0-14" cy:borderLineType="solid"/>
  </node>
  <node label="427900" id="-1298">
    <att type="string" name="ProductName" value="similar to voltage-dependent calcium channel"/>
    <att type="string" name="GeneName" value="CACNA1I"/>
    <att type="string" name="canonicalName" value="427900"/>
    <graphics type="RECTANGLE" h="25.0" w="25.0" x="1644.92626953125" y="3079.155029296875" fill="#fefeff" width="0" outline="#fefeff" cy:nodeTransparency="1.0" cy:nodeLabelFont="Default-0-14" cy:borderLineType="solid"/>
  </node>
  <node label="395273" id="-1297">
    <att type="real" name="meso_vs_streak_exp" value="0.01"/>
    <att type="string" name="ProductName" value="gap junction protein, delta 2, 36kDa"/>
    <att type="string" name="GeneName" value="GJD2"/>
    <att type="real" name="meso_vs_streak_sig" value="0.95"/>
    <att type="real" name="streak_vs_epi_sig" value="0.69"/>
    <att type="real" name="streak_vs_epi_exp" value="-0.1"/>
    <att type="string" name="canonicalName" value="395273"/>
    <graphics type="RECTANGLE" h="25.0" w="25.0" x="1371.4920654296875" y="1698.6959228515625" fill="#787000" width="0" outline="#fefeff" cy:nodeTransparency="1.0" cy:nodeLabelFont="Default-0-14" cy:borderLineType="solid"/>
  </node>
  <node label="768487" id="-1296">
    <att type="real" name="meso_vs_streak_exp" value="0.11"/>
    <att type="string" name="ProductName" value="similar to skeletal muscle myosin heavy chain"/>
    <att type="string" name="GeneName" value="MYH13"/>
    <att type="real" name="meso_vs_streak_sig" value="0.44"/>
    <att type="real" name="streak_vs_epi_sig" value="0.86"/>
    <att type="real" name="streak_vs_epi_exp" value="0.04"/>
    <att type="string" name="canonicalName" value="768487"/>
    <graphics type="RECTANGLE" h="25.0" w="25.0" x="1593.96728515625" y="2188.484619140625" fill="#836200" width="0" outline="#fefeff" cy:nodeTransparency="1.0" cy:nodeLabelFont="Default-0-14" cy:borderLineType="solid"/>
  </node>
  <node label="428374" id="-1295">
    <att type="real" name="meso_vs_streak_exp" value="-0.28"/>
    <att type="string" name="ProductName" value="phosphatidylserine synthase 1"/>
    <att type="string" name="GeneName" value="RCJMB04_2p18"/>
    <att type="real" name="meso_vs_streak_sig" value="0.11"/>
    <att type="real" name="streak_vs_epi_sig" value="0.35"/>
    <att type="real" name="streak_vs_epi_exp" value="0.17"/>
    <att type="string" name="canonicalName" value="428374"/>
    <graphics type="RECTANGLE" h="25.0" w="25.0" x="956.4136962890625" y="2454.697021484375" fill="#8d5500" width="0" outline="#fefeff" cy:nodeTransparency="1.0" cy:nodeLabelFont="Default-0-14" cy:borderLineType="solid"/>
  </node>
  <node label="420361" id="-1294">
    <att type="real" name="meso_vs_streak_exp" value="0.08"/>
    <att type="string" name="ProductName" value="similar to autotaxin isoform 1 preproprotein"/>
    <att type="string" name="GeneName" value="ENPP2"/>
    <att type="real" name="meso_vs_streak_sig" value="0.81"/>
    <att type="real" name="streak_vs_epi_sig" value="0.01"/>
    <att type="real" name="streak_vs_epi_exp" value="-1.08"/>
    <att type="string" name="canonicalName" value="420361"/>
    <graphics type="ELLIPSE" h="50.0" w="50.0" x="944.9677734375" y="2487.976806640625" fill="#00cc00" width="0" outline="#fefeff" cy:nodeTransparency="1.0" cy:nodeLabelFont="Default-0-14" cy:borderLineType="solid"/>
  </node>
  <node label="427856" id="-1293">
    <att type="real" name="meso_vs_streak_exp" value="0.06"/>
    <att type="string" name="ProductName" value="similar to Wingless-type MMTV integration site"/>
    <att type="string" name="GeneName" value="WNT16"/>
    <att type="real" name="meso_vs_streak_sig" value="0.67"/>
    <att type="real" name="streak_vs_epi_sig" value="0.9"/>
    <att type="real" name="streak_vs_epi_exp" value="0.02"/>
    <att type="string" name="canonicalName" value="427856"/>
    <graphics type="RECTANGLE" h="25.0" w="25.0" x="452.5406188964844" y="1837.8951416015625" fill="#816400" width="0" outline="#fefeff" cy:nodeTransparency="1.0" cy:nodeLabelFont="Default-0-14" cy:borderLineType="solid"/>
  </node>
  <node label="422858" id="-1292">
    <att type="real" name="meso_vs_streak_exp" value="-0.24"/>
    <att type="string" name="ProductName" value="similar to phosphoprotein phosphatase (EC"/>
    <att type="string" name="GeneName" value="PPP2R2C"/>
    <att type="real" name="meso_vs_streak_sig" value="0.12"/>
    <att type="real" name="streak_vs_epi_sig" value="0.55"/>
    <att type="real" name="streak_vs_epi_exp" value="-0.11"/>
    <att type="string" name="canonicalName" value="422858"/>
    <graphics type="RECTANGLE" h="25.0" w="25.0" x="1480.5296630859375" y="1609.4129638671875" fill="#777100" width="0" outline="#fefeff" cy:nodeTransparency="1.0" cy:nodeLabelFont="Default-0-14" cy:borderLineType="solid"/>
  </node>
  <node label="417429" id="-1291">
    <att type="real" name="meso_vs_streak_exp" value="-0.83"/>
    <att type="string" name="ProductName" value="similar to voltage-dependent calcium channel"/>
    <att type="string" name="GeneName" value="CACNG5"/>
    <att type="real" name="meso_vs_streak_sig" value="0.0"/>
    <att type="real" name="streak_vs_epi_sig" value="0.01"/>
    <att type="real" name="streak_vs_epi_exp" value="0.72"/>
    <att type="string" name="canonicalName" value="417429"/>
    <graphics type="ELLIPSE" h="50.0" w="50.0" x="1697.9063720703125" y="3055.921630859375" fill="#b71d00" width="0" outline="#fefeff" cy:nodeTransparency="1.0" cy:nodeLabelFont="Default-0-14" cy:borderLineType="solid"/>
  </node>
  <node label="374069" id="-1290">
    <att type="real" name="meso_vs_streak_exp" value="0.13"/>
    <att type="string" name="ProductName" value="myosin, heavy chain 3, skeletal muscle,"/>
    <att type="string" name="GeneName" value="MYH3"/>
    <att type="real" name="meso_vs_streak_sig" value="0.36"/>
    <att type="real" name="streak_vs_epi_sig" value="0.93"/>
    <att type="real" name="streak_vs_epi_exp" value="-0.02"/>
    <att type="string" name="canonicalName" value="374069"/>
    <graphics type="RECTANGLE" h="25.0" w="25.0" x="1649.713134765625" y="2220.186767578125" fill="#7e6800" width="0" outline="#fefeff" cy:nodeTransparency="1.0" cy:nodeLabelFont="Default-0-14" cy:borderLineType="solid"/>
  </node>
  <node label="374168" id="-1289">
    <att type="real" name="meso_vs_streak_exp" value="-0.28"/>
    <att type="string" name="ProductName" value="wingless-type MMTV integration site family,"/>
    <att type="string" name="GeneName" value="WNT7A"/>
    <att type="real" name="meso_vs_streak_sig" value="0.19"/>
    <att type="real" name="streak_vs_epi_sig" value="0.65"/>
    <att type="real" name="streak_vs_epi_exp" value="-0.12"/>
    <att type="string" name="canonicalName" value="374168"/>
    <graphics type="RECTANGLE" h="25.0" w="25.0" x="445.8219909667969" y="1883.803955078125" fill="#767200" width="0" outline="#fefeff" cy:nodeTransparency="1.0" cy:nodeLabelFont="Default-0-14" cy:borderLineType="solid"/>
  </node>
  <node label="417428" id="-1288">
    <att type="real" name="meso_vs_streak_exp" value="-0.03"/>
    <att type="string" name="ProductName" value="similar to voltage-dependent calcium channel"/>
    <att type="string" name="GeneName" value="CACNG1"/>
    <att type="real" name="meso_vs_streak_sig" value="0.85"/>
    <att type="real" name="streak_vs_epi_sig" value="0.83"/>
    <att type="real" name="streak_vs_epi_exp" value="0.06"/>
    <att type="string" name="canonicalName" value="417428"/>
    <graphics type="RECTANGLE" h="25.0" w="25.0" x="1666.04736328125" y="3061.313720703125" fill="#846000" width="0" outline="#fefeff" cy:nodeTransparency="1.0" cy:nodeLabelFont="Default-0-14" cy:borderLineType="solid"/>
  </node>
  <node label="428953" id="-1287">
    <att type="real" name="meso_vs_streak_exp" value="-0.43"/>
    <att type="string" name="ProductName" value="similar to WNT8B"/>
    <att type="string" name="GeneName" value="WNT8B"/>
    <att type="real" name="meso_vs_streak_sig" value="0.05"/>
    <att type="real" name="streak_vs_epi_sig" value="0.52"/>
    <att type="real" name="streak_vs_epi_exp" value="0.15"/>
    <att type="string" name="canonicalName" value="428953"/>
    <graphics type="RECTANGLE" h="25.0" w="25.0" x="439.19525146484375" y="1824.175048828125" fill="#8b5700" width="0" outline="#fefeff" cy:nodeTransparency="1.0" cy:nodeLabelFont="Default-0-14" cy:borderLineType="solid"/>
  </node>
  <node label="417306" id="-1286">
    <att type="string" name="ProductName" value="similar to myosin heavy chain"/>
    <att type="string" name="GeneName" value="MYH4"/>
    <att type="string" name="canonicalName" value="417306"/>
    <graphics type="RECTANGLE" h="25.0" w="25.0" x="1658.4468994140625" y="2189.76025390625" fill="#fefeff" width="0" outline="#fefeff" cy:nodeTransparency="1.0" cy:nodeLabelFont="Default-0-14" cy:borderLineType="solid"/>
  </node>
  <node label="395704" id="-1285">
    <att type="real" name="meso_vs_streak_exp" value="-0.19"/>
    <att type="string" name="ProductName" value="fibroblast growth factor 12"/>
    <att type="string" name="GeneName" value="FGF12"/>
    <att type="real" name="meso_vs_streak_sig" value="0.37"/>
    <att type="real" name="streak_vs_epi_sig" value="0.65"/>
    <att type="real" name="streak_vs_epi_exp" value="-0.12"/>
    <att type="string" name="canonicalName" value="395704"/>
    <graphics type="RECTANGLE" h="25.0" w="25.0" x="2466.822021484375" y="2261.67431640625" fill="#767200" width="0" outline="#fefeff" cy:nodeTransparency="1.0" cy:nodeLabelFont="Default-0-14" cy:borderLineType="solid"/>
  </node>
  <node label="395279" id="-1284">
    <att type="real" name="meso_vs_streak_exp" value="0.0"/>
    <att type="string" name="ProductName" value="myosin, heavy polypeptide 7B, cardiac muscle,"/>
    <att type="string" name="GeneName" value="MYH7B"/>
    <att type="real" name="meso_vs_streak_sig" value="0.99"/>
    <att type="real" name="streak_vs_epi_sig" value="0.65"/>
    <att type="real" name="streak_vs_epi_exp" value="0.09"/>
    <att type="string" name="canonicalName" value="395279"/>
    <graphics type="RECTANGLE" h="25.0" w="25.0" x="1621.404052734375" y="2206.883056640625" fill="#865d00" width="0" outline="#fefeff" cy:nodeTransparency="1.0" cy:nodeLabelFont="Default-0-14" cy:borderLineType="solid"/>
  </node>
  <node label="416201" id="-1283">
    <att type="string" name="ProductName" value="similar to KIAA0843 protein"/>
    <att type="string" name="GeneName" value="ABLIM3"/>
    <att type="string" name="canonicalName" value="416201"/>
    <graphics type="RECTANGLE" h="25.0" w="25.0" x="2877.04052734375" y="1738.6888427734375" fill="#fefeff" width="0" outline="#fefeff" cy:nodeTransparency="1.0" cy:nodeLabelFont="Default-0-14" cy:borderLineType="solid"/>
  </node>
  <node label="424677" id="-1282">
    <att type="string" name="ProductName" value="hypothetical protein"/>
    <att type="string" name="GeneName" value="LOC424677"/>
    <att type="string" name="canonicalName" value="424677"/>
    <graphics type="RECTANGLE" h="25.0" w="25.0" x="917.457275390625" y="2417.76025390625" fill="#fefeff" width="0" outline="#fefeff" cy:nodeTransparency="1.0" cy:nodeLabelFont="Default-0-14" cy:borderLineType="solid"/>
  </node>
  <node label="415996" id="-1281">
    <att type="real" name="meso_vs_streak_exp" value="-0.19"/>
    <att type="string" name="ProductName" value="similar to voltage-gated calcium channel"/>
    <att type="string" name="GeneName" value="CACNA2D3"/>
    <att type="real" name="meso_vs_streak_sig" value="0.2"/>
    <att type="real" name="streak_vs_epi_sig" value="0.99"/>
    <att type="real" name="streak_vs_epi_exp" value="0.0"/>
    <att type="string" name="canonicalName" value="415996"/>
    <graphics type="RECTANGLE" h="25.0" w="25.0" x="1662.7447509765625" y="3086.0947265625" fill="#7f6600" width="0" outline="#fefeff" cy:nodeTransparency="1.0" cy:nodeLabelFont="Default-0-14" cy:borderLineType="solid"/>
  </node>
  <node label="395562" id="-1280">
    <att type="real" name="meso_vs_streak_exp" value="1.09"/>
    <att type="string" name="ProductName" value="wingless-type MMTV integration site family,"/>
    <att type="string" name="GeneName" value="WNT11"/>
    <att type="real" name="meso_vs_streak_sig" value="0.0"/>
    <att type="real" name="streak_vs_epi_sig" value="0.01"/>
    <att type="real" name="streak_vs_epi_exp" value="-0.68"/>
    <att type="string" name="canonicalName" value="395562"/>
    <graphics type="ELLIPSE" h="50.0" w="50.0" x="435.08197021484375" y="1857.016845703125" fill="#4bab00" width="0" outline="#fefeff" cy:nodeTransparency="1.0" cy:nodeLabelFont="Default-0-14" cy:borderLineType="solid"/>
  </node>
  <node label="395394" id="-1279">
    <att type="real" name="meso_vs_streak_exp" value="-1.24"/>
    <att type="string" name="ProductName" value="fibroblast growth factor 19"/>
    <att type="string" name="GeneName" value="FGF19"/>
    <att type="real" name="meso_vs_streak_sig" value="0.0"/>
    <att type="real" name="streak_vs_epi_sig" value="0.0"/>
    <att type="real" name="streak_vs_epi_exp" value="1.7"/>
    <att type="string" name="canonicalName" value="395394"/>
    <graphics type="ELLIPSE" h="50.0" w="50.0" x="2480.44384765625" y="2224.36083984375" fill="#cc0000" width="0" outline="#fefeff" cy:nodeTransparency="1.0" cy:nodeLabelFont="Default-0-14" cy:borderLineType="solid"/>
  </node>
  <node label="396543" id="-1278">
    <att type="real" name="meso_vs_streak_exp" value="-1.21"/>
    <att type="string" name="ProductName" value="wingless-type MMTV integration site family,"/>
    <att type="string" name="GeneName" value="WNT8A"/>
    <att type="real" name="meso_vs_streak_sig" value="0.01"/>
    <att type="real" name="streak_vs_epi_sig" value="0.0"/>
    <att type="real" name="streak_vs_epi_exp" value="2.87"/>
    <att type="string" name="canonicalName" value="396543"/>
    <graphics type="ELLIPSE" h="50.0" w="50.0" x="417.71099853515625" y="1827.4415283203125" fill="#cc0000" width="0" outline="#fefeff" cy:nodeTransparency="1.0" cy:nodeLabelFont="Default-0-14" cy:borderLineType="solid"/>
  </node>
  <node label="396084" id="-1277">
    <att type="real" name="meso_vs_streak_exp" value="1.67"/>
    <att type="string" name="ProductName" value="actin, gamma 2, smooth muscle, enteric"/>
    <att type="string" name="GeneName" value="ACTG2"/>
    <att type="real" name="meso_vs_streak_sig" value="0.0"/>
    <att type="real" name="streak_vs_epi_sig" value="0.17"/>
    <att type="real" name="streak_vs_epi_exp" value="-0.55"/>
    <att type="string" name="canonicalName" value="396084"/>
    <graphics type="RECTANGLE" h="41.453125" w="41.453125" x="1792.6640625" y="2018.0867919921875" fill="#559e00" width="0" outline="#fefeff" cy:nodeTransparency="1.0" cy:nodeLabelFont="Default-0-14" cy:borderLineType="solid"/>
  </node>
  <node label="418524" id="-1276">
    <att type="real" name="meso_vs_streak_exp" value="0.08"/>
    <att type="string" name="ProductName" value="similar to cell adhesion molecule JCAM"/>
    <att type="string" name="GeneName" value="IGSF5"/>
    <att type="real" name="meso_vs_streak_sig" value="0.67"/>
    <att type="real" name="streak_vs_epi_sig" value="0.99"/>
    <att type="real" name="streak_vs_epi_exp" value="0.0"/>
    <att type="string" name="canonicalName" value="418524"/>
    <graphics type="RECTANGLE" h="25.0" w="25.0" x="1483.387451171875" y="1846.7083740234375" fill="#7f6600" width="0" outline="#fefeff" cy:nodeTransparency="1.0" cy:nodeLabelFont="Default-0-14" cy:borderLineType="solid"/>
  </node>
  <node label="422997" id="-1275">
    <att type="real" name="meso_vs_streak_exp" value="0.19"/>
    <att type="string" name="ProductName" value="similar to Phosphatidylserine synthase 2"/>
    <att type="string" name="GeneName" value="PTDSS2"/>
    <att type="real" name="meso_vs_streak_sig" value="0.22"/>
    <att type="real" name="streak_vs_epi_sig" value="0.47"/>
    <att type="real" name="streak_vs_epi_exp" value="-0.13"/>
    <att type="string" name="canonicalName" value="422997"/>
    <graphics type="RECTANGLE" h="25.0" w="25.0" x="977.3837890625" y="2427.802978515625" fill="#767300" width="0" outline="#fefeff" cy:nodeTransparency="1.0" cy:nodeLabelFont="Default-0-14" cy:borderLineType="solid"/>
  </node>
  <node label="422330" id="-1274">
    <att type="real" name="meso_vs_streak_exp" value="-0.09"/>
    <att type="string" name="ProductName" value="fibroblast growth factor 16"/>
    <att type="string" name="GeneName" value="FGF16"/>
    <att type="real" name="meso_vs_streak_sig" value="0.49"/>
    <att type="real" name="streak_vs_epi_sig" value="0.86"/>
    <att type="real" name="streak_vs_epi_exp" value="-0.03"/>
    <att type="string" name="canonicalName" value="422330"/>
    <graphics type="RECTANGLE" h="25.0" w="25.0" x="2425.546142578125" y="2277.64599609375" fill="#7d6900" width="0" outline="#fefeff" cy:nodeTransparency="1.0" cy:nodeLabelFont="Default-0-14" cy:borderLineType="solid"/>
  </node>
  <node label="424839" id="-1273">
    <att type="real" name="meso_vs_streak_exp" value="0.14"/>
    <att type="string" name="ProductName" value="similar to Dgkb protein"/>
    <att type="string" name="GeneName" value="DGKG"/>
    <att type="real" name="meso_vs_streak_sig" value="0.24"/>
    <att type="real" name="streak_vs_epi_sig" value="0.04"/>
    <att type="real" name="streak_vs_epi_exp" value="-0.29"/>
    <att type="string" name="canonicalName" value="424839"/>
    <graphics type="ELLIPSE" h="50.0" w="50.0" x="1408.7705078125" y="2517.32568359375" fill="#698400" width="0" outline="#fefeff" cy:nodeTransparency="1.0" cy:nodeLabelFont="Default-0-14" cy:borderLineType="solid"/>
  </node>
  <node label="772082" id="-1272">
    <att type="real" name="meso_vs_streak_exp" value="0.16"/>
    <att type="string" name="ProductName" value="hypothetical protein"/>
    <att type="string" name="GeneName" value="PLA2G12A"/>
    <att type="real" name="meso_vs_streak_sig" value="0.28"/>
    <att type="real" name="streak_vs_epi_sig" value="0.49"/>
    <att type="real" name="streak_vs_epi_exp" value="0.12"/>
    <att type="string" name="canonicalName" value="772082"/>
    <graphics type="RECTANGLE" h="25.0" w="25.0" x="1118.3162841796875" y="2280.6982421875" fill="#895a00" width="0" outline="#fefeff" cy:nodeTransparency="1.0" cy:nodeLabelFont="Default-0-14" cy:borderLineType="solid"/>
  </node>
  <node label="424618" id="-1271">
    <att type="real" name="meso_vs_streak_exp" value="-0.26"/>
    <att type="string" name="ProductName" value="similar to cytochrome P450, family 4, subfamily"/>
    <att type="string" name="GeneName" value="LOC424618"/>
    <att type="real" name="meso_vs_streak_sig" value="0.12"/>
    <att type="real" name="streak_vs_epi_sig" value="0.6"/>
    <att type="real" name="streak_vs_epi_exp" value="0.1"/>
    <att type="string" name="canonicalName" value="424618"/>
    <graphics type="RECTANGLE" h="25.0" w="25.0" x="911.4378662109375" y="2440.467529296875" fill="#875c00" width="0" outline="#fefeff" cy:nodeTransparency="1.0" cy:nodeLabelFont="Default-0-14" cy:borderLineType="solid"/>
  </node>
  <node label="416477" id="-1270">
    <att type="real" name="meso_vs_streak_exp" value="0.17"/>
    <att type="string" name="ProductName" value="similar to cytochrome P450 3A80"/>
    <att type="string" name="GeneName" value="CYP3A80"/>
    <att type="real" name="meso_vs_streak_sig" value="0.44"/>
    <att type="real" name="streak_vs_epi_sig" value="0.91"/>
    <att type="real" name="streak_vs_epi_exp" value="-0.04"/>
    <att type="string" name="canonicalName" value="416477"/>
    <graphics type="RECTANGLE" h="25.0" w="25.0" x="916.3748779296875" y="2335.321533203125" fill="#7c6a00" width="0" outline="#fefeff" cy:nodeTransparency="1.0" cy:nodeLabelFont="Default-0-14" cy:borderLineType="solid"/>
  </node>
  <node label="420416" id="-1269">
    <att type="real" name="meso_vs_streak_exp" value="0.01"/>
    <att type="string" name="ProductName" value="hypothetical protein"/>
    <att type="string" name="GeneName" value="PLCD1"/>
    <att type="real" name="meso_vs_streak_sig" value="0.96"/>
    <att type="real" name="streak_vs_epi_sig" value="0.94"/>
    <att type="real" name="streak_vs_epi_exp" value="-0.02"/>
    <att type="string" name="canonicalName" value="420416"/>
    <graphics type="RECTANGLE" h="25.0" w="25.0" x="1622.494873046875" y="2297.00439453125" fill="#7e6800" width="0" outline="#fefeff" cy:nodeTransparency="1.0" cy:nodeLabelFont="Default-0-14" cy:borderLineType="solid"/>
  </node>
  <node label="418181" id="-1268">
    <att type="real" name="meso_vs_streak_exp" value="0.06"/>
    <att type="string" name="ProductName" value="similar to PI3-kinase"/>
    <att type="string" name="GeneName" value="PIK3C2G"/>
    <att type="real" name="meso_vs_streak_sig" value="0.64"/>
    <att type="real" name="streak_vs_epi_sig" value="0.62"/>
    <att type="real" name="streak_vs_epi_exp" value="0.08"/>
    <att type="string" name="canonicalName" value="418181"/>
    <graphics type="RECTANGLE" h="25.0" w="25.0" x="1742.8590087890625" y="2314.54296875" fill="#865e00" width="0" outline="#fefeff" cy:nodeTransparency="1.0" cy:nodeLabelFont="Default-0-14" cy:borderLineType="solid"/>
  </node>
  <node label="395350" id="-1267">
    <att type="real" name="meso_vs_streak_exp" value="0.19"/>
    <att type="string" name="ProductName" value="myosin, heavy chain 7, cardiac muscle, beta"/>
    <att type="string" name="GeneName" value="MYH7"/>
    <att type="real" name="meso_vs_streak_sig" value="0.53"/>
    <att type="real" name="streak_vs_epi_sig" value="0.59"/>
    <att type="real" name="streak_vs_epi_exp" value="-0.09"/>
    <att type="string" name="canonicalName" value="395350"/>
    <graphics type="RECTANGLE" h="25.0" w="25.0" x="1620.8594970703125" y="2117.135498046875" fill="#796f00" width="0" outline="#fefeff" cy:nodeTransparency="1.0" cy:nodeLabelFont="Default-0-14" cy:borderLineType="solid"/>
  </node>
  <node label="424114" id="-1266">
    <att type="real" name="meso_vs_streak_exp" value="-0.15"/>
    <att type="string" name="ProductName" value="similar to FYVE domain-containing"/>
    <att type="string" name="GeneName" value="PIP5K3"/>
    <att type="real" name="meso_vs_streak_sig" value="0.3"/>
    <att type="real" name="streak_vs_epi_sig" value="0.82"/>
    <att type="real" name="streak_vs_epi_exp" value="-0.05"/>
    <att type="string" name="canonicalName" value="424114"/>
    <graphics type="RECTANGLE" h="25.0" w="25.0" x="1733.4212646484375" y="2193.838134765625" fill="#7c6b00" width="0" outline="#fefeff" cy:nodeTransparency="1.0" cy:nodeLabelFont="Default-0-14" cy:borderLineType="solid"/>
  </node>
  <node label="395554" id="-1265">
    <att type="real" name="meso_vs_streak_exp" value="-0.11"/>
    <att type="string" name="ProductName" value="fibroblast growth factor 14"/>
    <att type="string" name="GeneName" value="FGF14"/>
    <att type="real" name="meso_vs_streak_sig" value="0.6"/>
    <att type="real" name="streak_vs_epi_sig" value="0.94"/>
    <att type="real" name="streak_vs_epi_exp" value="-0.02"/>
    <att type="string" name="canonicalName" value="395554"/>
    <graphics type="RECTANGLE" h="25.0" w="25.0" x="2444.286865234375" y="2257.067626953125" fill="#7e6800" width="0" outline="#fefeff" cy:nodeTransparency="1.0" cy:nodeLabelFont="Default-0-14" cy:borderLineType="solid"/>
  </node>
  <node label="771092" id="-1264">
    <att type="string" name="ProductName" value="similar to wingless-type MMTV integration site"/>
    <att type="string" name="GeneName" value="WNT9B"/>
    <att type="string" name="canonicalName" value="771092"/>
    <graphics type="RECTANGLE" h="25.0" w="25.0" x="411.20770263671875" y="1851.9390869140625" fill="#fefeff" width="0" outline="#fefeff" cy:nodeTransparency="1.0" cy:nodeLabelFont="Default-0-14" cy:borderLineType="solid"/>
  </node>
  <node label="420732" id="-1263">
    <att type="real" name="meso_vs_streak_exp" value="-0.21"/>
    <att type="string" name="ProductName" value="similar to Secreted frizzled-related protein 4"/>
    <att type="string" name="GeneName" value="SFRP4"/>
    <att type="real" name="meso_vs_streak_sig" value="0.1"/>
    <att type="real" name="streak_vs_epi_sig" value="0.86"/>
    <att type="real" name="streak_vs_epi_exp" value="0.03"/>
    <att type="string" name="canonicalName" value="420732"/>
    <graphics type="RECTANGLE" h="25.0" w="25.0" x="370.09100341796875" y="1917.3739013671875" fill="#826300" width="0" outline="#fefeff" cy:nodeTransparency="1.0" cy:nodeLabelFont="Default-0-14" cy:borderLineType="solid"/>
  </node>
  <node label="395829" id="-1262">
    <att type="real" name="meso_vs_streak_exp" value="-0.13"/>
    <att type="string" name="ProductName" value="wingless-type MMTV integration site family,"/>
    <att type="string" name="GeneName" value="WNT9A"/>
    <att type="real" name="meso_vs_streak_sig" value="0.26"/>
    <att type="real" name="streak_vs_epi_sig" value="0.59"/>
    <att type="real" name="streak_vs_epi_exp" value="-0.07"/>
    <att type="string" name="canonicalName" value="395829"/>
    <graphics type="RECTANGLE" h="25.0" w="25.0" x="445.9603271484375" y="1912.2867431640625" fill="#7a6d00" width="0" outline="#fefeff" cy:nodeTransparency="1.0" cy:nodeLabelFont="Default-0-14" cy:borderLineType="solid"/>
  </node>
  <node label="373924" id="-1261">
    <att type="real" name="meso_vs_streak_exp" value="-0.44"/>
    <att type="string" name="ProductName" value="calcium channel, voltage-dependent, gamma"/>
    <att type="string" name="GeneName" value="CACNG4"/>
    <att type="real" name="meso_vs_streak_sig" value="0.11"/>
    <att type="real" name="streak_vs_epi_sig" value="0.97"/>
    <att type="real" name="streak_vs_epi_exp" value="0.01"/>
    <att type="string" name="canonicalName" value="373924"/>
    <graphics type="RECTANGLE" h="25.0" w="25.0" x="1713.39697265625" y="3089.72998046875" fill="#806500" width="0" outline="#fefeff" cy:nodeTransparency="1.0" cy:nodeLabelFont="Default-0-14" cy:borderLineType="solid"/>
  </node>
  <node label="422273" id="-1260">
    <att type="real" name="meso_vs_streak_exp" value="-0.11"/>
    <att type="string" name="ProductName" value="similar to Ribosomal protein S6 kinase, like"/>
    <att type="string" name="GeneName" value="RPS6KA6"/>
    <att type="real" name="meso_vs_streak_sig" value="0.35"/>
    <att type="real" name="streak_vs_epi_sig" value="0.13"/>
    <att type="real" name="streak_vs_epi_exp" value="-0.2"/>
    <att type="string" name="canonicalName" value="422273"/>
    <graphics type="RECTANGLE" h="45.18359375" w="45.185546875" x="2339.497802734375" y="1313.3663330078125" fill="#707a00" width="0" outline="#fefeff" cy:nodeTransparency="1.0" cy:nodeLabelFont="Default-0-14" cy:borderLineType="solid"/>
  </node>
  <node label="772367" id="-1259">
    <att type="real" name="meso_vs_streak_exp" value="0.11"/>
    <att type="string" name="ProductName" value="similar to Diacylglycerol kinase beta"/>
    <att type="string" name="GeneName" value="DGKB"/>
    <att type="real" name="meso_vs_streak_sig" value="0.39"/>
    <att type="real" name="streak_vs_epi_sig" value="0.99"/>
    <att type="real" name="streak_vs_epi_exp" value="0.0"/>
    <att type="string" name="canonicalName" value="772367"/>
    <graphics type="RECTANGLE" h="25.0" w="25.0" x="1410.3958740234375" y="2478.5634765625" fill="#7f6600" width="0" outline="#fefeff" cy:nodeTransparency="1.0" cy:nodeLabelFont="Default-0-14" cy:borderLineType="solid"/>
  </node>
  <node label="768530" id="-1258">
    <att type="real" name="meso_vs_streak_exp" value="0.17"/>
    <att type="string" name="ProductName" value="hypothetical protein"/>
    <att type="string" name="GeneName" value="LYPLA3"/>
    <att type="real" name="meso_vs_streak_sig" value="0.26"/>
    <att type="real" name="streak_vs_epi_sig" value="0.6"/>
    <att type="real" name="streak_vs_epi_exp" value="-0.1"/>
    <att type="string" name="canonicalName" value="768530"/>
    <graphics type="RECTANGLE" h="25.0" w="25.0" x="974.2124633789062" y="2469.23876953125" fill="#787000" width="0" outline="#fefeff" cy:nodeTransparency="1.0" cy:nodeLabelFont="Default-0-14" cy:borderLineType="solid"/>
  </node>
  <node label="429040" id="-1257">
    <att type="real" name="meso_vs_streak_exp" value="-0.27"/>
    <att type="string" name="ProductName" value="wingless-type MMTV integration site family,"/>
    <att type="string" name="GeneName" value="WNT10A"/>
    <att type="real" name="meso_vs_streak_sig" value="0.18"/>
    <att type="real" name="streak_vs_epi_sig" value="0.55"/>
    <att type="real" name="streak_vs_epi_exp" value="0.14"/>
    <att type="string" name="canonicalName" value="429040"/>
    <graphics type="RECTANGLE" h="25.0" w="25.0" x="461.5341796875" y="1871.392822265625" fill="#8a5800" width="0" outline="#fefeff" cy:nodeTransparency="1.0" cy:nodeLabelFont="Default-0-14" cy:borderLineType="solid"/>
  </node>
  <node label="769967" id="-1256">
    <att type="real" name="meso_vs_streak_exp" value="0.08"/>
    <att type="string" name="ProductName" value="similar to inositol polyphosphate multikinase"/>
    <att type="string" name="GeneName" value="IPMK"/>
    <att type="real" name="meso_vs_streak_sig" value="0.52"/>
    <att type="real" name="streak_vs_epi_sig" value="0.45"/>
    <att type="real" name="streak_vs_epi_exp" value="0.11"/>
    <att type="string" name="canonicalName" value="769967"/>
    <graphics type="RECTANGLE" h="25.0" w="25.0" x="1514.4119873046875" y="2387.974853515625" fill="#885b00" width="0" outline="#fefeff" cy:nodeTransparency="1.0" cy:nodeLabelFont="Default-0-14" cy:borderLineType="solid"/>
  </node>
  <node label="421032" id="-1255">
    <att type="real" name="meso_vs_streak_exp" value="0.02"/>
    <att type="string" name="ProductName" value="similar to Chain A, Crystal Structure Of Human"/>
    <att type="string" name="GeneName" value="IMPA2"/>
    <att type="real" name="meso_vs_streak_sig" value="0.93"/>
    <att type="real" name="streak_vs_epi_sig" value="0.6"/>
    <att type="real" name="streak_vs_epi_exp" value="0.09"/>
    <att type="string" name="canonicalName" value="421032"/>
    <graphics type="RECTANGLE" h="25.0" w="25.0" x="1427.3541259765625" y="2597.250732421875" fill="#865d00" width="0" outline="#fefeff" cy:nodeTransparency="1.0" cy:nodeLabelFont="Default-0-14" cy:borderLineType="solid"/>
  </node>
  <node label="395339" id="-1254">
    <att type="real" name="meso_vs_streak_exp" value="-0.1"/>
    <att type="string" name="ProductName" value="adenylate cyclase 9"/>
    <att type="string" name="GeneName" value="ADCY9"/>
    <att type="real" name="meso_vs_streak_sig" value="0.41"/>
    <att type="real" name="streak_vs_epi_sig" value="0.95"/>
    <att type="real" name="streak_vs_epi_exp" value="0.02"/>
    <att type="string" name="canonicalName" value="395339"/>
    <graphics type="RECTANGLE" h="25.0" w="25.0" x="1028.466552734375" y="1660.1712646484375" fill="#816400" width="0" outline="#fefeff" cy:nodeTransparency="1.0" cy:nodeLabelFont="Default-0-14" cy:borderLineType="solid"/>
  </node>
  <node label="418124" id="-1253">
    <att type="real" name="meso_vs_streak_exp" value="0.06"/>
    <att type="string" name="ProductName" value="similar to diacylglycerol kinase iota"/>
    <att type="string" name="GeneName" value="DGKI"/>
    <att type="real" name="meso_vs_streak_sig" value="0.82"/>
    <att type="real" name="streak_vs_epi_sig" value="0.92"/>
    <att type="real" name="streak_vs_epi_exp" value="0.04"/>
    <att type="string" name="canonicalName" value="418124"/>
    <graphics type="RECTANGLE" h="25.0" w="25.0" x="1442.292236328125" y="2475.548828125" fill="#836200" width="0" outline="#fefeff" cy:nodeTransparency="1.0" cy:nodeLabelFont="Default-0-14" cy:borderLineType="solid"/>
  </node>
  <node label="373971" id="-1252">
    <att type="real" name="meso_vs_streak_exp" value="0.0"/>
    <att type="string" name="ProductName" value="tyrosinase"/>
    <att type="string" name="GeneName" value="TYR"/>
    <att type="real" name="meso_vs_streak_sig" value="0.99"/>
    <att type="real" name="streak_vs_epi_sig" value="0.99"/>
    <att type="real" name="streak_vs_epi_exp" value="0.0"/>
    <att type="string" name="canonicalName" value="373971"/>
    <graphics type="RECTANGLE" h="25.0" w="25.0" x="1162.234130859375" y="538.5143432617188" fill="#7f6600" width="0" outline="#fefeff" cy:nodeTransparency="1.0" cy:nodeLabelFont="Default-0-14" cy:borderLineType="solid"/>
  </node>
  <node label="416057" id="-1251">
    <att type="real" name="meso_vs_streak_exp" value="0.1"/>
    <att type="string" name="ProductName" value="glutamine-rich 1"/>
    <att type="string" name="GeneName" value="QRICH1"/>
    <att type="real" name="meso_vs_streak_sig" value="0.53"/>
    <att type="real" name="streak_vs_epi_sig" value="0.88"/>
    <att type="real" name="streak_vs_epi_exp" value="-0.03"/>
    <att type="string" name="canonicalName" value="416057"/>
    <graphics type="RECTANGLE" h="25.0" w="25.0" x="487.60931396484375" y="746.7374877929688" fill="#7d6900" width="0" outline="#fefeff" cy:nodeTransparency="1.0" cy:nodeLabelFont="Default-0-14" cy:borderLineType="solid"/>
  </node>
  <node label="428431" id="-1250">
    <att type="real" name="meso_vs_streak_exp" value="0.14"/>
    <att type="string" name="ProductName" value="similar to QNR-71 protein"/>
    <att type="string" name="GeneName" value="GPNMB"/>
    <att type="real" name="meso_vs_streak_sig" value="0.37"/>
    <att type="real" name="streak_vs_epi_sig" value="0.86"/>
    <att type="real" name="streak_vs_epi_exp" value="-0.04"/>
    <att type="string" name="canonicalName" value="428431"/>
    <graphics type="RECTANGLE" h="25.0" w="25.0" x="647.0811767578125" y="2909.013671875" fill="#7c6a00" width="0" outline="#fefeff" cy:nodeTransparency="1.0" cy:nodeLabelFont="Default-0-14" cy:borderLineType="solid"/>
  </node>
  <node label="417358" id="-1249">
    <att type="real" name="meso_vs_streak_exp" value="0.15"/>
    <att type="string" name="ProductName" value="similar to rhomboid, veinlet-like 6"/>
    <att type="string" name="GeneName" value="RHBDF2"/>
    <att type="real" name="meso_vs_streak_sig" value="0.29"/>
    <att type="real" name="streak_vs_epi_sig" value="0.91"/>
    <att type="real" name="streak_vs_epi_exp" value="0.02"/>
    <att type="string" name="canonicalName" value="417358"/>
    <graphics type="RECTANGLE" h="25.0" w="25.0" x="1598.4288330078125" y="82.75860595703125" fill="#816400" width="0" outline="#fefeff" cy:nodeTransparency="1.0" cy:nodeLabelFont="Default-0-14" cy:borderLineType="solid"/>
  </node>
  <node label="428191" id="-1248">
    <att type="string" name="ProductName" value="similar to rootletin"/>
    <att type="string" name="GeneName" value="CROCC"/>
    <att type="string" name="canonicalName" value="428191"/>
    <graphics type="RECTANGLE" h="24.999996185302734" w="25.0" x="1601.086181640625" y="61.33206367492676" fill="#fefeff" width="0" outline="#fefeff" cy:nodeTransparency="1.0" cy:nodeLabelFont="Default-0-14" cy:borderLineType="solid"/>
  </node>
  <node label="395808" id="-1247">
    <att type="real" name="meso_vs_streak_exp" value="-0.37"/>
    <att type="string" name="ProductName" value="calcium modulating ligand"/>
    <att type="string" name="GeneName" value="CAMLG"/>
    <att type="real" name="meso_vs_streak_sig" value="0.01"/>
    <att type="real" name="streak_vs_epi_sig" value="0.0"/>
    <att type="real" name="streak_vs_epi_exp" value="0.6"/>
    <att type="string" name="canonicalName" value="395808"/>
    <graphics type="ELLIPSE" h="50.0" w="50.0" x="604.5436401367188" y="2750.882568359375" fill="#ad2900" width="0" outline="#fefeff" cy:nodeTransparency="1.0" cy:nodeLabelFont="Default-0-14" cy:borderLineType="solid"/>
  </node>
  <node label="418937" id="-1246">
    <att type="real" name="meso_vs_streak_exp" value="-0.13"/>
    <att type="string" name="ProductName" value="nucleoporin like 1"/>
    <att type="string" name="GeneName" value="RCJMB04_10d12"/>
    <att type="real" name="meso_vs_streak_sig" value="0.27"/>
    <att type="real" name="streak_vs_epi_sig" value="0.12"/>
    <att type="real" name="streak_vs_epi_exp" value="0.21"/>
    <att type="string" name="canonicalName" value="418937"/>
    <graphics type="RECTANGLE" h="45.775390625" w="45.775390625" x="2505.488037109375" y="335.0116271972656" fill="#905100" width="0" outline="#fefeff" cy:nodeTransparency="1.0" cy:nodeLabelFont="Default-0-14" cy:borderLineType="solid"/>
  </node>
  <node label="418205" id="-1245">
    <att type="string" name="ProductName" value="similar to lymphoid-restricted membrane protein"/>
    <att type="string" name="GeneName" value="LRMP"/>
    <att type="string" name="canonicalName" value="418205"/>
    <graphics type="RECTANGLE" h="25.0" w="25.0" x="2000.7291259765625" y="313.800048828125" fill="#fefeff" width="0" outline="#fefeff" cy:nodeTransparency="1.0" cy:nodeLabelFont="Default-0-14" cy:borderLineType="solid"/>
  </node>
  <node label="423014" id="-1244">
    <att type="real" name="meso_vs_streak_exp" value="-0.06"/>
    <att type="string" name="ProductName" value="similar to phospholipase C beta"/>
    <att type="string" name="GeneName" value="PLCB2"/>
    <att type="real" name="meso_vs_streak_sig" value="0.7"/>
    <att type="real" name="streak_vs_epi_sig" value="0.21"/>
    <att type="real" name="streak_vs_epi_exp" value="-0.21"/>
    <att type="string" name="canonicalName" value="423014"/>
    <graphics type="RECTANGLE" h="35.8125" w="35.814453125" x="1452.6070556640625" y="2132.89208984375" fill="#6f7b00" width="0" outline="#fefeff" cy:nodeTransparency="1.0" cy:nodeLabelFont="Default-0-14" cy:borderLineType="solid"/>
  </node>
  <node label="768566" id="-1243">
    <att type="string" name="ProductName" value="similar to skeletal myosin heavy chain"/>
    <att type="string" name="GeneName" value="MYH8"/>
    <att type="string" name="canonicalName" value="768566"/>
    <graphics type="RECTANGLE" h="25.0" w="25.0" x="1566.7374267578125" y="2117.505615234375" fill="#fefeff" width="0" outline="#fefeff" cy:nodeTransparency="1.0" cy:nodeLabelFont="Default-0-14" cy:borderLineType="solid"/>
  </node>
  <node label="416350" id="-1242">
    <att type="real" name="meso_vs_streak_exp" value="0.14"/>
    <att type="string" name="ProductName" value="hypothetical protein"/>
    <att type="string" name="GeneName" value="PPP2R2B"/>
    <att type="real" name="meso_vs_streak_sig" value="0.22"/>
    <att type="real" name="streak_vs_epi_sig" value="0.87"/>
    <att type="real" name="streak_vs_epi_exp" value="-0.03"/>
    <att type="string" name="canonicalName" value="416350"/>
    <graphics type="RECTANGLE" h="25.0" w="25.0" x="1520.2467041015625" y="1583.4351806640625" fill="#7d6900" width="0" outline="#fefeff" cy:nodeTransparency="1.0" cy:nodeLabelFont="Default-0-14" cy:borderLineType="solid"/>
  </node>
  <node label="771549" id="-1241">
    <att type="real" name="meso_vs_streak_exp" value="-0.05"/>
    <att type="string" name="ProductName" value="hypothetical protein"/>
    <att type="string" name="GeneName" value="LOC771549"/>
    <att type="real" name="meso_vs_streak_sig" value="0.75"/>
    <att type="real" name="streak_vs_epi_sig" value="0.03"/>
    <att type="real" name="streak_vs_epi_exp" value="0.46"/>
    <att type="string" name="canonicalName" value="771549"/>
    <graphics type="ELLIPSE" h="50.0" w="50.0" x="1487.6019287109375" y="2189.1630859375" fill="#a33700" width="0" outline="#fefeff" cy:nodeTransparency="1.0" cy:nodeLabelFont="Default-0-14" cy:borderLineType="solid"/>
  </node>
  <node label="408039" id="-1240">
    <att type="real" name="meso_vs_streak_exp" value="0.15"/>
    <att type="string" name="ProductName" value="keratin 14"/>
    <att type="string" name="GeneName" value="KRT14"/>
    <att type="real" name="meso_vs_streak_sig" value="0.49"/>
    <att type="real" name="streak_vs_epi_sig" value="0.77"/>
    <att type="real" name="streak_vs_epi_exp" value="-0.09"/>
    <att type="string" name="canonicalName" value="408039"/>
    <graphics type="RECTANGLE" h="25.0" w="25.0" x="3224.802734375" y="1999.170654296875" fill="#796f00" width="0" outline="#fefeff" cy:nodeTransparency="1.0" cy:nodeLabelFont="Default-0-14" cy:borderLineType="solid"/>
  </node>
  <node label="423070" id="-1239">
    <att type="real" name="meso_vs_streak_exp" value="-0.35"/>
    <att type="string" name="ProductName" value="similar to Phosphoinositide-3-kinase, class 2,"/>
    <att type="string" name="GeneName" value="PIK3C2A"/>
    <att type="real" name="meso_vs_streak_sig" value="0.06"/>
    <att type="real" name="streak_vs_epi_sig" value="0.81"/>
    <att type="real" name="streak_vs_epi_exp" value="0.06"/>
    <att type="string" name="canonicalName" value="423070"/>
    <graphics type="RECTANGLE" h="25.0" w="25.0" x="1779.729736328125" y="2277.072509765625" fill="#846000" width="0" outline="#fefeff" cy:nodeTransparency="1.0" cy:nodeLabelFont="Default-0-14" cy:borderLineType="solid"/>
  </node>
  <node label="418391" id="-1238">
    <att type="real" name="meso_vs_streak_exp" value="-0.28"/>
    <att type="string" name="ProductName" value="similar to TFG protein"/>
    <att type="string" name="GeneName" value="TFG"/>
    <att type="real" name="meso_vs_streak_sig" value="0.08"/>
    <att type="real" name="streak_vs_epi_sig" value="0.06"/>
    <att type="real" name="streak_vs_epi_exp" value="0.35"/>
    <att type="string" name="canonicalName" value="418391"/>
    <graphics type="ELLIPSE" h="49.3203125" w="49.3203125" x="1391.546630859375" y="1675.4681396484375" fill="#9a4200" width="0" outline="#fefeff" cy:nodeTransparency="1.0" cy:nodeLabelFont="Default-0-14" cy:borderLineType="solid"/>
  </node>
  <node label="429489" id="-1237">
    <att type="real" name="meso_vs_streak_exp" value="0.24"/>
    <att type="string" name="ProductName" value="similar to epiplakin"/>
    <att type="string" name="GeneName" value="EPPK1"/>
    <att type="real" name="meso_vs_streak_sig" value="0.05"/>
    <att type="real" name="streak_vs_epi_sig" value="0.9"/>
    <att type="real" name="streak_vs_epi_exp" value="-0.02"/>
    <att type="string" name="canonicalName" value="429489"/>
    <graphics type="RECTANGLE" h="25.0" w="25.0" x="1458.4632568359375" y="1437.719482421875" fill="#7e6800" width="0" outline="#fefeff" cy:nodeTransparency="1.0" cy:nodeLabelFont="Default-0-14" cy:borderLineType="solid"/>
  </node>
  <node label="419857" id="-1236">
    <att type="string" name="ProductName" value="similar to plexin A2"/>
    <att type="string" name="GeneName" value="PLXNA2"/>
    <att type="string" name="canonicalName" value="419857"/>
    <graphics type="RECTANGLE" h="25.0" w="25.0" x="2544.27734375" y="1777.5166015625" fill="#fefeff" width="0" outline="#fefeff" cy:nodeTransparency="1.0" cy:nodeLabelFont="Default-0-14" cy:borderLineType="solid"/>
  </node>
  <node label="428364" id="-1235">
    <att type="string" name="ProductName" value="similar to hepatocyte nuclear factor 4"/>
    <att type="string" name="GeneName" value="HNF4G"/>
    <att type="string" name="canonicalName" value="428364"/>
    <graphics type="RECTANGLE" h="25.0" w="25.0" x="2283.486328125" y="420.87200927734375" fill="#fefeff" width="0" outline="#fefeff" cy:nodeTransparency="1.0" cy:nodeLabelFont="Default-0-14" cy:borderLineType="solid"/>
  </node>
  <node label="420213" id="-1234">
    <att type="real" name="meso_vs_streak_exp" value="-0.28"/>
    <att type="string" name="ProductName" value="hypothetical protein"/>
    <att type="string" name="GeneName" value="LOC420213"/>
    <att type="real" name="meso_vs_streak_sig" value="0.09"/>
    <att type="real" name="streak_vs_epi_sig" value="0.45"/>
    <att type="real" name="streak_vs_epi_exp" value="0.13"/>
    <att type="string" name="canonicalName" value="420213"/>
    <graphics type="RECTANGLE" h="25.0" w="25.0" x="2652.6552734375" y="437.14666748046875" fill="#895900" width="0" outline="#fefeff" cy:nodeTransparency="1.0" cy:nodeLabelFont="Default-0-14" cy:borderLineType="solid"/>
  </node>
  <node label="421523" id="-1233">
    <att type="real" name="meso_vs_streak_exp" value="-0.05"/>
    <att type="string" name="ProductName" value="similar to SPA-1-like 2"/>
    <att type="string" name="GeneName" value="SIPA1L2"/>
    <att type="real" name="meso_vs_streak_sig" value="0.77"/>
    <att type="real" name="streak_vs_epi_sig" value="0.97"/>
    <att type="real" name="streak_vs_epi_exp" value="0.01"/>
    <att type="string" name="canonicalName" value="421523"/>
    <graphics type="RECTANGLE" h="25.0" w="25.0" x="2618.60009765625" y="409.1234436035156" fill="#806500" width="0" outline="#fefeff" cy:nodeTransparency="1.0" cy:nodeLabelFont="Default-0-14" cy:borderLineType="solid"/>
  </node>
  <node label="415464" id="-1232">
    <att type="real" name="meso_vs_streak_exp" value="0.08"/>
    <att type="string" name="ProductName" value="similar to Lamin-L(III) (Lamin-B3)"/>
    <att type="string" name="GeneName" value="LOC415464"/>
    <att type="real" name="meso_vs_streak_sig" value="0.54"/>
    <att type="real" name="streak_vs_epi_sig" value="0.43"/>
    <att type="real" name="streak_vs_epi_exp" value="-0.12"/>
    <att type="string" name="canonicalName" value="415464"/>
    <graphics type="RECTANGLE" h="25.0" w="25.0" x="2262.394287109375" y="193.3082275390625" fill="#767200" width="0" outline="#fefeff" cy:nodeTransparency="1.0" cy:nodeLabelFont="Default-0-14" cy:borderLineType="solid"/>
  </node>
  <node label="416767" id="-1231">
    <att type="real" name="meso_vs_streak_exp" value="0.18"/>
    <att type="string" name="ProductName" value="similar to Phosphatidylinositol 4-kinase,"/>
    <att type="string" name="GeneName" value="PI4KA"/>
    <att type="real" name="meso_vs_streak_sig" value="0.4"/>
    <att type="real" name="streak_vs_epi_sig" value="0.04"/>
    <att type="real" name="streak_vs_epi_exp" value="-0.54"/>
    <att type="string" name="canonicalName" value="416767"/>
    <graphics type="ELLIPSE" h="50.0" w="50.0" x="1728.992431640625" y="2280.364013671875" fill="#569d00" width="0" outline="#fefeff" cy:nodeTransparency="1.0" cy:nodeLabelFont="Default-0-14" cy:borderLineType="solid"/>
  </node>
  <node label="423908" id="-1230">
    <att type="real" name="meso_vs_streak_exp" value="-0.11"/>
    <att type="string" name="ProductName" value="similar to KIAA1914"/>
    <att type="string" name="GeneName" value="AFAP1L2"/>
    <att type="real" name="meso_vs_streak_sig" value="0.7"/>
    <att type="real" name="streak_vs_epi_sig" value="0.82"/>
    <att type="real" name="streak_vs_epi_exp" value="0.08"/>
    <att type="string" name="canonicalName" value="423908"/>
    <graphics type="RECTANGLE" h="25.0" w="25.0" x="2972.547119140625" y="2116.14892578125" fill="#865e00" width="0" outline="#fefeff" cy:nodeTransparency="1.0" cy:nodeLabelFont="Default-0-14" cy:borderLineType="solid"/>
  </node>
  <node label="429286" id="-1229">
    <att type="string" name="ProductName" value="similar to Ubiquitin specific peptidase 13"/>
    <att type="string" name="GeneName" value="USP13"/>
    <att type="string" name="canonicalName" value="429286"/>
    <graphics type="RECTANGLE" h="25.0" w="25.0" x="47.276302337646484" y="1674.7080078125" fill="#fefeff" width="0" outline="#fefeff" cy:nodeTransparency="1.0" cy:nodeLabelFont="Default-0-14" cy:borderLineType="solid"/>
  </node>
  <node label="423410" id="-1228">
    <att type="real" name="meso_vs_streak_exp" value="0.76"/>
    <att type="string" name="ProductName" value="similar to DVL-binding protein DAPLE"/>
    <att type="string" name="GeneName" value="CCDC88C"/>
    <att type="real" name="meso_vs_streak_sig" value="0.0"/>
    <att type="real" name="streak_vs_epi_sig" value="0.09"/>
    <att type="real" name="streak_vs_epi_exp" value="-0.27"/>
    <att type="string" name="canonicalName" value="423410"/>
    <graphics type="RECTANGLE" h="47.548828125" w="47.54882621765137" x="47.15371036529541" y="1736.022216796875" fill="#6b8200" width="0" outline="#fefeff" cy:nodeTransparency="1.0" cy:nodeLabelFont="Default-0-14" cy:borderLineType="solid"/>
  </node>
  <node label="374259" id="-1227">
    <att type="real" name="meso_vs_streak_exp" value="-0.03"/>
    <att type="string" name="ProductName" value="calcium channel, voltage-dependent, beta 4"/>
    <att type="string" name="GeneName" value="CACNB4"/>
    <att type="real" name="meso_vs_streak_sig" value="0.86"/>
    <att type="real" name="streak_vs_epi_sig" value="0.32"/>
    <att type="real" name="streak_vs_epi_exp" value="0.13"/>
    <att type="string" name="canonicalName" value="374259"/>
    <graphics type="RECTANGLE" h="25.0" w="25.0" x="1605.1016845703125" y="2949.4306640625" fill="#895900" width="0" outline="#fefeff" cy:nodeTransparency="1.0" cy:nodeLabelFont="Default-0-14" cy:borderLineType="solid"/>
  </node>
  <node label="395076" id="-1226">
    <att type="string" name="ProductName" value="cyclin-dependent kinase inhibitor 2A (melanoma,"/>
    <att type="string" name="GeneName" value="CDKN2B"/>
    <att type="string" name="canonicalName" value="395076"/>
    <graphics type="RECTANGLE" h="25.0" w="25.0" x="1451.87451171875" y="330.5959167480469" fill="#fefeff" width="0" outline="#fefeff" cy:nodeTransparency="1.0" cy:nodeLabelFont="Default-0-14" cy:borderLineType="solid"/>
  </node>
  <node label="421312" id="-1225">
    <att type="real" name="meso_vs_streak_exp" value="0.25"/>
    <att type="string" name="ProductName" value="similar to chromogranin B precursor"/>
    <att type="string" name="GeneName" value="CHGB"/>
    <att type="real" name="meso_vs_streak_sig" value="0.16"/>
    <att type="real" name="streak_vs_epi_sig" value="0.87"/>
    <att type="real" name="streak_vs_epi_exp" value="-0.04"/>
    <att type="string" name="canonicalName" value="421312"/>
    <graphics type="RECTANGLE" h="25.0" w="25.0" x="1923.2655029296875" y="2551.074951171875" fill="#7c6a00" width="0" outline="#fefeff" cy:nodeTransparency="1.0" cy:nodeLabelFont="Default-0-14" cy:borderLineType="solid"/>
  </node>
  <node label="428270" id="-1224">
    <att type="string" name="ProductName" value="similar to Synaptotagmin-6 (Synaptotagmin VI)"/>
    <att type="string" name="GeneName" value="SYT6"/>
    <att type="string" name="canonicalName" value="428270"/>
    <graphics type="RECTANGLE" h="25.0" w="25.0" x="1243.132080078125" y="3148.71630859375" fill="#fefeff" width="0" outline="#fefeff" cy:nodeTransparency="1.0" cy:nodeLabelFont="Default-0-14" cy:borderLineType="solid"/>
  </node>
  <node label="396215" id="-1223">
    <att type="real" name="meso_vs_streak_exp" value="0.68"/>
    <att type="string" name="ProductName" value="myosin regulatory light chain 9"/>
    <att type="string" name="GeneName" value="MYL9"/>
    <att type="real" name="meso_vs_streak_sig" value="0.02"/>
    <att type="real" name="streak_vs_epi_sig" value="0.25"/>
    <att type="real" name="streak_vs_epi_exp" value="-0.28"/>
    <att type="string" name="canonicalName" value="396215"/>
    <graphics type="RECTANGLE" h="25.0" w="25.0" x="1663.2987060546875" y="2048.3779296875" fill="#6a8300" width="0" outline="#fefeff" cy:nodeTransparency="1.0" cy:nodeLabelFont="Default-0-14" cy:borderLineType="solid"/>
  </node>
  <node label="416385" id="-1222">
    <att type="real" name="meso_vs_streak_exp" value="0.1"/>
    <att type="string" name="ProductName" value="hypothetical protein"/>
    <att type="string" name="GeneName" value="HDHD2"/>
    <att type="real" name="meso_vs_streak_sig" value="0.35"/>
    <att type="real" name="streak_vs_epi_sig" value="0.29"/>
    <att type="real" name="streak_vs_epi_exp" value="0.13"/>
    <att type="string" name="canonicalName" value="416385"/>
    <graphics type="RECTANGLE" h="25.0" w="25.0" x="1472.7008056640625" y="2507.1611328125" fill="#895900" width="0" outline="#fefeff" cy:nodeTransparency="1.0" cy:nodeLabelFont="Default-0-14" cy:borderLineType="solid"/>
  </node>
  <node label="769298" id="-1221">
    <att type="real" name="meso_vs_streak_exp" value="-0.1"/>
    <att type="string" name="ProductName" value="hypothetical protein"/>
    <att type="string" name="GeneName" value="RCJMB04_8c5"/>
    <att type="real" name="meso_vs_streak_sig" value="0.58"/>
    <att type="real" name="streak_vs_epi_sig" value="0.0"/>
    <att type="real" name="streak_vs_epi_exp" value="0.74"/>
    <att type="string" name="canonicalName" value="769298"/>
    <graphics type="ELLIPSE" h="50.0" w="50.0" x="3034.49658203125" y="1308.8958740234375" fill="#b81b00" width="0" outline="#fefeff" cy:nodeTransparency="1.0" cy:nodeLabelFont="Default-0-14" cy:borderLineType="solid"/>
  </node>
  <node label="420976" id="-1220">
    <att type="real" name="meso_vs_streak_exp" value="-0.26"/>
    <att type="string" name="ProductName" value="similar to mitochondrial complex I subunit"/>
    <att type="string" name="GeneName" value="NDUFS6"/>
    <att type="real" name="meso_vs_streak_sig" value="0.07"/>
    <att type="real" name="streak_vs_epi_sig" value="0.06"/>
    <att type="real" name="streak_vs_epi_exp" value="0.42"/>
    <att type="string" name="canonicalName" value="420976"/>
    <graphics type="ELLIPSE" h="49.3203125" w="49.3203125" x="3066.90771484375" y="2575.982177734375" fill="#a03b00" width="0" outline="#fefeff" cy:nodeTransparency="1.0" cy:nodeLabelFont="Default-0-14" cy:borderLineType="solid"/>
  </node>
  <node label="770336" id="-1219">
    <att type="real" name="meso_vs_streak_exp" value="0.27"/>
    <att type="string" name="ProductName" value="protein regulator of cytokines"/>
    <att type="string" name="GeneName" value="RCJMB04_2b20"/>
    <att type="real" name="meso_vs_streak_sig" value="0.1"/>
    <att type="real" name="streak_vs_epi_sig" value="0.94"/>
    <att type="real" name="streak_vs_epi_exp" value="-0.02"/>
    <att type="string" name="canonicalName" value="770336"/>
    <graphics type="RECTANGLE" h="25.0" w="25.0" x="2077.999267578125" y="2902.413818359375" fill="#7e6800" width="0" outline="#fefeff" cy:nodeTransparency="1.0" cy:nodeLabelFont="Default-0-14" cy:borderLineType="solid"/>
  </node>
  <node label="769385" id="-1218">
    <att type="string" name="ProductName" value="similar to T calcium channel alpha1G subunit"/>
    <att type="string" name="GeneName" value="CACNA1G"/>
    <att type="string" name="canonicalName" value="769385"/>
    <graphics type="RECTANGLE" h="25.0" w="25.0" x="1718.0140380859375" y="2928.385498046875" fill="#fefeff" width="0" outline="#fefeff" cy:nodeTransparency="1.0" cy:nodeLabelFont="Default-0-14" cy:borderLineType="solid"/>
  </node>
  <node label="422746" id="-1217">
    <att type="string" name="ProductName" value="similar to centrosome protein 4"/>
    <att type="string" name="GeneName" value="CEP135"/>
    <att type="string" name="canonicalName" value="422746"/>
    <graphics type="RECTANGLE" h="25.0" w="25.0" x="2152.608642578125" y="347.9794616699219" fill="#fefeff" width="0" outline="#fefeff" cy:nodeTransparency="1.0" cy:nodeLabelFont="Default-0-14" cy:borderLineType="solid"/>
  </node>
  <node label="374125" id="-1216">
    <att type="real" name="meso_vs_streak_exp" value="-0.24"/>
    <att type="string" name="ProductName" value="lipopolysaccharide-induced TNF factor"/>
    <att type="string" name="GeneName" value="LITAF"/>
    <att type="real" name="meso_vs_streak_sig" value="0.1"/>
    <att type="real" name="streak_vs_epi_sig" value="0.29"/>
    <att type="real" name="streak_vs_epi_exp" value="0.16"/>
    <att type="string" name="canonicalName" value="374125"/>
    <graphics type="RECTANGLE" h="25.0" w="25.0" x="886.5557250976562" y="530.6050415039062" fill="#8c5600" width="0" outline="#fefeff" cy:nodeTransparency="1.0" cy:nodeLabelFont="Default-0-14" cy:borderLineType="solid"/>
  </node>
  <node label="423804" id="-1215">
    <att type="real" name="meso_vs_streak_exp" value="0.18"/>
    <att type="string" name="ProductName" value="hypothetical protein isoform 2"/>
    <att type="string" name="GeneName" value="CEP55"/>
    <att type="real" name="meso_vs_streak_sig" value="0.17"/>
    <att type="real" name="streak_vs_epi_sig" value="0.09"/>
    <att type="real" name="streak_vs_epi_exp" value="0.25"/>
    <att type="string" name="canonicalName" value="423804"/>
    <graphics type="RECTANGLE" h="47.548828125" w="47.546875" x="1978.6962890625" y="540.8672485351562" fill="#934d00" width="0" outline="#fefeff" cy:nodeTransparency="1.0" cy:nodeLabelFont="Default-0-14" cy:borderLineType="solid"/>
  </node>
  <node label="420328" id="-1214">
    <att type="real" name="meso_vs_streak_exp" value="0.06"/>
    <att type="string" name="ProductName" value="similar to adenylyl cyclase"/>
    <att type="string" name="GeneName" value="ADCY8"/>
    <att type="real" name="meso_vs_streak_sig" value="0.81"/>
    <att type="real" name="streak_vs_epi_sig" value="0.73"/>
    <att type="real" name="streak_vs_epi_exp" value="0.09"/>
    <att type="string" name="canonicalName" value="420328"/>
    <graphics type="RECTANGLE" h="25.0" w="25.0" x="1119.7138671875" y="1791.6181640625" fill="#865d00" width="0" outline="#fefeff" cy:nodeTransparency="1.0" cy:nodeLabelFont="Default-0-14" cy:borderLineType="solid"/>
  </node>
  <node label="768907" id="-1213">
    <att type="string" name="ProductName" value="similar to fibroblast growth factor 6-related"/>
    <att type="string" name="GeneName" value="FGF6"/>
    <att type="string" name="canonicalName" value="768907"/>
    <graphics type="RECTANGLE" h="25.0" w="25.0" x="2473.648681640625" y="2243.990478515625" fill="#fefeff" width="0" outline="#fefeff" cy:nodeTransparency="1.0" cy:nodeLabelFont="Default-0-14" cy:borderLineType="solid"/>
  </node>
  <node label="395396" id="-1212">
    <att type="real" name="meso_vs_streak_exp" value="-1.25"/>
    <att type="string" name="ProductName" value="wingless-type MMTV integration site family,"/>
    <att type="string" name="GeneName" value="WNT3"/>
    <att type="real" name="meso_vs_streak_sig" value="0.0"/>
    <att type="real" name="streak_vs_epi_sig" value="0.0"/>
    <att type="real" name="streak_vs_epi_exp" value="1.25"/>
    <att type="string" name="canonicalName" value="395396"/>
    <graphics type="ELLIPSE" h="50.0" w="50.0" x="464.7998352050781" y="1897.974365234375" fill="#cc0000" width="0" outline="#fefeff" cy:nodeTransparency="1.0" cy:nodeLabelFont="Default-0-14" cy:borderLineType="solid"/>
  </node>
  <node label="415729" id="-1211">
    <att type="real" name="meso_vs_streak_exp" value="0.19"/>
    <att type="string" name="ProductName" value="hypothetical protein"/>
    <att type="string" name="GeneName" value="NKD1"/>
    <att type="real" name="meso_vs_streak_sig" value="0.22"/>
    <att type="real" name="streak_vs_epi_sig" value="0.01"/>
    <att type="real" name="streak_vs_epi_exp" value="0.66"/>
    <att type="string" name="canonicalName" value="415729"/>
    <graphics type="ELLIPSE" h="50.0" w="50.0" x="421.4233093261719" y="1400.9266357421875" fill="#b22300" width="0" outline="#fefeff" cy:nodeTransparency="1.0" cy:nodeLabelFont="Default-0-14" cy:borderLineType="solid"/>
  </node>
  <node label="420504" id="-1210">
    <att type="real" name="meso_vs_streak_exp" value="0.42"/>
    <att type="string" name="ProductName" value="phosphatidylinositol-4-phosphate 5-kinase type"/>
    <att type="string" name="GeneName" value="RCJMB04_33l24"/>
    <att type="real" name="meso_vs_streak_sig" value="0.05"/>
    <att type="real" name="streak_vs_epi_sig" value="0.39"/>
    <att type="real" name="streak_vs_epi_exp" value="-0.18"/>
    <att type="string" name="canonicalName" value="420504"/>
    <graphics type="RECTANGLE" h="25.0" w="25.0" x="1767.24560546875" y="2161.295166015625" fill="#727800" width="0" outline="#fefeff" cy:nodeTransparency="1.0" cy:nodeLabelFont="Default-0-14" cy:borderLineType="solid"/>
  </node>
  <node label="420072" id="-1209">
    <att type="real" name="meso_vs_streak_exp" value="-0.26"/>
    <att type="string" name="ProductName" value="similar to KIAA0589 protein"/>
    <att type="string" name="GeneName" value="PIP5K1C"/>
    <att type="real" name="meso_vs_streak_sig" value="0.14"/>
    <att type="real" name="streak_vs_epi_sig" value="0.64"/>
    <att type="real" name="streak_vs_epi_exp" value="-0.1"/>
    <att type="string" name="canonicalName" value="420072"/>
    <graphics type="RECTANGLE" h="25.0" w="25.0" x="1747.278076171875" y="2139.4736328125" fill="#787000" width="0" outline="#fefeff" cy:nodeTransparency="1.0" cy:nodeLabelFont="Default-0-14" cy:borderLineType="solid"/>
  </node>
  <node label="428104" id="-1208">
    <att type="string" name="ProductName" value="similar to FGF23"/>
    <att type="string" name="GeneName" value="FGF23"/>
    <att type="string" name="canonicalName" value="428104"/>
    <graphics type="RECTANGLE" h="25.0" w="25.0" x="2447.958251953125" y="2268.04541015625" fill="#fefeff" width="0" outline="#fefeff" cy:nodeTransparency="1.0" cy:nodeLabelFont="Default-0-14" cy:borderLineType="solid"/>
  </node>
  <node label="395453" id="-1207">
    <att type="real" name="meso_vs_streak_exp" value="-2.33"/>
    <att type="string" name="ProductName" value="fibroblast growth factor 18"/>
    <att type="string" name="GeneName" value="FGF18"/>
    <att type="real" name="meso_vs_streak_sig" value="0.0"/>
    <att type="real" name="streak_vs_epi_sig" value="0.01"/>
    <att type="real" name="streak_vs_epi_exp" value="2.42"/>
    <att type="string" name="canonicalName" value="395453"/>
    <graphics type="ELLIPSE" h="50.0" w="50.0" x="2447.852783203125" y="2294.741943359375" fill="#cc0000" width="0" outline="#fefeff" cy:nodeTransparency="1.0" cy:nodeLabelFont="Default-0-14" cy:borderLineType="solid"/>
  </node>
  <node label="423888" id="-1206">
    <att type="string" name="ProductName" value="MAX interactor 1"/>
    <att type="string" name="GeneName" value="RCJMB04_1d21"/>
    <att type="string" name="canonicalName" value="423888"/>
    <graphics type="RECTANGLE" h="25.0" w="25.0" x="1880.4078369140625" y="2928.617431640625" fill="#fefeff" width="0" outline="#fefeff" cy:nodeTransparency="1.0" cy:nodeLabelFont="Default-0-14" cy:borderLineType="solid"/>
  </node>
  <node label="419441" id="-1205">
    <att type="real" name="meso_vs_streak_exp" value="-0.26"/>
    <att type="string" name="ProductName" value="hypothetical protein"/>
    <att type="string" name="GeneName" value="SPSB1"/>
    <att type="real" name="meso_vs_streak_sig" value="0.05"/>
    <att type="real" name="streak_vs_epi_sig" value="0.1"/>
    <att type="real" name="streak_vs_epi_exp" value="0.22"/>
    <att type="string" name="canonicalName" value="419441"/>
    <graphics type="RECTANGLE" h="46.958984375" w="46.95703125" x="2879.610595703125" y="2448.22705078125" fill="#905000" width="0" outline="#fefeff" cy:nodeTransparency="1.0" cy:nodeLabelFont="Default-0-14" cy:borderLineType="solid"/>
  </node>
  <node label="414829" id="-1204">
    <att type="real" name="meso_vs_streak_exp" value="0.82"/>
    <att type="string" name="ProductName" value="chemokine-like factor superfamily 3"/>
    <att type="string" name="GeneName" value="RCJMB04_29l6"/>
    <att type="real" name="meso_vs_streak_sig" value="0.0"/>
    <att type="real" name="streak_vs_epi_sig" value="0.03"/>
    <att type="real" name="streak_vs_epi_exp" value="0.35"/>
    <att type="string" name="canonicalName" value="414829"/>
    <graphics type="ELLIPSE" h="50.0" w="50.0" x="2537.183837890625" y="2415.626953125" fill="#9a4200" width="0" outline="#fefeff" cy:nodeTransparency="1.0" cy:nodeLabelFont="Default-0-14" cy:borderLineType="solid"/>
  </node>
  <node label="419097" id="-1203">
    <att type="real" name="meso_vs_streak_exp" value="-0.03"/>
    <att type="string" name="ProductName" value="similar to Low density lipoprotein"/>
    <att type="string" name="GeneName" value="LRP6"/>
    <att type="real" name="meso_vs_streak_sig" value="0.92"/>
    <att type="real" name="streak_vs_epi_sig" value="0.55"/>
    <att type="real" name="streak_vs_epi_exp" value="0.16"/>
    <att type="string" name="canonicalName" value="419097"/>
    <graphics type="RECTANGLE" h="25.0" w="25.0" x="567.086181640625" y="1725.857177734375" fill="#8c5600" width="0" outline="#fefeff" cy:nodeTransparency="1.0" cy:nodeLabelFont="Default-0-14" cy:borderLineType="solid"/>
  </node>
  <node label="416281" id="-1202">
    <att type="real" name="meso_vs_streak_exp" value="0.29"/>
    <att type="string" name="ProductName" value="similar to r-goliath"/>
    <att type="string" name="GeneName" value="RNF130"/>
    <att type="real" name="meso_vs_streak_sig" value="0.07"/>
    <att type="real" name="streak_vs_epi_sig" value="0.02"/>
    <att type="real" name="streak_vs_epi_exp" value="0.43"/>
    <att type="string" name="canonicalName" value="416281"/>
    <graphics type="ELLIPSE" h="50.0" w="50.0" x="2988.6728515625" y="2177.253662109375" fill="#a03a00" width="0" outline="#fefeff" cy:nodeTransparency="1.0" cy:nodeLabelFont="Default-0-14" cy:borderLineType="solid"/>
  </node>
  <node label="430409" id="-1201">
    <att type="real" name="meso_vs_streak_exp" value="-0.24"/>
    <att type="string" name="ProductName" value="interferon regulatory factor 5"/>
    <att type="string" name="GeneName" value="RCJMB04_17b14"/>
    <att type="real" name="meso_vs_streak_sig" value="0.11"/>
    <att type="real" name="streak_vs_epi_sig" value="0.72"/>
    <att type="real" name="streak_vs_epi_exp" value="0.07"/>
    <att type="string" name="canonicalName" value="430409"/>
    <graphics type="RECTANGLE" h="25.0" w="25.0" x="907.39599609375" y="778.3225708007812" fill="#855f00" width="0" outline="#fefeff" cy:nodeTransparency="1.0" cy:nodeLabelFont="Default-0-14" cy:borderLineType="solid"/>
  </node>
  <node label="396323" id="-1200">
    <att type="real" name="meso_vs_streak_exp" value="0.04"/>
    <att type="string" name="ProductName" value="vasoactive intestinal peptide"/>
    <att type="string" name="GeneName" value="VIP"/>
    <att type="real" name="meso_vs_streak_sig" value="0.8"/>
    <att type="real" name="streak_vs_epi_sig" value="0.52"/>
    <att type="real" name="streak_vs_epi_exp" value="0.1"/>
    <att type="string" name="canonicalName" value="396323"/>
    <graphics type="RECTANGLE" h="25.0" w="25.0" x="238.35833740234375" y="1978.0423583984375" fill="#875c00" width="0" outline="#fefeff" cy:nodeTransparency="1.0" cy:nodeLabelFont="Default-0-14" cy:borderLineType="solid"/>
  </node>
  <node label="427945" id="-1199">
    <att type="real" name="meso_vs_streak_exp" value="-0.47"/>
    <att type="string" name="ProductName" value="similar to G-protein beta-subunit"/>
    <att type="string" name="GeneName" value="GNB3"/>
    <att type="real" name="meso_vs_streak_sig" value="0.02"/>
    <att type="real" name="streak_vs_epi_sig" value="0.04"/>
    <att type="real" name="streak_vs_epi_exp" value="0.41"/>
    <att type="string" name="canonicalName" value="427945"/>
    <graphics type="ELLIPSE" h="50.0" w="49.99993896484375" x="1046.4010314941406" y="2481.75341796875" fill="#9f3c00" width="0" outline="#fefeff" cy:nodeTransparency="1.0" cy:nodeLabelFont="Default-0-14" cy:borderLineType="solid"/>
  </node>
  <node label="378782" id="-1198">
    <att type="real" name="meso_vs_streak_exp" value="-3.14"/>
    <att type="string" name="ProductName" value="ephrin receptor EphA1"/>
    <att type="string" name="GeneName" value="EPHA1"/>
    <att type="real" name="meso_vs_streak_sig" value="0.0"/>
    <att type="real" name="streak_vs_epi_sig" value="0.0"/>
    <att type="real" name="streak_vs_epi_exp" value="2.13"/>
    <att type="string" name="canonicalName" value="378782"/>
    <graphics type="ELLIPSE" h="50.0" w="50.0" x="2764.63916015625" y="1824.5030517578125" fill="#cc0000" width="0" outline="#fefeff" cy:nodeTransparency="1.0" cy:nodeLabelFont="Default-0-14" cy:borderLineType="solid"/>
  </node>
  <node label="417793" id="-1197">
    <att type="real" name="meso_vs_streak_exp" value="-0.43"/>
    <att type="string" name="ProductName" value="similar to REST/NRSF-interacting lim domain"/>
    <att type="string" name="GeneName" value="PRICKLE1"/>
    <att type="real" name="meso_vs_streak_sig" value="0.1"/>
    <att type="real" name="streak_vs_epi_sig" value="0.95"/>
    <att type="real" name="streak_vs_epi_exp" value="0.02"/>
    <att type="string" name="canonicalName" value="417793"/>
    <graphics type="RECTANGLE" h="25.0" w="25.0" x="359.25457763671875" y="1812.8055419921875" fill="#816400" width="0" outline="#fefeff" cy:nodeTransparency="1.0" cy:nodeLabelFont="Default-0-14" cy:borderLineType="solid"/>
  </node>
  <node label="428962" id="-1196">
    <att type="real" name="meso_vs_streak_exp" value="0.11"/>
    <att type="string" name="ProductName" value="similar to KIAA1516 protein"/>
    <att type="string" name="GeneName" value="PLCE1"/>
    <att type="real" name="meso_vs_streak_sig" value="0.61"/>
    <att type="real" name="streak_vs_epi_sig" value="0.49"/>
    <att type="real" name="streak_vs_epi_exp" value="-0.17"/>
    <att type="string" name="canonicalName" value="428962"/>
    <graphics type="RECTANGLE" h="25.0" w="25.0" x="1643.2867431640625" y="2274.406982421875" fill="#727700" width="0" outline="#fefeff" cy:nodeTransparency="1.0" cy:nodeLabelFont="Default-0-14" cy:borderLineType="solid"/>
  </node>
  <node label="374072" id="-1195">
    <att type="real" name="meso_vs_streak_exp" value="0.47"/>
    <att type="string" name="ProductName" value="solute carrier family 25 (mitochondrial carrier;"/>
    <att type="string" name="GeneName" value="SLC25A6"/>
    <att type="real" name="meso_vs_streak_sig" value="0.2"/>
    <att type="real" name="streak_vs_epi_sig" value="0.62"/>
    <att type="real" name="streak_vs_epi_exp" value="-0.22"/>
    <att type="string" name="canonicalName" value="374072"/>
    <graphics type="RECTANGLE" h="25.0" w="25.0" x="2150.86474609375" y="1754.3487548828125" fill="#6f7c00" width="0" outline="#fefeff" cy:nodeTransparency="1.0" cy:nodeLabelFont="Default-0-14" cy:borderLineType="solid"/>
  </node>
  <node label="374141" id="-1194">
    <att type="real" name="meso_vs_streak_exp" value="-0.26"/>
    <att type="string" name="ProductName" value="toll-like receptor 2"/>
    <att type="string" name="GeneName" value="TLR2"/>
    <att type="real" name="meso_vs_streak_sig" value="0.15"/>
    <att type="real" name="streak_vs_epi_sig" value="0.14"/>
    <att type="real" name="streak_vs_epi_exp" value="-0.3"/>
    <att type="string" name="canonicalName" value="374141"/>
    <graphics type="RECTANGLE" h="44.595703125" w="44.59375" x="2393.384033203125" y="1416.0784912109375" fill="#698500" width="0" outline="#fefeff" cy:nodeTransparency="1.0" cy:nodeLabelFont="Default-0-14" cy:borderLineType="solid"/>
  </node>
  <node label="427540" id="-1193">
    <att type="string" name="ProductName" value="hypothetical protein"/>
    <att type="string" name="GeneName" value="LOC427540"/>
    <att type="string" name="canonicalName" value="427540"/>
    <graphics type="RECTANGLE" h="25.0" w="25.0" x="2185.805908203125" y="539.6995239257812" fill="#fefeff" width="0" outline="#fefeff" cy:nodeTransparency="1.0" cy:nodeLabelFont="Default-0-14" cy:borderLineType="solid"/>
  </node>
  <node label="423747" id="-1192">
    <att type="real" name="meso_vs_streak_exp" value="-0.02"/>
    <att type="string" name="ProductName" value="hypothetical protein"/>
    <att type="string" name="GeneName" value="ANXA7"/>
    <att type="real" name="meso_vs_streak_sig" value="0.95"/>
    <att type="real" name="streak_vs_epi_sig" value="0.54"/>
    <att type="real" name="streak_vs_epi_exp" value="0.18"/>
    <att type="string" name="canonicalName" value="423747"/>
    <graphics type="RECTANGLE" h="25.0" w="25.0" x="1243.465576171875" y="2862.090576171875" fill="#8d5400" width="0" outline="#fefeff" cy:nodeTransparency="1.0" cy:nodeLabelFont="Default-0-14" cy:borderLineType="solid"/>
  </node>
  <node label="416526" id="-1191">
    <att type="real" name="meso_vs_streak_exp" value="0.71"/>
    <att type="string" name="ProductName" value="similar to calcium channel, voltage-dependent,"/>
    <att type="string" name="GeneName" value="CACNA1H"/>
    <att type="real" name="meso_vs_streak_sig" value="0.0"/>
    <att type="real" name="streak_vs_epi_sig" value="0.98"/>
    <att type="real" name="streak_vs_epi_exp" value="-0.01"/>
    <att type="string" name="canonicalName" value="416526"/>
    <graphics type="RECTANGLE" h="25.0" w="25.0" x="1673.2327880859375" y="3006.409912109375" fill="#7f6700" width="0" outline="#fefeff" cy:nodeTransparency="1.0" cy:nodeLabelFont="Default-0-14" cy:borderLineType="solid"/>
  </node>
  <node label="395759" id="-1190">
    <att type="string" name="ProductName" value="similar to Na+/Ca2+ exchanger isoform 3 splice"/>
    <att type="string" name="GeneName" value="SLC8A3"/>
    <att type="string" name="canonicalName" value="395759"/>
    <graphics type="RECTANGLE" h="25.0" w="25.0" x="728.2394409179688" y="2015.6092529296875" fill="#fefeff" width="0" outline="#fefeff" cy:nodeTransparency="1.0" cy:nodeLabelFont="Default-0-14" cy:borderLineType="solid"/>
  </node>
  <node label="416772" id="-1189">
    <att type="real" name="meso_vs_streak_exp" value="-0.03"/>
    <att type="string" name="ProductName" value="similar to Protein phosphatase 1F (PP2C domain"/>
    <att type="string" name="GeneName" value="PPM1F"/>
    <att type="real" name="meso_vs_streak_sig" value="0.86"/>
    <att type="real" name="streak_vs_epi_sig" value="0.59"/>
    <att type="real" name="streak_vs_epi_exp" value="-0.08"/>
    <att type="string" name="canonicalName" value="416772"/>
    <graphics type="RECTANGLE" h="25.0" w="25.0" x="2466.78125" y="2415.42578125" fill="#796e00" width="0" outline="#fefeff" cy:nodeTransparency="1.0" cy:nodeLabelFont="Default-0-14" cy:borderLineType="solid"/>
  </node>
  <node label="419361" id="-1188">
    <att type="real" name="meso_vs_streak_exp" value="0.26"/>
    <att type="string" name="ProductName" value="hypothetical protein"/>
    <att type="string" name="GeneName" value="RCC2"/>
    <att type="real" name="meso_vs_streak_sig" value="0.12"/>
    <att type="real" name="streak_vs_epi_sig" value="0.08"/>
    <att type="real" name="streak_vs_epi_exp" value="-0.32"/>
    <att type="string" name="canonicalName" value="419361"/>
    <graphics type="ELLIPSE" h="48.138671875" w="48.138671875" x="1231.6434326171875" y="990.9476928710938" fill="#678700" width="0" outline="#fefeff" cy:nodeTransparency="1.0" cy:nodeLabelFont="Default-0-14" cy:borderLineType="solid"/>
  </node>
  <node label="417282" id="-1187">
    <att type="string" name="ProductName" value="similar to NADPH oxidase activator 1"/>
    <att type="string" name="GeneName" value="NOXA1"/>
    <att type="string" name="canonicalName" value="417282"/>
    <graphics type="RECTANGLE" h="25.0" w="25.0" x="3043.80419921875" y="1639.1702880859375" fill="#fefeff" width="0" outline="#fefeff" cy:nodeTransparency="1.0" cy:nodeLabelFont="Default-0-14" cy:borderLineType="solid"/>
  </node>
  <node label="424303" id="-1186">
    <att type="real" name="meso_vs_streak_exp" value="-1.41"/>
    <att type="string" name="ProductName" value="Rho GTPase activating protein 15"/>
    <att type="string" name="GeneName" value="ARHGAP15"/>
    <att type="real" name="meso_vs_streak_sig" value="0.0"/>
    <att type="real" name="streak_vs_epi_sig" value="0.01"/>
    <att type="real" name="streak_vs_epi_exp" value="1.15"/>
    <att type="string" name="canonicalName" value="424303"/>
    <graphics type="ELLIPSE" h="50.0" w="50.0" x="2782.512451171875" y="1226.2919921875" fill="#cc0000" width="0" outline="#fefeff" cy:nodeTransparency="1.0" cy:nodeLabelFont="Default-0-14" cy:borderLineType="solid"/>
  </node>
  <node label="418581" id="-1185">
    <att type="real" name="meso_vs_streak_exp" value="-0.4"/>
    <att type="string" name="ProductName" value="cytochrome b-245, beta polypep"/>
    <att type="string" name="GeneName" value="CYBB"/>
    <att type="real" name="meso_vs_streak_sig" value="0.08"/>
    <att type="real" name="streak_vs_epi_sig" value="0.03"/>
    <att type="real" name="streak_vs_epi_exp" value="-0.62"/>
    <att type="string" name="canonicalName" value="418581"/>
    <graphics type="ELLIPSE" h="50.0" w="50.0" x="2335.30712890625" y="2496.405029296875" fill="#50a500" width="0" outline="#fefeff" cy:nodeTransparency="1.0" cy:nodeLabelFont="Default-0-14" cy:borderLineType="solid"/>
  </node>
  <node label="419017" id="-1184">
    <att type="real" name="meso_vs_streak_exp" value="0.14"/>
    <att type="string" name="ProductName" value="hypothetical protein isoform 1"/>
    <att type="string" name="GeneName" value="LOC419017"/>
    <att type="real" name="meso_vs_streak_sig" value="0.44"/>
    <att type="real" name="streak_vs_epi_sig" value="0.94"/>
    <att type="real" name="streak_vs_epi_exp" value="-0.02"/>
    <att type="string" name="canonicalName" value="419017"/>
    <graphics type="RECTANGLE" h="25.0" w="25.0" x="2431.268310546875" y="1720.2623291015625" fill="#7e6800" width="0" outline="#fefeff" cy:nodeTransparency="1.0" cy:nodeLabelFont="Default-0-14" cy:borderLineType="solid"/>
  </node>
  <node label="417309" id="-1183">
    <att type="real" name="meso_vs_streak_exp" value="0.1"/>
    <att type="string" name="ProductName" value="myosin, heavy chain 1, skeletal muscle, adult"/>
    <att type="string" name="GeneName" value="MYH1"/>
    <att type="real" name="meso_vs_streak_sig" value="0.37"/>
    <att type="real" name="streak_vs_epi_sig" value="0.93"/>
    <att type="real" name="streak_vs_epi_exp" value="0.02"/>
    <att type="string" name="canonicalName" value="417309"/>
    <graphics type="RECTANGLE" h="25.0" w="25.0" x="1599.674560546875" y="2060.94140625" fill="#816400" width="0" outline="#fefeff" cy:nodeTransparency="1.0" cy:nodeLabelFont="Default-0-14" cy:borderLineType="solid"/>
  </node>
  <node label="418510" id="-1182">
    <att type="string" name="ProductName" value="similar to calcipressin 1 large"/>
    <att type="string" name="GeneName" value="RCAN1"/>
    <att type="string" name="canonicalName" value="418510"/>
    <graphics type="RECTANGLE" h="25.0" w="25.0" x="920.4891357421875" y="1617.607421875" fill="#fefeff" width="0" outline="#fefeff" cy:nodeTransparency="1.0" cy:nodeLabelFont="Default-0-14" cy:borderLineType="solid"/>
  </node>
  <node label="416619" id="-1181">
    <att type="real" name="meso_vs_streak_exp" value="0.02"/>
    <att type="string" name="ProductName" value="similar to elongation factor-2 kinase"/>
    <att type="string" name="GeneName" value="EEF2K"/>
    <att type="real" name="meso_vs_streak_sig" value="0.92"/>
    <att type="real" name="streak_vs_epi_sig" value="0.13"/>
    <att type="real" name="streak_vs_epi_exp" value="-0.32"/>
    <att type="string" name="canonicalName" value="416619"/>
    <graphics type="RECTANGLE" h="45.185546875" w="45.185546875" x="2100.756103515625" y="819.1259765625" fill="#678700" width="0" outline="#fefeff" cy:nodeTransparency="1.0" cy:nodeLabelFont="Default-0-14" cy:borderLineType="solid"/>
  </node>
  <node label="396233" id="-1180">
    <att type="real" name="meso_vs_streak_exp" value="0.29"/>
    <att type="string" name="ProductName" value="H3 histone, family 3B (H3.3B)"/>
    <att type="string" name="GeneName" value="H3F3B"/>
    <att type="real" name="meso_vs_streak_sig" value="0.11"/>
    <att type="real" name="streak_vs_epi_sig" value="0.37"/>
    <att type="real" name="streak_vs_epi_exp" value="0.17"/>
    <att type="string" name="canonicalName" value="396233"/>
    <graphics type="RECTANGLE" h="25.0" w="25.0" x="1754.377685546875" y="331.9006652832031" fill="#8d5500" width="0" outline="#fefeff" cy:nodeTransparency="1.0" cy:nodeLabelFont="Default-0-14" cy:borderLineType="solid"/>
  </node>
  <node label="769516" id="-1179">
    <att type="string" name="ProductName" value="receptor tyrosine kinase-like"/>
    <att type="string" name="GeneName" value="ROR2"/>
    <att type="string" name="canonicalName" value="769516"/>
    <graphics type="RECTANGLE" h="25.0" w="25.000000476837158" x="6.143813848495483" y="2127.751220703125" fill="#fefeff" width="0" outline="#fefeff" cy:nodeTransparency="1.0" cy:nodeLabelFont="Default-0-14" cy:borderLineType="solid"/>
  </node>
  <node label="374061" id="-1178">
    <att type="real" name="meso_vs_streak_exp" value="0.09"/>
    <att type="string" name="ProductName" value="frizzled homolog 2"/>
    <att type="string" name="GeneName" value="FZD2"/>
    <att type="real" name="meso_vs_streak_sig" value="0.49"/>
    <att type="real" name="streak_vs_epi_sig" value="0.1"/>
    <att type="real" name="streak_vs_epi_exp" value="0.49"/>
    <att type="string" name="canonicalName" value="374061"/>
    <graphics type="RECTANGLE" h="46.95703125" w="46.95703125" x="601.8818969726562" y="1931.965576171875" fill="#a53400" width="0" outline="#fefeff" cy:nodeTransparency="1.0" cy:nodeLabelFont="Default-0-14" cy:borderLineType="solid"/>
  </node>
  <node label="418212" id="-1177">
    <att type="real" name="meso_vs_streak_exp" value="-0.05"/>
    <att type="string" name="ProductName" value="similar to inositol 1,4,5-triphosphate receptor,"/>
    <att type="string" name="GeneName" value="ITPR2"/>
    <att type="real" name="meso_vs_streak_sig" value="0.73"/>
    <att type="real" name="streak_vs_epi_sig" value="0.23"/>
    <att type="real" name="streak_vs_epi_exp" value="0.18"/>
    <att type="string" name="canonicalName" value="418212"/>
    <graphics type="RECTANGLE" h="32.994140625" w="32.994140625" x="1471.5941162109375" y="2315.645751953125" fill="#8d5400" width="0" outline="#fefeff" cy:nodeTransparency="1.0" cy:nodeLabelFont="Default-0-14" cy:borderLineType="solid"/>
  </node>
  <node label="424576" id="-1176">
    <att type="real" name="meso_vs_streak_exp" value="-0.21"/>
    <att type="string" name="ProductName" value="solute carrier family 6 member 9"/>
    <att type="string" name="GeneName" value="RCJMB04_8f4"/>
    <att type="real" name="meso_vs_streak_sig" value="0.35"/>
    <att type="real" name="streak_vs_epi_sig" value="0.52"/>
    <att type="real" name="streak_vs_epi_exp" value="-0.18"/>
    <att type="string" name="canonicalName" value="424576"/>
    <graphics type="RECTANGLE" h="25.00006103515625" w="25.0" x="2893.46240234375" y="1027.9959411621094" fill="#727800" width="0" outline="#fefeff" cy:nodeTransparency="1.0" cy:nodeLabelFont="Default-0-14" cy:borderLineType="solid"/>
  </node>
  <node label="424412" id="-1175">
    <att type="string" name="ProductName" value="similar to calcium channel, voltage-dependent,"/>
    <att type="string" name="GeneName" value="CACNA1E"/>
    <att type="string" name="canonicalName" value="424412"/>
    <graphics type="RECTANGLE" h="25.0" w="25.0" x="1744.8529052734375" y="3001.24755859375" fill="#fefeff" width="0" outline="#fefeff" cy:nodeTransparency="1.0" cy:nodeLabelFont="Default-0-14" cy:borderLineType="solid"/>
  </node>
  <node label="417024" id="-1174">
    <att type="real" name="meso_vs_streak_exp" value="-0.21"/>
    <att type="string" name="ProductName" value="similar to MGC80422 protein"/>
    <att type="string" name="GeneName" value="FBXW8"/>
    <att type="real" name="meso_vs_streak_sig" value="0.77"/>
    <att type="real" name="streak_vs_epi_sig" value="0.33"/>
    <att type="real" name="streak_vs_epi_exp" value="0.7"/>
    <att type="string" name="canonicalName" value="417024"/>
    <graphics type="RECTANGLE" h="25.0" w="25.0" x="1219.714599609375" y="323.03668212890625" fill="#b51f00" width="0" outline="#fefeff" cy:nodeTransparency="1.0" cy:nodeLabelFont="Default-0-14" cy:borderLineType="solid"/>
  </node>
  <node label="420774" id="-1173">
    <att type="real" name="meso_vs_streak_exp" value="-0.02"/>
    <att type="string" name="ProductName" value="similar to NEDD4-like ubiquitin ligase 1"/>
    <att type="string" name="GeneName" value="HECW1"/>
    <att type="real" name="meso_vs_streak_sig" value="0.92"/>
    <att type="real" name="streak_vs_epi_sig" value="0.75"/>
    <att type="real" name="streak_vs_epi_exp" value="-0.09"/>
    <att type="string" name="canonicalName" value="420774"/>
    <graphics type="RECTANGLE" h="25.0" w="25.0" x="56.38262176513672" y="1546.7899169921875" fill="#796f00" width="0" outline="#fefeff" cy:nodeTransparency="1.0" cy:nodeLabelFont="Default-0-14" cy:borderLineType="solid"/>
  </node>
  <node label="420887" id="-1172">
    <att type="real" name="meso_vs_streak_exp" value="-0.1"/>
    <att type="string" name="ProductName" value="similar to RP23-217J3.1"/>
    <att type="string" name="GeneName" value="DUSP22"/>
    <att type="real" name="meso_vs_streak_sig" value="0.6"/>
    <att type="real" name="streak_vs_epi_sig" value="0.04"/>
    <att type="real" name="streak_vs_epi_exp" value="0.48"/>
    <att type="string" name="canonicalName" value="420887"/>
    <graphics type="ELLIPSE" h="50.0" w="50.0" x="2376.39501953125" y="677.7293701171875" fill="#a43500" width="0" outline="#fefeff" cy:nodeTransparency="1.0" cy:nodeLabelFont="Default-0-14" cy:borderLineType="solid"/>
  </node>
  <node label="415711" id="-1171">
    <att type="real" name="meso_vs_streak_exp" value="-0.01"/>
    <att type="string" name="ProductName" value="similar to NFATx"/>
    <att type="string" name="GeneName" value="NFATC3"/>
    <att type="real" name="meso_vs_streak_sig" value="0.97"/>
    <att type="real" name="streak_vs_epi_sig" value="0.33"/>
    <att type="real" name="streak_vs_epi_exp" value="-0.15"/>
    <att type="string" name="canonicalName" value="415711"/>
    <graphics type="RECTANGLE" h="25.0" w="25.0" x="897.7582397460938" y="1526.297119140625" fill="#747500" width="0" outline="#fefeff" cy:nodeTransparency="1.0" cy:nodeLabelFont="Default-0-14" cy:borderLineType="solid"/>
  </node>
  <node label="395760" id="-1170">
    <att type="real" name="meso_vs_streak_exp" value="0.01"/>
    <att type="string" name="ProductName" value="solute carrier family 8 (sodiu"/>
    <att type="string" name="GeneName" value="SLC8A1"/>
    <att type="real" name="meso_vs_streak_sig" value="0.94"/>
    <att type="real" name="streak_vs_epi_sig" value="0.31"/>
    <att type="real" name="streak_vs_epi_exp" value="0.15"/>
    <att type="string" name="canonicalName" value="395760"/>
    <graphics type="RECTANGLE" h="25.0" w="25.0" x="1104.474853515625" y="2464.64697265625" fill="#8b5700" width="0" outline="#fefeff" cy:nodeTransparency="1.0" cy:nodeLabelFont="Default-0-14" cy:borderLineType="solid"/>
  </node>
  <node label="419119" id="-1169">
    <att type="real" name="meso_vs_streak_exp" value="0.14"/>
    <att type="string" name="ProductName" value="similar to RP5-977B1.6"/>
    <att type="string" name="GeneName" value="DLGAP4"/>
    <att type="real" name="meso_vs_streak_sig" value="0.24"/>
    <att type="real" name="streak_vs_epi_sig" value="0.29"/>
    <att type="real" name="streak_vs_epi_exp" value="-0.14"/>
    <att type="string" name="canonicalName" value="419119"/>
    <graphics type="RECTANGLE" h="25.0" w="25.0" x="1186.3702392578125" y="2007.9744873046875" fill="#757400" width="0" outline="#fefeff" cy:nodeTransparency="1.0" cy:nodeLabelFont="Default-0-14" cy:borderLineType="solid"/>
  </node>
  <node label="420105" id="-1168">
    <att type="real" name="meso_vs_streak_exp" value="-0.39"/>
    <att type="string" name="ProductName" value="serine/threonine kinase 11"/>
    <att type="string" name="GeneName" value="STK11"/>
    <att type="real" name="meso_vs_streak_sig" value="0.03"/>
    <att type="real" name="streak_vs_epi_sig" value="0.55"/>
    <att type="real" name="streak_vs_epi_exp" value="0.1"/>
    <att type="string" name="canonicalName" value="420105"/>
    <graphics type="RECTANGLE" h="25.0" w="25.0" x="2082.911376953125" y="1217.1612548828125" fill="#875c00" width="0" outline="#fefeff" cy:nodeTransparency="1.0" cy:nodeLabelFont="Default-0-14" cy:borderLineType="solid"/>
  </node>
  <node label="418307" id="-1167">
    <att type="real" name="meso_vs_streak_exp" value="-0.1"/>
    <att type="string" name="ProductName" value="similar to transient receptor potential channel"/>
    <att type="string" name="GeneName" value="TRPV6"/>
    <att type="real" name="meso_vs_streak_sig" value="0.65"/>
    <att type="real" name="streak_vs_epi_sig" value="0.42"/>
    <att type="real" name="streak_vs_epi_exp" value="-0.2"/>
    <att type="string" name="canonicalName" value="418307"/>
    <graphics type="RECTANGLE" h="25.0" w="25.0" x="1449.9588623046875" y="2676.306396484375" fill="#707a00" width="0" outline="#fefeff" cy:nodeTransparency="1.0" cy:nodeLabelFont="Default-0-14" cy:borderLineType="solid"/>
  </node>
  <node label="420249" id="-1166">
    <att type="real" name="meso_vs_streak_exp" value="-0.12"/>
    <att type="string" name="ProductName" value="similar to infertility-related sperm protein"/>
    <att type="string" name="GeneName" value="SPAG1"/>
    <att type="real" name="meso_vs_streak_sig" value="0.29"/>
    <att type="real" name="streak_vs_epi_sig" value="0.42"/>
    <att type="real" name="streak_vs_epi_exp" value="0.11"/>
    <att type="string" name="canonicalName" value="420249"/>
    <graphics type="RECTANGLE" h="25.0" w="25.0" x="893.7152709960938" y="2974.829833984375" fill="#885b00" width="0" outline="#fefeff" cy:nodeTransparency="1.0" cy:nodeLabelFont="Default-0-14" cy:borderLineType="solid"/>
  </node>
  <node label="373892" id="-1165">
    <att type="real" name="meso_vs_streak_exp" value="-0.3"/>
    <att type="string" name="ProductName" value="adducin 3 (gamma)"/>
    <att type="string" name="GeneName" value="ADD3"/>
    <att type="real" name="meso_vs_streak_sig" value="0.08"/>
    <att type="real" name="streak_vs_epi_sig" value="0.08"/>
    <att type="real" name="streak_vs_epi_exp" value="0.32"/>
    <att type="string" name="canonicalName" value="373892"/>
    <graphics type="ELLIPSE" h="48.138671875" w="48.138671875" x="1823.3685302734375" y="3178.134765625" fill="#984500" width="0" outline="#fefeff" cy:nodeTransparency="1.0" cy:nodeLabelFont="Default-0-14" cy:borderLineType="solid"/>
  </node>
  <node label="422569" id="-1164">
    <att type="real" name="meso_vs_streak_exp" value="-0.04"/>
    <att type="string" name="ProductName" value="glycoprotein M6A"/>
    <att type="string" name="GeneName" value="GPM6A"/>
    <att type="real" name="meso_vs_streak_sig" value="0.84"/>
    <att type="real" name="streak_vs_epi_sig" value="0.85"/>
    <att type="real" name="streak_vs_epi_exp" value="0.04"/>
    <att type="string" name="canonicalName" value="422569"/>
    <graphics type="RECTANGLE" h="25.0" w="25.0" x="1765.57421875" y="210.09385681152344" fill="#836200" width="0" outline="#fefeff" cy:nodeTransparency="1.0" cy:nodeLabelFont="Default-0-14" cy:borderLineType="solid"/>
  </node>
  <node label="395590" id="-1163">
    <att type="real" name="meso_vs_streak_exp" value="0.79"/>
    <att type="string" name="ProductName" value="distal-less homeobox 3"/>
    <att type="string" name="GeneName" value="DLX3"/>
    <att type="real" name="meso_vs_streak_sig" value="0.0"/>
    <att type="real" name="streak_vs_epi_sig" value="0.34"/>
    <att type="real" name="streak_vs_epi_exp" value="-0.15"/>
    <att type="string" name="canonicalName" value="395590"/>
    <graphics type="RECTANGLE" h="25.0" w="24.99993896484375" x="1035.4542541503906" y="3043.52001953125" fill="#747500" width="0" outline="#fefeff" cy:nodeTransparency="1.0" cy:nodeLabelFont="Default-0-14" cy:borderLineType="solid"/>
  </node>
  <node label="423890" id="-1162">
    <att type="real" name="meso_vs_streak_exp" value="-0.67"/>
    <att type="string" name="ProductName" value="similar to MGC84792 protein"/>
    <att type="string" name="GeneName" value="DUSP5"/>
    <att type="real" name="meso_vs_streak_sig" value="0.06"/>
    <att type="real" name="streak_vs_epi_sig" value="0.11"/>
    <att type="real" name="streak_vs_epi_exp" value="0.58"/>
    <att type="string" name="canonicalName" value="423890"/>
    <graphics type="RECTANGLE" h="46.3671875" w="46.365234375" x="2157.57958984375" y="895.7607421875" fill="#ac2b00" width="0" outline="#fefeff" cy:nodeTransparency="1.0" cy:nodeLabelFont="Default-0-14" cy:borderLineType="solid"/>
  </node>
  <node label="427274" id="-1161">
    <att type="real" name="meso_vs_streak_exp" value="0.06"/>
    <att type="string" name="ProductName" value="similar to peptidyl-glycine alpha-amidating"/>
    <att type="string" name="GeneName" value="PAM"/>
    <att type="real" name="meso_vs_streak_sig" value="0.66"/>
    <att type="real" name="streak_vs_epi_sig" value="0.17"/>
    <att type="real" name="streak_vs_epi_exp" value="0.19"/>
    <att type="string" name="canonicalName" value="427274"/>
    <graphics type="RECTANGLE" h="41.453125" w="41.453125" x="1929.5335693359375" y="3155.67431640625" fill="#8e5300" width="0" outline="#fefeff" cy:nodeTransparency="1.0" cy:nodeLabelFont="Default-0-14" cy:borderLineType="solid"/>
  </node>
  <node label="420299" id="-1160">
    <att type="real" name="meso_vs_streak_exp" value="0.05"/>
    <att type="string" name="ProductName" value="similar to Rhpn1 protein"/>
    <att type="string" name="GeneName" value="RHPN1"/>
    <att type="real" name="meso_vs_streak_sig" value="0.73"/>
    <att type="real" name="streak_vs_epi_sig" value="0.03"/>
    <att type="real" name="streak_vs_epi_exp" value="0.33"/>
    <att type="string" name="canonicalName" value="420299"/>
    <graphics type="ELLIPSE" h="50.0" w="50.0" x="3126.420654296875" y="2262.759033203125" fill="#994400" width="0" outline="#fefeff" cy:nodeTransparency="1.0" cy:nodeLabelFont="Default-0-14" cy:borderLineType="solid"/>
  </node>
  <node label="396333" id="-1159">
    <att type="real" name="meso_vs_streak_exp" value="-0.18"/>
    <att type="string" name="ProductName" value="protein kinase (cAMP-dependent, catalytic)"/>
    <att type="string" name="GeneName" value="PKIA"/>
    <att type="real" name="meso_vs_streak_sig" value="0.26"/>
    <att type="real" name="streak_vs_epi_sig" value="0.37"/>
    <att type="real" name="streak_vs_epi_exp" value="0.16"/>
    <att type="string" name="canonicalName" value="396333"/>
    <graphics type="RECTANGLE" h="25.0" w="25.0" x="352.0323791503906" y="1232.4935302734375" fill="#8c5600" width="0" outline="#fefeff" cy:nodeTransparency="1.0" cy:nodeLabelFont="Default-0-14" cy:borderLineType="solid"/>
  </node>
  <node label="427980" id="-1158">
    <att type="string" name="ProductName" value="similar to Potassium voltage-gated channel"/>
    <att type="string" name="GeneName" value="KCNE1"/>
    <att type="string" name="canonicalName" value="427980"/>
    <graphics type="RECTANGLE" h="25.0" w="25.0" x="656.8681030273438" y="2773.287841796875" fill="#fefeff" width="0" outline="#fefeff" cy:nodeTransparency="1.0" cy:nodeLabelFont="Default-0-14" cy:borderLineType="solid"/>
  </node>
  <node label="417020" id="-1157">
    <att type="real" name="meso_vs_streak_exp" value="-0.32"/>
    <att type="string" name="ProductName" value="similar to heavy neurofilament protein"/>
    <att type="string" name="GeneName" value="NEFH"/>
    <att type="real" name="meso_vs_streak_sig" value="0.09"/>
    <att type="real" name="streak_vs_epi_sig" value="0.55"/>
    <att type="real" name="streak_vs_epi_exp" value="0.13"/>
    <att type="string" name="canonicalName" value="417020"/>
    <graphics type="RECTANGLE" h="25.0" w="25.0" x="444.2549743652344" y="1335.108642578125" fill="#895900" width="0" outline="#fefeff" cy:nodeTransparency="1.0" cy:nodeLabelFont="Default-0-14" cy:borderLineType="solid"/>
  </node>
  <node label="418978" id="-1156">
    <att type="real" name="meso_vs_streak_exp" value="-0.05"/>
    <att type="string" name="ProductName" value="similar to spinal cord-derived growth factor-B"/>
    <att type="string" name="GeneName" value="PDGFD"/>
    <att type="real" name="meso_vs_streak_sig" value="0.84"/>
    <att type="real" name="streak_vs_epi_sig" value="0.84"/>
    <att type="real" name="streak_vs_epi_exp" value="-0.07"/>
    <att type="string" name="canonicalName" value="418978"/>
    <graphics type="RECTANGLE" h="25.0" w="25.0" x="2380.06884765625" y="2237.11279296875" fill="#7a6d00" width="0" outline="#fefeff" cy:nodeTransparency="1.0" cy:nodeLabelFont="Default-0-14" cy:borderLineType="solid"/>
  </node>
  <node label="776609" id="-1155">
    <att type="string" name="ProductName" value="similar to putative CD163 antigen"/>
    <att type="string" name="GeneName" value="LOC776609"/>
    <att type="string" name="canonicalName" value="776609"/>
    <graphics type="RECTANGLE" h="25.0" w="25.0" x="1795.0081787109375" y="2931.52197265625" fill="#fefeff" width="0" outline="#fefeff" cy:nodeTransparency="1.0" cy:nodeLabelFont="Default-0-14" cy:borderLineType="solid"/>
  </node>
  <node label="423501" id="-1154">
    <att type="real" name="meso_vs_streak_exp" value="-0.05"/>
    <att type="string" name="ProductName" value="nudix (nucleoside diphosphate linked moiety"/>
    <att type="string" name="GeneName" value="NUDT14"/>
    <att type="real" name="meso_vs_streak_sig" value="0.8"/>
    <att type="real" name="streak_vs_epi_sig" value="0.04"/>
    <att type="real" name="streak_vs_epi_exp" value="-0.46"/>
    <att type="string" name="canonicalName" value="423501"/>
    <graphics type="ELLIPSE" h="50.0" w="50.0" x="2896.044189453125" y="712.0100708007812" fill="#5c9500" width="0" outline="#fefeff" cy:nodeTransparency="1.0" cy:nodeLabelFont="Default-0-14" cy:borderLineType="solid"/>
  </node>
  <node label="429155" id="-1153">
    <att type="real" name="meso_vs_streak_exp" value="0.07"/>
    <att type="string" name="ProductName" value="similar to PXR2a"/>
    <att type="string" name="GeneName" value="PEX5L"/>
    <att type="real" name="meso_vs_streak_sig" value="0.58"/>
    <att type="real" name="streak_vs_epi_sig" value="0.91"/>
    <att type="real" name="streak_vs_epi_exp" value="-0.02"/>
    <att type="string" name="canonicalName" value="429155"/>
    <graphics type="RECTANGLE" h="25.0" w="25.0" x="2940.158935546875" y="759.8380126953125" fill="#7e6800" width="0" outline="#fefeff" cy:nodeTransparency="1.0" cy:nodeLabelFont="Default-0-14" cy:borderLineType="solid"/>
  </node>
  <node label="422489" id="-1152">
    <att type="real" name="meso_vs_streak_exp" value="-0.44"/>
    <att type="string" name="ProductName" value="integrator complex subunit 10"/>
    <att type="string" name="GeneName" value="RCJMB04_4p16"/>
    <att type="real" name="meso_vs_streak_sig" value="0.07"/>
    <att type="real" name="streak_vs_epi_sig" value="0.05"/>
    <att type="real" name="streak_vs_epi_exp" value="0.54"/>
    <att type="string" name="canonicalName" value="422489"/>
    <graphics type="ELLIPSE" h="50.0" w="50.0" x="340.2326354980469" y="2100.322509765625" fill="#a92f00" width="0" outline="#fefeff" cy:nodeTransparency="1.0" cy:nodeLabelFont="Default-0-14" cy:borderLineType="solid"/>
  </node>
  <node label="428543" id="-1151">
    <att type="string" name="ProductName" value="similar to EGF-containing fibulin-like"/>
    <att type="string" name="GeneName" value="EFEMP1"/>
    <att type="string" name="canonicalName" value="428543"/>
    <graphics type="RECTANGLE" h="25.0" w="25.0" x="2622.131591796875" y="450.6427917480469" fill="#fefeff" width="0" outline="#fefeff" cy:nodeTransparency="1.0" cy:nodeLabelFont="Default-0-14" cy:borderLineType="solid"/>
  </node>
  <node label="414890" id="-1150">
    <att type="real" name="meso_vs_streak_exp" value="-0.28"/>
    <att type="string" name="ProductName" value="similar to gamma-aminobutyric acid A receptor"/>
    <att type="string" name="GeneName" value="GABRB2"/>
    <att type="real" name="meso_vs_streak_sig" value="0.03"/>
    <att type="real" name="streak_vs_epi_sig" value="0.04"/>
    <att type="real" name="streak_vs_epi_exp" value="-0.3"/>
    <att type="string" name="canonicalName" value="414890"/>
    <graphics type="ELLIPSE" h="50.0" w="50.0" x="1460.651123046875" y="3123.43798828125" fill="#698500" width="0" outline="#fefeff" cy:nodeTransparency="1.0" cy:nodeLabelFont="Default-0-14" cy:borderLineType="solid"/>
  </node>
  <node label="419207" id="-1149">
    <att type="real" name="meso_vs_streak_exp" value="0.16"/>
    <att type="string" name="ProductName" value="similar to protein kinase C binding protein 1"/>
    <att type="string" name="GeneName" value="ZMYND8"/>
    <att type="real" name="meso_vs_streak_sig" value="0.38"/>
    <att type="real" name="streak_vs_epi_sig" value="0.94"/>
    <att type="real" name="streak_vs_epi_exp" value="0.02"/>
    <att type="string" name="canonicalName" value="419207"/>
    <graphics type="RECTANGLE" h="25.0" w="25.0" x="624.6369018554688" y="1170.9376220703125" fill="#816400" width="0" outline="#fefeff" cy:nodeTransparency="1.0" cy:nodeLabelFont="Default-0-14" cy:borderLineType="solid"/>
  </node>
  <node label="426292" id="-1148">
    <att type="real" name="meso_vs_streak_exp" value="-0.03"/>
    <att type="string" name="ProductName" value="hypothetical protein"/>
    <att type="string" name="GeneName" value="MAPK15"/>
    <att type="real" name="meso_vs_streak_sig" value="0.88"/>
    <att type="real" name="streak_vs_epi_sig" value="0.93"/>
    <att type="real" name="streak_vs_epi_exp" value="0.02"/>
    <att type="string" name="canonicalName" value="426292"/>
    <graphics type="RECTANGLE" h="25.0" w="25.0" x="2296.822021484375" y="1183.4698486328125" fill="#816400" width="0" outline="#fefeff" cy:nodeTransparency="1.0" cy:nodeLabelFont="Default-0-14" cy:borderLineType="solid"/>
  </node>
  <node label="768940" id="-1147">
    <att type="string" name="ProductName" value="similar to canarigranin"/>
    <att type="string" name="GeneName" value="NRGN"/>
    <att type="string" name="canonicalName" value="768940"/>
    <graphics type="RECTANGLE" h="25.0" w="25.0" x="1201.375244140625" y="2648.40185546875" fill="#fefeff" width="0" outline="#fefeff" cy:nodeTransparency="1.0" cy:nodeLabelFont="Default-0-14" cy:borderLineType="solid"/>
  </node>
  <node label="396433" id="-1146">
    <att type="real" name="meso_vs_streak_exp" value="0.32"/>
    <att type="string" name="ProductName" value="troponin T type 2, cardiac"/>
    <att type="string" name="GeneName" value="TNNT2"/>
    <att type="real" name="meso_vs_streak_sig" value="0.03"/>
    <att type="real" name="streak_vs_epi_sig" value="0.07"/>
    <att type="real" name="streak_vs_epi_exp" value="-0.25"/>
    <att type="string" name="canonicalName" value="396433"/>
    <graphics type="ELLIPSE" h="48.73046875" w="48.728515625" x="2889.316162109375" y="1925.0557861328125" fill="#6c8000" width="0" outline="#fefeff" cy:nodeTransparency="1.0" cy:nodeLabelFont="Default-0-14" cy:borderLineType="solid"/>
  </node>
  <node label="417019" id="-1145">
    <att type="real" name="meso_vs_streak_exp" value="-0.04"/>
    <att type="string" name="ProductName" value="THO complex 5"/>
    <att type="string" name="GeneName" value="THOC5"/>
    <att type="real" name="meso_vs_streak_sig" value="0.84"/>
    <att type="real" name="streak_vs_epi_sig" value="0.99"/>
    <att type="real" name="streak_vs_epi_exp" value="0.0"/>
    <att type="string" name="canonicalName" value="417019"/>
    <graphics type="RECTANGLE" h="25.0" w="25.0" x="2402.641357421875" y="2841.845947265625" fill="#7f6600" width="0" outline="#fefeff" cy:nodeTransparency="1.0" cy:nodeLabelFont="Default-0-14" cy:borderLineType="solid"/>
  </node>
  <node label="771271" id="-1144">
    <att type="real" name="meso_vs_streak_exp" value="0.05"/>
    <att type="string" name="ProductName" value="similar to Potassium voltage-gated channel,"/>
    <att type="string" name="GeneName" value="KCNE4"/>
    <att type="real" name="meso_vs_streak_sig" value="0.8"/>
    <att type="real" name="streak_vs_epi_sig" value="0.4"/>
    <att type="real" name="streak_vs_epi_exp" value="0.11"/>
    <att type="string" name="canonicalName" value="771271"/>
    <graphics type="RECTANGLE" h="25.0" w="25.0" x="976.8846435546875" y="3020.023193359375" fill="#885b00" width="0" outline="#fefeff" cy:nodeTransparency="1.0" cy:nodeLabelFont="Default-0-14" cy:borderLineType="solid"/>
  </node>
  <node label="420968" id="-1143">
    <att type="real" name="meso_vs_streak_exp" value="0.01"/>
    <att type="string" name="ProductName" value="hypothetical protein"/>
    <att type="string" name="GeneName" value="CHMP5"/>
    <att type="real" name="meso_vs_streak_sig" value="0.93"/>
    <att type="real" name="streak_vs_epi_sig" value="0.94"/>
    <att type="real" name="streak_vs_epi_exp" value="0.01"/>
    <att type="string" name="canonicalName" value="420968"/>
    <graphics type="RECTANGLE" h="25.0" w="25.0" x="572.7705078125" y="863.74365234375" fill="#806500" width="0" outline="#fefeff" cy:nodeTransparency="1.0" cy:nodeLabelFont="Default-0-14" cy:borderLineType="solid"/>
  </node>
  <node label="419850" id="-1142">
    <att type="real" name="meso_vs_streak_exp" value="-0.2"/>
    <att type="string" name="ProductName" value="similar to"/>
    <att type="string" name="GeneName" value="PFKFB2"/>
    <att type="real" name="meso_vs_streak_sig" value="0.12"/>
    <att type="real" name="streak_vs_epi_sig" value="0.54"/>
    <att type="real" name="streak_vs_epi_exp" value="-0.09"/>
    <att type="string" name="canonicalName" value="419850"/>
    <graphics type="RECTANGLE" h="25.0" w="25.0" x="1107.88232421875" y="1480.3564453125" fill="#796f00" width="0" outline="#fefeff" cy:nodeTransparency="1.0" cy:nodeLabelFont="Default-0-14" cy:borderLineType="solid"/>
  </node>
  <node label="417679" id="-1141">
    <att type="real" name="meso_vs_streak_exp" value="-0.08"/>
    <att type="string" name="ProductName" value="hypothetical protein"/>
    <att type="string" name="GeneName" value="MED31"/>
    <att type="real" name="meso_vs_streak_sig" value="0.48"/>
    <att type="real" name="streak_vs_epi_sig" value="0.26"/>
    <att type="real" name="streak_vs_epi_exp" value="0.14"/>
    <att type="string" name="canonicalName" value="417679"/>
    <graphics type="RECTANGLE" h="25.0" w="25.0" x="879.7842407226562" y="1561.45361328125" fill="#8a5800" width="0" outline="#fefeff" cy:nodeTransparency="1.0" cy:nodeLabelFont="Default-0-14" cy:borderLineType="solid"/>
  </node>
  <node label="430939" id="-1140">
    <att type="real" name="meso_vs_streak_exp" value="-0.08"/>
    <att type="string" name="ProductName" value="similar to SH3-domain binding protein 1"/>
    <att type="string" name="GeneName" value="SH3BP1"/>
    <att type="real" name="meso_vs_streak_sig" value="0.73"/>
    <att type="real" name="streak_vs_epi_sig" value="0.29"/>
    <att type="real" name="streak_vs_epi_exp" value="-0.27"/>
    <att type="string" name="canonicalName" value="430939"/>
    <graphics type="RECTANGLE" h="25.0" w="25.0" x="2443.847900390625" y="2121.787109375" fill="#6b8200" width="0" outline="#fefeff" cy:nodeTransparency="1.0" cy:nodeLabelFont="Default-0-14" cy:borderLineType="solid"/>
  </node>
  <node label="419514" id="-1139">
    <att type="real" name="meso_vs_streak_exp" value="0.01"/>
    <att type="string" name="ProductName" value="glucosamine-fructose-6-phosphate"/>
    <att type="string" name="GeneName" value="RCJMB04_26h2"/>
    <att type="real" name="meso_vs_streak_sig" value="0.97"/>
    <att type="real" name="streak_vs_epi_sig" value="0.71"/>
    <att type="real" name="streak_vs_epi_exp" value="-0.09"/>
    <att type="string" name="canonicalName" value="419514"/>
    <graphics type="RECTANGLE" h="25.0" w="25.0" x="625.1443481445312" y="953.0802612304688" fill="#796f00" width="0" outline="#fefeff" cy:nodeTransparency="1.0" cy:nodeLabelFont="Default-0-14" cy:borderLineType="solid"/>
  </node>
  <node label="395186" id="-1138">
    <att type="real" name="meso_vs_streak_exp" value="-1.05"/>
    <att type="string" name="ProductName" value="interleukin 17 receptor D"/>
    <att type="string" name="GeneName" value="IL17RD"/>
    <att type="real" name="meso_vs_streak_sig" value="0.0"/>
    <att type="real" name="streak_vs_epi_sig" value="0.0"/>
    <att type="real" name="streak_vs_epi_exp" value="0.91"/>
    <att type="string" name="canonicalName" value="395186"/>
    <graphics type="ELLIPSE" h="50.0" w="50.0" x="3026.450927734375" y="1862.7767333984375" fill="#c50900" width="0" outline="#fefeff" cy:nodeTransparency="1.0" cy:nodeLabelFont="Default-0-14" cy:borderLineType="solid"/>
  </node>
  <node label="428435" id="-1137">
    <att type="real" name="meso_vs_streak_exp" value="-0.41"/>
    <att type="string" name="ProductName" value="similar to cAMP responsive element binding"/>
    <att type="string" name="GeneName" value="CREB5"/>
    <att type="real" name="meso_vs_streak_sig" value="0.05"/>
    <att type="real" name="streak_vs_epi_sig" value="0.58"/>
    <att type="real" name="streak_vs_epi_exp" value="0.12"/>
    <att type="string" name="canonicalName" value="428435"/>
    <graphics type="RECTANGLE" h="25.0" w="25.0" x="1613.9501953125" y="637.6358642578125" fill="#895a00" width="0" outline="#fefeff" cy:nodeTransparency="1.0" cy:nodeLabelFont="Default-0-14" cy:borderLineType="solid"/>
  </node>
  <node label="418344" id="-1136">
    <att type="string" name="ProductName" value="similar to Cdc42 GTPase-activating protein"/>
    <att type="string" name="GeneName" value="LOC418344"/>
    <att type="string" name="canonicalName" value="418344"/>
    <graphics type="RECTANGLE" h="25.0" w="25.0" x="2625.26904296875" y="1551.0640869140625" fill="#fefeff" width="0" outline="#fefeff" cy:nodeTransparency="1.0" cy:nodeLabelFont="Default-0-14" cy:borderLineType="solid"/>
  </node>
  <node label="429021" id="-1135">
    <att type="real" name="meso_vs_streak_exp" value="-0.28"/>
    <att type="string" name="ProductName" value="chimerin (chimaerin) 1"/>
    <att type="string" name="GeneName" value="RCJMB04_8d19"/>
    <att type="real" name="meso_vs_streak_sig" value="0.1"/>
    <att type="real" name="streak_vs_epi_sig" value="0.32"/>
    <att type="real" name="streak_vs_epi_exp" value="0.18"/>
    <att type="string" name="canonicalName" value="429021"/>
    <graphics type="RECTANGLE" h="25.0" w="25.0" x="2585.774658203125" y="1456.7677001953125" fill="#8d5400" width="0" outline="#fefeff" cy:nodeTransparency="1.0" cy:nodeLabelFont="Default-0-14" cy:borderLineType="solid"/>
  </node>
  <node label="420815" id="-1134">
    <att type="real" name="meso_vs_streak_exp" value="-0.18"/>
    <att type="string" name="ProductName" value="similar to transcription factor"/>
    <att type="string" name="GeneName" value="NFATC1"/>
    <att type="real" name="meso_vs_streak_sig" value="0.36"/>
    <att type="real" name="streak_vs_epi_sig" value="0.62"/>
    <att type="real" name="streak_vs_epi_exp" value="0.12"/>
    <att type="string" name="canonicalName" value="420815"/>
    <graphics type="RECTANGLE" h="25.0" w="25.0" x="1098.9473876953125" y="1520.9520263671875" fill="#895a00" width="0" outline="#fefeff" cy:nodeTransparency="1.0" cy:nodeLabelFont="Default-0-14" cy:borderLineType="solid"/>
  </node>
  <node label="421815" id="-1133">
    <att type="real" name="meso_vs_streak_exp" value="-0.22"/>
    <att type="string" name="ProductName" value="hypothetical protein"/>
    <att type="string" name="GeneName" value="GABRR2"/>
    <att type="real" name="meso_vs_streak_sig" value="0.65"/>
    <att type="real" name="streak_vs_epi_sig" value="0.35"/>
    <att type="real" name="streak_vs_epi_exp" value="0.49"/>
    <att type="string" name="canonicalName" value="421815"/>
    <graphics type="RECTANGLE" h="25.0" w="25.0" x="2610.00390625" y="977.9154052734375" fill="#a53400" width="0" outline="#fefeff" cy:nodeTransparency="1.0" cy:nodeLabelFont="Default-0-14" cy:borderLineType="solid"/>
  </node>
  <node label="428632" id="-1132">
    <att type="string" name="ProductName" value="similar to GABA rho subunit"/>
    <att type="string" name="GeneName" value="GABRR1"/>
    <att type="string" name="canonicalName" value="428632"/>
    <graphics type="RECTANGLE" h="25.0" w="25.0" x="2520.61376953125" y="1063.6676025390625" fill="#fefeff" width="0" outline="#fefeff" cy:nodeTransparency="1.0" cy:nodeLabelFont="Default-0-14" cy:borderLineType="solid"/>
  </node>
  <node label="374244" id="-1131">
    <att type="real" name="meso_vs_streak_exp" value="0.05"/>
    <att type="string" name="ProductName" value="similar to adenosine triphosphatase isoform 2"/>
    <att type="string" name="GeneName" value="ATP2B1"/>
    <att type="real" name="meso_vs_streak_sig" value="0.82"/>
    <att type="real" name="streak_vs_epi_sig" value="0.38"/>
    <att type="real" name="streak_vs_epi_exp" value="0.21"/>
    <att type="string" name="canonicalName" value="374244"/>
    <graphics type="RECTANGLE" h="25.0" w="25.0" x="1782.9749755859375" y="2688.329833984375" fill="#905100" width="0" outline="#fefeff" cy:nodeTransparency="1.0" cy:nodeLabelFont="Default-0-14" cy:borderLineType="solid"/>
  </node>
  <node label="421395" id="-1130">
    <att type="string" name="ProductName" value="similar to Metastasis associated 1 family,"/>
    <att type="string" name="GeneName" value="MTA3"/>
    <att type="string" name="canonicalName" value="421395"/>
    <graphics type="RECTANGLE" h="25.0" w="25.0" x="3189.5693359375" y="2210.861572265625" fill="#fefeff" width="0" outline="#fefeff" cy:nodeTransparency="1.0" cy:nodeLabelFont="Default-0-14" cy:borderLineType="solid"/>
  </node>
  <node label="417089" id="-1129">
    <att type="real" name="meso_vs_streak_exp" value="0.07"/>
    <att type="string" name="ProductName" value="similar to KIAA0351"/>
    <att type="string" name="GeneName" value="RALGPS1"/>
    <att type="real" name="meso_vs_streak_sig" value="0.55"/>
    <att type="real" name="streak_vs_epi_sig" value="0.08"/>
    <att type="real" name="streak_vs_epi_exp" value="-0.22"/>
    <att type="string" name="canonicalName" value="417089"/>
    <graphics type="ELLIPSE" h="48.138671875" w="48.138671875" x="2365.919189453125" y="2766.53857421875" fill="#6f7c00" width="0" outline="#fefeff" cy:nodeTransparency="1.0" cy:nodeLabelFont="Default-0-14" cy:borderLineType="solid"/>
  </node>
  <node label="395963" id="-1128">
    <att type="real" name="meso_vs_streak_exp" value="-0.03"/>
    <att type="string" name="ProductName" value="calpain 2, (m/II) large subunit"/>
    <att type="string" name="GeneName" value="CAPN2"/>
    <att type="real" name="meso_vs_streak_sig" value="0.82"/>
    <att type="real" name="streak_vs_epi_sig" value="0.88"/>
    <att type="real" name="streak_vs_epi_exp" value="0.02"/>
    <att type="string" name="canonicalName" value="395963"/>
    <graphics type="RECTANGLE" h="25.0" w="24.99993896484375" x="1015.3562316894531" y="2055.296875" fill="#816400" width="0" outline="#fefeff" cy:nodeTransparency="1.0" cy:nodeLabelFont="Default-0-14" cy:borderLineType="solid"/>
  </node>
  <node label="423030" id="-1127">
    <att type="real" name="meso_vs_streak_exp" value="0.02"/>
    <att type="string" name="ProductName" value="similar to Parvin, alpha"/>
    <att type="string" name="GeneName" value="PARVA"/>
    <att type="real" name="meso_vs_streak_sig" value="0.87"/>
    <att type="real" name="streak_vs_epi_sig" value="0.87"/>
    <att type="real" name="streak_vs_epi_exp" value="-0.03"/>
    <att type="string" name="canonicalName" value="423030"/>
    <graphics type="RECTANGLE" h="25.0" w="25.0" x="2276.1201171875" y="1939.0660400390625" fill="#7d6900" width="0" outline="#fefeff" cy:nodeTransparency="1.0" cy:nodeLabelFont="Default-0-14" cy:borderLineType="solid"/>
  </node>
  <node label="395356" id="-1126">
    <att type="real" name="meso_vs_streak_exp" value="-0.08"/>
    <att type="string" name="ProductName" value="multiple inositol polyphosphate histidine"/>
    <att type="string" name="GeneName" value="MINPP1"/>
    <att type="real" name="meso_vs_streak_sig" value="0.7"/>
    <att type="real" name="streak_vs_epi_sig" value="0.97"/>
    <att type="real" name="streak_vs_epi_exp" value="-0.01"/>
    <att type="string" name="canonicalName" value="395356"/>
    <graphics type="RECTANGLE" h="25.0" w="25.0" x="1515.8199462890625" y="2463.13818359375" fill="#7f6700" width="0" outline="#fefeff" cy:nodeTransparency="1.0" cy:nodeLabelFont="Default-0-14" cy:borderLineType="solid"/>
  </node>
  <node label="420500" id="-1125">
    <att type="real" name="meso_vs_streak_exp" value="-0.1"/>
    <att type="string" name="ProductName" value="similar to KIAA1424 protein"/>
    <att type="string" name="GeneName" value="ARHGAP21"/>
    <att type="real" name="meso_vs_streak_sig" value="0.44"/>
    <att type="real" name="streak_vs_epi_sig" value="0.15"/>
    <att type="real" name="streak_vs_epi_exp" value="-0.2"/>
    <att type="string" name="canonicalName" value="420500"/>
    <graphics type="RECTANGLE" h="44.00390625" w="44.00390625" x="785.2903442382812" y="1427.350341796875" fill="#707a00" width="0" outline="#fefeff" cy:nodeTransparency="1.0" cy:nodeLabelFont="Default-0-14" cy:borderLineType="solid"/>
  </node>
  <node label="424330" id="-1124">
    <att type="real" name="meso_vs_streak_exp" value="0.32"/>
    <att type="string" name="ProductName" value="similar to TPR domain, ankyrin-repeat and"/>
    <att type="string" name="GeneName" value="TANC1"/>
    <att type="real" name="meso_vs_streak_sig" value="0.04"/>
    <att type="real" name="streak_vs_epi_sig" value="0.92"/>
    <att type="real" name="streak_vs_epi_exp" value="-0.02"/>
    <att type="string" name="canonicalName" value="424330"/>
    <graphics type="RECTANGLE" h="25.0" w="25.0" x="1323.8917236328125" y="2267.606689453125" fill="#7e6800" width="0" outline="#fefeff" cy:nodeTransparency="1.0" cy:nodeLabelFont="Default-0-14" cy:borderLineType="solid"/>
  </node>
  <node label="416271" id="-1123">
    <att type="real" name="meso_vs_streak_exp" value="-0.43"/>
    <att type="string" name="ProductName" value="hypothetical protein"/>
    <att type="string" name="GeneName" value="MYOZ3"/>
    <att type="real" name="meso_vs_streak_sig" value="0.01"/>
    <att type="real" name="streak_vs_epi_sig" value="0.12"/>
    <att type="real" name="streak_vs_epi_exp" value="0.22"/>
    <att type="string" name="canonicalName" value="416271"/>
    <graphics type="RECTANGLE" h="45.77734375" w="45.775390625" x="912.736572265625" y="2602.35888671875" fill="#905000" width="0" outline="#fefeff" cy:nodeTransparency="1.0" cy:nodeLabelFont="Default-0-14" cy:borderLineType="solid"/>
  </node>
  <node label="428917" id="-1122">
    <att type="real" name="meso_vs_streak_exp" value="0.0"/>
    <att type="string" name="ProductName" value="similar to APEG precursor protein"/>
    <att type="string" name="GeneName" value="AKAP5"/>
    <att type="real" name="meso_vs_streak_sig" value="0.99"/>
    <att type="real" name="streak_vs_epi_sig" value="0.36"/>
    <att type="real" name="streak_vs_epi_exp" value="0.24"/>
    <att type="string" name="canonicalName" value="428917"/>
    <graphics type="RECTANGLE" h="25.0" w="25.0" x="493.4523010253906" y="2215.746826171875" fill="#924e00" width="0" outline="#fefeff" cy:nodeTransparency="1.0" cy:nodeLabelFont="Default-0-14" cy:borderLineType="solid"/>
  </node>
  <node label="417485" id="-1121">
    <att type="real" name="meso_vs_streak_exp" value="0.2"/>
    <att type="string" name="ProductName" value="neutrophil cytosolic factor 1"/>
    <att type="string" name="GeneName" value="RCJMB04_3f13"/>
    <att type="real" name="meso_vs_streak_sig" value="0.16"/>
    <att type="real" name="streak_vs_epi_sig" value="0.08"/>
    <att type="real" name="streak_vs_epi_exp" value="-0.29"/>
    <att type="string" name="canonicalName" value="417485"/>
    <graphics type="ELLIPSE" h="48.138671875" w="48.138671875" x="1867.7490234375" y="2469.17919921875" fill="#698400" width="0" outline="#fefeff" cy:nodeTransparency="1.0" cy:nodeLabelFont="Default-0-14" cy:borderLineType="solid"/>
  </node>
  <node label="428857" id="-1120">
    <att type="real" name="meso_vs_streak_exp" value="-0.91"/>
    <att type="string" name="ProductName" value="fibroblast growth factor 4"/>
    <att type="string" name="GeneName" value="FGF4"/>
    <att type="real" name="meso_vs_streak_sig" value="0.02"/>
    <att type="real" name="streak_vs_epi_sig" value="0.03"/>
    <att type="real" name="streak_vs_epi_exp" value="0.83"/>
    <att type="string" name="canonicalName" value="428857"/>
    <graphics type="ELLIPSE" h="50.0" w="50.0" x="2445.755615234375" y="2162.870849609375" fill="#bf1100" width="0" outline="#fefeff" cy:nodeTransparency="1.0" cy:nodeLabelFont="Default-0-14" cy:borderLineType="solid"/>
  </node>
  <node label="396267" id="-1119">
    <att type="real" name="meso_vs_streak_exp" value="-1.27"/>
    <att type="string" name="ProductName" value="fibroblast growth factor 3"/>
    <att type="string" name="GeneName" value="FGF3"/>
    <att type="real" name="meso_vs_streak_sig" value="0.0"/>
    <att type="real" name="streak_vs_epi_sig" value="0.0"/>
    <att type="real" name="streak_vs_epi_exp" value="1.54"/>
    <att type="string" name="canonicalName" value="396267"/>
    <graphics type="ELLIPSE" h="50.0" w="50.0" x="2474.960693359375" y="2179.86083984375" fill="#cc0000" width="0" outline="#fefeff" cy:nodeTransparency="1.0" cy:nodeLabelFont="Default-0-14" cy:borderLineType="solid"/>
  </node>
  <node label="419701" id="-1118">
    <att type="real" name="meso_vs_streak_exp" value="0.13"/>
    <att type="string" name="ProductName" value="similar to Hydroxymethylbilane synthase"/>
    <att type="string" name="GeneName" value="HMBS"/>
    <att type="real" name="meso_vs_streak_sig" value="0.6"/>
    <att type="real" name="streak_vs_epi_sig" value="0.67"/>
    <att type="real" name="streak_vs_epi_exp" value="0.12"/>
    <att type="string" name="canonicalName" value="419701"/>
    <graphics type="RECTANGLE" h="25.0" w="25.0" x="2775.090087890625" y="509.66455078125" fill="#895a00" width="0" outline="#fefeff" cy:nodeTransparency="1.0" cy:nodeLabelFont="Default-0-14" cy:borderLineType="solid"/>
  </node>
  <node label="419521" id="-1117">
    <att type="real" name="meso_vs_streak_exp" value="-0.08"/>
    <att type="string" name="ProductName" value="Ras association domain family 2"/>
    <att type="string" name="GeneName" value="RCJMB04_1l12"/>
    <att type="real" name="meso_vs_streak_sig" value="0.64"/>
    <att type="real" name="streak_vs_epi_sig" value="0.77"/>
    <att type="real" name="streak_vs_epi_exp" value="0.06"/>
    <att type="string" name="canonicalName" value="419521"/>
    <graphics type="RECTANGLE" h="25.0" w="25.0" x="1038.4979248046875" y="1163.679443359375" fill="#846000" width="0" outline="#fefeff" cy:nodeTransparency="1.0" cy:nodeLabelFont="Default-0-14" cy:borderLineType="solid"/>
  </node>
  <node label="422065" id="-1116">
    <att type="real" name="meso_vs_streak_exp" value="0.07"/>
    <att type="string" name="ProductName" value="hypothetical protein"/>
    <att type="string" name="GeneName" value="LOC422065"/>
    <att type="real" name="meso_vs_streak_sig" value="0.64"/>
    <att type="real" name="streak_vs_epi_sig" value="0.94"/>
    <att type="real" name="streak_vs_epi_exp" value="0.02"/>
    <att type="string" name="canonicalName" value="422065"/>
    <graphics type="RECTANGLE" h="25.0" w="25.0" x="3275.412353515625" y="1941.8372802734375" fill="#816400" width="0" outline="#fefeff" cy:nodeTransparency="1.0" cy:nodeLabelFont="Default-0-14" cy:borderLineType="solid"/>
  </node>
  <node label="427991" id="-1115">
    <att type="real" name="meso_vs_streak_exp" value="0.0"/>
    <att type="string" name="ProductName" value="membrane transport protein XK"/>
    <att type="string" name="GeneName" value="XK"/>
    <att type="real" name="meso_vs_streak_sig" value="1.0"/>
    <att type="real" name="streak_vs_epi_sig" value="0.66"/>
    <att type="real" name="streak_vs_epi_exp" value="-0.1"/>
    <att type="string" name="canonicalName" value="427991"/>
    <graphics type="RECTANGLE" h="24.99993896484375" w="25.0" x="2654.879638671875" y="1020.5587463378906" fill="#787000" width="0" outline="#fefeff" cy:nodeTransparency="1.0" cy:nodeLabelFont="Default-0-14" cy:borderLineType="solid"/>
  </node>
  <node label="416798" id="-1114">
    <att type="real" name="meso_vs_streak_exp" value="-0.47"/>
    <att type="string" name="ProductName" value="E1A binding protein p400"/>
    <att type="string" name="GeneName" value="RCJMB04_19e8"/>
    <att type="real" name="meso_vs_streak_sig" value="0.03"/>
    <att type="real" name="streak_vs_epi_sig" value="0.5"/>
    <att type="real" name="streak_vs_epi_exp" value="-0.14"/>
    <att type="string" name="canonicalName" value="416798"/>
    <graphics type="RECTANGLE" h="25.0" w="25.0" x="1358.596923828125" y="554.555419921875" fill="#757400" width="0" outline="#fefeff" cy:nodeTransparency="1.0" cy:nodeLabelFont="Default-0-14" cy:borderLineType="solid"/>
  </node>
  <node label="396290" id="-1113">
    <att type="real" name="meso_vs_streak_exp" value="0.12"/>
    <att type="string" name="ProductName" value="gamma-aminobutyric acid (GABA) A receptor, beta"/>
    <att type="string" name="GeneName" value="GABRB3"/>
    <att type="real" name="meso_vs_streak_sig" value="0.36"/>
    <att type="real" name="streak_vs_epi_sig" value="0.15"/>
    <att type="real" name="streak_vs_epi_exp" value="-0.21"/>
    <att type="string" name="canonicalName" value="396290"/>
    <graphics type="RECTANGLE" h="44.00390625" w="44.00390625" x="1743.53857421875" y="2643.1728515625" fill="#6f7b00" width="0" outline="#fefeff" cy:nodeTransparency="1.0" cy:nodeLabelFont="Default-0-14" cy:borderLineType="solid"/>
  </node>
  <node label="395091" id="-1112">
    <att type="string" name="ProductName" value="phosphodiesterase 6G, cGMP-specific, rod, gamma"/>
    <att type="string" name="GeneName" value="PDE6G"/>
    <att type="string" name="canonicalName" value="395091"/>
    <graphics type="RECTANGLE" h="25.0" w="25.0" x="1011.87841796875" y="1865.4564208984375" fill="#fefeff" width="0" outline="#fefeff" cy:nodeTransparency="1.0" cy:nodeLabelFont="Default-0-14" cy:borderLineType="solid"/>
  </node>
  <node label="427643" id="-1111">
    <att type="real" name="meso_vs_streak_exp" value="-0.14"/>
    <att type="string" name="ProductName" value="sprouty homolog 4 (Drosophila)"/>
    <att type="string" name="GeneName" value="SPRY4"/>
    <att type="real" name="meso_vs_streak_sig" value="0.46"/>
    <att type="real" name="streak_vs_epi_sig" value="0.89"/>
    <att type="real" name="streak_vs_epi_exp" value="0.04"/>
    <att type="string" name="canonicalName" value="427643"/>
    <graphics type="RECTANGLE" h="25.0" w="25.0" x="2925.3427734375" y="1560.220947265625" fill="#836200" width="0" outline="#fefeff" cy:nodeTransparency="1.0" cy:nodeLabelFont="Default-0-14" cy:borderLineType="solid"/>
  </node>
  <node label="424341" id="-1110">
    <att type="real" name="meso_vs_streak_exp" value="0.0"/>
    <att type="string" name="ProductName" value="syntaxin binding protein 3"/>
    <att type="string" name="GeneName" value="RCJMB04_24n6"/>
    <att type="real" name="meso_vs_streak_sig" value="0.98"/>
    <att type="real" name="streak_vs_epi_sig" value="0.93"/>
    <att type="real" name="streak_vs_epi_exp" value="-0.02"/>
    <att type="string" name="canonicalName" value="424341"/>
    <graphics type="RECTANGLE" h="25.0" w="25.0" x="1605.5408935546875" y="3087.358154296875" fill="#7e6800" width="0" outline="#fefeff" cy:nodeTransparency="1.0" cy:nodeLabelFont="Default-0-14" cy:borderLineType="solid"/>
  </node>
  <node label="421867" id="-1109">
    <att type="real" name="meso_vs_streak_exp" value="-0.21"/>
    <att type="string" name="ProductName" value="similar to Rab3A-interacting molecule"/>
    <att type="string" name="GeneName" value="RIMS1"/>
    <att type="real" name="meso_vs_streak_sig" value="0.61"/>
    <att type="real" name="streak_vs_epi_sig" value="0.96"/>
    <att type="real" name="streak_vs_epi_exp" value="0.03"/>
    <att type="string" name="canonicalName" value="421867"/>
    <graphics type="RECTANGLE" h="25.0" w="25.0" x="1535.5748291015625" y="2765.895751953125" fill="#826300" width="0" outline="#fefeff" cy:nodeTransparency="1.0" cy:nodeLabelFont="Default-0-14" cy:borderLineType="solid"/>
  </node>
  <node label="373991" id="-1108">
    <att type="real" name="meso_vs_streak_exp" value="-0.46"/>
    <att type="string" name="ProductName" value="clock homolog (mouse)"/>
    <att type="string" name="GeneName" value="CLOCK"/>
    <att type="real" name="meso_vs_streak_sig" value="0.0"/>
    <att type="real" name="streak_vs_epi_sig" value="0.29"/>
    <att type="real" name="streak_vs_epi_exp" value="0.13"/>
    <att type="string" name="canonicalName" value="373991"/>
    <graphics type="RECTANGLE" h="25.0" w="25.0" x="1387.2974853515625" y="506.561279296875" fill="#895900" width="0" outline="#fefeff" cy:nodeTransparency="1.0" cy:nodeLabelFont="Default-0-14" cy:borderLineType="solid"/>
  </node>
  <node label="769935" id="-1107">
    <att type="real" name="meso_vs_streak_exp" value="-0.05"/>
    <att type="string" name="ProductName" value="similar to forkhead box P2 isoform 4"/>
    <att type="string" name="GeneName" value="LOC769935"/>
    <att type="real" name="meso_vs_streak_sig" value="0.81"/>
    <att type="real" name="streak_vs_epi_sig" value="0.73"/>
    <att type="real" name="streak_vs_epi_exp" value="0.09"/>
    <att type="string" name="canonicalName" value="769935"/>
    <graphics type="RECTANGLE" h="25.0" w="25.0" x="302.01318359375" y="762.2128295898438" fill="#865d00" width="0" outline="#fefeff" cy:nodeTransparency="1.0" cy:nodeLabelFont="Default-0-14" cy:borderLineType="solid"/>
  </node>
  <node label="431089" id="-1106">
    <att type="string" name="ProductName" value="similar to Ras-interacting protein 1"/>
    <att type="string" name="GeneName" value="RASIP1"/>
    <att type="string" name="canonicalName" value="431089"/>
    <graphics type="RECTANGLE" h="25.0" w="25.0" x="2166.281494140625" y="2511.0322265625" fill="#fefeff" width="0" outline="#fefeff" cy:nodeTransparency="1.0" cy:nodeLabelFont="Default-0-14" cy:borderLineType="solid"/>
  </node>
  <node label="396530" id="-1105">
    <att type="real" name="meso_vs_streak_exp" value="-0.16"/>
    <att type="string" name="ProductName" value="ATPase, Na+/K+ transporting, alpha 1"/>
    <att type="string" name="GeneName" value="ATP1A1"/>
    <att type="real" name="meso_vs_streak_sig" value="0.35"/>
    <att type="real" name="streak_vs_epi_sig" value="0.14"/>
    <att type="real" name="streak_vs_epi_exp" value="-0.29"/>
    <att type="string" name="canonicalName" value="396530"/>
    <graphics type="RECTANGLE" h="44.59375" w="44.59375" x="2300.93115234375" y="1021.284423828125" fill="#698400" width="0" outline="#fefeff" cy:nodeTransparency="1.0" cy:nodeLabelFont="Default-0-14" cy:borderLineType="solid"/>
  </node>
  <node label="415845" id="-1104">
    <att type="string" name="ProductName" value="similar to ankyrin repeat-containing cofactor-1"/>
    <att type="string" name="GeneName" value="ANKRD11"/>
    <att type="string" name="canonicalName" value="415845"/>
    <graphics type="RECTANGLE" h="25.0" w="25.0" x="2263.490478515625" y="902.9979858398438" fill="#fefeff" width="0" outline="#fefeff" cy:nodeTransparency="1.0" cy:nodeLabelFont="Default-0-14" cy:borderLineType="solid"/>
  </node>
  <node label="421460" id="-1103">
    <att type="real" name="meso_vs_streak_exp" value="0.21"/>
    <att type="string" name="ProductName" value="RAS guanyl releasing protein 3 (calcium and"/>
    <att type="string" name="GeneName" value="RASGRP3"/>
    <att type="real" name="meso_vs_streak_sig" value="0.22"/>
    <att type="real" name="streak_vs_epi_sig" value="0.02"/>
    <att type="real" name="streak_vs_epi_exp" value="0.57"/>
    <att type="string" name="canonicalName" value="421460"/>
    <graphics type="ELLIPSE" h="50.0" w="50.0" x="1717.8214111328125" y="2626.07568359375" fill="#ab2c00" width="0" outline="#fefeff" cy:nodeTransparency="1.0" cy:nodeLabelFont="Default-0-14" cy:borderLineType="solid"/>
  </node>
  <node label="374243" id="-1102">
    <att type="real" name="meso_vs_streak_exp" value="0.11"/>
    <att type="string" name="ProductName" value="wingless-type MMTV integration site family,"/>
    <att type="string" name="GeneName" value="WNT2B"/>
    <att type="real" name="meso_vs_streak_sig" value="0.6"/>
    <att type="real" name="streak_vs_epi_sig" value="0.7"/>
    <att type="real" name="streak_vs_epi_exp" value="-0.09"/>
    <att type="string" name="canonicalName" value="374243"/>
    <graphics type="RECTANGLE" h="25.0" w="24.999969482421875" x="510.38368225097656" y="1815.9873046875" fill="#796f00" width="0" outline="#fefeff" cy:nodeTransparency="1.0" cy:nodeLabelFont="Default-0-14" cy:borderLineType="solid"/>
  </node>
  <node label="422787" id="-1101">
    <att type="real" name="meso_vs_streak_exp" value="-0.04"/>
    <att type="string" name="ProductName" value="PDS5, regulator of cohesion maintenance, homolog"/>
    <att type="string" name="GeneName" value="PDS5A"/>
    <att type="real" name="meso_vs_streak_sig" value="0.82"/>
    <att type="real" name="streak_vs_epi_sig" value="0.08"/>
    <att type="real" name="streak_vs_epi_exp" value="-0.33"/>
    <att type="string" name="canonicalName" value="422787"/>
    <graphics type="ELLIPSE" h="48.138671875" w="48.138671875" x="774.3269653320312" y="761.3523559570312" fill="#668800" width="0" outline="#fefeff" cy:nodeTransparency="1.0" cy:nodeLabelFont="Default-0-14" cy:borderLineType="solid"/>
  </node>
  <node label="418250" id="-1100">
    <att type="real" name="meso_vs_streak_exp" value="-0.02"/>
    <att type="string" name="ProductName" value="muskelin 1, intracellular mediator containing"/>
    <att type="string" name="GeneName" value="RCJMB04_29f23"/>
    <att type="real" name="meso_vs_streak_sig" value="0.91"/>
    <att type="real" name="streak_vs_epi_sig" value="0.08"/>
    <att type="real" name="streak_vs_epi_exp" value="0.24"/>
    <att type="string" name="canonicalName" value="418250"/>
    <graphics type="ELLIPSE" h="48.138671875" w="48.138671875" x="1623.4559326171875" y="0.0" fill="#924e00" width="0" outline="#fefeff" cy:nodeTransparency="1.0" cy:nodeLabelFont="Default-0-14" cy:borderLineType="solid"/>
  </node>
  <node label="424052" id="-1099">
    <att type="real" name="meso_vs_streak_exp" value="-0.17"/>
    <att type="string" name="ProductName" value="general transcription factor IIIC, polypeptide"/>
    <att type="string" name="GeneName" value="GTF3C3"/>
    <att type="real" name="meso_vs_streak_sig" value="0.29"/>
    <att type="real" name="streak_vs_epi_sig" value="0.77"/>
    <att type="real" name="streak_vs_epi_exp" value="0.06"/>
    <att type="string" name="canonicalName" value="424052"/>
    <graphics type="RECTANGLE" h="25.0" w="25.0" x="942.0254516601562" y="611.9681396484375" fill="#846000" width="0" outline="#fefeff" cy:nodeTransparency="1.0" cy:nodeLabelFont="Default-0-14" cy:borderLineType="solid"/>
  </node>
  <node label="417935" id="-1098">
    <att type="real" name="meso_vs_streak_exp" value="0.28"/>
    <att type="string" name="ProductName" value="similar to KIAA0225"/>
    <att type="string" name="GeneName" value="NUP205"/>
    <att type="real" name="meso_vs_streak_sig" value="0.07"/>
    <att type="real" name="streak_vs_epi_sig" value="0.03"/>
    <att type="real" name="streak_vs_epi_exp" value="-0.38"/>
    <att type="string" name="canonicalName" value="417935"/>
    <graphics type="ELLIPSE" h="50.0" w="50.0" x="879.5052490234375" y="798.4080810546875" fill="#628d00" width="0" outline="#fefeff" cy:nodeTransparency="1.0" cy:nodeLabelFont="Default-0-14" cy:borderLineType="solid"/>
  </node>
  <node label="415693" id="-1097">
    <att type="real" name="meso_vs_streak_exp" value="-0.43"/>
    <att type="string" name="ProductName" value="nucleoporin 93kDa"/>
    <att type="string" name="GeneName" value="NUP93"/>
    <att type="real" name="meso_vs_streak_sig" value="0.02"/>
    <att type="real" name="streak_vs_epi_sig" value="0.64"/>
    <att type="real" name="streak_vs_epi_exp" value="0.08"/>
    <att type="string" name="canonicalName" value="415693"/>
    <graphics type="RECTANGLE" h="25.0" w="25.0" x="911.634765625" y="935.5892944335938" fill="#865e00" width="0" outline="#fefeff" cy:nodeTransparency="1.0" cy:nodeLabelFont="Default-0-14" cy:borderLineType="solid"/>
  </node>
  <node label="396284" id="-1096">
    <att type="real" name="meso_vs_streak_exp" value="0.34"/>
    <att type="string" name="ProductName" value="myosin regulatory light chain, isoform L20-B"/>
    <att type="string" name="GeneName" value="LOC396284"/>
    <att type="real" name="meso_vs_streak_sig" value="0.13"/>
    <att type="real" name="streak_vs_epi_sig" value="0.05"/>
    <att type="real" name="streak_vs_epi_exp" value="-0.5"/>
    <att type="string" name="canonicalName" value="396284"/>
    <graphics type="ELLIPSE" h="50.0" w="50.0" x="1630.1282958984375" y="1865.845947265625" fill="#599900" width="0" outline="#fefeff" cy:nodeTransparency="1.0" cy:nodeLabelFont="Default-0-14" cy:borderLineType="solid"/>
  </node>
  <node label="415771" id="-1095">
    <att type="real" name="meso_vs_streak_exp" value="-0.29"/>
    <att type="string" name="ProductName" value="similar to p76RBE protein"/>
    <att type="string" name="GeneName" value="RHPN2"/>
    <att type="real" name="meso_vs_streak_sig" value="0.18"/>
    <att type="real" name="streak_vs_epi_sig" value="0.01"/>
    <att type="real" name="streak_vs_epi_exp" value="-1.01"/>
    <att type="string" name="canonicalName" value="415771"/>
    <graphics type="ELLIPSE" h="50.0" w="50.0" x="2180.580078125" y="1135.1859130859375" fill="#00cc00" width="0" outline="#fefeff" cy:nodeTransparency="1.0" cy:nodeLabelFont="Default-0-14" cy:borderLineType="solid"/>
  </node>
  <node label="770911" id="-1094">
    <att type="string" name="ProductName" value="similar to diacylglycerol kinase epsilon DGK"/>
    <att type="string" name="GeneName" value="DGKE"/>
    <att type="string" name="canonicalName" value="770911"/>
    <graphics type="RECTANGLE" h="25.0" w="25.0" x="1421.3863525390625" y="2390.954833984375" fill="#fefeff" width="0" outline="#fefeff" cy:nodeTransparency="1.0" cy:nodeLabelFont="Default-0-14" cy:borderLineType="solid"/>
  </node>
  <node label="396446" id="-1093">
    <att type="real" name="meso_vs_streak_exp" value="-0.19"/>
    <att type="string" name="ProductName" value="ATPase, Ca++ transporting, cardiac muscle, slow"/>
    <att type="string" name="GeneName" value="ATP2A2"/>
    <att type="real" name="meso_vs_streak_sig" value="0.23"/>
    <att type="real" name="streak_vs_epi_sig" value="0.99"/>
    <att type="real" name="streak_vs_epi_exp" value="0.0"/>
    <att type="string" name="canonicalName" value="396446"/>
    <graphics type="RECTANGLE" h="25.0" w="25.0" x="1784.9083251953125" y="1205.830322265625" fill="#7f6600" width="0" outline="#fefeff" cy:nodeTransparency="1.0" cy:nodeLabelFont="Default-0-14" cy:borderLineType="solid"/>
  </node>
  <node label="426925" id="-1092">
    <att type="real" name="meso_vs_streak_exp" value="-0.21"/>
    <att type="string" name="ProductName" value="exportin 7"/>
    <att type="string" name="GeneName" value="RCJMB04_4p4"/>
    <att type="real" name="meso_vs_streak_sig" value="0.3"/>
    <att type="real" name="streak_vs_epi_sig" value="0.86"/>
    <att type="real" name="streak_vs_epi_exp" value="0.05"/>
    <att type="string" name="canonicalName" value="426925"/>
    <graphics type="RECTANGLE" h="25.0" w="25.0" x="858.9584350585938" y="749.7913818359375" fill="#836100" width="0" outline="#fefeff" cy:nodeTransparency="1.0" cy:nodeLabelFont="Default-0-14" cy:borderLineType="solid"/>
  </node>
  <node label="415491" id="-1091">
    <att type="real" name="meso_vs_streak_exp" value="-0.36"/>
    <att type="string" name="ProductName" value="similar to Protein KIAA1794"/>
    <att type="string" name="GeneName" value="FANCI"/>
    <att type="real" name="meso_vs_streak_sig" value="0.09"/>
    <att type="real" name="streak_vs_epi_sig" value="0.7"/>
    <att type="real" name="streak_vs_epi_exp" value="-0.1"/>
    <att type="string" name="canonicalName" value="415491"/>
    <graphics type="RECTANGLE" h="25.0" w="25.0" x="984.3705444335938" y="823.1758422851562" fill="#787000" width="0" outline="#fefeff" cy:nodeTransparency="1.0" cy:nodeLabelFont="Default-0-14" cy:borderLineType="solid"/>
  </node>
  <node label="768713" id="-1090">
    <att type="real" name="meso_vs_streak_exp" value="-0.33"/>
    <att type="string" name="ProductName" value="similar to xPRL-3 isoform 1"/>
    <att type="string" name="GeneName" value="PTP4A3"/>
    <att type="real" name="meso_vs_streak_sig" value="0.32"/>
    <att type="real" name="streak_vs_epi_sig" value="0.28"/>
    <att type="real" name="streak_vs_epi_exp" value="0.16"/>
    <att type="string" name="canonicalName" value="768713"/>
    <graphics type="RECTANGLE" h="25.0" w="25.0" x="1110.396240234375" y="1042.0703125" fill="#8c5600" width="0" outline="#fefeff" cy:nodeTransparency="1.0" cy:nodeLabelFont="Default-0-14" cy:borderLineType="solid"/>
  </node>
  <node label="415603" id="-1089">
    <att type="real" name="meso_vs_streak_exp" value="0.21"/>
    <att type="string" name="ProductName" value="similar to Colorectal mutant cancer protein"/>
    <att type="string" name="GeneName" value="MCC"/>
    <att type="real" name="meso_vs_streak_sig" value="0.09"/>
    <att type="real" name="streak_vs_epi_sig" value="0.3"/>
    <att type="real" name="streak_vs_epi_exp" value="-0.14"/>
    <att type="string" name="canonicalName" value="415603"/>
    <graphics type="RECTANGLE" h="25.0" w="25.0" x="1479.538330078125" y="1455.1756591796875" fill="#757400" width="0" outline="#fefeff" cy:nodeTransparency="1.0" cy:nodeLabelFont="Default-0-14" cy:borderLineType="solid"/>
  </node>
  <node label="430480" id="-1088">
    <att type="real" name="meso_vs_streak_exp" value="-0.04"/>
    <att type="string" name="ProductName" value="hypothetical protein"/>
    <att type="string" name="GeneName" value="IKBKE"/>
    <att type="real" name="meso_vs_streak_sig" value="0.9"/>
    <att type="real" name="streak_vs_epi_sig" value="0.62"/>
    <att type="real" name="streak_vs_epi_exp" value="-0.17"/>
    <att type="string" name="canonicalName" value="430480"/>
    <graphics type="RECTANGLE" h="25.0" w="25.0" x="1586.311767578125" y="1385.60693359375" fill="#727700" width="0" outline="#fefeff" cy:nodeTransparency="1.0" cy:nodeLabelFont="Default-0-14" cy:borderLineType="solid"/>
  </node>
  <node label="421991" id="-1087">
    <att type="real" name="meso_vs_streak_exp" value="-0.14"/>
    <att type="string" name="ProductName" value="DNA cytosine methyltransferase 3 alpha"/>
    <att type="string" name="GeneName" value="DNMT3A"/>
    <att type="real" name="meso_vs_streak_sig" value="0.45"/>
    <att type="real" name="streak_vs_epi_sig" value="0.91"/>
    <att type="real" name="streak_vs_epi_exp" value="0.03"/>
    <att type="string" name="canonicalName" value="421991"/>
    <graphics type="RECTANGLE" h="25.0" w="25.0" x="1120.86962890625" y="585.297119140625" fill="#826300" width="0" outline="#fefeff" cy:nodeTransparency="1.0" cy:nodeLabelFont="Default-0-14" cy:borderLineType="solid"/>
  </node>
  <node label="419234" id="-1086">
    <att type="real" name="meso_vs_streak_exp" value="-0.27"/>
    <att type="string" name="ProductName" value="death inducer-obliterator 1"/>
    <att type="string" name="GeneName" value="RCJMB04_5h22"/>
    <att type="real" name="meso_vs_streak_sig" value="0.08"/>
    <att type="real" name="streak_vs_epi_sig" value="0.02"/>
    <att type="real" name="streak_vs_epi_exp" value="0.36"/>
    <att type="string" name="canonicalName" value="419234"/>
    <graphics type="ELLIPSE" h="50.0" w="50.0" x="2408.01123046875" y="951.6583251953125" fill="#9b4100" width="0" outline="#fefeff" cy:nodeTransparency="1.0" cy:nodeLabelFont="Default-0-14" cy:borderLineType="solid"/>
  </node>
  <node label="419616" id="-1085">
    <att type="real" name="meso_vs_streak_exp" value="-0.16"/>
    <att type="string" name="ProductName" value="similar to Smad nuclear-interacting protein 1"/>
    <att type="string" name="GeneName" value="SNIP1"/>
    <att type="real" name="meso_vs_streak_sig" value="0.19"/>
    <att type="real" name="streak_vs_epi_sig" value="0.01"/>
    <att type="real" name="streak_vs_epi_exp" value="0.44"/>
    <att type="string" name="canonicalName" value="419616"/>
    <graphics type="ELLIPSE" h="50.0" w="50.0" x="1677.0101318359375" y="626.8648681640625" fill="#a13900" width="0" outline="#fefeff" cy:nodeTransparency="1.0" cy:nodeLabelFont="Default-0-14" cy:borderLineType="solid"/>
  </node>
  <node label="428151" id="-1084">
    <att type="real" name="meso_vs_streak_exp" value="0.2"/>
    <att type="string" name="ProductName" value="similar to neuronal delayed-rectifier"/>
    <att type="string" name="GeneName" value="KCNQ2"/>
    <att type="real" name="meso_vs_streak_sig" value="0.11"/>
    <att type="real" name="streak_vs_epi_sig" value="0.83"/>
    <att type="real" name="streak_vs_epi_exp" value="0.04"/>
    <att type="string" name="canonicalName" value="428151"/>
    <graphics type="RECTANGLE" h="25.0" w="25.0" x="1126.052001953125" y="2419.3115234375" fill="#836200" width="0" outline="#fefeff" cy:nodeTransparency="1.0" cy:nodeLabelFont="Default-0-14" cy:borderLineType="solid"/>
  </node>
  <node label="420687" id="-1083">
    <att type="real" name="meso_vs_streak_exp" value="-0.11"/>
    <att type="string" name="ProductName" value="hypothetical protein"/>
    <att type="string" name="GeneName" value="CPNE4"/>
    <att type="real" name="meso_vs_streak_sig" value="0.54"/>
    <att type="real" name="streak_vs_epi_sig" value="0.38"/>
    <att type="real" name="streak_vs_epi_exp" value="0.17"/>
    <att type="string" name="canonicalName" value="420687"/>
    <graphics type="RECTANGLE" h="24.9998779296875" w="25.0" x="940.2392578125" y="2048.9375610351562" fill="#8d5500" width="0" outline="#fefeff" cy:nodeTransparency="1.0" cy:nodeLabelFont="Default-0-14" cy:borderLineType="solid"/>
  </node>
  <node label="429060" id="-1082">
    <att type="real" name="meso_vs_streak_exp" value="-0.19"/>
    <att type="string" name="ProductName" value="metastasis associated 1"/>
    <att type="string" name="GeneName" value="RCJMB04_9g1"/>
    <att type="real" name="meso_vs_streak_sig" value="0.4"/>
    <att type="real" name="streak_vs_epi_sig" value="0.5"/>
    <att type="real" name="streak_vs_epi_exp" value="-0.18"/>
    <att type="string" name="canonicalName" value="429060"/>
    <graphics type="RECTANGLE" h="25.0" w="25.0" x="2274.137939453125" y="756.3963012695312" fill="#727800" width="0" outline="#fefeff" cy:nodeTransparency="1.0" cy:nodeLabelFont="Default-0-14" cy:borderLineType="solid"/>
  </node>
  <node label="420162" id="-1081">
    <att type="real" name="meso_vs_streak_exp" value="-0.5"/>
    <att type="string" name="ProductName" value="tumor necrosis factor, alpha-induced protein"/>
    <att type="string" name="GeneName" value="TNFAIP8L1"/>
    <att type="real" name="meso_vs_streak_sig" value="0.04"/>
    <att type="real" name="streak_vs_epi_sig" value="0.38"/>
    <att type="real" name="streak_vs_epi_exp" value="0.21"/>
    <att type="string" name="canonicalName" value="420162"/>
    <graphics type="RECTANGLE" h="25.0" w="25.0" x="127.71290588378906" y="1170.3843994140625" fill="#905100" width="0" outline="#fefeff" cy:nodeTransparency="1.0" cy:nodeLabelFont="Default-0-14" cy:borderLineType="solid"/>
  </node>
  <node label="419370" id="-1080">
    <att type="real" name="meso_vs_streak_exp" value="0.32"/>
    <att type="string" name="ProductName" value="GLI-Kruppel family member HKR3"/>
    <att type="string" name="GeneName" value="ZBTB48"/>
    <att type="real" name="meso_vs_streak_sig" value="0.06"/>
    <att type="real" name="streak_vs_epi_sig" value="0.04"/>
    <att type="real" name="streak_vs_epi_exp" value="0.39"/>
    <att type="string" name="canonicalName" value="419370"/>
    <graphics type="ELLIPSE" h="50.0" w="50.0" x="98.31687927246094" y="1247.703125" fill="#9d3e00" width="0" outline="#fefeff" cy:nodeTransparency="1.0" cy:nodeLabelFont="Default-0-14" cy:borderLineType="solid"/>
  </node>
  <node label="769119" id="-1079">
    <att type="real" name="meso_vs_streak_exp" value="-0.13"/>
    <att type="string" name="ProductName" value="similar to MGC80831 protein"/>
    <att type="string" name="GeneName" value="SNX22"/>
    <att type="real" name="meso_vs_streak_sig" value="0.29"/>
    <att type="real" name="streak_vs_epi_sig" value="0.12"/>
    <att type="real" name="streak_vs_epi_exp" value="0.21"/>
    <att type="string" name="canonicalName" value="769119"/>
    <graphics type="RECTANGLE" h="45.775390625" w="45.77734375" x="103.20975494384766" y="1196.074951171875" fill="#905100" width="0" outline="#fefeff" cy:nodeTransparency="1.0" cy:nodeLabelFont="Default-0-14" cy:borderLineType="solid"/>
  </node>
  <node label="422911" id="-1078">
    <att type="real" name="meso_vs_streak_exp" value="0.31"/>
    <att type="string" name="ProductName" value="hypothetical protein"/>
    <att type="string" name="GeneName" value="PTCD3"/>
    <att type="real" name="meso_vs_streak_sig" value="0.03"/>
    <att type="real" name="streak_vs_epi_sig" value="0.17"/>
    <att type="real" name="streak_vs_epi_exp" value="-0.19"/>
    <att type="string" name="canonicalName" value="422911"/>
    <graphics type="RECTANGLE" h="41.45311737060547" w="41.453125" x="1727.11962890625" y="131.24428176879883" fill="#717900" width="0" outline="#fefeff" cy:nodeTransparency="1.0" cy:nodeLabelFont="Default-0-14" cy:borderLineType="solid"/>
  </node>
  <node label="423010" id="-1077">
    <att type="real" name="meso_vs_streak_exp" value="-0.25"/>
    <att type="string" name="ProductName" value="similar to Bromo adjacent homology domain"/>
    <att type="string" name="GeneName" value="BAHD1"/>
    <att type="real" name="meso_vs_streak_sig" value="0.17"/>
    <att type="real" name="streak_vs_epi_sig" value="0.81"/>
    <att type="real" name="streak_vs_epi_exp" value="-0.06"/>
    <att type="string" name="canonicalName" value="423010"/>
    <graphics type="RECTANGLE" h="25.0" w="25.0" x="658.1538696289062" y="808.3399658203125" fill="#7b6c00" width="0" outline="#fefeff" cy:nodeTransparency="1.0" cy:nodeLabelFont="Default-0-14" cy:borderLineType="solid"/>
  </node>
  <node label="418154" id="-1076">
    <att type="real" name="meso_vs_streak_exp" value="-0.14"/>
    <att type="string" name="ProductName" value="wingless-type MMTV integration site family,"/>
    <att type="string" name="GeneName" value="WNT5B"/>
    <att type="real" name="meso_vs_streak_sig" value="0.31"/>
    <att type="real" name="streak_vs_epi_sig" value="0.06"/>
    <att type="real" name="streak_vs_epi_exp" value="0.31"/>
    <att type="string" name="canonicalName" value="418154"/>
    <graphics type="ELLIPSE" h="49.3203125" w="49.3203125" x="474.16302490234375" y="1782.828125" fill="#974600" width="0" outline="#fefeff" cy:nodeTransparency="1.0" cy:nodeLabelFont="Default-0-14" cy:borderLineType="solid"/>
  </node>
  <node label="427352" id="-1075">
    <att type="real" name="meso_vs_streak_exp" value="-0.32"/>
    <att type="string" name="ProductName" value="similar to glutamate transporter"/>
    <att type="string" name="GeneName" value="SLC1A1"/>
    <att type="real" name="meso_vs_streak_sig" value="0.03"/>
    <att type="real" name="streak_vs_epi_sig" value="0.1"/>
    <att type="real" name="streak_vs_epi_exp" value="0.24"/>
    <att type="string" name="canonicalName" value="427352"/>
    <graphics type="RECTANGLE" h="46.95703125" w="46.95703125" x="665.934326171875" y="2239.041015625" fill="#924e00" width="0" outline="#fefeff" cy:nodeTransparency="1.0" cy:nodeLabelFont="Default-0-14" cy:borderLineType="solid"/>
  </node>
  <node label="422566" id="-1074">
    <att type="real" name="meso_vs_streak_exp" value="0.12"/>
    <att type="string" name="ProductName" value="hypothetical protein"/>
    <att type="string" name="GeneName" value="LOC422566"/>
    <att type="real" name="meso_vs_streak_sig" value="0.25"/>
    <att type="real" name="streak_vs_epi_sig" value="0.84"/>
    <att type="real" name="streak_vs_epi_exp" value="0.04"/>
    <att type="string" name="canonicalName" value="422566"/>
    <graphics type="RECTANGLE" h="25.0" w="25.0" x="2599.4765625" y="294.67156982421875" fill="#836200" width="0" outline="#fefeff" cy:nodeTransparency="1.0" cy:nodeLabelFont="Default-0-14" cy:borderLineType="solid"/>
  </node>
  <node label="421171" id="-1073">
    <att type="real" name="meso_vs_streak_exp" value="0.13"/>
    <att type="string" name="ProductName" value="similar to kelch-like protein C3IP1"/>
    <att type="string" name="GeneName" value="KLHL12"/>
    <att type="real" name="meso_vs_streak_sig" value="0.44"/>
    <att type="real" name="streak_vs_epi_sig" value="0.77"/>
    <att type="real" name="streak_vs_epi_exp" value="0.07"/>
    <att type="string" name="canonicalName" value="421171"/>
    <graphics type="RECTANGLE" h="25.0" w="25.0" x="679.0631713867188" y="925.7550048828125" fill="#855f00" width="0" outline="#fefeff" cy:nodeTransparency="1.0" cy:nodeLabelFont="Default-0-14" cy:borderLineType="solid"/>
  </node>
  <node label="423505" id="-1072">
    <att type="real" name="meso_vs_streak_exp" value="0.34"/>
    <att type="string" name="ProductName" value="similar to Zinc finger and BTB domain containing"/>
    <att type="string" name="GeneName" value="ZBTB25"/>
    <att type="real" name="meso_vs_streak_sig" value="0.06"/>
    <att type="real" name="streak_vs_epi_sig" value="0.2"/>
    <att type="real" name="streak_vs_epi_exp" value="0.23"/>
    <att type="string" name="canonicalName" value="423505"/>
    <graphics type="RECTANGLE" h="37.224609375" w="37.224609375" x="2351.60302734375" y="434.59027099609375" fill="#914f00" width="0" outline="#fefeff" cy:nodeTransparency="1.0" cy:nodeLabelFont="Default-0-14" cy:borderLineType="solid"/>
  </node>
  <node label="423446" id="-1071">
    <att type="real" name="meso_vs_streak_exp" value="-0.21"/>
    <att type="string" name="ProductName" value="cyclin K"/>
    <att type="string" name="GeneName" value="RCJMB04_8b8"/>
    <att type="real" name="meso_vs_streak_sig" value="0.15"/>
    <att type="real" name="streak_vs_epi_sig" value="0.13"/>
    <att type="real" name="streak_vs_epi_exp" value="0.25"/>
    <att type="string" name="canonicalName" value="423446"/>
    <graphics type="RECTANGLE" h="45.185546875" w="45.185546875" x="536.9729614257812" y="848.457763671875" fill="#934d00" width="0" outline="#fefeff" cy:nodeTransparency="1.0" cy:nodeLabelFont="Default-0-14" cy:borderLineType="solid"/>
  </node>
  <node label="418808" id="-1070">
    <att type="real" name="meso_vs_streak_exp" value="0.0"/>
    <att type="string" name="ProductName" value="similar to AC001226.5"/>
    <att type="string" name="GeneName" value="MYCBP2"/>
    <att type="real" name="meso_vs_streak_sig" value="1.0"/>
    <att type="real" name="streak_vs_epi_sig" value="0.23"/>
    <att type="real" name="streak_vs_epi_exp" value="-0.19"/>
    <att type="string" name="canonicalName" value="418808"/>
    <graphics type="RECTANGLE" h="32.994140625" w="32.994140625" x="2326.96240234375" y="1195.8419189453125" fill="#717900" width="0" outline="#fefeff" cy:nodeTransparency="1.0" cy:nodeLabelFont="Default-0-14" cy:borderLineType="solid"/>
  </node>
  <node label="420979" id="-1069">
    <att type="real" name="meso_vs_streak_exp" value="0.12"/>
    <att type="string" name="ProductName" value="similar to GABA-B receptor"/>
    <att type="string" name="GeneName" value="GABBR2"/>
    <att type="real" name="meso_vs_streak_sig" value="0.31"/>
    <att type="real" name="streak_vs_epi_sig" value="0.87"/>
    <att type="real" name="streak_vs_epi_exp" value="-0.03"/>
    <att type="string" name="canonicalName" value="420979"/>
    <graphics type="RECTANGLE" h="25.0" w="25.0" x="2564.077392578125" y="669.7955322265625" fill="#7d6900" width="0" outline="#fefeff" cy:nodeTransparency="1.0" cy:nodeLabelFont="Default-0-14" cy:borderLineType="solid"/>
  </node>
  <node label="418718" id="-1068">
    <att type="string" name="ProductName" value="similar to Sodium/hydrogen exchanger 4"/>
    <att type="string" name="GeneName" value="SLC9A4"/>
    <att type="string" name="canonicalName" value="418718"/>
    <graphics type="RECTANGLE" h="25.0" w="25.0" x="310.7718811035156" y="2501.524169921875" fill="#fefeff" width="0" outline="#fefeff" cy:nodeTransparency="1.0" cy:nodeLabelFont="Default-0-14" cy:borderLineType="solid"/>
  </node>
  <node label="419736" id="-1067">
    <att type="real" name="meso_vs_streak_exp" value="0.71"/>
    <att type="string" name="ProductName" value="similar to junctional adhesion molecule 3"/>
    <att type="string" name="GeneName" value="JAM3"/>
    <att type="real" name="meso_vs_streak_sig" value="0.01"/>
    <att type="real" name="streak_vs_epi_sig" value="0.72"/>
    <att type="real" name="streak_vs_epi_exp" value="0.1"/>
    <att type="string" name="canonicalName" value="419736"/>
    <graphics type="RECTANGLE" h="25.0" w="25.0" x="1467.6978759765625" y="1761.004150390625" fill="#875c00" width="0" outline="#fefeff" cy:nodeTransparency="1.0" cy:nodeLabelFont="Default-0-14" cy:borderLineType="solid"/>
  </node>
  <node label="418476" id="-1066">
    <att type="real" name="meso_vs_streak_exp" value="-0.27"/>
    <att type="string" name="ProductName" value="junctional adhesion molecule 2"/>
    <att type="string" name="GeneName" value="JAM2"/>
    <att type="real" name="meso_vs_streak_sig" value="0.18"/>
    <att type="real" name="streak_vs_epi_sig" value="0.97"/>
    <att type="real" name="streak_vs_epi_exp" value="0.01"/>
    <att type="string" name="canonicalName" value="418476"/>
    <graphics type="RECTANGLE" h="25.0" w="25.0" x="1500.532470703125" y="1783.6351318359375" fill="#806500" width="0" outline="#fefeff" cy:nodeTransparency="1.0" cy:nodeLabelFont="Default-0-14" cy:borderLineType="solid"/>
  </node>
  <node label="419352" id="-1065">
    <att type="real" name="meso_vs_streak_exp" value="0.0"/>
    <att type="string" name="ProductName" value="par-6 partitioning defective 6 homolog beta"/>
    <att type="string" name="GeneName" value="PARD6B"/>
    <att type="real" name="meso_vs_streak_sig" value="0.98"/>
    <att type="real" name="streak_vs_epi_sig" value="0.82"/>
    <att type="real" name="streak_vs_epi_exp" value="-0.04"/>
    <att type="string" name="canonicalName" value="419352"/>
    <graphics type="RECTANGLE" h="25.0" w="25.0" x="2160.8037109375" y="1640.6492919921875" fill="#7c6a00" width="0" outline="#fefeff" cy:nodeTransparency="1.0" cy:nodeLabelFont="Default-0-14" cy:borderLineType="solid"/>
  </node>
  <node label="424049" id="-1064">
    <att type="real" name="meso_vs_streak_exp" value="0.08"/>
    <att type="string" name="ProductName" value="serine/threonine kinase 17b"/>
    <att type="string" name="GeneName" value="RCJMB04_3f1"/>
    <att type="real" name="meso_vs_streak_sig" value="0.7"/>
    <att type="real" name="streak_vs_epi_sig" value="0.53"/>
    <att type="real" name="streak_vs_epi_exp" value="-0.13"/>
    <att type="string" name="canonicalName" value="424049"/>
    <graphics type="RECTANGLE" h="25.0" w="25.0" x="331.1631164550781" y="2510.371337890625" fill="#767300" width="0" outline="#fefeff" cy:nodeTransparency="1.0" cy:nodeLabelFont="Default-0-14" cy:borderLineType="solid"/>
  </node>
  <node label="425938" id="-1063">
    <att type="real" name="meso_vs_streak_exp" value="0.09"/>
    <att type="string" name="ProductName" value="hypothetical protein"/>
    <att type="string" name="GeneName" value="PLXNB2"/>
    <att type="real" name="meso_vs_streak_sig" value="0.46"/>
    <att type="real" name="streak_vs_epi_sig" value="0.17"/>
    <att type="real" name="streak_vs_epi_exp" value="0.48"/>
    <att type="string" name="canonicalName" value="425938"/>
    <graphics type="RECTANGLE" h="41.453125" w="41.453125" x="2513.64794921875" y="2347.9912109375" fill="#a43500" width="0" outline="#fefeff" cy:nodeTransparency="1.0" cy:nodeLabelFont="Default-0-14" cy:borderLineType="solid"/>
  </node>
  <node label="395623" id="-1062">
    <att type="real" name="meso_vs_streak_exp" value="-0.36"/>
    <att type="string" name="ProductName" value="cerberus 1"/>
    <att type="string" name="GeneName" value="CER1"/>
    <att type="real" name="meso_vs_streak_sig" value="0.43"/>
    <att type="real" name="streak_vs_epi_sig" value="0.0"/>
    <att type="real" name="streak_vs_epi_exp" value="2.69"/>
    <att type="string" name="canonicalName" value="395623"/>
    <graphics type="ELLIPSE" h="50.0" w="49.99998474121094" x="279.63526153564453" y="1887.6031494140625" fill="#cc0000" width="0" outline="#fefeff" cy:nodeTransparency="1.0" cy:nodeLabelFont="Default-0-14" cy:borderLineType="solid"/>
  </node>
  <node label="430495" id="-1061">
    <att type="real" name="meso_vs_streak_exp" value="-0.39"/>
    <att type="string" name="ProductName" value="similar to putative G-Protein coupled receptor,"/>
    <att type="string" name="GeneName" value="EDG6"/>
    <att type="real" name="meso_vs_streak_sig" value="0.04"/>
    <att type="real" name="streak_vs_epi_sig" value="0.55"/>
    <att type="real" name="streak_vs_epi_exp" value="0.12"/>
    <att type="string" name="canonicalName" value="430495"/>
    <graphics type="RECTANGLE" h="25.0" w="25.0" x="1150.7601318359375" y="2835.051025390625" fill="#895a00" width="0" outline="#fefeff" cy:nodeTransparency="1.0" cy:nodeLabelFont="Default-0-14" cy:borderLineType="solid"/>
  </node>
  <node label="404304" id="-1060">
    <att type="string" name="ProductName" value="phospholipase A2 receptor 1, 180kDa"/>
    <att type="string" name="GeneName" value="PLA2R1"/>
    <att type="string" name="canonicalName" value="404304"/>
    <graphics type="RECTANGLE" h="25.0" w="25.0" x="681.3958740234375" y="2818.84326171875" fill="#fefeff" width="0" outline="#fefeff" cy:nodeTransparency="1.0" cy:nodeLabelFont="Default-0-14" cy:borderLineType="solid"/>
  </node>
  <node label="396095" id="-1059">
    <att type="real" name="meso_vs_streak_exp" value="-0.53"/>
    <att type="string" name="ProductName" value="stathmin-like 2"/>
    <att type="string" name="GeneName" value="STMN2"/>
    <att type="real" name="meso_vs_streak_sig" value="0.02"/>
    <att type="real" name="streak_vs_epi_sig" value="0.14"/>
    <att type="real" name="streak_vs_epi_exp" value="0.31"/>
    <att type="string" name="canonicalName" value="396095"/>
    <graphics type="RECTANGLE" h="44.595703125" w="44.59375" x="2631.201904296875" y="2225.3046875" fill="#974600" width="0" outline="#fefeff" cy:nodeTransparency="1.0" cy:nodeLabelFont="Default-0-14" cy:borderLineType="solid"/>
  </node>
  <node label="428437" id="-1058">
    <att type="string" name="ProductName" value="similar to MGC137510 protein"/>
    <att type="string" name="GeneName" value="CHN2"/>
    <att type="string" name="canonicalName" value="428437"/>
    <graphics type="RECTANGLE" h="25.0" w="25.0" x="2713.46484375" y="1574.43603515625" fill="#fefeff" width="0" outline="#fefeff" cy:nodeTransparency="1.0" cy:nodeLabelFont="Default-0-14" cy:borderLineType="solid"/>
  </node>
  <node label="424586" id="-1057">
    <att type="real" name="meso_vs_streak_exp" value="0.2"/>
    <att type="string" name="ProductName" value="similar to Polo-like kinase 3 (Drosophila)"/>
    <att type="string" name="GeneName" value="PLK3"/>
    <att type="real" name="meso_vs_streak_sig" value="0.19"/>
    <att type="real" name="streak_vs_epi_sig" value="0.73"/>
    <att type="real" name="streak_vs_epi_exp" value="-0.07"/>
    <att type="string" name="canonicalName" value="424586"/>
    <graphics type="RECTANGLE" h="25.0" w="25.0" x="2514.088134765625" y="825.064697265625" fill="#7a6d00" width="0" outline="#fefeff" cy:nodeTransparency="1.0" cy:nodeLabelFont="Default-0-14" cy:borderLineType="solid"/>
  </node>
  <node label="395560" id="-1056">
    <att type="real" name="meso_vs_streak_exp" value="0.52"/>
    <att type="string" name="ProductName" value="neuropilin 1"/>
    <att type="string" name="GeneName" value="NRP1"/>
    <att type="real" name="meso_vs_streak_sig" value="0.02"/>
    <att type="real" name="streak_vs_epi_sig" value="0.16"/>
    <att type="real" name="streak_vs_epi_exp" value="-0.27"/>
    <att type="string" name="canonicalName" value="395560"/>
    <graphics type="RECTANGLE" h="42.86328125" w="42.86328125" x="2586.78857421875" y="2335.02880859375" fill="#6b8200" width="0" outline="#fefeff" cy:nodeTransparency="1.0" cy:nodeLabelFont="Default-0-14" cy:borderLineType="solid"/>
  </node>
  <node label="421985" id="-1055">
    <att type="real" name="meso_vs_streak_exp" value="0.11"/>
    <att type="string" name="ProductName" value="nuclear receptor binding protein"/>
    <att type="string" name="GeneName" value="NRBP1"/>
    <att type="real" name="meso_vs_streak_sig" value="0.36"/>
    <att type="real" name="streak_vs_epi_sig" value="0.3"/>
    <att type="real" name="streak_vs_epi_exp" value="-0.14"/>
    <att type="string" name="canonicalName" value="421985"/>
    <graphics type="RECTANGLE" h="25.0" w="25.0" x="3218.662841796875" y="1299.0975341796875" fill="#757400" width="0" outline="#fefeff" cy:nodeTransparency="1.0" cy:nodeLabelFont="Default-0-14" cy:borderLineType="solid"/>
  </node>
  <node label="415539" id="-1054">
    <att type="real" name="meso_vs_streak_exp" value="-0.16"/>
    <att type="string" name="ProductName" value="protein tyrosine phosphatase-like A domain"/>
    <att type="string" name="GeneName" value="PTPLAD1"/>
    <att type="real" name="meso_vs_streak_sig" value="0.45"/>
    <att type="real" name="streak_vs_epi_sig" value="0.04"/>
    <att type="real" name="streak_vs_epi_exp" value="0.55"/>
    <att type="string" name="canonicalName" value="415539"/>
    <graphics type="ELLIPSE" h="50.0" w="50.0" x="983.728515625" y="619.2464599609375" fill="#aa2e00" width="0" outline="#fefeff" cy:nodeTransparency="1.0" cy:nodeLabelFont="Default-0-14" cy:borderLineType="solid"/>
  </node>
  <node label="768825" id="-1053">
    <att type="real" name="meso_vs_streak_exp" value="0.4"/>
    <att type="string" name="ProductName" value="similar to non-kinase Cdc42 effector protein"/>
    <att type="string" name="GeneName" value="CDC42SE2"/>
    <att type="real" name="meso_vs_streak_sig" value="0.01"/>
    <att type="real" name="streak_vs_epi_sig" value="0.23"/>
    <att type="real" name="streak_vs_epi_exp" value="-0.15"/>
    <att type="string" name="canonicalName" value="768825"/>
    <graphics type="RECTANGLE" h="32.994140625" w="32.994140625" x="477.3648681640625" y="978.92822265625" fill="#747500" width="0" outline="#fefeff" cy:nodeTransparency="1.0" cy:nodeLabelFont="Default-0-14" cy:borderLineType="solid"/>
  </node>
  <node label="428786" id="-1052">
    <att type="real" name="meso_vs_streak_exp" value="0.19"/>
    <att type="string" name="ProductName" value="hypothetical protein"/>
    <att type="string" name="GeneName" value="RHOH"/>
    <att type="real" name="meso_vs_streak_sig" value="0.43"/>
    <att type="real" name="streak_vs_epi_sig" value="0.42"/>
    <att type="real" name="streak_vs_epi_exp" value="0.22"/>
    <att type="string" name="canonicalName" value="428786"/>
    <graphics type="RECTANGLE" h="25.0" w="25.0" x="2901.2490234375" y="1545.6436767578125" fill="#905000" width="0" outline="#fefeff" cy:nodeTransparency="1.0" cy:nodeLabelFont="Default-0-14" cy:borderLineType="solid"/>
  </node>
  <node label="427612" id="-1051">
    <att type="real" name="meso_vs_streak_exp" value="0.23"/>
    <att type="string" name="ProductName" value="similar to KIAA0209"/>
    <att type="string" name="GeneName" value="DOCK2"/>
    <att type="real" name="meso_vs_streak_sig" value="0.22"/>
    <att type="real" name="streak_vs_epi_sig" value="0.54"/>
    <att type="real" name="streak_vs_epi_exp" value="-0.13"/>
    <att type="string" name="canonicalName" value="427612"/>
    <graphics type="RECTANGLE" h="25.0" w="25.0" x="2733.1337890625" y="1835.196044921875" fill="#767300" width="0" outline="#fefeff" cy:nodeTransparency="1.0" cy:nodeLabelFont="Default-0-14" cy:borderLineType="solid"/>
  </node>
  <node label="424987" id="-1050">
    <att type="real" name="meso_vs_streak_exp" value="0.23"/>
    <att type="string" name="ProductName" value="similar to KIAA0551 protein"/>
    <att type="string" name="GeneName" value="TNIK"/>
    <att type="real" name="meso_vs_streak_sig" value="0.11"/>
    <att type="real" name="streak_vs_epi_sig" value="0.33"/>
    <att type="real" name="streak_vs_epi_exp" value="-0.15"/>
    <att type="string" name="canonicalName" value="424987"/>
    <graphics type="RECTANGLE" h="25.0" w="25.0" x="1345.9849853515625" y="1356.89599609375" fill="#747500" width="0" outline="#fefeff" cy:nodeTransparency="1.0" cy:nodeLabelFont="Default-0-14" cy:borderLineType="solid"/>
  </node>
  <node label="395155" id="-1049">
    <att type="string" name="ProductName" value="dihydropyrimidinase-like 2"/>
    <att type="string" name="GeneName" value="DPYSL2"/>
    <att type="string" name="canonicalName" value="395155"/>
    <graphics type="RECTANGLE" h="25.0" w="25.0" x="2201.343994140625" y="1513.6951904296875" fill="#fefeff" width="0" outline="#fefeff" cy:nodeTransparency="1.0" cy:nodeLabelFont="Default-0-14" cy:borderLineType="solid"/>
  </node>
  <node label="424782" id="-1048">
    <att type="real" name="meso_vs_streak_exp" value="-0.08"/>
    <att type="string" name="ProductName" value="RAS p21 protein activator 2"/>
    <att type="string" name="GeneName" value="RCJMB04_35e7"/>
    <att type="real" name="meso_vs_streak_sig" value="0.47"/>
    <att type="real" name="streak_vs_epi_sig" value="0.04"/>
    <att type="real" name="streak_vs_epi_exp" value="0.28"/>
    <att type="string" name="canonicalName" value="424782"/>
    <graphics type="ELLIPSE" h="50.0" w="50.0" x="2009.664794921875" y="2335.33349609375" fill="#954900" width="0" outline="#fefeff" cy:nodeTransparency="1.0" cy:nodeLabelFont="Default-0-14" cy:borderLineType="solid"/>
  </node>
  <node label="416597" id="-1047">
    <att type="real" name="meso_vs_streak_exp" value="-0.51"/>
    <att type="string" name="ProductName" value="nudE nuclear distribution gene E homolog 1"/>
    <att type="string" name="GeneName" value="NDE1"/>
    <att type="real" name="meso_vs_streak_sig" value="0.01"/>
    <att type="real" name="streak_vs_epi_sig" value="0.73"/>
    <att type="real" name="streak_vs_epi_exp" value="0.06"/>
    <att type="string" name="canonicalName" value="416597"/>
    <graphics type="RECTANGLE" h="25.0" w="25.0" x="1141.943115234375" y="1656.85888671875" fill="#846000" width="0" outline="#fefeff" cy:nodeTransparency="1.0" cy:nodeLabelFont="Default-0-14" cy:borderLineType="solid"/>
  </node>
  <node label="423290" id="-1046">
    <att type="real" name="meso_vs_streak_exp" value="0.47"/>
    <att type="string" name="ProductName" value="RAS guanyl releasing protein 1"/>
    <att type="string" name="GeneName" value="RCJMB04_6d2"/>
    <att type="real" name="meso_vs_streak_sig" value="0.01"/>
    <att type="real" name="streak_vs_epi_sig" value="0.67"/>
    <att type="real" name="streak_vs_epi_exp" value="0.06"/>
    <att type="string" name="canonicalName" value="423290"/>
    <graphics type="RECTANGLE" h="25.0" w="25.0" x="1754.0428466796875" y="2621.608154296875" fill="#846000" width="0" outline="#fefeff" cy:nodeTransparency="1.0" cy:nodeLabelFont="Default-0-14" cy:borderLineType="solid"/>
  </node>
  <node label="396010" id="-1045">
    <att type="real" name="meso_vs_streak_exp" value="0.13"/>
    <att type="string" name="ProductName" value="LIM domain kinase 2"/>
    <att type="string" name="GeneName" value="LIMK2"/>
    <att type="real" name="meso_vs_streak_sig" value="0.38"/>
    <att type="real" name="streak_vs_epi_sig" value="0.98"/>
    <att type="real" name="streak_vs_epi_exp" value="-0.01"/>
    <att type="string" name="canonicalName" value="396010"/>
    <graphics type="RECTANGLE" h="25.0" w="25.0" x="2319.481689453125" y="1581.6776123046875" fill="#7f6700" width="0" outline="#fefeff" cy:nodeTransparency="1.0" cy:nodeLabelFont="Default-0-14" cy:borderLineType="solid"/>
  </node>
  <node label="424225" id="-1044">
    <att type="real" name="meso_vs_streak_exp" value="-0.01"/>
    <att type="string" name="ProductName" value="similar to mitogen-activated protein kinase"/>
    <att type="string" name="GeneName" value="MAP3K2"/>
    <att type="real" name="meso_vs_streak_sig" value="0.96"/>
    <att type="real" name="streak_vs_epi_sig" value="0.16"/>
    <att type="real" name="streak_vs_epi_exp" value="0.19"/>
    <att type="string" name="canonicalName" value="424225"/>
    <graphics type="RECTANGLE" h="42.86328125" w="42.86328125" x="1902.5924072265625" y="1556.3482666015625" fill="#8e5300" width="0" outline="#fefeff" cy:nodeTransparency="1.0" cy:nodeLabelFont="Default-0-14" cy:borderLineType="solid"/>
  </node>
  <node label="417319" id="-1043">
    <att type="string" name="ProductName" value="phosphoinositide-3-kinase, regulatory subunit 5,"/>
    <att type="string" name="GeneName" value="RCJMB04_28f9"/>
    <att type="string" name="canonicalName" value="417319"/>
    <graphics type="RECTANGLE" h="24.9998779296875" w="25.0" x="1898.8353271484375" y="2041.6243286132812" fill="#fefeff" width="0" outline="#fefeff" cy:nodeTransparency="1.0" cy:nodeLabelFont="Default-0-14" cy:borderLineType="solid"/>
  </node>
  <node label="418266" id="-1042">
    <att type="real" name="meso_vs_streak_exp" value="0.09"/>
    <att type="string" name="ProductName" value="similar to Calcium-sensing receptor"/>
    <att type="string" name="GeneName" value="CASR"/>
    <att type="real" name="meso_vs_streak_sig" value="0.66"/>
    <att type="real" name="streak_vs_epi_sig" value="0.5"/>
    <att type="real" name="streak_vs_epi_exp" value="-0.15"/>
    <att type="string" name="canonicalName" value="418266"/>
    <graphics type="RECTANGLE" h="25.0" w="25.0" x="1176.5167236328125" y="2840.9658203125" fill="#747500" width="0" outline="#fefeff" cy:nodeTransparency="1.0" cy:nodeLabelFont="Default-0-14" cy:borderLineType="solid"/>
  </node>
  <node label="771655" id="-1041">
    <att type="string" name="ProductName" value="similar to phospholipase"/>
    <att type="string" name="GeneName" value="PLA2G5"/>
    <att type="string" name="canonicalName" value="771655"/>
    <graphics type="RECTANGLE" h="25.0" w="25.0" x="1130.76123046875" y="2285.818603515625" fill="#fefeff" width="0" outline="#fefeff" cy:nodeTransparency="1.0" cy:nodeLabelFont="Default-0-14" cy:borderLineType="solid"/>
  </node>
  <node label="416579" id="-1040">
    <att type="real" name="meso_vs_streak_exp" value="-0.09"/>
    <att type="string" name="ProductName" value="similar to epithelial sodium channel gamma"/>
    <att type="string" name="GeneName" value="SCNN1G"/>
    <att type="real" name="meso_vs_streak_sig" value="0.58"/>
    <att type="real" name="streak_vs_epi_sig" value="0.7"/>
    <att type="real" name="streak_vs_epi_exp" value="-0.08"/>
    <att type="string" name="canonicalName" value="416579"/>
    <graphics type="RECTANGLE" h="25.0" w="25.0" x="2802.236572265625" y="801.7530517578125" fill="#796e00" width="0" outline="#fefeff" cy:nodeTransparency="1.0" cy:nodeLabelFont="Default-0-14" cy:borderLineType="solid"/>
  </node>
  <node label="415868" id="-1039">
    <att type="real" name="meso_vs_streak_exp" value="0.02"/>
    <att type="string" name="ProductName" value="WW domain containing E3 ubiquitin protein ligase"/>
    <att type="string" name="GeneName" value="RCJMB04_3l19"/>
    <att type="real" name="meso_vs_streak_sig" value="0.91"/>
    <att type="real" name="streak_vs_epi_sig" value="0.2"/>
    <att type="real" name="streak_vs_epi_exp" value="-0.2"/>
    <att type="string" name="canonicalName" value="415868"/>
    <graphics type="RECTANGLE" h="37.22265625" w="37.224609375" x="2341.316162109375" y="1259.053955078125" fill="#707a00" width="0" outline="#fefeff" cy:nodeTransparency="1.0" cy:nodeLabelFont="Default-0-14" cy:borderLineType="solid"/>
  </node>
  <node label="395322" id="-1038">
    <att type="real" name="meso_vs_streak_exp" value="0.26"/>
    <att type="string" name="ProductName" value="thyroid transcription factor 1"/>
    <att type="string" name="GeneName" value="NKX2-1"/>
    <att type="real" name="meso_vs_streak_sig" value="0.05"/>
    <att type="real" name="streak_vs_epi_sig" value="0.28"/>
    <att type="real" name="streak_vs_epi_exp" value="-0.15"/>
    <att type="string" name="canonicalName" value="395322"/>
    <graphics type="RECTANGLE" h="25.0" w="25.0" x="1616.753662109375" y="383.4853210449219" fill="#747500" width="0" outline="#fefeff" cy:nodeTransparency="1.0" cy:nodeLabelFont="Default-0-14" cy:borderLineType="solid"/>
  </node>
  <node label="426903" id="-1037">
    <att type="real" name="meso_vs_streak_exp" value="-0.12"/>
    <att type="string" name="ProductName" value="similar to strabismus"/>
    <att type="string" name="GeneName" value="VANGL2"/>
    <att type="real" name="meso_vs_streak_sig" value="0.66"/>
    <att type="real" name="streak_vs_epi_sig" value="0.35"/>
    <att type="real" name="streak_vs_epi_exp" value="-0.27"/>
    <att type="string" name="canonicalName" value="426903"/>
    <graphics type="RECTANGLE" h="25.0" w="25.0" x="633.28271484375" y="1839.9464111328125" fill="#6b8200" width="0" outline="#fefeff" cy:nodeTransparency="1.0" cy:nodeLabelFont="Default-0-14" cy:borderLineType="solid"/>
  </node>
  <node label="416451" id="-1036">
    <att type="real" name="meso_vs_streak_exp" value="0.05"/>
    <att type="string" name="ProductName" value="similar to centaurin-alpha"/>
    <att type="string" name="GeneName" value="CENTA1"/>
    <att type="real" name="meso_vs_streak_sig" value="0.77"/>
    <att type="real" name="streak_vs_epi_sig" value="0.91"/>
    <att type="real" name="streak_vs_epi_exp" value="-0.02"/>
    <att type="string" name="canonicalName" value="416451"/>
    <graphics type="RECTANGLE" h="25.0" w="25.0" x="1342.56640625" y="1895.9659423828125" fill="#7e6800" width="0" outline="#fefeff" cy:nodeTransparency="1.0" cy:nodeLabelFont="Default-0-14" cy:borderLineType="solid"/>
  </node>
  <node label="428146" id="-1035">
    <att type="string" name="ProductName" value="similar to delayed rectifier potassium channel"/>
    <att type="string" name="GeneName" value="KCNB1"/>
    <att type="string" name="canonicalName" value="428146"/>
    <graphics type="RECTANGLE" h="25.0" w="25.0" x="1173.101806640625" y="2260.68505859375" fill="#fefeff" width="0" outline="#fefeff" cy:nodeTransparency="1.0" cy:nodeLabelFont="Default-0-14" cy:borderLineType="solid"/>
  </node>
  <node label="416496" id="-1034">
    <att type="real" name="meso_vs_streak_exp" value="-0.08"/>
    <att type="string" name="ProductName" value="mitogen-activated protein kinase kinase 3"/>
    <att type="string" name="GeneName" value="RCJMB04_8f10"/>
    <att type="real" name="meso_vs_streak_sig" value="0.65"/>
    <att type="real" name="streak_vs_epi_sig" value="0.77"/>
    <att type="real" name="streak_vs_epi_exp" value="0.06"/>
    <att type="string" name="canonicalName" value="416496"/>
    <graphics type="RECTANGLE" h="25.0" w="25.0" x="2016.91845703125" y="1350.759521484375" fill="#846000" width="0" outline="#fefeff" cy:nodeTransparency="1.0" cy:nodeLabelFont="Default-0-14" cy:borderLineType="solid"/>
  </node>
  <node label="421340" id="-1033">
    <att type="real" name="meso_vs_streak_exp" value="-0.07"/>
    <att type="string" name="ProductName" value="dual specificity phosphatase 10"/>
    <att type="string" name="GeneName" value="RCJMB04_18i8"/>
    <att type="real" name="meso_vs_streak_sig" value="0.71"/>
    <att type="real" name="streak_vs_epi_sig" value="0.29"/>
    <att type="real" name="streak_vs_epi_exp" value="0.19"/>
    <att type="string" name="canonicalName" value="421340"/>
    <graphics type="RECTANGLE" h="25.0" w="25.0" x="2168.4580078125" y="918.3092651367188" fill="#8e5300" width="0" outline="#fefeff" cy:nodeTransparency="1.0" cy:nodeLabelFont="Default-0-14" cy:borderLineType="solid"/>
  </node>
  <node label="431336" id="-1032">
    <att type="real" name="meso_vs_streak_exp" value="-0.07"/>
    <att type="string" name="ProductName" value="similar to KIAA1700 protein"/>
    <att type="string" name="GeneName" value="DUSP16"/>
    <att type="real" name="meso_vs_streak_sig" value="0.57"/>
    <att type="real" name="streak_vs_epi_sig" value="0.97"/>
    <att type="real" name="streak_vs_epi_exp" value="0.01"/>
    <att type="string" name="canonicalName" value="431336"/>
    <graphics type="RECTANGLE" h="25.0" w="25.0" x="2173.71728515625" y="962.3640747070312" fill="#806500" width="0" outline="#fefeff" cy:nodeTransparency="1.0" cy:nodeLabelFont="Default-0-14" cy:borderLineType="solid"/>
  </node>
  <node label="423973" id="-1031">
    <att type="real" name="meso_vs_streak_exp" value="-0.33"/>
    <att type="string" name="ProductName" value="similar to Inpp5a protein"/>
    <att type="string" name="GeneName" value="INPP5A"/>
    <att type="real" name="meso_vs_streak_sig" value="0.03"/>
    <att type="real" name="streak_vs_epi_sig" value="0.0"/>
    <att type="real" name="streak_vs_epi_exp" value="0.76"/>
    <att type="string" name="canonicalName" value="423973"/>
    <graphics type="ELLIPSE" h="50.0" w="50.0" x="1546.919189453125" y="2407.31298828125" fill="#ba1800" width="0" outline="#fefeff" cy:nodeTransparency="1.0" cy:nodeLabelFont="Default-0-14" cy:borderLineType="solid"/>
  </node>
  <node label="426888" id="-1030">
    <att type="real" name="meso_vs_streak_exp" value="-0.04"/>
    <att type="string" name="ProductName" value="similar to Rap guanine nucleotide exchange"/>
    <att type="string" name="GeneName" value="RAPGEF3"/>
    <att type="real" name="meso_vs_streak_sig" value="0.78"/>
    <att type="real" name="streak_vs_epi_sig" value="0.61"/>
    <att type="real" name="streak_vs_epi_exp" value="0.08"/>
    <att type="string" name="canonicalName" value="426888"/>
    <graphics type="RECTANGLE" h="25.0" w="25.0" x="1254.6500244140625" y="2010.220947265625" fill="#865e00" width="0" outline="#fefeff" cy:nodeTransparency="1.0" cy:nodeLabelFont="Default-0-14" cy:borderLineType="solid"/>
  </node>
  <node label="395997" id="-1029">
    <att type="real" name="meso_vs_streak_exp" value="-0.01"/>
    <att type="string" name="ProductName" value="EPH receptor A5"/>
    <att type="string" name="GeneName" value="EPHA5"/>
    <att type="real" name="meso_vs_streak_sig" value="0.92"/>
    <att type="real" name="streak_vs_epi_sig" value="0.74"/>
    <att type="real" name="streak_vs_epi_exp" value="0.05"/>
    <att type="string" name="canonicalName" value="395997"/>
    <graphics type="RECTANGLE" h="25.0" w="25.0" x="2833.544677734375" y="1844.2056884765625" fill="#836100" width="0" outline="#fefeff" cy:nodeTransparency="1.0" cy:nodeLabelFont="Default-0-14" cy:borderLineType="solid"/>
  </node>
  <node label="421817" id="-1028">
    <att type="real" name="meso_vs_streak_exp" value="-0.79"/>
    <att type="string" name="ProductName" value="proline-rich nuclear receptor coactivator 1"/>
    <att type="string" name="GeneName" value="PNRC1"/>
    <att type="real" name="meso_vs_streak_sig" value="0.01"/>
    <att type="real" name="streak_vs_epi_sig" value="0.72"/>
    <att type="real" name="streak_vs_epi_exp" value="0.11"/>
    <att type="string" name="canonicalName" value="421817"/>
    <graphics type="RECTANGLE" h="25.0" w="25.0" x="2861.437255859375" y="1099.3695068359375" fill="#885b00" width="0" outline="#fefeff" cy:nodeTransparency="1.0" cy:nodeLabelFont="Default-0-14" cy:borderLineType="solid"/>
  </node>
  <node label="416383" id="-1027">
    <att type="real" name="meso_vs_streak_exp" value="-0.01"/>
    <att type="string" name="ProductName" value="protein inhibitor of activated STAT X"/>
    <att type="string" name="GeneName" value="RCJMB04_24l12"/>
    <att type="real" name="meso_vs_streak_sig" value="0.95"/>
    <att type="real" name="streak_vs_epi_sig" value="0.44"/>
    <att type="real" name="streak_vs_epi_exp" value="0.1"/>
    <att type="string" name="canonicalName" value="416383"/>
    <graphics type="RECTANGLE" h="25.0" w="25.0" x="1766.6512451171875" y="781.0198974609375" fill="#875c00" width="0" outline="#fefeff" cy:nodeTransparency="1.0" cy:nodeLabelFont="Default-0-14" cy:borderLineType="solid"/>
  </node>
  <node label="419184" id="-1026">
    <att type="real" name="meso_vs_streak_exp" value="0.91"/>
    <att type="string" name="ProductName" value="syndecan 4"/>
    <att type="string" name="GeneName" value="SDC4"/>
    <att type="real" name="meso_vs_streak_sig" value="0.0"/>
    <att type="real" name="streak_vs_epi_sig" value="0.04"/>
    <att type="real" name="streak_vs_epi_exp" value="-0.3"/>
    <att type="string" name="canonicalName" value="419184"/>
    <graphics type="ELLIPSE" h="50.0" w="50.0" x="1834.7921142578125" y="2422.992919921875" fill="#698500" width="0" outline="#fefeff" cy:nodeTransparency="1.0" cy:nodeLabelFont="Default-0-14" cy:borderLineType="solid"/>
  </node>
  <node label="770341" id="-1025">
    <att type="string" name="ProductName" value="hypothetical protein"/>
    <att type="string" name="GeneName" value="SHC2"/>
    <att type="string" name="canonicalName" value="770341"/>
    <graphics type="RECTANGLE" h="25.0" w="25.0" x="2325.60791015625" y="2037.6328125" fill="#fefeff" width="0" outline="#fefeff" cy:nodeTransparency="1.0" cy:nodeLabelFont="Default-0-14" cy:borderLineType="solid"/>
  </node>
  <node label="418174" id="-1024">
    <att type="real" name="meso_vs_streak_exp" value="0.42"/>
    <att type="string" name="ProductName" value="similar to Epidermal growth factor receptor"/>
    <att type="string" name="GeneName" value="EPS8"/>
    <att type="real" name="meso_vs_streak_sig" value="0.03"/>
    <att type="real" name="streak_vs_epi_sig" value="0.95"/>
    <att type="real" name="streak_vs_epi_exp" value="0.02"/>
    <att type="string" name="canonicalName" value="418174"/>
    <graphics type="RECTANGLE" h="25.0" w="25.0" x="1938.626220703125" y="2227.389404296875" fill="#816400" width="0" outline="#fefeff" cy:nodeTransparency="1.0" cy:nodeLabelFont="Default-0-14" cy:borderLineType="solid"/>
  </node>
  <node label="395713" id="-1023">
    <att type="real" name="meso_vs_streak_exp" value="0.0"/>
    <att type="string" name="ProductName" value="transcription factor AP-2 beta"/>
    <att type="string" name="GeneName" value="TFAP2B"/>
    <att type="real" name="meso_vs_streak_sig" value="0.99"/>
    <att type="real" name="streak_vs_epi_sig" value="0.88"/>
    <att type="real" name="streak_vs_epi_exp" value="0.04"/>
    <att type="string" name="canonicalName" value="395713"/>
    <graphics type="RECTANGLE" h="25.0" w="25.00006103515625" x="1019.6075134277344" y="141.23716735839844" fill="#836200" width="0" outline="#fefeff" cy:nodeTransparency="1.0" cy:nodeLabelFont="Default-0-14" cy:borderLineType="solid"/>
  </node>
  <node label="396426" id="-1022">
    <att type="real" name="meso_vs_streak_exp" value="-0.15"/>
    <att type="string" name="ProductName" value="tubulin, alpha 8"/>
    <att type="string" name="GeneName" value="TUBA8"/>
    <att type="real" name="meso_vs_streak_sig" value="0.48"/>
    <att type="real" name="streak_vs_epi_sig" value="0.17"/>
    <att type="real" name="streak_vs_epi_exp" value="0.33"/>
    <att type="string" name="canonicalName" value="396426"/>
    <graphics type="RECTANGLE" h="41.453125" w="41.453125" x="1899.0440673828125" y="908.6088256835938" fill="#994400" width="0" outline="#fefeff" cy:nodeTransparency="1.0" cy:nodeLabelFont="Default-0-14" cy:borderLineType="solid"/>
  </node>
  <node label="422095" id="-1021">
    <att type="real" name="meso_vs_streak_exp" value="0.28"/>
    <att type="string" name="ProductName" value="similar to sperm associated antigen 9"/>
    <att type="string" name="GeneName" value="SPAG9"/>
    <att type="real" name="meso_vs_streak_sig" value="0.13"/>
    <att type="real" name="streak_vs_epi_sig" value="0.22"/>
    <att type="real" name="streak_vs_epi_exp" value="-0.25"/>
    <att type="string" name="canonicalName" value="422095"/>
    <graphics type="RECTANGLE" h="34.404296875" w="34.404296875" x="1950.477783203125" y="858.56982421875" fill="#6c8000" width="0" outline="#fefeff" cy:nodeTransparency="1.0" cy:nodeLabelFont="Default-0-14" cy:borderLineType="solid"/>
  </node>
  <node label="770496" id="-1020">
    <att type="string" name="ProductName" value="hypothetical protein"/>
    <att type="string" name="GeneName" value="MYCBP"/>
    <att type="string" name="canonicalName" value="770496"/>
    <graphics type="RECTANGLE" h="25.0" w="25.0" x="733.7272338867188" y="1244.434814453125" fill="#fefeff" width="0" outline="#fefeff" cy:nodeTransparency="1.0" cy:nodeLabelFont="Default-0-14" cy:borderLineType="solid"/>
  </node>
  <node label="417601" id="-1019">
    <att type="real" name="meso_vs_streak_exp" value="0.12"/>
    <att type="string" name="ProductName" value="hypothetical protein"/>
    <att type="string" name="GeneName" value="PRR6"/>
    <att type="real" name="meso_vs_streak_sig" value="0.35"/>
    <att type="real" name="streak_vs_epi_sig" value="0.98"/>
    <att type="real" name="streak_vs_epi_exp" value="-0.01"/>
    <att type="string" name="canonicalName" value="417601"/>
    <graphics type="RECTANGLE" h="25.0" w="25.0" x="3254.330322265625" y="1265.3472900390625" fill="#7f6700" width="0" outline="#fefeff" cy:nodeTransparency="1.0" cy:nodeLabelFont="Default-0-14" cy:borderLineType="solid"/>
  </node>
  <node label="423197" id="-1018">
    <att type="real" name="meso_vs_streak_exp" value="-0.06"/>
    <att type="string" name="ProductName" value="diacylglycerol kinase, zeta 104kDa"/>
    <att type="string" name="GeneName" value="RCJMB04_1p14"/>
    <att type="real" name="meso_vs_streak_sig" value="0.64"/>
    <att type="real" name="streak_vs_epi_sig" value="0.47"/>
    <att type="real" name="streak_vs_epi_exp" value="0.11"/>
    <att type="string" name="canonicalName" value="423197"/>
    <graphics type="RECTANGLE" h="25.0" w="25.0" x="1536.7904052734375" y="2168.813232421875" fill="#885b00" width="0" outline="#fefeff" cy:nodeTransparency="1.0" cy:nodeLabelFont="Default-0-14" cy:borderLineType="solid"/>
  </node>
  <node label="417657" id="-1017">
    <att type="real" name="meso_vs_streak_exp" value="-0.31"/>
    <att type="string" name="ProductName" value="hypothetical protein"/>
    <att type="string" name="GeneName" value="DUSP14"/>
    <att type="real" name="meso_vs_streak_sig" value="0.03"/>
    <att type="real" name="streak_vs_epi_sig" value="0.33"/>
    <att type="real" name="streak_vs_epi_exp" value="-0.13"/>
    <att type="string" name="canonicalName" value="417657"/>
    <graphics type="RECTANGLE" h="24.99993896484375" w="25.0" x="2209.7490234375" y="1028.2622375488281" fill="#767300" width="0" outline="#fefeff" cy:nodeTransparency="1.0" cy:nodeLabelFont="Default-0-14" cy:borderLineType="solid"/>
  </node>
  <node label="420801" id="-1016">
    <att type="real" name="meso_vs_streak_exp" value="-0.16"/>
    <att type="string" name="ProductName" value="similar to Na+/H+ antiporter"/>
    <att type="string" name="GeneName" value="SLC9A3"/>
    <att type="real" name="meso_vs_streak_sig" value="0.22"/>
    <att type="real" name="streak_vs_epi_sig" value="0.21"/>
    <att type="real" name="streak_vs_epi_exp" value="-0.18"/>
    <att type="string" name="canonicalName" value="420801"/>
    <graphics type="RECTANGLE" h="35.8125" w="35.814453125" x="1157.8536376953125" y="2943.9853515625" fill="#727800" width="0" outline="#fefeff" cy:nodeTransparency="1.0" cy:nodeLabelFont="Default-0-14" cy:borderLineType="solid"/>
  </node>
  <node label="416700" id="-1015">
    <att type="real" name="meso_vs_streak_exp" value="-0.04"/>
    <att type="string" name="ProductName" value="hypothetical protein"/>
    <att type="string" name="GeneName" value="EXOC4"/>
    <att type="real" name="meso_vs_streak_sig" value="0.74"/>
    <att type="real" name="streak_vs_epi_sig" value="0.33"/>
    <att type="real" name="streak_vs_epi_exp" value="0.12"/>
    <att type="string" name="canonicalName" value="416700"/>
    <graphics type="RECTANGLE" h="25.0" w="25.0" x="1254.23828125" y="1713.5167236328125" fill="#895a00" width="0" outline="#fefeff" cy:nodeTransparency="1.0" cy:nodeLabelFont="Default-0-14" cy:borderLineType="solid"/>
  </node>
  <node label="415790" id="-1014">
    <att type="real" name="meso_vs_streak_exp" value="0.24"/>
    <att type="string" name="ProductName" value="similar to GTP binding protein overexpressed in"/>
    <att type="string" name="GeneName" value="RRAD"/>
    <att type="real" name="meso_vs_streak_sig" value="0.07"/>
    <att type="real" name="streak_vs_epi_sig" value="0.13"/>
    <att type="real" name="streak_vs_epi_exp" value="-0.22"/>
    <att type="string" name="canonicalName" value="415790"/>
    <graphics type="RECTANGLE" h="45.18359375" w="45.185546875" x="1279.103759765625" y="1962.286376953125" fill="#6f7c00" width="0" outline="#fefeff" cy:nodeTransparency="1.0" cy:nodeLabelFont="Default-0-14" cy:borderLineType="solid"/>
  </node>
  <node label="417870" id="-1013">
    <att type="real" name="meso_vs_streak_exp" value="-0.03"/>
    <att type="string" name="ProductName" value="similar to PRKC, apoptosis, WT1, regulator"/>
    <att type="string" name="GeneName" value="PAWR"/>
    <att type="real" name="meso_vs_streak_sig" value="0.87"/>
    <att type="real" name="streak_vs_epi_sig" value="0.8"/>
    <att type="real" name="streak_vs_epi_exp" value="0.06"/>
    <att type="string" name="canonicalName" value="417870"/>
    <graphics type="RECTANGLE" h="25.0" w="25.0" x="2529.1767578125" y="1003.18408203125" fill="#846000" width="0" outline="#fefeff" cy:nodeTransparency="1.0" cy:nodeLabelFont="Default-0-14" cy:borderLineType="solid"/>
  </node>
  <node label="396181" id="-1012">
    <att type="real" name="meso_vs_streak_exp" value="0.32"/>
    <att type="string" name="ProductName" value="integrin, beta 2"/>
    <att type="string" name="GeneName" value="ITGB2"/>
    <att type="real" name="meso_vs_streak_sig" value="0.05"/>
    <att type="real" name="streak_vs_epi_sig" value="0.24"/>
    <att type="real" name="streak_vs_epi_exp" value="-0.19"/>
    <att type="string" name="canonicalName" value="396181"/>
    <graphics type="RECTANGLE" h="31.5859375" w="31.583984375" x="1841.5718994140625" y="1948.7452392578125" fill="#717900" width="0" outline="#fefeff" cy:nodeTransparency="1.0" cy:nodeLabelFont="Default-0-14" cy:borderLineType="solid"/>
  </node>
  <node label="415419" id="-1011">
    <att type="real" name="meso_vs_streak_exp" value="0.02"/>
    <att type="string" name="ProductName" value="mitogen-activated protein kinase 6"/>
    <att type="string" name="GeneName" value="RCJMB04_5i17"/>
    <att type="real" name="meso_vs_streak_sig" value="0.87"/>
    <att type="real" name="streak_vs_epi_sig" value="0.69"/>
    <att type="real" name="streak_vs_epi_exp" value="0.06"/>
    <att type="string" name="canonicalName" value="415419"/>
    <graphics type="RECTANGLE" h="25.0" w="25.0" x="1806.3707275390625" y="3204.421142578125" fill="#846000" width="0" outline="#fefeff" cy:nodeTransparency="1.0" cy:nodeLabelFont="Default-0-14" cy:borderLineType="solid"/>
  </node>
  <node label="424047" id="-1010">
    <att type="real" name="meso_vs_streak_exp" value="-0.23"/>
    <att type="string" name="ProductName" value="similar to serum deprivation response"/>
    <att type="string" name="GeneName" value="SDPR"/>
    <att type="real" name="meso_vs_streak_sig" value="0.06"/>
    <att type="real" name="streak_vs_epi_sig" value="0.01"/>
    <att type="real" name="streak_vs_epi_exp" value="-0.46"/>
    <att type="string" name="canonicalName" value="424047"/>
    <graphics type="ELLIPSE" h="50.0" w="50.0" x="1612.078369140625" y="3197.47607421875" fill="#5c9500" width="0" outline="#fefeff" cy:nodeTransparency="1.0" cy:nodeLabelFont="Default-0-14" cy:borderLineType="solid"/>
  </node>
  <node label="771773" id="-1009">
    <att type="real" name="meso_vs_streak_exp" value="0.03"/>
    <att type="string" name="ProductName" value="arginine vasopressin receptor"/>
    <att type="string" name="GeneName" value="AVPR1A"/>
    <att type="real" name="meso_vs_streak_sig" value="0.89"/>
    <att type="real" name="streak_vs_epi_sig" value="0.0"/>
    <att type="real" name="streak_vs_epi_exp" value="-0.89"/>
    <att type="string" name="canonicalName" value="771773"/>
    <graphics type="ELLIPSE" h="50.0" w="50.0" x="1185.0023193359375" y="2487.8974609375" fill="#3bc100" width="0" outline="#fefeff" cy:nodeTransparency="1.0" cy:nodeLabelFont="Default-0-14" cy:borderLineType="solid"/>
  </node>
  <node label="374034" id="-1008">
    <att type="real" name="meso_vs_streak_exp" value="0.03"/>
    <att type="string" name="ProductName" value="actin filament associated protein 1"/>
    <att type="string" name="GeneName" value="AFAP1"/>
    <att type="real" name="meso_vs_streak_sig" value="0.89"/>
    <att type="real" name="streak_vs_epi_sig" value="0.98"/>
    <att type="real" name="streak_vs_epi_exp" value="-0.01"/>
    <att type="string" name="canonicalName" value="374034"/>
    <graphics type="RECTANGLE" h="25.0" w="25.0" x="1708.658935546875" y="2227.345947265625" fill="#7f6700" width="0" outline="#fefeff" cy:nodeTransparency="1.0" cy:nodeLabelFont="Default-0-14" cy:borderLineType="solid"/>
  </node>
  <node label="423560" id="-1007">
    <att type="real" name="meso_vs_streak_exp" value="-0.3"/>
    <att type="string" name="ProductName" value="glia maturation factor, beta"/>
    <att type="string" name="GeneName" value="RCJMB04_21j8"/>
    <att type="real" name="meso_vs_streak_sig" value="0.08"/>
    <att type="real" name="streak_vs_epi_sig" value="0.01"/>
    <att type="real" name="streak_vs_epi_exp" value="0.63"/>
    <att type="string" name="canonicalName" value="423560"/>
    <graphics type="ELLIPSE" h="50.0" w="50.0" x="1710.2760009765625" y="998.2623291015625" fill="#b02600" width="0" outline="#fefeff" cy:nodeTransparency="1.0" cy:nodeLabelFont="Default-0-14" cy:borderLineType="solid"/>
  </node>
  <node label="395392" id="-1006">
    <att type="real" name="meso_vs_streak_exp" value="0.03"/>
    <att type="string" name="ProductName" value="synuclein, gamma"/>
    <att type="string" name="GeneName" value="SNCG"/>
    <att type="real" name="meso_vs_streak_sig" value="0.85"/>
    <att type="real" name="streak_vs_epi_sig" value="0.75"/>
    <att type="real" name="streak_vs_epi_exp" value="-0.05"/>
    <att type="string" name="canonicalName" value="395392"/>
    <graphics type="RECTANGLE" h="25.0" w="25.0" x="1378.10400390625" y="720.0714111328125" fill="#7c6b00" width="0" outline="#fefeff" cy:nodeTransparency="1.0" cy:nodeLabelFont="Default-0-14" cy:borderLineType="solid"/>
  </node>
  <node label="374192" id="-1005">
    <att type="real" name="meso_vs_streak_exp" value="-0.19"/>
    <att type="string" name="ProductName" value="dual specificity phosphatase 1"/>
    <att type="string" name="GeneName" value="DUSP1"/>
    <att type="real" name="meso_vs_streak_sig" value="0.13"/>
    <att type="real" name="streak_vs_epi_sig" value="0.16"/>
    <att type="real" name="streak_vs_epi_exp" value="0.19"/>
    <att type="string" name="canonicalName" value="374192"/>
    <graphics type="RECTANGLE" h="42.86328125" w="42.86328125" x="2042.627685546875" y="991.05419921875" fill="#8e5300" width="0" outline="#fefeff" cy:nodeTransparency="1.0" cy:nodeLabelFont="Default-0-14" cy:borderLineType="solid"/>
  </node>
  <node label="770905" id="-1004">
    <att type="real" name="meso_vs_streak_exp" value="-0.14"/>
    <att type="string" name="ProductName" value="similar to protein tyrosine phosphatase,"/>
    <att type="string" name="GeneName" value="PTPN7"/>
    <att type="real" name="meso_vs_streak_sig" value="0.24"/>
    <att type="real" name="streak_vs_epi_sig" value="0.03"/>
    <att type="real" name="streak_vs_epi_exp" value="-0.35"/>
    <att type="string" name="canonicalName" value="770905"/>
    <graphics type="ELLIPSE" h="50.0" w="50.0" x="2198.878662109375" y="854.8680419921875" fill="#658a00" width="0" outline="#fefeff" cy:nodeTransparency="1.0" cy:nodeLabelFont="Default-0-14" cy:borderLineType="solid"/>
  </node>
  <node label="425210" id="-1003">
    <att type="real" name="meso_vs_streak_exp" value="0.14"/>
    <att type="string" name="ProductName" value="mitogen-activated protein kinase kinase 1"/>
    <att type="string" name="GeneName" value="MAP2K1IP1"/>
    <att type="real" name="meso_vs_streak_sig" value="0.29"/>
    <att type="real" name="streak_vs_epi_sig" value="0.13"/>
    <att type="real" name="streak_vs_epi_exp" value="0.22"/>
    <att type="string" name="canonicalName" value="425210"/>
    <graphics type="RECTANGLE" h="45.185546875" w="45.185546875" x="1229.8885498046875" y="1106.8619384765625" fill="#905000" width="0" outline="#fefeff" cy:nodeTransparency="1.0" cy:nodeLabelFont="Default-0-14" cy:borderLineType="solid"/>
  </node>
  <node label="395469" id="-1002">
    <att type="real" name="meso_vs_streak_exp" value="-0.02"/>
    <att type="string" name="ProductName" value="platelet derived growth factor C"/>
    <att type="string" name="GeneName" value="PDGFC"/>
    <att type="real" name="meso_vs_streak_sig" value="0.95"/>
    <att type="real" name="streak_vs_epi_sig" value="0.91"/>
    <att type="real" name="streak_vs_epi_exp" value="-0.04"/>
    <att type="string" name="canonicalName" value="395469"/>
    <graphics type="RECTANGLE" h="25.0" w="25.0" x="2368.1806640625" y="2247.222412109375" fill="#7c6a00" width="0" outline="#fefeff" cy:nodeTransparency="1.0" cy:nodeLabelFont="Default-0-14" cy:borderLineType="solid"/>
  </node>
  <node label="374196" id="-1001">
    <att type="real" name="meso_vs_streak_exp" value="-0.9"/>
    <att type="string" name="ProductName" value="platelet-derived growth factor alpha"/>
    <att type="string" name="GeneName" value="PDGFA"/>
    <att type="real" name="meso_vs_streak_sig" value="0.0"/>
    <att type="real" name="streak_vs_epi_sig" value="0.0"/>
    <att type="real" name="streak_vs_epi_exp" value="-0.78"/>
    <att type="string" name="canonicalName" value="374196"/>
    <graphics type="ELLIPSE" h="50.0" w="50.0" x="2375.731689453125" y="2177.0380859375" fill="#44b600" width="0" outline="#fefeff" cy:nodeTransparency="1.0" cy:nodeLabelFont="Default-0-14" cy:borderLineType="solid"/>
  </node>
  <node label="374268" id="-1000">
    <att type="real" name="meso_vs_streak_exp" value="0.02"/>
    <att type="string" name="ProductName" value="phosphoinositide-3-kinase adaptor protein 1"/>
    <att type="string" name="GeneName" value="PIK3AP1"/>
    <att type="real" name="meso_vs_streak_sig" value="0.92"/>
    <att type="real" name="streak_vs_epi_sig" value="0.46"/>
    <att type="real" name="streak_vs_epi_exp" value="-0.12"/>
    <att type="string" name="canonicalName" value="374268"/>
    <graphics type="RECTANGLE" h="25.0" w="25.0" x="2408.142578125" y="2356.328857421875" fill="#767200" width="0" outline="#fefeff" cy:nodeTransparency="1.0" cy:nodeLabelFont="Default-0-14" cy:borderLineType="solid"/>
  </node>
  <node label="419444" id="-999">
    <att type="real" name="meso_vs_streak_exp" value="-0.45"/>
    <att type="string" name="ProductName" value="phosphoinositide-3-kinase, catalytic, delta"/>
    <att type="string" name="GeneName" value="PIK3CD"/>
    <att type="real" name="meso_vs_streak_sig" value="0.52"/>
    <att type="real" name="streak_vs_epi_sig" value="0.57"/>
    <att type="real" name="streak_vs_epi_exp" value="-0.46"/>
    <att type="string" name="canonicalName" value="419444"/>
    <graphics type="RECTANGLE" h="25.0" w="25.0" x="1896.274658203125" y="2003.364990234375" fill="#5c9500" width="0" outline="#fefeff" cy:nodeTransparency="1.0" cy:nodeLabelFont="Default-0-14" cy:borderLineType="solid"/>
  </node>
  <node label="422253" id="-998">
    <att type="real" name="meso_vs_streak_exp" value="0.09"/>
    <att type="string" name="ProductName" value="similar to MCF.2 cell line derived transforming"/>
    <att type="string" name="GeneName" value="MCF2"/>
    <att type="real" name="meso_vs_streak_sig" value="0.58"/>
    <att type="real" name="streak_vs_epi_sig" value="0.46"/>
    <att type="real" name="streak_vs_epi_exp" value="-0.13"/>
    <att type="string" name="canonicalName" value="422253"/>
    <graphics type="RECTANGLE" h="25.0" w="25.0" x="2211.826904296875" y="1677.8428955078125" fill="#767300" width="0" outline="#fefeff" cy:nodeTransparency="1.0" cy:nodeLabelFont="Default-0-14" cy:borderLineType="solid"/>
  </node>
  <node label="416000" id="-997">
    <att type="real" name="meso_vs_streak_exp" value="-0.13"/>
    <att type="string" name="ProductName" value="Rho guanine nucleotide exchange factor 3"/>
    <att type="string" name="GeneName" value="RCJMB04_4i12"/>
    <att type="real" name="meso_vs_streak_sig" value="0.3"/>
    <att type="real" name="streak_vs_epi_sig" value="0.86"/>
    <att type="real" name="streak_vs_epi_exp" value="0.03"/>
    <att type="string" name="canonicalName" value="416000"/>
    <graphics type="RECTANGLE" h="25.0" w="25.0" x="3120.77783203125" y="2324.628662109375" fill="#826300" width="0" outline="#fefeff" cy:nodeTransparency="1.0" cy:nodeLabelFont="Default-0-14" cy:borderLineType="solid"/>
  </node>
  <node label="420132" id="-996">
    <att type="real" name="meso_vs_streak_exp" value="0.05"/>
    <att type="string" name="ProductName" value="hypothetical protein"/>
    <att type="string" name="GeneName" value="ARHGEF18"/>
    <att type="real" name="meso_vs_streak_sig" value="0.73"/>
    <att type="real" name="streak_vs_epi_sig" value="0.04"/>
    <att type="real" name="streak_vs_epi_exp" value="-0.33"/>
    <att type="string" name="canonicalName" value="420132"/>
    <graphics type="ELLIPSE" h="50.0" w="50.0" x="1608.46044921875" y="2891.9365234375" fill="#668800" width="0" outline="#fefeff" cy:nodeTransparency="1.0" cy:nodeLabelFont="Default-0-14" cy:borderLineType="solid"/>
  </node>
  <node label="423532" id="-995">
    <att type="real" name="meso_vs_streak_exp" value="-0.03"/>
    <att type="string" name="ProductName" value="similar to dishevelled-associated activator of"/>
    <att type="string" name="GeneName" value="DAAM1"/>
    <att type="real" name="meso_vs_streak_sig" value="0.83"/>
    <att type="real" name="streak_vs_epi_sig" value="0.17"/>
    <att type="real" name="streak_vs_epi_exp" value="0.21"/>
    <att type="string" name="canonicalName" value="423532"/>
    <graphics type="RECTANGLE" h="41.453125" w="41.453125" x="600.2595825195312" y="1794.6640625" fill="#905100" width="0" outline="#fefeff" cy:nodeTransparency="1.0" cy:nodeLabelFont="Default-0-14" cy:borderLineType="solid"/>
  </node>
  <node label="426010" id="-994">
    <att type="real" name="meso_vs_streak_exp" value="0.05"/>
    <att type="string" name="ProductName" value="similar to MGC80729 protein"/>
    <att type="string" name="GeneName" value="GMIP"/>
    <att type="real" name="meso_vs_streak_sig" value="0.85"/>
    <att type="real" name="streak_vs_epi_sig" value="0.75"/>
    <att type="real" name="streak_vs_epi_exp" value="-0.09"/>
    <att type="string" name="canonicalName" value="426010"/>
    <graphics type="RECTANGLE" h="25.0" w="25.0" x="3057.379150390625" y="2407.71240234375" fill="#796f00" width="0" outline="#fefeff" cy:nodeTransparency="1.0" cy:nodeLabelFont="Default-0-14" cy:borderLineType="solid"/>
  </node>
  <node label="416984" id="-993">
    <att type="real" name="meso_vs_streak_exp" value="0.1"/>
    <att type="string" name="ProductName" value="similar to rho/rac-interacting citron kinase"/>
    <att type="string" name="GeneName" value="CIT"/>
    <att type="real" name="meso_vs_streak_sig" value="0.43"/>
    <att type="real" name="streak_vs_epi_sig" value="0.4"/>
    <att type="real" name="streak_vs_epi_exp" value="0.13"/>
    <att type="string" name="canonicalName" value="416984"/>
    <graphics type="RECTANGLE" h="25.0" w="25.0" x="2377.579345703125" y="2512.337646484375" fill="#895900" width="0" outline="#fefeff" cy:nodeTransparency="1.0" cy:nodeLabelFont="Default-0-14" cy:borderLineType="solid"/>
  </node>
  <node label="378908" id="-992">
    <att type="real" name="meso_vs_streak_exp" value="0.05"/>
    <att type="string" name="ProductName" value="Src-like-adaptor"/>
    <att type="string" name="GeneName" value="RCJMB04_35e14"/>
    <att type="real" name="meso_vs_streak_sig" value="0.86"/>
    <att type="real" name="streak_vs_epi_sig" value="0.88"/>
    <att type="real" name="streak_vs_epi_exp" value="-0.05"/>
    <att type="string" name="canonicalName" value="378908"/>
    <graphics type="RECTANGLE" h="25.0" w="25.0" x="2167.160400390625" y="2284.8291015625" fill="#7c6b00" width="0" outline="#fefeff" cy:nodeTransparency="1.0" cy:nodeLabelFont="Default-0-14" cy:borderLineType="solid"/>
  </node>
  <node label="396045" id="-991">
    <att type="real" name="meso_vs_streak_exp" value="0.11"/>
    <att type="string" name="ProductName" value="similar to GLI"/>
    <att type="string" name="GeneName" value="GLI1"/>
    <att type="real" name="meso_vs_streak_sig" value="0.64"/>
    <att type="real" name="streak_vs_epi_sig" value="0.8"/>
    <att type="real" name="streak_vs_epi_exp" value="0.08"/>
    <att type="string" name="canonicalName" value="396045"/>
    <graphics type="RECTANGLE" h="25.0" w="25.0" x="669.612060546875" y="1700.114990234375" fill="#865e00" width="0" outline="#fefeff" cy:nodeTransparency="1.0" cy:nodeLabelFont="Default-0-14" cy:borderLineType="solid"/>
  </node>
  <node label="424997" id="-990">
    <att type="string" name="ProductName" value="similar to AML1-EVI-1 fusion protein"/>
    <att type="string" name="GeneName" value="EVI1"/>
    <att type="string" name="canonicalName" value="424997"/>
    <graphics type="RECTANGLE" h="25.0" w="25.0" x="1876.4058837890625" y="746.2646484375" fill="#fefeff" width="0" outline="#fefeff" cy:nodeTransparency="1.0" cy:nodeLabelFont="Default-0-14" cy:borderLineType="solid"/>
  </node>
  <node label="414743" id="-989">
    <att type="string" name="ProductName" value="transforming growth factor, al"/>
    <att type="string" name="GeneName" value="TGFA"/>
    <att type="string" name="canonicalName" value="414743"/>
    <graphics type="RECTANGLE" h="25.0" w="25.0" x="2248.951416015625" y="2242.587158203125" fill="#fefeff" width="0" outline="#fefeff" cy:nodeTransparency="1.0" cy:nodeLabelFont="Default-0-14" cy:borderLineType="solid"/>
  </node>
  <node label="417491" id="-988">
    <att type="real" name="meso_vs_streak_exp" value="0.23"/>
    <att type="string" name="ProductName" value="similar to Mybbp1a protein"/>
    <att type="string" name="GeneName" value="MYBBP1A"/>
    <att type="real" name="meso_vs_streak_sig" value="0.21"/>
    <att type="real" name="streak_vs_epi_sig" value="0.05"/>
    <att type="real" name="streak_vs_epi_exp" value="-0.46"/>
    <att type="string" name="canonicalName" value="417491"/>
    <graphics type="ELLIPSE" h="50.0" w="50.0" x="1754.9229736328125" y="561.53076171875" fill="#5c9500" width="0" outline="#fefeff" cy:nodeTransparency="1.0" cy:nodeLabelFont="Default-0-14" cy:borderLineType="solid"/>
  </node>
  <node label="428910" id="-987">
    <att type="real" name="meso_vs_streak_exp" value="-0.19"/>
    <att type="string" name="ProductName" value="similar to MOK protein kinase"/>
    <att type="string" name="GeneName" value="RAGE"/>
    <att type="real" name="meso_vs_streak_sig" value="0.3"/>
    <att type="real" name="streak_vs_epi_sig" value="0.99"/>
    <att type="real" name="streak_vs_epi_exp" value="0.0"/>
    <att type="string" name="canonicalName" value="428910"/>
    <graphics type="RECTANGLE" h="25.0" w="25.0" x="1545.759033203125" y="208.46054077148438" fill="#7f6600" width="0" outline="#fefeff" cy:nodeTransparency="1.0" cy:nodeLabelFont="Default-0-14" cy:borderLineType="solid"/>
  </node>
  <node label="396339" id="-986">
    <att type="real" name="meso_vs_streak_exp" value="-0.55"/>
    <att type="string" name="ProductName" value="TG-interacting factor"/>
    <att type="string" name="GeneName" value="TGIF1"/>
    <att type="real" name="meso_vs_streak_sig" value="0.01"/>
    <att type="real" name="streak_vs_epi_sig" value="0.01"/>
    <att type="real" name="streak_vs_epi_exp" value="0.51"/>
    <att type="string" name="canonicalName" value="396339"/>
    <graphics type="ELLIPSE" h="50.0" w="50.0" x="1412.47802734375" y="992.1506958007812" fill="#a73200" width="0" outline="#fefeff" cy:nodeTransparency="1.0" cy:nodeLabelFont="Default-0-14" cy:borderLineType="solid"/>
  </node>
  <node label="395225" id="-985">
    <att type="real" name="meso_vs_streak_exp" value="0.12"/>
    <att type="string" name="ProductName" value="transducer of ERBB2, 1"/>
    <att type="string" name="GeneName" value="TOB1"/>
    <att type="real" name="meso_vs_streak_sig" value="0.37"/>
    <att type="real" name="streak_vs_epi_sig" value="0.26"/>
    <att type="real" name="streak_vs_epi_exp" value="-0.17"/>
    <att type="string" name="canonicalName" value="395225"/>
    <graphics type="RECTANGLE" h="25.0" w="25.0" x="1999.949462890625" y="951.1239624023438" fill="#727700" width="0" outline="#fefeff" cy:nodeTransparency="1.0" cy:nodeLabelFont="Default-0-14" cy:borderLineType="solid"/>
  </node>
  <node label="424971" id="-984">
    <att type="string" name="ProductName" value="phosphoinositide-3-kinase, catalytic, alpha"/>
    <att type="string" name="GeneName" value="PIK3CA"/>
    <att type="string" name="canonicalName" value="424971"/>
    <graphics type="RECTANGLE" h="25.0" w="25.0" x="1859.846923828125" y="2007.1190185546875" fill="#fefeff" width="0" outline="#fefeff" cy:nodeTransparency="1.0" cy:nodeLabelFont="Default-0-14" cy:borderLineType="solid"/>
  </node>
  <node label="395509" id="-983">
    <att type="real" name="meso_vs_streak_exp" value="-0.06"/>
    <att type="string" name="ProductName" value="platelet-derived growth factor receptor, alpha"/>
    <att type="string" name="GeneName" value="PDGFRA"/>
    <att type="real" name="meso_vs_streak_sig" value="0.71"/>
    <att type="real" name="streak_vs_epi_sig" value="0.08"/>
    <att type="real" name="streak_vs_epi_exp" value="0.29"/>
    <att type="string" name="canonicalName" value="395509"/>
    <graphics type="ELLIPSE" h="48.138671875" w="48.138671875" x="2195.07421875" y="2069.227294921875" fill="#964800" width="0" outline="#fefeff" cy:nodeTransparency="1.0" cy:nodeLabelFont="Default-0-14" cy:borderLineType="solid"/>
  </node>
  <node label="416362" id="-982">
    <att type="real" name="meso_vs_streak_exp" value="0.16"/>
    <att type="string" name="ProductName" value="PDZ and LIM domain 7"/>
    <att type="string" name="GeneName" value="PDLIM7"/>
    <att type="real" name="meso_vs_streak_sig" value="0.34"/>
    <att type="real" name="streak_vs_epi_sig" value="0.08"/>
    <att type="real" name="streak_vs_epi_exp" value="-0.34"/>
    <att type="string" name="canonicalName" value="416362"/>
    <graphics type="ELLIPSE" h="48.138671875" w="48.138671875" x="2263.0673828125" y="1783.5789794921875" fill="#658900" width="0" outline="#fefeff" cy:nodeTransparency="1.0" cy:nodeLabelFont="Default-0-14" cy:borderLineType="solid"/>
  </node>
  <node label="374146" id="-981">
    <att type="real" name="meso_vs_streak_exp" value="0.12"/>
    <att type="string" name="ProductName" value="v-ets erythroblastosis virus E26 oncogene like"/>
    <att type="string" name="GeneName" value="ERG"/>
    <att type="real" name="meso_vs_streak_sig" value="0.5"/>
    <att type="real" name="streak_vs_epi_sig" value="0.56"/>
    <att type="real" name="streak_vs_epi_exp" value="-0.13"/>
    <att type="string" name="canonicalName" value="374146"/>
    <graphics type="RECTANGLE" h="25.0" w="25.0" x="1914.87744140625" y="349.165771484375" fill="#767300" width="0" outline="#fefeff" cy:nodeTransparency="1.0" cy:nodeLabelFont="Default-0-14" cy:borderLineType="solid"/>
  </node>
  <node label="395999" id="-980">
    <att type="real" name="meso_vs_streak_exp" value="0.1"/>
    <att type="string" name="ProductName" value="high-mobility group nucleosome binding domain 1"/>
    <att type="string" name="GeneName" value="HMGN1"/>
    <att type="real" name="meso_vs_streak_sig" value="0.61"/>
    <att type="real" name="streak_vs_epi_sig" value="0.01"/>
    <att type="real" name="streak_vs_epi_exp" value="0.7"/>
    <att type="string" name="canonicalName" value="395999"/>
    <graphics type="ELLIPSE" h="50.0" w="50.0" x="1913.4884033203125" y="850.0032958984375" fill="#b51f00" width="0" outline="#fefeff" cy:nodeTransparency="1.0" cy:nodeLabelFont="Default-0-14" cy:borderLineType="solid"/>
  </node>
  <node label="396081" id="-979">
    <att type="string" name="ProductName" value="neurotrophic tyrosine kinase, receptor, type 3"/>
    <att type="string" name="GeneName" value="NTRK3"/>
    <att type="string" name="canonicalName" value="396081"/>
    <graphics type="RECTANGLE" h="25.0" w="25.0" x="1482.02197265625" y="1820.6319580078125" fill="#fefeff" width="0" outline="#fefeff" cy:nodeTransparency="1.0" cy:nodeLabelFont="Default-0-14" cy:borderLineType="solid"/>
  </node>
  <node label="416874" id="-978">
    <att type="real" name="meso_vs_streak_exp" value="0.36"/>
    <att type="string" name="ProductName" value="similar to Myosin regulatory light chain 2A,"/>
    <att type="string" name="GeneName" value="MYL2"/>
    <att type="real" name="meso_vs_streak_sig" value="0.01"/>
    <att type="real" name="streak_vs_epi_sig" value="0.34"/>
    <att type="real" name="streak_vs_epi_exp" value="-0.12"/>
    <att type="string" name="canonicalName" value="416874"/>
    <graphics type="RECTANGLE" h="25.0" w="25.0" x="1698.039306640625" y="2020.2337646484375" fill="#767200" width="0" outline="#fefeff" cy:nodeTransparency="1.0" cy:nodeLabelFont="Default-0-14" cy:borderLineType="solid"/>
  </node>
  <node label="417310" id="-977">
    <att type="string" name="ProductName" value="similar to fast myosin heavy chain HCII isoform"/>
    <att type="string" name="GeneName" value="MYH8"/>
    <att type="string" name="canonicalName" value="417310"/>
    <graphics type="RECTANGLE" h="25.0" w="25.0" x="1633.3984375" y="2148.3779296875" fill="#fefeff" width="0" outline="#fefeff" cy:nodeTransparency="1.0" cy:nodeLabelFont="Default-0-14" cy:borderLineType="solid"/>
  </node>
  <node label="395149" id="-976">
    <att type="real" name="meso_vs_streak_exp" value="-0.27"/>
    <att type="string" name="ProductName" value="muscle RAS oncogene homolog"/>
    <att type="string" name="GeneName" value="MRAS"/>
    <att type="real" name="meso_vs_streak_sig" value="0.05"/>
    <att type="real" name="streak_vs_epi_sig" value="0.01"/>
    <att type="real" name="streak_vs_epi_exp" value="0.47"/>
    <att type="string" name="canonicalName" value="395149"/>
    <graphics type="ELLIPSE" h="50.0" w="50.0" x="1943.7222900390625" y="2060.48046875" fill="#a33600" width="0" outline="#fefeff" cy:nodeTransparency="1.0" cy:nodeLabelFont="Default-0-14" cy:borderLineType="solid"/>
  </node>
  <node label="418308" id="-975">
    <att type="real" name="meso_vs_streak_exp" value="0.1"/>
    <att type="string" name="ProductName" value="EPH receptor B6"/>
    <att type="string" name="GeneName" value="EPHB6"/>
    <att type="real" name="meso_vs_streak_sig" value="0.66"/>
    <att type="real" name="streak_vs_epi_sig" value="0.88"/>
    <att type="real" name="streak_vs_epi_exp" value="-0.05"/>
    <att type="string" name="canonicalName" value="418308"/>
    <graphics type="RECTANGLE" h="25.0" w="25.0" x="2372.0419921875" y="2077.857177734375" fill="#7c6b00" width="0" outline="#fefeff" cy:nodeTransparency="1.0" cy:nodeLabelFont="Default-0-14" cy:borderLineType="solid"/>
  </node>
  <node label="429036" id="-974">
    <att type="real" name="meso_vs_streak_exp" value="0.04"/>
    <att type="string" name="ProductName" value="similar to MGC81705 protein isoform 2"/>
    <att type="string" name="GeneName" value="STK16"/>
    <att type="real" name="meso_vs_streak_sig" value="0.74"/>
    <att type="real" name="streak_vs_epi_sig" value="0.61"/>
    <att type="real" name="streak_vs_epi_exp" value="0.07"/>
    <att type="string" name="canonicalName" value="429036"/>
    <graphics type="RECTANGLE" h="25.0" w="25.0" x="1303.3350830078125" y="994.131103515625" fill="#855f00" width="0" outline="#fefeff" cy:nodeTransparency="1.0" cy:nodeLabelFont="Default-0-14" cy:borderLineType="solid"/>
  </node>
  <node label="395886" id="-973">
    <att type="real" name="meso_vs_streak_exp" value="0.64"/>
    <att type="string" name="ProductName" value="microphthalmia-associated transcription factor"/>
    <att type="string" name="GeneName" value="MITF"/>
    <att type="real" name="meso_vs_streak_sig" value="0.01"/>
    <att type="real" name="streak_vs_epi_sig" value="0.22"/>
    <att type="real" name="streak_vs_epi_exp" value="-0.26"/>
    <att type="string" name="canonicalName" value="395886"/>
    <graphics type="RECTANGLE" h="34.40234375" w="34.404296875" x="1557.1278076171875" y="721.1576538085938" fill="#6c8100" width="0" outline="#fefeff" cy:nodeTransparency="1.0" cy:nodeLabelFont="Default-0-14" cy:borderLineType="solid"/>
  </node>
  <node label="395376" id="-972">
    <att type="real" name="meso_vs_streak_exp" value="0.05"/>
    <att type="string" name="ProductName" value="protein kinase, DNA-activated, catalytic"/>
    <att type="string" name="GeneName" value="PRKDC"/>
    <att type="real" name="meso_vs_streak_sig" value="0.85"/>
    <att type="real" name="streak_vs_epi_sig" value="0.72"/>
    <att type="real" name="streak_vs_epi_exp" value="-0.07"/>
    <att type="string" name="canonicalName" value="395376"/>
    <graphics type="RECTANGLE" h="25.0" w="25.0" x="1787.7994384765625" y="1390.3092041015625" fill="#7a6d00" width="0" outline="#fefeff" cy:nodeTransparency="1.0" cy:nodeLabelFont="Default-0-14" cy:borderLineType="solid"/>
  </node>
  <node label="415562" id="-971">
    <att type="real" name="meso_vs_streak_exp" value="-0.18"/>
    <att type="string" name="ProductName" value="similar to Acidic leucine-rich nuclear"/>
    <att type="string" name="GeneName" value="ANP32A"/>
    <att type="real" name="meso_vs_streak_sig" value="0.16"/>
    <att type="real" name="streak_vs_epi_sig" value="0.09"/>
    <att type="real" name="streak_vs_epi_exp" value="0.25"/>
    <att type="string" name="canonicalName" value="415562"/>
    <graphics type="RECTANGLE" h="47.546875" w="47.548828125" x="910.6263427734375" y="1500.5733642578125" fill="#934d00" width="0" outline="#fefeff" cy:nodeTransparency="1.0" cy:nodeLabelFont="Default-0-14" cy:borderLineType="solid"/>
  </node>
  <node label="395262" id="-970">
    <att type="real" name="meso_vs_streak_exp" value="0.14"/>
    <att type="string" name="ProductName" value="leukemia inhibitory factor receptor"/>
    <att type="string" name="GeneName" value="LIFR"/>
    <att type="real" name="meso_vs_streak_sig" value="0.39"/>
    <att type="real" name="streak_vs_epi_sig" value="0.3"/>
    <att type="real" name="streak_vs_epi_exp" value="0.18"/>
    <att type="string" name="canonicalName" value="395262"/>
    <graphics type="RECTANGLE" h="25.0" w="25.0" x="2294.154296875" y="1663.5858154296875" fill="#8d5400" width="0" outline="#fefeff" cy:nodeTransparency="1.0" cy:nodeLabelFont="Default-0-14" cy:borderLineType="solid"/>
  </node>
  <node label="424369" id="-969">
    <att type="real" name="meso_vs_streak_exp" value="-0.06"/>
    <att type="string" name="ProductName" value="similar to KIS kinase"/>
    <att type="string" name="GeneName" value="UHMK1"/>
    <att type="real" name="meso_vs_streak_sig" value="0.65"/>
    <att type="real" name="streak_vs_epi_sig" value="0.17"/>
    <att type="real" name="streak_vs_epi_exp" value="0.19"/>
    <att type="string" name="canonicalName" value="424369"/>
    <graphics type="RECTANGLE" h="41.453125" w="41.4532470703125" x="2051.6898803710938" y="3127.36962890625" fill="#8e5300" width="0" outline="#fefeff" cy:nodeTransparency="1.0" cy:nodeLabelFont="Default-0-14" cy:borderLineType="solid"/>
  </node>
  <node label="423576" id="-968">
    <att type="string" name="ProductName" value="similar to mitogen-activated protein kinase"/>
    <att type="string" name="GeneName" value="MAP4K5"/>
    <att type="string" name="canonicalName" value="423576"/>
    <graphics type="RECTANGLE" h="25.0" w="25.0" x="2577.94189453125" y="1667.9825439453125" fill="#fefeff" width="0" outline="#fefeff" cy:nodeTransparency="1.0" cy:nodeLabelFont="Default-0-14" cy:borderLineType="solid"/>
  </node>
  <node label="418727" id="-967">
    <att type="real" name="meso_vs_streak_exp" value="0.17"/>
    <att type="string" name="ProductName" value="NCK adaptor protein 2"/>
    <att type="string" name="GeneName" value="RCJMB04_13d16"/>
    <att type="real" name="meso_vs_streak_sig" value="0.38"/>
    <att type="real" name="streak_vs_epi_sig" value="0.66"/>
    <att type="real" name="streak_vs_epi_exp" value="0.1"/>
    <att type="string" name="canonicalName" value="418727"/>
    <graphics type="RECTANGLE" h="25.0" w="25.0" x="2236.5673828125" y="1776.67578125" fill="#875c00" width="0" outline="#fefeff" cy:nodeTransparency="1.0" cy:nodeLabelFont="Default-0-14" cy:borderLineType="solid"/>
  </node>
  <node label="417769" id="-966">
    <att type="real" name="meso_vs_streak_exp" value="-0.05"/>
    <att type="string" name="ProductName" value="similar to wingless-type MMTV integration site"/>
    <att type="string" name="GeneName" value="WNT2"/>
    <att type="real" name="meso_vs_streak_sig" value="0.67"/>
    <att type="real" name="streak_vs_epi_sig" value="0.65"/>
    <att type="real" name="streak_vs_epi_exp" value="-0.06"/>
    <att type="string" name="canonicalName" value="417769"/>
    <graphics type="RECTANGLE" h="25.0" w="25.0" x="433.0975341796875" y="1901.893798828125" fill="#7b6c00" width="0" outline="#fefeff" cy:nodeTransparency="1.0" cy:nodeLabelFont="Default-0-14" cy:borderLineType="solid"/>
  </node>
  <node label="395237" id="-965">
    <att type="real" name="meso_vs_streak_exp" value="0.34"/>
    <att type="string" name="ProductName" value="secreted frizzled-related protein 1"/>
    <att type="string" name="GeneName" value="SFRP1"/>
    <att type="real" name="meso_vs_streak_sig" value="0.07"/>
    <att type="real" name="streak_vs_epi_sig" value="0.85"/>
    <att type="real" name="streak_vs_epi_exp" value="-0.05"/>
    <att type="string" name="canonicalName" value="395237"/>
    <graphics type="RECTANGLE" h="25.0" w="25.0" x="380.8282470703125" y="1929.990966796875" fill="#7c6b00" width="0" outline="#fefeff" cy:nodeTransparency="1.0" cy:nodeLabelFont="Default-0-14" cy:borderLineType="solid"/>
  </node>
  <node label="420215" id="-964">
    <att type="real" name="meso_vs_streak_exp" value="0.0"/>
    <att type="string" name="ProductName" value="receptor-interacting serine-threonine kinase 2"/>
    <att type="string" name="GeneName" value="RCJMB04_15n4"/>
    <att type="real" name="meso_vs_streak_sig" value="0.98"/>
    <att type="real" name="streak_vs_epi_sig" value="0.9"/>
    <att type="real" name="streak_vs_epi_exp" value="0.09"/>
    <att type="string" name="canonicalName" value="420215"/>
    <graphics type="RECTANGLE" h="25.0" w="25.0" x="1756.6319580078125" y="1440.0780029296875" fill="#865d00" width="0" outline="#fefeff" cy:nodeTransparency="1.0" cy:nodeLabelFont="Default-0-14" cy:borderLineType="solid"/>
  </node>
  <node label="416743" id="-963">
    <att type="real" name="meso_vs_streak_exp" value="-0.29"/>
    <att type="string" name="ProductName" value="similar to inositol 1,4,5-trisphosphate"/>
    <att type="string" name="GeneName" value="ITPKB"/>
    <att type="real" name="meso_vs_streak_sig" value="0.22"/>
    <att type="real" name="streak_vs_epi_sig" value="0.36"/>
    <att type="real" name="streak_vs_epi_exp" value="0.25"/>
    <att type="string" name="canonicalName" value="416743"/>
    <graphics type="RECTANGLE" h="25.0" w="25.0" x="1511.3006591796875" y="2241.694580078125" fill="#934d00" width="0" outline="#fefeff" cy:nodeTransparency="1.0" cy:nodeLabelFont="Default-0-14" cy:borderLineType="solid"/>
  </node>
  <node label="395694" id="-962">
    <att type="real" name="meso_vs_streak_exp" value="-0.24"/>
    <att type="string" name="ProductName" value="inositol 1,4,5-trisphosphate 3-kinase A"/>
    <att type="string" name="GeneName" value="ITPKA"/>
    <att type="real" name="meso_vs_streak_sig" value="0.2"/>
    <att type="real" name="streak_vs_epi_sig" value="0.5"/>
    <att type="real" name="streak_vs_epi_exp" value="0.15"/>
    <att type="string" name="canonicalName" value="395694"/>
    <graphics type="RECTANGLE" h="25.0" w="25.0" x="1489.3048095703125" y="2298.709228515625" fill="#8b5700" width="0" outline="#fefeff" cy:nodeTransparency="1.0" cy:nodeLabelFont="Default-0-14" cy:borderLineType="solid"/>
  </node>
  <node label="422337" id="-961">
    <att type="real" name="meso_vs_streak_exp" value="-0.25"/>
    <att type="string" name="ProductName" value="similar to capacitative calcium entry channel 2"/>
    <att type="string" name="GeneName" value="TRPC5"/>
    <att type="real" name="meso_vs_streak_sig" value="0.19"/>
    <att type="real" name="streak_vs_epi_sig" value="0.95"/>
    <att type="real" name="streak_vs_epi_exp" value="-0.02"/>
    <att type="string" name="canonicalName" value="422337"/>
    <graphics type="RECTANGLE" h="25.0" w="25.0" x="1831.9736328125" y="2659.03662109375" fill="#7e6800" width="0" outline="#fefeff" cy:nodeTransparency="1.0" cy:nodeLabelFont="Default-0-14" cy:borderLineType="solid"/>
  </node>
  <node label="419910" id="-960">
    <att type="real" name="meso_vs_streak_exp" value="0.04"/>
    <att type="string" name="ProductName" value="similar to inositol 1,4,5-triphosphate receptor,"/>
    <att type="string" name="GeneName" value="ITPR3"/>
    <att type="real" name="meso_vs_streak_sig" value="0.75"/>
    <att type="real" name="streak_vs_epi_sig" value="0.87"/>
    <att type="real" name="streak_vs_epi_exp" value="0.03"/>
    <att type="string" name="canonicalName" value="419910"/>
    <graphics type="RECTANGLE" h="25.0" w="25.0" x="1513.6295166015625" y="2353.07763671875" fill="#826300" width="0" outline="#fefeff" cy:nodeTransparency="1.0" cy:nodeLabelFont="Default-0-14" cy:borderLineType="solid"/>
  </node>
  <node label="417919" id="-959">
    <att type="real" name="meso_vs_streak_exp" value="-0.61"/>
    <att type="string" name="ProductName" value="ELK3 protein"/>
    <att type="string" name="GeneName" value="RCJMB04_1j13"/>
    <att type="real" name="meso_vs_streak_sig" value="0.02"/>
    <att type="real" name="streak_vs_epi_sig" value="0.0"/>
    <att type="real" name="streak_vs_epi_exp" value="1.28"/>
    <att type="string" name="canonicalName" value="417919"/>
    <graphics type="ELLIPSE" h="50.0" w="49.9998779296875" x="2040.8906860351562" y="559.2216186523438" fill="#cc0000" width="0" outline="#fefeff" cy:nodeTransparency="1.0" cy:nodeLabelFont="Default-0-14" cy:borderLineType="solid"/>
  </node>
  <node label="395813" id="-958">
    <att type="real" name="meso_vs_streak_exp" value="0.87"/>
    <att type="string" name="ProductName" value="heart and neural crest derivatives expressed 2"/>
    <att type="string" name="GeneName" value="HAND2"/>
    <att type="real" name="meso_vs_streak_sig" value="0.0"/>
    <att type="real" name="streak_vs_epi_sig" value="0.03"/>
    <att type="real" name="streak_vs_epi_exp" value="-0.3"/>
    <att type="string" name="canonicalName" value="395813"/>
    <graphics type="ELLIPSE" h="50.0" w="50.0" x="2107.0419921875" y="852.8800048828125" fill="#698500" width="0" outline="#fefeff" cy:nodeTransparency="1.0" cy:nodeLabelFont="Default-0-14" cy:borderLineType="solid"/>
  </node>
  <node label="395527" id="-957">
    <att type="real" name="meso_vs_streak_exp" value="-0.11"/>
    <att type="string" name="ProductName" value="CD9 antigen"/>
    <att type="string" name="GeneName" value="CD9"/>
    <att type="real" name="meso_vs_streak_sig" value="0.63"/>
    <att type="real" name="streak_vs_epi_sig" value="0.31"/>
    <att type="real" name="streak_vs_epi_exp" value="-0.25"/>
    <att type="string" name="canonicalName" value="395527"/>
    <graphics type="RECTANGLE" h="25.0" w="25.0" x="1922.32421875" y="2744.698486328125" fill="#6c8000" width="0" outline="#fefeff" cy:nodeTransparency="1.0" cy:nodeLabelFont="Default-0-14" cy:borderLineType="solid"/>
  </node>
  <node label="771582" id="-956">
    <att type="string" name="ProductName" value="similar to Gng4-prov protein"/>
    <att type="string" name="GeneName" value="GNG4"/>
    <att type="string" name="canonicalName" value="771582"/>
    <graphics type="RECTANGLE" h="25.0" w="25.0" x="873.1499633789062" y="2338.9990234375" fill="#fefeff" width="0" outline="#fefeff" cy:nodeTransparency="1.0" cy:nodeLabelFont="Default-0-14" cy:borderLineType="solid"/>
  </node>
  <node label="427212" id="-955">
    <att type="real" name="meso_vs_streak_exp" value="-0.09"/>
    <att type="string" name="ProductName" value="similar to Coagulation factor II (thrombin)"/>
    <att type="string" name="GeneName" value="F2R"/>
    <att type="real" name="meso_vs_streak_sig" value="0.58"/>
    <att type="real" name="streak_vs_epi_sig" value="0.98"/>
    <att type="real" name="streak_vs_epi_exp" value="-0.01"/>
    <att type="string" name="canonicalName" value="427212"/>
    <graphics type="RECTANGLE" h="25.0" w="25.0" x="1356.7037353515625" y="2401.46435546875" fill="#7f6700" width="0" outline="#fefeff" cy:nodeTransparency="1.0" cy:nodeLabelFont="Default-0-14" cy:borderLineType="solid"/>
  </node>
  <node label="378912" id="-954">
    <att type="real" name="meso_vs_streak_exp" value="-0.07"/>
    <att type="string" name="ProductName" value="regulator of G-protein signaling 2, 24kDa"/>
    <att type="string" name="GeneName" value="RGS2"/>
    <att type="real" name="meso_vs_streak_sig" value="0.7"/>
    <att type="real" name="streak_vs_epi_sig" value="0.92"/>
    <att type="real" name="streak_vs_epi_exp" value="-0.03"/>
    <att type="string" name="canonicalName" value="378912"/>
    <graphics type="RECTANGLE" h="25.0" w="25.0" x="1165.9254150390625" y="1932.0091552734375" fill="#7d6900" width="0" outline="#fefeff" cy:nodeTransparency="1.0" cy:nodeLabelFont="Default-0-14" cy:borderLineType="solid"/>
  </node>
  <node label="428070" id="-953">
    <att type="real" name="meso_vs_streak_exp" value="-0.03"/>
    <att type="string" name="ProductName" value="similar to 5-HT2A receptor"/>
    <att type="string" name="GeneName" value="HTR2A"/>
    <att type="real" name="meso_vs_streak_sig" value="0.92"/>
    <att type="real" name="streak_vs_epi_sig" value="0.85"/>
    <att type="real" name="streak_vs_epi_exp" value="0.07"/>
    <att type="string" name="canonicalName" value="428070"/>
    <graphics type="RECTANGLE" h="25.0" w="25.0" x="1253.4869384765625" y="2220.901611328125" fill="#855f00" width="0" outline="#fefeff" cy:nodeTransparency="1.0" cy:nodeLabelFont="Default-0-14" cy:borderLineType="solid"/>
  </node>
  <node label="424932" id="-952">
    <att type="real" name="meso_vs_streak_exp" value="-0.27"/>
    <att type="string" name="ProductName" value="similar to rod phosphodiesterase delta subunit"/>
    <att type="string" name="GeneName" value="PDE6D"/>
    <att type="real" name="meso_vs_streak_sig" value="0.11"/>
    <att type="real" name="streak_vs_epi_sig" value="0.0"/>
    <att type="real" name="streak_vs_epi_exp" value="0.82"/>
    <att type="string" name="canonicalName" value="424932"/>
    <graphics type="ELLIPSE" h="50.0" w="50.0" x="1174.023681640625" y="1830.1533203125" fill="#be1200" width="0" outline="#fefeff" cy:nodeTransparency="1.0" cy:nodeLabelFont="Default-0-14" cy:borderLineType="solid"/>
  </node>
  <node label="418719" id="-951">
    <att type="string" name="ProductName" value="similar to Sodium/hydrogen exchanger 2"/>
    <att type="string" name="GeneName" value="SLC9A2"/>
    <att type="string" name="canonicalName" value="418719"/>
    <graphics type="RECTANGLE" h="25.0" w="25.0" x="1994.32421875" y="2262.3154296875" fill="#fefeff" width="0" outline="#fefeff" cy:nodeTransparency="1.0" cy:nodeLabelFont="Default-0-14" cy:borderLineType="solid"/>
  </node>
  <node label="395757" id="-950">
    <att type="string" name="ProductName" value="CD5 antigen (p56-62)"/>
    <att type="string" name="GeneName" value="CD5"/>
    <att type="string" name="canonicalName" value="395757"/>
    <graphics type="RECTANGLE" h="25.0" w="25.0" x="2040.941650390625" y="2019.0074462890625" fill="#fefeff" width="0" outline="#fefeff" cy:nodeTransparency="1.0" cy:nodeLabelFont="Default-0-14" cy:borderLineType="solid"/>
  </node>
  <node label="771315" id="-949">
    <att type="string" name="ProductName" value="similar to cytokine receptor common beta chain"/>
    <att type="string" name="GeneName" value="LOC771315"/>
    <att type="string" name="canonicalName" value="771315"/>
    <graphics type="RECTANGLE" h="25.0" w="25.0" x="2080.891357421875" y="1860.565185546875" fill="#fefeff" width="0" outline="#fefeff" cy:nodeTransparency="1.0" cy:nodeLabelFont="Default-0-14" cy:borderLineType="solid"/>
  </node>
  <node label="414893" id="-948">
    <att type="real" name="meso_vs_streak_exp" value="-0.06"/>
    <att type="string" name="ProductName" value="glutamate receptor, ionotropic, AMPA 1"/>
    <att type="string" name="GeneName" value="GRIA1"/>
    <att type="real" name="meso_vs_streak_sig" value="0.67"/>
    <att type="real" name="streak_vs_epi_sig" value="0.5"/>
    <att type="real" name="streak_vs_epi_exp" value="0.1"/>
    <att type="string" name="canonicalName" value="414893"/>
    <graphics type="RECTANGLE" h="25.0" w="25.0" x="1409.64990234375" y="1990.60107421875" fill="#875c00" width="0" outline="#fefeff" cy:nodeTransparency="1.0" cy:nodeLabelFont="Default-0-14" cy:borderLineType="solid"/>
  </node>
  <node label="426896" id="-947">
    <att type="string" name="ProductName" value="similar to cytokeratin 8"/>
    <att type="string" name="GeneName" value="KRT8"/>
    <att type="string" name="canonicalName" value="426896"/>
    <graphics type="RECTANGLE" h="25.0" w="25.0" x="2186.556884765625" y="1382.2310791015625" fill="#fefeff" width="0" outline="#fefeff" cy:nodeTransparency="1.0" cy:nodeLabelFont="Default-0-14" cy:borderLineType="solid"/>
  </node>
  <node label="418572" id="-946">
    <att type="real" name="meso_vs_streak_exp" value="0.0"/>
    <att type="string" name="ProductName" value="similar to cofactor required for Sp1"/>
    <att type="string" name="GeneName" value="MED14"/>
    <att type="real" name="meso_vs_streak_sig" value="0.99"/>
    <att type="real" name="streak_vs_epi_sig" value="0.77"/>
    <att type="real" name="streak_vs_epi_exp" value="-0.15"/>
    <att type="string" name="canonicalName" value="418572"/>
    <graphics type="RECTANGLE" h="25.0" w="25.0" x="1616.75830078125" y="557.6288452148438" fill="#747500" width="0" outline="#fefeff" cy:nodeTransparency="1.0" cy:nodeLabelFont="Default-0-14" cy:borderLineType="solid"/>
  </node>
  <node label="425049" id="-945">
    <att type="real" name="meso_vs_streak_exp" value="0.62"/>
    <att type="string" name="ProductName" value="similar to Tubulin alpha-3/alpha-7 chain"/>
    <att type="string" name="GeneName" value="TUBA3E"/>
    <att type="real" name="meso_vs_streak_sig" value="0.01"/>
    <att type="real" name="streak_vs_epi_sig" value="0.74"/>
    <att type="real" name="streak_vs_epi_exp" value="0.08"/>
    <att type="string" name="canonicalName" value="425049"/>
    <graphics type="RECTANGLE" h="25.0" w="25.0" x="1847.00439453125" y="1320.513671875" fill="#865e00" width="0" outline="#fefeff" cy:nodeTransparency="1.0" cy:nodeLabelFont="Default-0-14" cy:borderLineType="solid"/>
  </node>
  <node label="418166" id="-944">
    <att type="string" name="ProductName" value="similar to alpha-tubulin 8"/>
    <att type="string" name="GeneName" value="TUBA3D"/>
    <att type="string" name="canonicalName" value="418166"/>
    <graphics type="RECTANGLE" h="25.0" w="25.0" x="1803.24462890625" y="1615.451904296875" fill="#fefeff" width="0" outline="#fefeff" cy:nodeTransparency="1.0" cy:nodeLabelFont="Default-0-14" cy:borderLineType="solid"/>
  </node>
  <node label="396157" id="-943">
    <att type="string" name="ProductName" value="neurotrophic tyrosine kinase, receptor, type 2"/>
    <att type="string" name="GeneName" value="NTRK2"/>
    <att type="string" name="canonicalName" value="396157"/>
    <graphics type="RECTANGLE" h="25.0" w="25.0" x="2366.71435546875" y="1848.12109375" fill="#fefeff" width="0" outline="#fefeff" cy:nodeTransparency="1.0" cy:nodeLabelFont="Default-0-14" cy:borderLineType="solid"/>
  </node>
  <node label="396179" id="-942">
    <att type="real" name="meso_vs_streak_exp" value="-0.06"/>
    <att type="string" name="ProductName" value="similar to Cek10 protein"/>
    <att type="string" name="GeneName" value="EPHB3"/>
    <att type="real" name="meso_vs_streak_sig" value="0.71"/>
    <att type="real" name="streak_vs_epi_sig" value="0.38"/>
    <att type="real" name="streak_vs_epi_exp" value="0.14"/>
    <att type="string" name="canonicalName" value="396179"/>
    <graphics type="RECTANGLE" h="25.0" w="25.0" x="2558.392822265625" y="1927.453369140625" fill="#8a5800" width="0" outline="#fefeff" cy:nodeTransparency="1.0" cy:nodeLabelFont="Default-0-14" cy:borderLineType="solid"/>
  </node>
  <node label="423172" id="-941">
    <att type="real" name="meso_vs_streak_exp" value="0.03"/>
    <att type="string" name="ProductName" value="CD82 antigen"/>
    <att type="string" name="GeneName" value="CD82"/>
    <att type="real" name="meso_vs_streak_sig" value="0.91"/>
    <att type="real" name="streak_vs_epi_sig" value="0.58"/>
    <att type="real" name="streak_vs_epi_exp" value="-0.16"/>
    <att type="string" name="canonicalName" value="423172"/>
    <graphics type="RECTANGLE" h="25.0" w="25.0" x="1767.9324951171875" y="2563.0732421875" fill="#737600" width="0" outline="#fefeff" cy:nodeTransparency="1.0" cy:nodeLabelFont="Default-0-14" cy:borderLineType="solid"/>
  </node>
  <node label="421928" id="-940">
    <att type="real" name="meso_vs_streak_exp" value="0.12"/>
    <att type="string" name="ProductName" value="hypothetical protein"/>
    <att type="string" name="GeneName" value="ITGB1BP1"/>
    <att type="real" name="meso_vs_streak_sig" value="0.24"/>
    <att type="real" name="streak_vs_epi_sig" value="0.87"/>
    <att type="real" name="streak_vs_epi_exp" value="-0.03"/>
    <att type="string" name="canonicalName" value="421928"/>
    <graphics type="RECTANGLE" h="25.0" w="25.0" x="1375.1602783203125" y="2944.806884765625" fill="#7d6900" width="0" outline="#fefeff" cy:nodeTransparency="1.0" cy:nodeLabelFont="Default-0-14" cy:borderLineType="solid"/>
  </node>
  <node label="770457" id="-939">
    <att type="string" name="ProductName" value="similar to FGF-5"/>
    <att type="string" name="GeneName" value="FGF5"/>
    <att type="string" name="canonicalName" value="770457"/>
    <graphics type="RECTANGLE" h="25.0" w="25.0" x="2402.873291015625" y="2201.87548828125" fill="#fefeff" width="0" outline="#fefeff" cy:nodeTransparency="1.0" cy:nodeLabelFont="Default-0-14" cy:borderLineType="solid"/>
  </node>
  <node label="395935" id="-938">
    <att type="real" name="meso_vs_streak_exp" value="-0.41"/>
    <att type="string" name="ProductName" value="vitronectin"/>
    <att type="string" name="GeneName" value="VTN"/>
    <att type="real" name="meso_vs_streak_sig" value="0.02"/>
    <att type="real" name="streak_vs_epi_sig" value="0.17"/>
    <att type="real" name="streak_vs_epi_exp" value="-0.22"/>
    <att type="string" name="canonicalName" value="395935"/>
    <graphics type="RECTANGLE" h="41.453125" w="41.453125" x="2117.671142578125" y="2340.30078125" fill="#6f7c00" width="0" outline="#fefeff" cy:nodeTransparency="1.0" cy:nodeLabelFont="Default-0-14" cy:borderLineType="solid"/>
  </node>
  <node label="422826" id="-937">
    <att type="real" name="meso_vs_streak_exp" value="-0.25"/>
    <att type="string" name="ProductName" value="similar to MGC84401 protein"/>
    <att type="string" name="GeneName" value="FGFBP1"/>
    <att type="real" name="meso_vs_streak_sig" value="0.08"/>
    <att type="real" name="streak_vs_epi_sig" value="0.83"/>
    <att type="real" name="streak_vs_epi_exp" value="0.04"/>
    <att type="string" name="canonicalName" value="422826"/>
    <graphics type="RECTANGLE" h="25.0" w="25.0" x="2459.2080078125" y="2669.33056640625" fill="#836200" width="0" outline="#fefeff" cy:nodeTransparency="1.0" cy:nodeLabelFont="Default-0-14" cy:borderLineType="solid"/>
  </node>
  <node label="422950" id="-936">
    <att type="real" name="meso_vs_streak_exp" value="0.03"/>
    <att type="string" name="ProductName" value="similar to zinc finger transcriptional"/>
    <att type="string" name="GeneName" value="EGR4"/>
    <att type="real" name="meso_vs_streak_sig" value="0.91"/>
    <att type="real" name="streak_vs_epi_sig" value="0.86"/>
    <att type="real" name="streak_vs_epi_exp" value="0.05"/>
    <att type="string" name="canonicalName" value="422950"/>
    <graphics type="RECTANGLE" h="25.0" w="25.0" x="406.8664855957031" y="625.9799194335938" fill="#836100" width="0" outline="#fefeff" cy:nodeTransparency="1.0" cy:nodeLabelFont="Default-0-14" cy:borderLineType="solid"/>
  </node>
  <node label="374201" id="-935">
    <att type="real" name="meso_vs_streak_exp" value="0.05"/>
    <att type="string" name="ProductName" value="similar to paired-like homeodomain transcription"/>
    <att type="string" name="GeneName" value="PITX1"/>
    <att type="real" name="meso_vs_streak_sig" value="0.66"/>
    <att type="real" name="streak_vs_epi_sig" value="0.84"/>
    <att type="real" name="streak_vs_epi_exp" value="0.05"/>
    <att type="string" name="canonicalName" value="374201"/>
    <graphics type="RECTANGLE" h="25.0" w="25.0" x="856.2022705078125" y="514.6702270507812" fill="#836100" width="0" outline="#fefeff" cy:nodeTransparency="1.0" cy:nodeLabelFont="Default-0-14" cy:borderLineType="solid"/>
  </node>
  <node label="428795" id="-934">
    <att type="real" name="meso_vs_streak_exp" value="-0.15"/>
    <att type="string" name="ProductName" value="similar to dopamine D1B receptor"/>
    <att type="string" name="GeneName" value="DRD5"/>
    <att type="real" name="meso_vs_streak_sig" value="0.79"/>
    <att type="real" name="streak_vs_epi_sig" value="0.52"/>
    <att type="real" name="streak_vs_epi_exp" value="0.36"/>
    <att type="string" name="canonicalName" value="428795"/>
    <graphics type="RECTANGLE" h="25.0" w="25.0" x="1261.6290283203125" y="2713.16455078125" fill="#9b4100" width="0" outline="#fefeff" cy:nodeTransparency="1.0" cy:nodeLabelFont="Default-0-14" cy:borderLineType="solid"/>
  </node>
  <node label="396289" id="-933">
    <att type="real" name="meso_vs_streak_exp" value="-0.07"/>
    <att type="string" name="ProductName" value="gamma-aminobutyric acid (GABA) A receptor, gamma"/>
    <att type="string" name="GeneName" value="GABRG2"/>
    <att type="real" name="meso_vs_streak_sig" value="0.67"/>
    <att type="real" name="streak_vs_epi_sig" value="0.94"/>
    <att type="real" name="streak_vs_epi_exp" value="-0.02"/>
    <att type="string" name="canonicalName" value="396289"/>
    <graphics type="RECTANGLE" h="25.0" w="25.0" x="1565.345458984375" y="2765.24267578125" fill="#7e6800" width="0" outline="#fefeff" cy:nodeTransparency="1.0" cy:nodeLabelFont="Default-0-14" cy:borderLineType="solid"/>
  </node>
  <node label="396493" id="-932">
    <att type="real" name="meso_vs_streak_exp" value="0.04"/>
    <att type="string" name="ProductName" value="similar to erythrocyte membrane protein band 4.1"/>
    <att type="string" name="GeneName" value="EPB41"/>
    <att type="real" name="meso_vs_streak_sig" value="0.76"/>
    <att type="real" name="streak_vs_epi_sig" value="0.41"/>
    <att type="real" name="streak_vs_epi_exp" value="0.11"/>
    <att type="string" name="canonicalName" value="396493"/>
    <graphics type="RECTANGLE" h="25.0" w="25.0" x="1587.3165283203125" y="1815.2532958984375" fill="#885b00" width="0" outline="#fefeff" cy:nodeTransparency="1.0" cy:nodeLabelFont="Default-0-14" cy:borderLineType="solid"/>
  </node>
  <node label="396343" id="-931">
    <att type="real" name="meso_vs_streak_exp" value="-0.32"/>
    <att type="string" name="ProductName" value="syndecan 3"/>
    <att type="string" name="GeneName" value="SDC3"/>
    <att type="real" name="meso_vs_streak_sig" value="0.1"/>
    <att type="real" name="streak_vs_epi_sig" value="0.21"/>
    <att type="real" name="streak_vs_epi_exp" value="0.27"/>
    <att type="string" name="canonicalName" value="396343"/>
    <graphics type="RECTANGLE" h="35.8125" w="35.814453125" x="2159.999755859375" y="2344.266845703125" fill="#944a00" width="0" outline="#fefeff" cy:nodeTransparency="1.0" cy:nodeLabelFont="Default-0-14" cy:borderLineType="solid"/>
  </node>
  <node label="414841" id="-930">
    <att type="real" name="meso_vs_streak_exp" value="0.21"/>
    <att type="string" name="ProductName" value="cytochrome P450, family 2, subfamily C,"/>
    <att type="string" name="GeneName" value="CYP2C18"/>
    <att type="real" name="meso_vs_streak_sig" value="0.12"/>
    <att type="real" name="streak_vs_epi_sig" value="0.03"/>
    <att type="real" name="streak_vs_epi_exp" value="-0.36"/>
    <att type="string" name="canonicalName" value="414841"/>
    <graphics type="ELLIPSE" h="50.0" w="50.0" x="883.5924072265625" y="2301.824951171875" fill="#648b00" width="0" outline="#fefeff" cy:nodeTransparency="1.0" cy:nodeLabelFont="Default-0-14" cy:borderLineType="solid"/>
  </node>
  <node label="396051" id="-929">
    <att type="real" name="meso_vs_streak_exp" value="0.24"/>
    <att type="string" name="ProductName" value="cytochrome P450, family 1, subfamily A,"/>
    <att type="string" name="GeneName" value="CYP1A1"/>
    <att type="real" name="meso_vs_streak_sig" value="0.12"/>
    <att type="real" name="streak_vs_epi_sig" value="0.5"/>
    <att type="real" name="streak_vs_epi_exp" value="-0.11"/>
    <att type="string" name="canonicalName" value="396051"/>
    <graphics type="RECTANGLE" h="25.0" w="25.0" x="908.0439453125" y="2299.760009765625" fill="#777100" width="0" outline="#fefeff" cy:nodeTransparency="1.0" cy:nodeLabelFont="Default-0-14" cy:borderLineType="solid"/>
  </node>
  <node label="771145" id="-928">
    <att type="string" name="ProductName" value="similar to mitogen-activated protein kinase 13"/>
    <att type="string" name="GeneName" value="MAPK13"/>
    <att type="string" name="canonicalName" value="771145"/>
    <graphics type="RECTANGLE" h="25.0" w="25.0" x="2125.587646484375" y="1036.87890625" fill="#fefeff" width="0" outline="#fefeff" cy:nodeTransparency="1.0" cy:nodeLabelFont="Default-0-14" cy:borderLineType="solid"/>
  </node>
  <node label="395956" id="-927">
    <att type="real" name="meso_vs_streak_exp" value="0.05"/>
    <att type="string" name="ProductName" value="GLI-Kruppel family member GLI2"/>
    <att type="string" name="GeneName" value="GLI2"/>
    <att type="real" name="meso_vs_streak_sig" value="0.9"/>
    <att type="real" name="streak_vs_epi_sig" value="0.32"/>
    <att type="real" name="streak_vs_epi_exp" value="-0.35"/>
    <att type="string" name="canonicalName" value="395956"/>
    <graphics type="RECTANGLE" h="25.0" w="25.0" x="744.9630737304688" y="1664.854736328125" fill="#658a00" width="0" outline="#fefeff" cy:nodeTransparency="1.0" cy:nodeLabelFont="Default-0-14" cy:borderLineType="solid"/>
  </node>
  <node label="418843" id="-926">
    <att type="real" name="meso_vs_streak_exp" value="-0.11"/>
    <att type="string" name="ProductName" value="similar to General transcription factor IIF,"/>
    <att type="string" name="GeneName" value="GTF2F2"/>
    <att type="real" name="meso_vs_streak_sig" value="0.39"/>
    <att type="real" name="streak_vs_epi_sig" value="0.02"/>
    <att type="real" name="streak_vs_epi_exp" value="0.37"/>
    <att type="string" name="canonicalName" value="418843"/>
    <graphics type="ELLIPSE" h="50.0" w="50.0" x="1636.39306640625" y="630.0099487304688" fill="#9c4000" width="0" outline="#fefeff" cy:nodeTransparency="1.0" cy:nodeLabelFont="Default-0-14" cy:borderLineType="solid"/>
  </node>
  <node label="395565" id="-925">
    <att type="real" name="meso_vs_streak_exp" value="-0.05"/>
    <att type="string" name="ProductName" value="chondroitin sulfate proteoglycan 2 (versican)"/>
    <att type="string" name="GeneName" value="VCAN"/>
    <att type="real" name="meso_vs_streak_sig" value="0.69"/>
    <att type="real" name="streak_vs_epi_sig" value="0.03"/>
    <att type="real" name="streak_vs_epi_exp" value="-0.5"/>
    <att type="string" name="canonicalName" value="395565"/>
    <graphics type="ELLIPSE" h="50.0" w="50.0" x="949.6342163085938" y="2744.248291015625" fill="#599900" width="0" outline="#fefeff" cy:nodeTransparency="1.0" cy:nodeLabelFont="Default-0-14" cy:borderLineType="solid"/>
  </node>
  <node label="424733" id="-924">
    <att type="real" name="meso_vs_streak_exp" value="0.07"/>
    <att type="string" name="ProductName" value="similar to protein phosphatase 2A 130 kDa"/>
    <att type="string" name="GeneName" value="PPP2R3A"/>
    <att type="real" name="meso_vs_streak_sig" value="0.53"/>
    <att type="real" name="streak_vs_epi_sig" value="0.88"/>
    <att type="real" name="streak_vs_epi_exp" value="0.03"/>
    <att type="string" name="canonicalName" value="424733"/>
    <graphics type="RECTANGLE" h="25.0" w="25.0" x="1209.42138671875" y="1454.58740234375" fill="#826300" width="0" outline="#fefeff" cy:nodeTransparency="1.0" cy:nodeLabelFont="Default-0-14" cy:borderLineType="solid"/>
  </node>
  <node label="417821" id="-923">
    <att type="real" name="meso_vs_streak_exp" value="-0.01"/>
    <att type="string" name="ProductName" value="SLIT-ROBO Rho GTPase activatin"/>
    <att type="string" name="GeneName" value="SRGAP1"/>
    <att type="real" name="meso_vs_streak_sig" value="0.98"/>
    <att type="real" name="streak_vs_epi_sig" value="1.0"/>
    <att type="real" name="streak_vs_epi_exp" value="0.0"/>
    <att type="string" name="canonicalName" value="417821"/>
    <graphics type="RECTANGLE" h="25.0" w="25.0" x="2573.25341796875" y="1389.6334228515625" fill="#7f6600" width="0" outline="#fefeff" cy:nodeTransparency="1.0" cy:nodeLabelFont="Default-0-14" cy:borderLineType="solid"/>
  </node>
  <node label="416734" id="-922">
    <att type="real" name="meso_vs_streak_exp" value="-0.21"/>
    <att type="string" name="ProductName" value="similar to KIAA1264 protein"/>
    <att type="string" name="GeneName" value="PAK7"/>
    <att type="real" name="meso_vs_streak_sig" value="0.12"/>
    <att type="real" name="streak_vs_epi_sig" value="0.23"/>
    <att type="real" name="streak_vs_epi_exp" value="0.18"/>
    <att type="string" name="canonicalName" value="416734"/>
    <graphics type="RECTANGLE" h="32.994140625" w="32.994140625" x="2234.375732421875" y="1630.8077392578125" fill="#8d5400" width="0" outline="#fefeff" cy:nodeTransparency="1.0" cy:nodeLabelFont="Default-0-14" cy:borderLineType="solid"/>
  </node>
  <node label="428837" id="-921">
    <att type="real" name="meso_vs_streak_exp" value="0.02"/>
    <att type="string" name="ProductName" value="hypothetical protein"/>
    <att type="string" name="GeneName" value="PAK6"/>
    <att type="real" name="meso_vs_streak_sig" value="0.88"/>
    <att type="real" name="streak_vs_epi_sig" value="0.75"/>
    <att type="real" name="streak_vs_epi_exp" value="0.05"/>
    <att type="string" name="canonicalName" value="428837"/>
    <graphics type="RECTANGLE" h="25.0" w="25.0" x="2170.159423828125" y="1578.9989013671875" fill="#836100" width="0" outline="#fefeff" cy:nodeTransparency="1.0" cy:nodeLabelFont="Default-0-14" cy:borderLineType="solid"/>
  </node>
  <node label="396335" id="-920">
    <att type="real" name="meso_vs_streak_exp" value="0.44"/>
    <att type="string" name="ProductName" value="kinectin 1"/>
    <att type="string" name="GeneName" value="KTN1"/>
    <att type="real" name="meso_vs_streak_sig" value="0.08"/>
    <att type="real" name="streak_vs_epi_sig" value="0.01"/>
    <att type="real" name="streak_vs_epi_exp" value="-0.98"/>
    <att type="string" name="canonicalName" value="396335"/>
    <graphics type="ELLIPSE" h="50.0" w="50.0" x="2387.040283203125" y="1325.8768310546875" fill="#35ca00" width="0" outline="#fefeff" cy:nodeTransparency="1.0" cy:nodeLabelFont="Default-0-14" cy:borderLineType="solid"/>
  </node>
  <node label="422162" id="-919">
    <att type="real" name="meso_vs_streak_exp" value="0.03"/>
    <att type="string" name="ProductName" value="similar to oligophrenin 1"/>
    <att type="string" name="GeneName" value="OPHN1"/>
    <att type="real" name="meso_vs_streak_sig" value="0.79"/>
    <att type="real" name="streak_vs_epi_sig" value="0.79"/>
    <att type="real" name="streak_vs_epi_exp" value="0.05"/>
    <att type="string" name="canonicalName" value="422162"/>
    <graphics type="RECTANGLE" h="25.0" w="25.0" x="2850.7138671875" y="1719.6571044921875" fill="#836100" width="0" outline="#fefeff" cy:nodeTransparency="1.0" cy:nodeLabelFont="Default-0-14" cy:borderLineType="solid"/>
  </node>
  <node label="425483" id="-918">
    <att type="real" name="meso_vs_streak_exp" value="-0.2"/>
    <att type="string" name="ProductName" value="similar to Ubiquitin-conjugating enzyme E2-32"/>
    <att type="string" name="GeneName" value="CDC34"/>
    <att type="real" name="meso_vs_streak_sig" value="0.65"/>
    <att type="real" name="streak_vs_epi_sig" value="1.0"/>
    <att type="real" name="streak_vs_epi_exp" value="0.0"/>
    <att type="string" name="canonicalName" value="425483"/>
    <graphics type="RECTANGLE" h="25.0" w="25.0" x="1619.817138671875" y="1236.9705810546875" fill="#7f6600" width="0" outline="#fefeff" cy:nodeTransparency="1.0" cy:nodeLabelFont="Default-0-14" cy:borderLineType="solid"/>
  </node>
  <node label="769368" id="-917">
    <att type="real" name="meso_vs_streak_exp" value="0.01"/>
    <att type="string" name="ProductName" value="similar to Eukaryotic translation elongation"/>
    <att type="string" name="GeneName" value="EEF1D"/>
    <att type="real" name="meso_vs_streak_sig" value="0.95"/>
    <att type="real" name="streak_vs_epi_sig" value="0.14"/>
    <att type="real" name="streak_vs_epi_exp" value="0.3"/>
    <att type="string" name="canonicalName" value="769368"/>
    <graphics type="RECTANGLE" h="44.595703125" w="44.595703125" x="1578.14599609375" y="1237.89892578125" fill="#964700" width="0" outline="#fefeff" cy:nodeTransparency="1.0" cy:nodeLabelFont="Default-0-14" cy:borderLineType="solid"/>
  </node>
  <node label="424761" id="-916">
    <att type="string" name="ProductName" value="similar to Rho guanine nucleotide exchange"/>
    <att type="string" name="GeneName" value="ARHGEF4"/>
    <att type="string" name="canonicalName" value="424761"/>
    <graphics type="RECTANGLE" h="25.0" w="25.0" x="2406.306884765625" y="1626.3189697265625" fill="#fefeff" width="0" outline="#fefeff" cy:nodeTransparency="1.0" cy:nodeLabelFont="Default-0-14" cy:borderLineType="solid"/>
  </node>
  <node label="396413" id="-915">
    <att type="real" name="meso_vs_streak_exp" value="0.01"/>
    <att type="string" name="ProductName" value="fibroblast growth factor 2 (basic)"/>
    <att type="string" name="GeneName" value="FGF2"/>
    <att type="real" name="meso_vs_streak_sig" value="0.95"/>
    <att type="real" name="streak_vs_epi_sig" value="0.7"/>
    <att type="real" name="streak_vs_epi_exp" value="-0.06"/>
    <att type="string" name="canonicalName" value="396413"/>
    <graphics type="RECTANGLE" h="25.0" w="25.0" x="2291.34423828125" y="2167.9521484375" fill="#7b6c00" width="0" outline="#fefeff" cy:nodeTransparency="1.0" cy:nodeLabelFont="Default-0-14" cy:borderLineType="solid"/>
  </node>
  <node label="395895" id="-914">
    <att type="real" name="meso_vs_streak_exp" value="-0.12"/>
    <att type="string" name="ProductName" value="calcium channel, voltage-dependent, L type,"/>
    <att type="string" name="GeneName" value="CACNA1D"/>
    <att type="real" name="meso_vs_streak_sig" value="0.46"/>
    <att type="real" name="streak_vs_epi_sig" value="0.76"/>
    <att type="real" name="streak_vs_epi_exp" value="0.06"/>
    <att type="string" name="canonicalName" value="395895"/>
    <graphics type="RECTANGLE" h="25.0" w="25.0" x="1784.357421875" y="2951.125" fill="#846000" width="0" outline="#fefeff" cy:nodeTransparency="1.0" cy:nodeLabelFont="Default-0-14" cy:borderLineType="solid"/>
  </node>
  <node label="416692" id="-913">
    <att type="real" name="meso_vs_streak_exp" value="0.27"/>
    <att type="string" name="ProductName" value="calmodulin 3 (phosphorylase ki"/>
    <att type="string" name="GeneName" value="CALM3"/>
    <att type="real" name="meso_vs_streak_sig" value="0.2"/>
    <att type="real" name="streak_vs_epi_sig" value="0.72"/>
    <att type="real" name="streak_vs_epi_exp" value="0.1"/>
    <att type="string" name="canonicalName" value="416692"/>
    <graphics type="RECTANGLE" h="25.0" w="25.0" x="1512.6363525390625" y="1767.7540283203125" fill="#875c00" width="0" outline="#fefeff" cy:nodeTransparency="1.0" cy:nodeLabelFont="Default-0-14" cy:borderLineType="solid"/>
  </node>
  <node label="395855" id="-912">
    <att type="real" name="meso_vs_streak_exp" value="0.96"/>
    <att type="string" name="ProductName" value="calmodulin 2 (phosphorylase kinase, delta)"/>
    <att type="string" name="GeneName" value="RCJMB04_24e7"/>
    <att type="real" name="meso_vs_streak_sig" value="0.0"/>
    <att type="real" name="streak_vs_epi_sig" value="0.01"/>
    <att type="real" name="streak_vs_epi_exp" value="-0.5"/>
    <att type="string" name="canonicalName" value="395855"/>
    <graphics type="ELLIPSE" h="50.0" w="50.0" x="1440.857666015625" y="1970.289794921875" fill="#599900" width="0" outline="#fefeff" cy:nodeTransparency="1.0" cy:nodeLabelFont="Default-0-14" cy:borderLineType="solid"/>
  </node>
  <node label="396445" id="-911">
    <att type="real" name="meso_vs_streak_exp" value="0.02"/>
    <att type="string" name="ProductName" value="myosin light chain kinase"/>
    <att type="string" name="GeneName" value="MYLK"/>
    <att type="real" name="meso_vs_streak_sig" value="0.91"/>
    <att type="real" name="streak_vs_epi_sig" value="0.09"/>
    <att type="real" name="streak_vs_epi_exp" value="0.36"/>
    <att type="string" name="canonicalName" value="396445"/>
    <graphics type="RECTANGLE" h="47.548828125" w="47.548828125" x="1858.6536865234375" y="1916.521484375" fill="#9b4100" width="0" outline="#fefeff" cy:nodeTransparency="1.0" cy:nodeLabelFont="Default-0-14" cy:borderLineType="solid"/>
  </node>
  <node label="423737" id="-910">
    <att type="string" name="ProductName" value="similar to Ca2+/calmodulin-dependent protein"/>
    <att type="string" name="GeneName" value="CAMK2G"/>
    <att type="string" name="canonicalName" value="423737"/>
    <graphics type="RECTANGLE" h="25.0" w="25.0" x="1487.0172119140625" y="1809.3336181640625" fill="#fefeff" width="0" outline="#fefeff" cy:nodeTransparency="1.0" cy:nodeLabelFont="Default-0-14" cy:borderLineType="solid"/>
  </node>
  <node label="395481" id="-909">
    <att type="real" name="meso_vs_streak_exp" value="-0.54"/>
    <att type="string" name="ProductName" value="annexin A6"/>
    <att type="string" name="GeneName" value="ANXA6"/>
    <att type="real" name="meso_vs_streak_sig" value="0.02"/>
    <att type="real" name="streak_vs_epi_sig" value="0.04"/>
    <att type="real" name="streak_vs_epi_exp" value="0.45"/>
    <att type="string" name="canonicalName" value="395481"/>
    <graphics type="ELLIPSE" h="50.0" w="50.0" x="2543.175048828125" y="2668.076416015625" fill="#a23800" width="0" outline="#fefeff" cy:nodeTransparency="1.0" cy:nodeLabelFont="Default-0-14" cy:borderLineType="solid"/>
  </node>
  <node label="419724" id="-908">
    <att type="real" name="meso_vs_streak_exp" value="0.07"/>
    <att type="string" name="ProductName" value="similar to KIAA0712 protein"/>
    <att type="string" name="GeneName" value="LOC419724"/>
    <att type="real" name="meso_vs_streak_sig" value="0.68"/>
    <att type="real" name="streak_vs_epi_sig" value="0.77"/>
    <att type="real" name="streak_vs_epi_exp" value="-0.06"/>
    <att type="string" name="canonicalName" value="419724"/>
    <graphics type="RECTANGLE" h="25.0" w="25.0" x="2028.16162109375" y="2000.6187744140625" fill="#7b6c00" width="0" outline="#fefeff" cy:nodeTransparency="1.0" cy:nodeLabelFont="Default-0-14" cy:borderLineType="solid"/>
  </node>
  <node label="417434" id="-907">
    <att type="real" name="meso_vs_streak_exp" value="-0.12"/>
    <att type="string" name="ProductName" value="similar to guanine nucleotide binding protein"/>
    <att type="string" name="GeneName" value="GNA13"/>
    <att type="real" name="meso_vs_streak_sig" value="0.31"/>
    <att type="real" name="streak_vs_epi_sig" value="0.03"/>
    <att type="real" name="streak_vs_epi_exp" value="0.34"/>
    <att type="string" name="canonicalName" value="417434"/>
    <graphics type="ELLIPSE" h="50.0" w="50.0" x="1450.39208984375" y="2220.595458984375" fill="#9a4300" width="0" outline="#fefeff" cy:nodeTransparency="1.0" cy:nodeLabelFont="Default-0-14" cy:borderLineType="solid"/>
  </node>
  <node label="769924" id="-906">
    <att type="real" name="meso_vs_streak_exp" value="-0.65"/>
    <att type="string" name="ProductName" value="hypothetical protein"/>
    <att type="string" name="GeneName" value="GNA12"/>
    <att type="real" name="meso_vs_streak_sig" value="0.0"/>
    <att type="real" name="streak_vs_epi_sig" value="0.12"/>
    <att type="real" name="streak_vs_epi_exp" value="0.22"/>
    <att type="string" name="canonicalName" value="769924"/>
    <graphics type="RECTANGLE" h="45.775390625" w="45.77734375" x="1465.56689453125" y="2269.6708984375" fill="#905000" width="0" outline="#fefeff" cy:nodeTransparency="1.0" cy:nodeLabelFont="Default-0-14" cy:borderLineType="solid"/>
  </node>
  <node label="414745" id="-905">
    <att type="real" name="meso_vs_streak_exp" value="-0.21"/>
    <att type="string" name="ProductName" value="cadherin 2, type 1, N-cadherin (neuronal)"/>
    <att type="string" name="GeneName" value="CDH2"/>
    <att type="real" name="meso_vs_streak_sig" value="0.39"/>
    <att type="real" name="streak_vs_epi_sig" value="0.0"/>
    <att type="real" name="streak_vs_epi_exp" value="1.74"/>
    <att type="string" name="canonicalName" value="414745"/>
    <graphics type="ELLIPSE" h="50.0" w="50.0" x="1732.913818359375" y="2068.624755859375" fill="#cc0000" width="0" outline="#fefeff" cy:nodeTransparency="1.0" cy:nodeLabelFont="Default-0-14" cy:borderLineType="solid"/>
  </node>
  <node label="415854" id="-904">
    <att type="real" name="meso_vs_streak_exp" value="-0.03"/>
    <att type="string" name="ProductName" value="similar to Fanconi anemia, complementation group"/>
    <att type="string" name="GeneName" value="FANCA"/>
    <att type="real" name="meso_vs_streak_sig" value="0.88"/>
    <att type="real" name="streak_vs_epi_sig" value="0.54"/>
    <att type="real" name="streak_vs_epi_exp" value="0.11"/>
    <att type="string" name="canonicalName" value="415854"/>
    <graphics type="RECTANGLE" h="25.0" w="25.0" x="1559.247314453125" y="1172.220458984375" fill="#885b00" width="0" outline="#fefeff" cy:nodeTransparency="1.0" cy:nodeLabelFont="Default-0-14" cy:borderLineType="solid"/>
  </node>
  <node label="431611" id="-903">
    <att type="string" name="ProductName" value="similar to GTP-binding protein alpha-subunit"/>
    <att type="string" name="GeneName" value="GNA14"/>
    <att type="string" name="canonicalName" value="431611"/>
    <graphics type="RECTANGLE" h="25.0" w="25.0" x="1247.1741943359375" y="2461.4921875" fill="#fefeff" width="0" outline="#fefeff" cy:nodeTransparency="1.0" cy:nodeLabelFont="Default-0-14" cy:borderLineType="solid"/>
  </node>
  <node label="421634" id="-902">
    <att type="real" name="meso_vs_streak_exp" value="0.07"/>
    <att type="string" name="ProductName" value="similar to gravin"/>
    <att type="string" name="GeneName" value="AKAP12"/>
    <att type="real" name="meso_vs_streak_sig" value="0.78"/>
    <att type="real" name="streak_vs_epi_sig" value="0.1"/>
    <att type="real" name="streak_vs_epi_exp" value="0.46"/>
    <att type="string" name="canonicalName" value="421634"/>
    <graphics type="RECTANGLE" h="46.95703125" w="46.95703125" x="1092.8031005859375" y="2574.56787109375" fill="#a33700" width="0" outline="#fefeff" cy:nodeTransparency="1.0" cy:nodeLabelFont="Default-0-14" cy:borderLineType="solid"/>
  </node>
  <node label="429078" id="-901">
    <att type="real" name="meso_vs_streak_exp" value="0.1"/>
    <att type="string" name="ProductName" value="similar to phosducin"/>
    <att type="string" name="GeneName" value="PDC"/>
    <att type="real" name="meso_vs_streak_sig" value="0.46"/>
    <att type="real" name="streak_vs_epi_sig" value="0.74"/>
    <att type="real" name="streak_vs_epi_exp" value="0.06"/>
    <att type="string" name="canonicalName" value="429078"/>
    <graphics type="RECTANGLE" h="25.0" w="25.0" x="980.0812377929688" y="1755.623779296875" fill="#846000" width="0" outline="#fefeff" cy:nodeTransparency="1.0" cy:nodeLabelFont="Default-0-14" cy:borderLineType="solid"/>
  </node>
  <node label="374179" id="-900">
    <att type="real" name="meso_vs_streak_exp" value="-0.26"/>
    <att type="string" name="ProductName" value="interferon regulatory factor 4"/>
    <att type="string" name="GeneName" value="IRF4"/>
    <att type="real" name="meso_vs_streak_sig" value="0.06"/>
    <att type="real" name="streak_vs_epi_sig" value="0.39"/>
    <att type="real" name="streak_vs_epi_exp" value="-0.12"/>
    <att type="string" name="canonicalName" value="374179"/>
    <graphics type="RECTANGLE" h="25.000030517578125" w="25.0" x="1252.702392578125" y="503.62693786621094" fill="#767200" width="0" outline="#fefeff" cy:nodeTransparency="1.0" cy:nodeLabelFont="Default-0-14" cy:borderLineType="solid"/>
  </node>
  <node label="373939" id="-899">
    <att type="real" name="meso_vs_streak_exp" value="0.05"/>
    <att type="string" name="ProductName" value="vav 3 oncogene"/>
    <att type="string" name="GeneName" value="VAV3"/>
    <att type="real" name="meso_vs_streak_sig" value="0.87"/>
    <att type="real" name="streak_vs_epi_sig" value="0.9"/>
    <att type="real" name="streak_vs_epi_exp" value="-0.05"/>
    <att type="string" name="canonicalName" value="373939"/>
    <graphics type="RECTANGLE" h="25.0" w="25.0" x="2098.774169921875" y="2034.998779296875" fill="#7c6b00" width="0" outline="#fefeff" cy:nodeTransparency="1.0" cy:nodeLabelFont="Default-0-14" cy:borderLineType="solid"/>
  </node>
  <node label="422883" id="-898">
    <att type="real" name="meso_vs_streak_exp" value="-0.24"/>
    <att type="string" name="ProductName" value="SH3-domain binding protein 2"/>
    <att type="string" name="GeneName" value="RCJMB04_32l7"/>
    <att type="real" name="meso_vs_streak_sig" value="0.23"/>
    <att type="real" name="streak_vs_epi_sig" value="0.8"/>
    <att type="real" name="streak_vs_epi_exp" value="0.07"/>
    <att type="string" name="canonicalName" value="422883"/>
    <graphics type="RECTANGLE" h="25.0" w="25.0" x="2321.317138671875" y="2133.861083984375" fill="#855f00" width="0" outline="#fefeff" cy:nodeTransparency="1.0" cy:nodeLabelFont="Default-0-14" cy:borderLineType="solid"/>
  </node>
  <node label="418617" id="-897">
    <att type="real" name="meso_vs_streak_exp" value="1.36"/>
    <att type="string" name="ProductName" value="RALBP1 associated Eps domain containing 2"/>
    <att type="string" name="GeneName" value="RCJMB04_26a1"/>
    <att type="real" name="meso_vs_streak_sig" value="0.0"/>
    <att type="real" name="streak_vs_epi_sig" value="0.55"/>
    <att type="real" name="streak_vs_epi_exp" value="0.12"/>
    <att type="string" name="canonicalName" value="418617"/>
    <graphics type="RECTANGLE" h="25.0" w="25.0" x="2770.11865234375" y="1633.95166015625" fill="#895a00" width="0" outline="#fefeff" cy:nodeTransparency="1.0" cy:nodeLabelFont="Default-0-14" cy:borderLineType="solid"/>
  </node>
  <node label="373965" id="-896">
    <att type="real" name="meso_vs_streak_exp" value="0.51"/>
    <att type="string" name="ProductName" value="caldesmon 1"/>
    <att type="string" name="GeneName" value="CALD1"/>
    <att type="real" name="meso_vs_streak_sig" value="0.02"/>
    <att type="real" name="streak_vs_epi_sig" value="0.01"/>
    <att type="real" name="streak_vs_epi_exp" value="-0.58"/>
    <att type="string" name="canonicalName" value="373965"/>
    <graphics type="ELLIPSE" h="50.0" w="50.0" x="1450.6444091796875" y="2293.0693359375" fill="#53a100" width="0" outline="#fefeff" cy:nodeTransparency="1.0" cy:nodeLabelFont="Default-0-14" cy:borderLineType="solid"/>
  </node>
  <node label="417391" id="-895">
    <att type="real" name="meso_vs_streak_exp" value="0.27"/>
    <att type="string" name="ProductName" value="similar to TOM1L1 protein"/>
    <att type="string" name="GeneName" value="TOM1L1"/>
    <att type="real" name="meso_vs_streak_sig" value="0.05"/>
    <att type="real" name="streak_vs_epi_sig" value="0.52"/>
    <att type="real" name="streak_vs_epi_exp" value="0.09"/>
    <att type="string" name="canonicalName" value="417391"/>
    <graphics type="RECTANGLE" h="25.0" w="25.0" x="2656.22021484375" y="2366.867919921875" fill="#865d00" width="0" outline="#fefeff" cy:nodeTransparency="1.0" cy:nodeLabelFont="Default-0-14" cy:borderLineType="solid"/>
  </node>
  <node label="427573" id="-894">
    <att type="real" name="meso_vs_streak_exp" value="0.03"/>
    <att type="string" name="ProductName" value="macrophage stimulating 1 recep"/>
    <att type="string" name="GeneName" value="MST1R"/>
    <att type="real" name="meso_vs_streak_sig" value="0.86"/>
    <att type="real" name="streak_vs_epi_sig" value="0.02"/>
    <att type="real" name="streak_vs_epi_exp" value="0.36"/>
    <att type="string" name="canonicalName" value="427573"/>
    <graphics type="ELLIPSE" h="50.0" w="50.0" x="2100.216552734375" y="1765.732177734375" fill="#9b4100" width="0" outline="#fefeff" cy:nodeTransparency="1.0" cy:nodeLabelFont="Default-0-14" cy:borderLineType="solid"/>
  </node>
  <node label="419620" id="-893">
    <att type="real" name="meso_vs_streak_exp" value="-0.22"/>
    <att type="string" name="ProductName" value="colony stimulating factor 3 receptor"/>
    <att type="string" name="GeneName" value="RCJMB04_4d22"/>
    <att type="real" name="meso_vs_streak_sig" value="0.19"/>
    <att type="real" name="streak_vs_epi_sig" value="0.9"/>
    <att type="real" name="streak_vs_epi_exp" value="0.03"/>
    <att type="string" name="canonicalName" value="419620"/>
    <graphics type="RECTANGLE" h="25.0" w="25.0" x="2048.32373046875" y="1856.87353515625" fill="#826300" width="0" outline="#fefeff" cy:nodeTransparency="1.0" cy:nodeLabelFont="Default-0-14" cy:borderLineType="solid"/>
  </node>
  <node label="422136" id="-892">
    <att type="real" name="meso_vs_streak_exp" value="-0.03"/>
    <att type="string" name="ProductName" value="similar to ocrl1"/>
    <att type="string" name="GeneName" value="OCRL"/>
    <att type="real" name="meso_vs_streak_sig" value="0.84"/>
    <att type="real" name="streak_vs_epi_sig" value="0.87"/>
    <att type="real" name="streak_vs_epi_exp" value="0.03"/>
    <att type="string" name="canonicalName" value="422136"/>
    <graphics type="RECTANGLE" h="25.0" w="25.0" x="1760.7071533203125" y="2109.79052734375" fill="#826300" width="0" outline="#fefeff" cy:nodeTransparency="1.0" cy:nodeLabelFont="Default-0-14" cy:borderLineType="solid"/>
  </node>
  <node label="424940" id="-891">
    <att type="real" name="meso_vs_streak_exp" value="0.21"/>
    <att type="string" name="ProductName" value="nicotinic acetylcholine receptor delta"/>
    <att type="string" name="GeneName" value="CHRND"/>
    <att type="real" name="meso_vs_streak_sig" value="0.13"/>
    <att type="real" name="streak_vs_epi_sig" value="0.39"/>
    <att type="real" name="streak_vs_epi_exp" value="-0.13"/>
    <att type="string" name="canonicalName" value="424940"/>
    <graphics type="RECTANGLE" h="25.0" w="25.0" x="537.9951782226562" y="901.9334106445312" fill="#767300" width="0" outline="#fefeff" cy:nodeTransparency="1.0" cy:nodeLabelFont="Default-0-14" cy:borderLineType="solid"/>
  </node>
  <node label="417173" id="-890">
    <att type="real" name="meso_vs_streak_exp" value="-0.01"/>
    <att type="string" name="ProductName" value="similar to Rap guanine nucleotide exchange"/>
    <att type="string" name="GeneName" value="RAPGEF1"/>
    <att type="real" name="meso_vs_streak_sig" value="0.96"/>
    <att type="real" name="streak_vs_epi_sig" value="0.87"/>
    <att type="real" name="streak_vs_epi_exp" value="0.05"/>
    <att type="string" name="canonicalName" value="417173"/>
    <graphics type="RECTANGLE" h="25.0" w="25.0" x="2261.34130859375" y="1926.07470703125" fill="#836100" width="0" outline="#fefeff" cy:nodeTransparency="1.0" cy:nodeLabelFont="Default-0-14" cy:borderLineType="solid"/>
  </node>
  <node label="419822" id="-889">
    <att type="real" name="meso_vs_streak_exp" value="0.1"/>
    <att type="string" name="ProductName" value="similar to phosphoinositide-3-kinase, class 2,"/>
    <att type="string" name="GeneName" value="PIK3C2B"/>
    <att type="real" name="meso_vs_streak_sig" value="0.45"/>
    <att type="real" name="streak_vs_epi_sig" value="0.05"/>
    <att type="real" name="streak_vs_epi_exp" value="0.6"/>
    <att type="string" name="canonicalName" value="419822"/>
    <graphics type="ELLIPSE" h="50.0" w="50.0" x="1805.0096435546875" y="2214.103515625" fill="#ad2900" width="0" outline="#fefeff" cy:nodeTransparency="1.0" cy:nodeLabelFont="Default-0-14" cy:borderLineType="solid"/>
  </node>
  <node label="424001" id="-888">
    <att type="real" name="meso_vs_streak_exp" value="-0.64"/>
    <att type="string" name="ProductName" value="similar to microtubule-associated protein 2"/>
    <att type="string" name="GeneName" value="MAP2"/>
    <att type="real" name="meso_vs_streak_sig" value="0.0"/>
    <att type="real" name="streak_vs_epi_sig" value="0.18"/>
    <att type="real" name="streak_vs_epi_exp" value="0.2"/>
    <att type="string" name="canonicalName" value="424001"/>
    <graphics type="RECTANGLE" h="40.04296875" w="40.04296875" x="1362.53955078125" y="2221.64892578125" fill="#8f5200" width="0" outline="#fefeff" cy:nodeTransparency="1.0" cy:nodeLabelFont="Default-0-14" cy:borderLineType="solid"/>
  </node>
  <node label="426232" id="-887">
    <att type="real" name="meso_vs_streak_exp" value="-0.29"/>
    <att type="string" name="ProductName" value="similar to SH2 domain containing SOCS box"/>
    <att type="string" name="GeneName" value="SOCS7"/>
    <att type="real" name="meso_vs_streak_sig" value="0.14"/>
    <att type="real" name="streak_vs_epi_sig" value="0.82"/>
    <att type="real" name="streak_vs_epi_exp" value="-0.06"/>
    <att type="string" name="canonicalName" value="426232"/>
    <graphics type="RECTANGLE" h="25.0" w="25.0" x="2194.5908203125" y="1648.3485107421875" fill="#7b6c00" width="0" outline="#fefeff" cy:nodeTransparency="1.0" cy:nodeLabelFont="Default-0-14" cy:borderLineType="solid"/>
  </node>
  <node label="395323" id="-886">
    <att type="real" name="meso_vs_streak_exp" value="1.39"/>
    <att type="string" name="ProductName" value="kinase insert domain receptor (a type III"/>
    <att type="string" name="GeneName" value="KDR"/>
    <att type="real" name="meso_vs_streak_sig" value="0.0"/>
    <att type="real" name="streak_vs_epi_sig" value="0.26"/>
    <att type="real" name="streak_vs_epi_exp" value="0.35"/>
    <att type="string" name="canonicalName" value="395323"/>
    <graphics type="RECTANGLE" h="25.0" w="25.0" x="2101.366943359375" y="2013.4483642578125" fill="#9a4200" width="0" outline="#fefeff" cy:nodeTransparency="1.0" cy:nodeLabelFont="Default-0-14" cy:borderLineType="solid"/>
  </node>
  <node label="395742" id="-885">
    <att type="real" name="meso_vs_streak_exp" value="0.05"/>
    <att type="string" name="ProductName" value="similar to vascular endothelial growth factor"/>
    <att type="string" name="GeneName" value="FLT4"/>
    <att type="real" name="meso_vs_streak_sig" value="0.73"/>
    <att type="real" name="streak_vs_epi_sig" value="0.57"/>
    <att type="real" name="streak_vs_epi_exp" value="-0.09"/>
    <att type="string" name="canonicalName" value="395742"/>
    <graphics type="RECTANGLE" h="25.0" w="25.0" x="2363.826171875" y="2306.57763671875" fill="#796f00" width="0" outline="#fefeff" cy:nodeTransparency="1.0" cy:nodeLabelFont="Default-0-14" cy:borderLineType="solid"/>
  </node>
  <node label="770439" id="-884">
    <att type="real" name="meso_vs_streak_exp" value="0.16"/>
    <att type="string" name="ProductName" value="similar to mDia interacting protein-1"/>
    <att type="string" name="GeneName" value="NCKIPSD"/>
    <att type="real" name="meso_vs_streak_sig" value="0.17"/>
    <att type="real" name="streak_vs_epi_sig" value="0.88"/>
    <att type="real" name="streak_vs_epi_exp" value="0.03"/>
    <att type="string" name="canonicalName" value="770439"/>
    <graphics type="RECTANGLE" h="25.0" w="25.0" x="2456.710693359375" y="2134.60986328125" fill="#826300" width="0" outline="#fefeff" cy:nodeTransparency="1.0" cy:nodeLabelFont="Default-0-14" cy:borderLineType="solid"/>
  </node>
  <node label="770757" id="-883">
    <att type="string" name="ProductName" value="similar to dopamine receptor D3"/>
    <att type="string" name="GeneName" value="DRD3"/>
    <att type="string" name="canonicalName" value="770757"/>
    <graphics type="RECTANGLE" h="25.0" w="25.0" x="1695.98193359375" y="2641.91796875" fill="#fefeff" width="0" outline="#fefeff" cy:nodeTransparency="1.0" cy:nodeLabelFont="Default-0-14" cy:borderLineType="solid"/>
  </node>
  <node label="396455" id="-882">
    <att type="real" name="meso_vs_streak_exp" value="0.18"/>
    <att type="string" name="ProductName" value="cortactin"/>
    <att type="string" name="GeneName" value="CTTN"/>
    <att type="real" name="meso_vs_streak_sig" value="0.29"/>
    <att type="real" name="streak_vs_epi_sig" value="0.92"/>
    <att type="real" name="streak_vs_epi_exp" value="-0.03"/>
    <att type="string" name="canonicalName" value="396455"/>
    <graphics type="RECTANGLE" h="25.0" w="25.0" x="2243.925048828125" y="2185.671630859375" fill="#7d6900" width="0" outline="#fefeff" cy:nodeTransparency="1.0" cy:nodeLabelFont="Default-0-14" cy:borderLineType="solid"/>
  </node>
  <node label="417725" id="-881">
    <att type="real" name="meso_vs_streak_exp" value="-0.62"/>
    <att type="string" name="ProductName" value="similar to protein tyrosine phosphatase,"/>
    <att type="string" name="GeneName" value="PTPN12"/>
    <att type="real" name="meso_vs_streak_sig" value="0.02"/>
    <att type="real" name="streak_vs_epi_sig" value="0.04"/>
    <att type="real" name="streak_vs_epi_exp" value="0.58"/>
    <att type="string" name="canonicalName" value="417725"/>
    <graphics type="ELLIPSE" h="50.0" w="50.0" x="2359.92333984375" y="1729.51318359375" fill="#ac2b00" width="0" outline="#fefeff" cy:nodeTransparency="1.0" cy:nodeLabelFont="Default-0-14" cy:borderLineType="solid"/>
  </node>
  <node label="426130" id="-880">
    <att type="string" name="ProductName" value="erbB-2"/>
    <att type="string" name="GeneName" value="ERBB2"/>
    <att type="string" name="canonicalName" value="426130"/>
    <graphics type="RECTANGLE" h="25.0" w="25.0" x="2101.6748046875" y="1937.1387939453125" fill="#fefeff" width="0" outline="#fefeff" cy:nodeTransparency="1.0" cy:nodeLabelFont="Default-0-14" cy:borderLineType="solid"/>
  </node>
  <node label="374269" id="-879">
    <att type="real" name="meso_vs_streak_exp" value="-0.42"/>
    <att type="string" name="ProductName" value="tumor protein p63"/>
    <att type="string" name="GeneName" value="TP63"/>
    <att type="real" name="meso_vs_streak_sig" value="0.01"/>
    <att type="real" name="streak_vs_epi_sig" value="0.1"/>
    <att type="real" name="streak_vs_epi_exp" value="-0.22"/>
    <att type="string" name="canonicalName" value="374269"/>
    <graphics type="RECTANGLE" h="46.95703125" w="46.958984375" x="2441.39599609375" y="1058.4447021484375" fill="#6f7c00" width="0" outline="#fefeff" cy:nodeTransparency="1.0" cy:nodeLabelFont="Default-0-14" cy:borderLineType="solid"/>
  </node>
  <node label="428017" id="-878">
    <att type="real" name="meso_vs_streak_exp" value="-0.29"/>
    <att type="string" name="ProductName" value="hypothetical protein"/>
    <att type="string" name="GeneName" value="IRS2"/>
    <att type="real" name="meso_vs_streak_sig" value="0.19"/>
    <att type="real" name="streak_vs_epi_sig" value="0.7"/>
    <att type="real" name="streak_vs_epi_exp" value="0.11"/>
    <att type="string" name="canonicalName" value="428017"/>
    <graphics type="RECTANGLE" h="25.0" w="25.0" x="1959.8890380859375" y="1691.4822998046875" fill="#885b00" width="0" outline="#fefeff" cy:nodeTransparency="1.0" cy:nodeLabelFont="Default-0-14" cy:borderLineType="solid"/>
  </node>
  <node label="431014" id="-877">
    <att type="string" name="ProductName" value="similar to ACK1 protein"/>
    <att type="string" name="GeneName" value="TNK2"/>
    <att type="string" name="canonicalName" value="431014"/>
    <graphics type="RECTANGLE" h="25.0" w="25.0" x="2469.975341796875" y="1752.8353271484375" fill="#fefeff" width="0" outline="#fefeff" cy:nodeTransparency="1.0" cy:nodeLabelFont="Default-0-14" cy:borderLineType="solid"/>
  </node>
  <node label="419580" id="-876">
    <att type="real" name="meso_vs_streak_exp" value="0.1"/>
    <att type="string" name="ProductName" value="solute carrier family 9 (sodium/hydrogen"/>
    <att type="string" name="GeneName" value="SLC9A1"/>
    <att type="real" name="meso_vs_streak_sig" value="0.56"/>
    <att type="real" name="streak_vs_epi_sig" value="0.14"/>
    <att type="real" name="streak_vs_epi_exp" value="-0.27"/>
    <att type="string" name="canonicalName" value="419580"/>
    <graphics type="RECTANGLE" h="44.59375" w="44.59375" x="1617.4339599609375" y="1738.642333984375" fill="#6b8200" width="0" outline="#fefeff" cy:nodeTransparency="1.0" cy:nodeLabelFont="Default-0-14" cy:borderLineType="solid"/>
  </node>
  <node label="427415" id="-875">
    <att type="real" name="meso_vs_streak_exp" value="0.3"/>
    <att type="string" name="ProductName" value="CD72 antigen"/>
    <att type="string" name="GeneName" value="RCJMB04_34c15"/>
    <att type="real" name="meso_vs_streak_sig" value="0.04"/>
    <att type="real" name="streak_vs_epi_sig" value="0.4"/>
    <att type="real" name="streak_vs_epi_exp" value="-0.12"/>
    <att type="string" name="canonicalName" value="427415"/>
    <graphics type="RECTANGLE" h="25.0" w="25.0" x="2956.865234375" y="2198.625244140625" fill="#767200" width="0" outline="#fefeff" cy:nodeTransparency="1.0" cy:nodeLabelFont="Default-0-14" cy:borderLineType="solid"/>
  </node>
  <node label="421297" id="-874">
    <att type="real" name="meso_vs_streak_exp" value="0.07"/>
    <att type="string" name="ProductName" value="similar to anaplastic lymphoma kinase receptor"/>
    <att type="string" name="GeneName" value="ALK"/>
    <att type="real" name="meso_vs_streak_sig" value="0.69"/>
    <att type="real" name="streak_vs_epi_sig" value="0.25"/>
    <att type="real" name="streak_vs_epi_exp" value="-0.2"/>
    <att type="string" name="canonicalName" value="421297"/>
    <graphics type="RECTANGLE" h="25.0" w="25.0" x="2357.563720703125" y="1633.85302734375" fill="#707a00" width="0" outline="#fefeff" cy:nodeTransparency="1.0" cy:nodeLabelFont="Default-0-14" cy:borderLineType="solid"/>
  </node>
  <node label="395393" id="-873">
    <att type="real" name="meso_vs_streak_exp" value="0.14"/>
    <att type="string" name="ProductName" value="synuclein, alpha (non A4 component of amyloid"/>
    <att type="string" name="GeneName" value="SNCA"/>
    <att type="real" name="meso_vs_streak_sig" value="0.35"/>
    <att type="real" name="streak_vs_epi_sig" value="0.32"/>
    <att type="real" name="streak_vs_epi_exp" value="0.16"/>
    <att type="string" name="canonicalName" value="395393"/>
    <graphics type="RECTANGLE" h="25.0" w="25.0" x="1643.7435302734375" y="1621.5863037109375" fill="#8c5600" width="0" outline="#fefeff" cy:nodeTransparency="1.0" cy:nodeLabelFont="Default-0-14" cy:borderLineType="solid"/>
  </node>
  <node label="419969" id="-872">
    <att type="real" name="meso_vs_streak_exp" value="0.29"/>
    <att type="string" name="ProductName" value="similar to glial fibrillary acidic protein"/>
    <att type="string" name="GeneName" value="GFAP"/>
    <att type="real" name="meso_vs_streak_sig" value="0.05"/>
    <att type="real" name="streak_vs_epi_sig" value="0.37"/>
    <att type="real" name="streak_vs_epi_exp" value="-0.14"/>
    <att type="string" name="canonicalName" value="419969"/>
    <graphics type="RECTANGLE" h="25.0" w="25.0" x="1997.6065673828125" y="1627.785400390625" fill="#757400" width="0" outline="#fefeff" cy:nodeTransparency="1.0" cy:nodeLabelFont="Default-0-14" cy:borderLineType="solid"/>
  </node>
  <node label="422882" id="-871">
    <att type="real" name="meso_vs_streak_exp" value="0.1"/>
    <att type="string" name="ProductName" value="adducin 1 (alpha)"/>
    <att type="string" name="GeneName" value="RCJMB04_8b2"/>
    <att type="real" name="meso_vs_streak_sig" value="0.4"/>
    <att type="real" name="streak_vs_epi_sig" value="0.31"/>
    <att type="real" name="streak_vs_epi_exp" value="-0.13"/>
    <att type="string" name="canonicalName" value="422882"/>
    <graphics type="RECTANGLE" h="25.0" w="25.0" x="1874.814208984375" y="1241.193359375" fill="#767300" width="0" outline="#fefeff" cy:nodeTransparency="1.0" cy:nodeLabelFont="Default-0-14" cy:borderLineType="solid"/>
  </node>
  <node label="416485" id="-870">
    <att type="real" name="meso_vs_streak_exp" value="0.09"/>
    <att type="string" name="ProductName" value="similar to Fascin homolog 1, actin-bundling"/>
    <att type="string" name="GeneName" value="FSCN1"/>
    <att type="real" name="meso_vs_streak_sig" value="0.77"/>
    <att type="real" name="streak_vs_epi_sig" value="0.03"/>
    <att type="real" name="streak_vs_epi_exp" value="0.39"/>
    <att type="string" name="canonicalName" value="416485"/>
    <graphics type="ELLIPSE" h="50.0" w="50.0" x="1476.1568603515625" y="1553.58642578125" fill="#9d3e00" width="0" outline="#fefeff" cy:nodeTransparency="1.0" cy:nodeLabelFont="Default-0-14" cy:borderLineType="solid"/>
  </node>
  <node label="423471" id="-869">
    <att type="real" name="meso_vs_streak_exp" value="-0.24"/>
    <att type="string" name="ProductName" value="similar to CD40 receptor associated factor 1"/>
    <att type="string" name="GeneName" value="TRAF3"/>
    <att type="real" name="meso_vs_streak_sig" value="0.07"/>
    <att type="real" name="streak_vs_epi_sig" value="0.2"/>
    <att type="real" name="streak_vs_epi_exp" value="0.17"/>
    <att type="string" name="canonicalName" value="423471"/>
    <graphics type="RECTANGLE" h="37.224609375" w="37.22265625" x="1943.8056640625" y="1386.7484130859375" fill="#8d5500" width="0" outline="#fefeff" cy:nodeTransparency="1.0" cy:nodeLabelFont="Default-0-14" cy:borderLineType="solid"/>
  </node>
  <node label="429374" id="-868">
    <att type="real" name="meso_vs_streak_exp" value="-0.22"/>
    <att type="string" name="ProductName" value="V-FES feline sarcoma viral/V-FPS fujinami avian"/>
    <att type="string" name="GeneName" value="FES"/>
    <att type="real" name="meso_vs_streak_sig" value="0.1"/>
    <att type="real" name="streak_vs_epi_sig" value="0.39"/>
    <att type="real" name="streak_vs_epi_exp" value="0.12"/>
    <att type="string" name="canonicalName" value="429374"/>
    <graphics type="RECTANGLE" h="25.0" w="25.0" x="2291.052978515625" y="1676.1353759765625" fill="#895a00" width="0" outline="#fefeff" cy:nodeTransparency="1.0" cy:nodeLabelFont="Default-0-14" cy:borderLineType="solid"/>
  </node>
  <node label="424864" id="-867">
    <att type="real" name="meso_vs_streak_exp" value="0.07"/>
    <att type="string" name="ProductName" value="hypothetical protein"/>
    <att type="string" name="GeneName" value="SENP2"/>
    <att type="real" name="meso_vs_streak_sig" value="0.7"/>
    <att type="real" name="streak_vs_epi_sig" value="0.52"/>
    <att type="real" name="streak_vs_epi_exp" value="0.1"/>
    <att type="string" name="canonicalName" value="424864"/>
    <graphics type="RECTANGLE" h="25.0" w="25.0" x="841.1644897460938" y="1045.271240234375" fill="#875c00" width="0" outline="#fefeff" cy:nodeTransparency="1.0" cy:nodeLabelFont="Default-0-14" cy:borderLineType="solid"/>
  </node>
  <node label="769506" id="-866">
    <att type="real" name="meso_vs_streak_exp" value="0.12"/>
    <att type="string" name="ProductName" value="similar to diacylglycerol kinase eta2"/>
    <att type="string" name="GeneName" value="DGKH"/>
    <att type="real" name="meso_vs_streak_sig" value="0.39"/>
    <att type="real" name="streak_vs_epi_sig" value="0.64"/>
    <att type="real" name="streak_vs_epi_exp" value="0.08"/>
    <att type="string" name="canonicalName" value="769506"/>
    <graphics type="RECTANGLE" h="25.0" w="25.0" x="1389.9891357421875" y="2374.57373046875" fill="#865e00" width="0" outline="#fefeff" cy:nodeTransparency="1.0" cy:nodeLabelFont="Default-0-14" cy:borderLineType="solid"/>
  </node>
  <node label="423738" id="-865">
    <att type="real" name="meso_vs_streak_exp" value="0.19"/>
    <att type="string" name="ProductName" value="similar to heparan"/>
    <att type="string" name="GeneName" value="NDST2"/>
    <att type="real" name="meso_vs_streak_sig" value="0.18"/>
    <att type="real" name="streak_vs_epi_sig" value="0.36"/>
    <att type="real" name="streak_vs_epi_exp" value="-0.14"/>
    <att type="string" name="canonicalName" value="423738"/>
    <graphics type="RECTANGLE" h="25.0" w="25.0" x="3042.216552734375" y="2633.88427734375" fill="#757400" width="0" outline="#fefeff" cy:nodeTransparency="1.0" cy:nodeLabelFont="Default-0-14" cy:borderLineType="solid"/>
  </node>
  <node label="416363" id="-864">
    <att type="real" name="meso_vs_streak_exp" value="0.13"/>
    <att type="string" name="ProductName" value="similar to Cytoplasmic polyadenylation element"/>
    <att type="string" name="GeneName" value="CPEB4"/>
    <att type="real" name="meso_vs_streak_sig" value="0.39"/>
    <att type="real" name="streak_vs_epi_sig" value="0.95"/>
    <att type="real" name="streak_vs_epi_exp" value="0.02"/>
    <att type="string" name="canonicalName" value="416363"/>
    <graphics type="RECTANGLE" h="25.0" w="25.0" x="186.8663787841797" y="2325.499267578125" fill="#816400" width="0" outline="#fefeff" cy:nodeTransparency="1.0" cy:nodeLabelFont="Default-0-14" cy:borderLineType="solid"/>
  </node>
  <node label="421031" id="-863">
    <att type="real" name="meso_vs_streak_exp" value="-0.15"/>
    <att type="string" name="ProductName" value="metallophosphoesterase 1"/>
    <att type="string" name="GeneName" value="RCJMB04_12i13"/>
    <att type="real" name="meso_vs_streak_sig" value="0.2"/>
    <att type="real" name="streak_vs_epi_sig" value="0.88"/>
    <att type="real" name="streak_vs_epi_exp" value="-0.03"/>
    <att type="string" name="canonicalName" value="421031"/>
    <graphics type="RECTANGLE" h="25.0" w="25.0" x="792.9037475585938" y="1015.2718505859375" fill="#7d6900" width="0" outline="#fefeff" cy:nodeTransparency="1.0" cy:nodeLabelFont="Default-0-14" cy:borderLineType="solid"/>
  </node>
  <node label="415680" id="-862">
    <att type="real" name="meso_vs_streak_exp" value="0.27"/>
    <att type="string" name="ProductName" value="splicing factor 3b, subunit 3, 130kDa"/>
    <att type="string" name="GeneName" value="RCJMB04_1i13"/>
    <att type="real" name="meso_vs_streak_sig" value="0.09"/>
    <att type="real" name="streak_vs_epi_sig" value="0.66"/>
    <att type="real" name="streak_vs_epi_exp" value="0.08"/>
    <att type="string" name="canonicalName" value="415680"/>
    <graphics type="RECTANGLE" h="25.0" w="25.0" x="1655.2744140625" y="993.8751831054688" fill="#865e00" width="0" outline="#fefeff" cy:nodeTransparency="1.0" cy:nodeLabelFont="Default-0-14" cy:borderLineType="solid"/>
  </node>
  <node label="395235" id="-861">
    <att type="real" name="meso_vs_streak_exp" value="0.1"/>
    <att type="string" name="ProductName" value="WNT6 protein"/>
    <att type="string" name="GeneName" value="WNT6"/>
    <att type="real" name="meso_vs_streak_sig" value="0.58"/>
    <att type="real" name="streak_vs_epi_sig" value="0.02"/>
    <att type="real" name="streak_vs_epi_exp" value="-0.58"/>
    <att type="string" name="canonicalName" value="395235"/>
    <graphics type="ELLIPSE" h="50.0" w="50.0" x="416.14190673828125" y="1881.490966796875" fill="#53a100" width="0" outline="#fefeff" cy:nodeTransparency="1.0" cy:nodeLabelFont="Default-0-14" cy:borderLineType="solid"/>
  </node>
  <node label="419469" id="-860">
    <att type="real" name="meso_vs_streak_exp" value="0.36"/>
    <att type="string" name="ProductName" value="similar to retinoblastoma-associated factor 600"/>
    <att type="string" name="GeneName" value="UBR4"/>
    <att type="real" name="meso_vs_streak_sig" value="0.02"/>
    <att type="real" name="streak_vs_epi_sig" value="0.02"/>
    <att type="real" name="streak_vs_epi_exp" value="-0.38"/>
    <att type="string" name="canonicalName" value="419469"/>
    <graphics type="ELLIPSE" h="50.0" w="50.0" x="2857.992431640625" y="2686.040283203125" fill="#628d00" width="0" outline="#fefeff" cy:nodeTransparency="1.0" cy:nodeLabelFont="Default-0-14" cy:borderLineType="solid"/>
  </node>
  <node label="770553" id="-859">
    <att type="real" name="meso_vs_streak_exp" value="-0.54"/>
    <att type="string" name="ProductName" value="SMT3 suppressor of mif two 3 h"/>
    <att type="string" name="GeneName" value="SUMO3"/>
    <att type="real" name="meso_vs_streak_sig" value="0.01"/>
    <att type="real" name="streak_vs_epi_sig" value="0.15"/>
    <att type="real" name="streak_vs_epi_exp" value="0.22"/>
    <att type="string" name="canonicalName" value="770553"/>
    <graphics type="RECTANGLE" h="44.00390625" w="44.00390625" x="1194.9228515625" y="1013.3243408203125" fill="#905000" width="0" outline="#fefeff" cy:nodeTransparency="1.0" cy:nodeLabelFont="Default-0-14" cy:borderLineType="solid"/>
  </node>
  <node label="422434" id="-858">
    <att type="real" name="meso_vs_streak_exp" value="-0.14"/>
    <att type="string" name="ProductName" value="similar to putative scaffolding protein POSH"/>
    <att type="string" name="GeneName" value="SH3RF1"/>
    <att type="real" name="meso_vs_streak_sig" value="0.19"/>
    <att type="real" name="streak_vs_epi_sig" value="0.93"/>
    <att type="real" name="streak_vs_epi_exp" value="-0.02"/>
    <att type="string" name="canonicalName" value="422434"/>
    <graphics type="RECTANGLE" h="25.0" w="25.0" x="2638.78173828125" y="1386.1087646484375" fill="#7e6800" width="0" outline="#fefeff" cy:nodeTransparency="1.0" cy:nodeLabelFont="Default-0-14" cy:borderLineType="solid"/>
  </node>
  <node label="396085" id="-857">
    <att type="real" name="meso_vs_streak_exp" value="-0.13"/>
    <att type="string" name="ProductName" value="similar to neurofibromin"/>
    <att type="string" name="GeneName" value="NF1"/>
    <att type="real" name="meso_vs_streak_sig" value="0.44"/>
    <att type="real" name="streak_vs_epi_sig" value="0.6"/>
    <att type="real" name="streak_vs_epi_exp" value="-0.08"/>
    <att type="string" name="canonicalName" value="396085"/>
    <graphics type="RECTANGLE" h="25.0" w="25.0" x="2067.241455078125" y="1793.0841064453125" fill="#796e00" width="0" outline="#fefeff" cy:nodeTransparency="1.0" cy:nodeLabelFont="Default-0-14" cy:borderLineType="solid"/>
  </node>
  <node label="415780" id="-856">
    <att type="real" name="meso_vs_streak_exp" value="-0.01"/>
    <att type="string" name="ProductName" value="similar to TBP-associated factor"/>
    <att type="string" name="GeneName" value="LOC415780"/>
    <att type="real" name="meso_vs_streak_sig" value="0.93"/>
    <att type="real" name="streak_vs_epi_sig" value="0.82"/>
    <att type="real" name="streak_vs_epi_exp" value="0.06"/>
    <att type="string" name="canonicalName" value="415780"/>
    <graphics type="RECTANGLE" h="25.0" w="25.0" x="1124.613525390625" y="810.99169921875" fill="#846000" width="0" outline="#fefeff" cy:nodeTransparency="1.0" cy:nodeLabelFont="Default-0-14" cy:borderLineType="solid"/>
  </node>
  <node label="424983" id="-855">
    <att type="real" name="meso_vs_streak_exp" value="0.39"/>
    <att type="string" name="ProductName" value="similar to epithelial cell transforming sequence"/>
    <att type="string" name="GeneName" value="ECT2"/>
    <att type="real" name="meso_vs_streak_sig" value="0.02"/>
    <att type="real" name="streak_vs_epi_sig" value="0.01"/>
    <att type="real" name="streak_vs_epi_exp" value="-0.59"/>
    <att type="string" name="canonicalName" value="424983"/>
    <graphics type="ELLIPSE" h="50.0" w="50.0" x="1546.2213134765625" y="2341.36865234375" fill="#52a200" width="0" outline="#fefeff" cy:nodeTransparency="1.0" cy:nodeLabelFont="Default-0-14" cy:borderLineType="solid"/>
  </node>
  <node label="421562" id="-854">
    <att type="real" name="meso_vs_streak_exp" value="0.4"/>
    <att type="string" name="ProductName" value="similar to FERM domain containing 6"/>
    <att type="string" name="GeneName" value="LOC421562"/>
    <att type="real" name="meso_vs_streak_sig" value="0.05"/>
    <att type="real" name="streak_vs_epi_sig" value="0.08"/>
    <att type="real" name="streak_vs_epi_exp" value="-0.38"/>
    <att type="string" name="canonicalName" value="421562"/>
    <graphics type="ELLIPSE" h="48.138671875" w="48.13867950439453" x="151.30968856811523" y="1189.3975830078125" fill="#628d00" width="0" outline="#fefeff" cy:nodeTransparency="1.0" cy:nodeLabelFont="Default-0-14" cy:borderLineType="solid"/>
  </node>
  <node label="415388" id="-853">
    <att type="real" name="meso_vs_streak_exp" value="0.07"/>
    <att type="string" name="ProductName" value="hypothetical protein"/>
    <att type="string" name="GeneName" value="TJP1"/>
    <att type="real" name="meso_vs_streak_sig" value="0.63"/>
    <att type="real" name="streak_vs_epi_sig" value="0.43"/>
    <att type="real" name="streak_vs_epi_exp" value="-0.12"/>
    <att type="string" name="canonicalName" value="415388"/>
    <graphics type="RECTANGLE" h="25.0" w="25.0" x="1686.556396484375" y="1864.223388671875" fill="#767200" width="0" outline="#fefeff" cy:nodeTransparency="1.0" cy:nodeLabelFont="Default-0-14" cy:borderLineType="solid"/>
  </node>
  <node label="386585" id="-852">
    <att type="real" name="meso_vs_streak_exp" value="-0.03"/>
    <att type="string" name="ProductName" value="nuclear receptor subfamily 2, group F, member 2"/>
    <att type="string" name="GeneName" value="NR2F2"/>
    <att type="real" name="meso_vs_streak_sig" value="0.92"/>
    <att type="real" name="streak_vs_epi_sig" value="0.3"/>
    <att type="real" name="streak_vs_epi_exp" value="-0.3"/>
    <att type="string" name="canonicalName" value="386585"/>
    <graphics type="RECTANGLE" h="25.0" w="25.0" x="1735.9461669921875" y="1036.8260498046875" fill="#698500" width="0" outline="#fefeff" cy:nodeTransparency="1.0" cy:nodeLabelFont="Default-0-14" cy:borderLineType="solid"/>
  </node>
  <node label="418736" id="-851">
    <att type="real" name="meso_vs_streak_exp" value="0.18"/>
    <att type="string" name="ProductName" value="RAS p21 protein activator 3"/>
    <att type="string" name="GeneName" value="RCJMB04_3i15"/>
    <att type="real" name="meso_vs_streak_sig" value="0.16"/>
    <att type="real" name="streak_vs_epi_sig" value="0.41"/>
    <att type="real" name="streak_vs_epi_exp" value="0.12"/>
    <att type="string" name="canonicalName" value="418736"/>
    <graphics type="RECTANGLE" h="25.0" w="25.0" x="1233.5716552734375" y="1638.722412109375" fill="#895a00" width="0" outline="#fefeff" cy:nodeTransparency="1.0" cy:nodeLabelFont="Default-0-14" cy:borderLineType="solid"/>
  </node>
  <node label="419085" id="-850">
    <att type="real" name="meso_vs_streak_exp" value="-0.05"/>
    <att type="string" name="ProductName" value="similar to myosin VIIA"/>
    <att type="string" name="GeneName" value="MYO7A"/>
    <att type="real" name="meso_vs_streak_sig" value="0.77"/>
    <att type="real" name="streak_vs_epi_sig" value="0.6"/>
    <att type="real" name="streak_vs_epi_exp" value="-0.09"/>
    <att type="string" name="canonicalName" value="419085"/>
    <graphics type="RECTANGLE" h="25.0" w="25.0" x="1036.64013671875" y="1970.153076171875" fill="#796f00" width="0" outline="#fefeff" cy:nodeTransparency="1.0" cy:nodeLabelFont="Default-0-14" cy:borderLineType="solid"/>
  </node>
  <node label="416446" id="-849">
    <att type="real" name="meso_vs_streak_exp" value="0.01"/>
    <att type="string" name="ProductName" value="hypothetical protein"/>
    <att type="string" name="GeneName" value="PRKAR1B"/>
    <att type="real" name="meso_vs_streak_sig" value="0.96"/>
    <att type="real" name="streak_vs_epi_sig" value="0.94"/>
    <att type="real" name="streak_vs_epi_exp" value="-0.02"/>
    <att type="string" name="canonicalName" value="416446"/>
    <graphics type="RECTANGLE" h="25.0" w="25.0" x="900.5513916015625" y="1648.295166015625" fill="#7e6800" width="0" outline="#fefeff" cy:nodeTransparency="1.0" cy:nodeLabelFont="Default-0-14" cy:borderLineType="solid"/>
  </node>
  <node label="417669" id="-848">
    <att type="real" name="meso_vs_streak_exp" value="-0.37"/>
    <att type="string" name="ProductName" value="similar to nemo-like kinase"/>
    <att type="string" name="GeneName" value="NLK"/>
    <att type="real" name="meso_vs_streak_sig" value="0.01"/>
    <att type="real" name="streak_vs_epi_sig" value="0.02"/>
    <att type="real" name="streak_vs_epi_exp" value="0.36"/>
    <att type="string" name="canonicalName" value="417669"/>
    <graphics type="ELLIPSE" h="50.0" w="50.0" x="1649.24560546875" y="1354.7357177734375" fill="#9b4100" width="0" outline="#fefeff" cy:nodeTransparency="1.0" cy:nodeLabelFont="Default-0-14" cy:borderLineType="solid"/>
  </node>
  <node label="396308" id="-847">
    <att type="real" name="meso_vs_streak_exp" value="0.19"/>
    <att type="string" name="ProductName" value="bone morphogenetic protein receptor, type IA"/>
    <att type="string" name="GeneName" value="BMPR1A"/>
    <att type="real" name="meso_vs_streak_sig" value="0.09"/>
    <att type="real" name="streak_vs_epi_sig" value="0.08"/>
    <att type="real" name="streak_vs_epi_exp" value="-0.22"/>
    <att type="string" name="canonicalName" value="396308"/>
    <graphics type="ELLIPSE" h="48.138671875" w="48.138671875" x="1827.43359375" y="1349.4339599609375" fill="#6f7c00" width="0" outline="#fefeff" cy:nodeTransparency="1.0" cy:nodeLabelFont="Default-0-14" cy:borderLineType="solid"/>
  </node>
  <node label="427937" id="-846">
    <att type="real" name="meso_vs_streak_exp" value="0.02"/>
    <att type="string" name="ProductName" value="wingless-type MMTV integration site family,"/>
    <att type="string" name="GeneName" value="WNT7B"/>
    <att type="real" name="meso_vs_streak_sig" value="0.85"/>
    <att type="real" name="streak_vs_epi_sig" value="0.76"/>
    <att type="real" name="streak_vs_epi_exp" value="0.04"/>
    <att type="string" name="canonicalName" value="427937"/>
    <graphics type="RECTANGLE" h="25.0" w="25.0" x="572.3281860351562" y="1801.04931640625" fill="#836200" width="0" outline="#fefeff" cy:nodeTransparency="1.0" cy:nodeLabelFont="Default-0-14" cy:borderLineType="solid"/>
  </node>
  <node label="424045" id="-845">
    <att type="real" name="meso_vs_streak_exp" value="0.2"/>
    <att type="string" name="ProductName" value="similar to myosin IB"/>
    <att type="string" name="GeneName" value="MYO1B"/>
    <att type="real" name="meso_vs_streak_sig" value="0.2"/>
    <att type="real" name="streak_vs_epi_sig" value="0.08"/>
    <att type="real" name="streak_vs_epi_exp" value="0.23"/>
    <att type="string" name="canonicalName" value="424045"/>
    <graphics type="ELLIPSE" h="48.138671875" w="48.13861083984375" x="1003.3855285644531" y="1318.8477783203125" fill="#914f00" width="0" outline="#fefeff" cy:nodeTransparency="1.0" cy:nodeLabelFont="Default-0-14" cy:borderLineType="solid"/>
  </node>
  <node label="421678" id="-844">
    <att type="real" name="meso_vs_streak_exp" value="-0.18"/>
    <att type="string" name="ProductName" value="RALBP1 associated Eps domain containing 1"/>
    <att type="string" name="GeneName" value="RCJMB04_13f17"/>
    <att type="real" name="meso_vs_streak_sig" value="0.19"/>
    <att type="real" name="streak_vs_epi_sig" value="0.48"/>
    <att type="real" name="streak_vs_epi_exp" value="-0.11"/>
    <att type="string" name="canonicalName" value="421678"/>
    <graphics type="RECTANGLE" h="25.0" w="25.0" x="2420.391845703125" y="1865.32421875" fill="#777100" width="0" outline="#fefeff" cy:nodeTransparency="1.0" cy:nodeLabelFont="Default-0-14" cy:borderLineType="solid"/>
  </node>
  <node label="418145" id="-843">
    <att type="real" name="meso_vs_streak_exp" value="-0.04"/>
    <att type="string" name="ProductName" value="family with sequence similarity 39, member B"/>
    <att type="string" name="GeneName" value="FAM39B"/>
    <att type="real" name="meso_vs_streak_sig" value="0.8"/>
    <att type="real" name="streak_vs_epi_sig" value="0.23"/>
    <att type="real" name="streak_vs_epi_exp" value="-0.17"/>
    <att type="string" name="canonicalName" value="418145"/>
    <graphics type="RECTANGLE" h="32.994140625" w="32.994140625" x="2165.886962890625" y="171.20082092285156" fill="#727700" width="0" outline="#fefeff" cy:nodeTransparency="1.0" cy:nodeLabelFont="Default-0-14" cy:borderLineType="solid"/>
  </node>
  <node label="425279" id="-842">
    <att type="real" name="meso_vs_streak_exp" value="0.3"/>
    <att type="string" name="ProductName" value="similar to proliferation-associated protein 1"/>
    <att type="string" name="GeneName" value="PA2G4"/>
    <att type="real" name="meso_vs_streak_sig" value="0.09"/>
    <att type="real" name="streak_vs_epi_sig" value="0.01"/>
    <att type="real" name="streak_vs_epi_exp" value="-0.75"/>
    <att type="string" name="canonicalName" value="425279"/>
    <graphics type="ELLIPSE" h="50.0" w="50.0" x="1278.2471923828125" y="1304.87109375" fill="#46b300" width="0" outline="#fefeff" cy:nodeTransparency="1.0" cy:nodeLabelFont="Default-0-14" cy:borderLineType="solid"/>
  </node>
  <node label="415876" id="-841">
    <att type="real" name="meso_vs_streak_exp" value="0.12"/>
    <att type="string" name="ProductName" value="dihydroorotate dehydrogenase"/>
    <att type="string" name="GeneName" value="DHODH"/>
    <att type="real" name="meso_vs_streak_sig" value="0.46"/>
    <att type="real" name="streak_vs_epi_sig" value="0.24"/>
    <att type="real" name="streak_vs_epi_exp" value="0.22"/>
    <att type="string" name="canonicalName" value="415876"/>
    <graphics type="RECTANGLE" h="31.583984375" w="31.583984375" x="2542.2939453125" y="309.9881591796875" fill="#905000" width="0" outline="#fefeff" cy:nodeTransparency="1.0" cy:nodeLabelFont="Default-0-14" cy:borderLineType="solid"/>
  </node>
  <node label="428327" id="-840">
    <att type="real" name="meso_vs_streak_exp" value="0.05"/>
    <att type="string" name="ProductName" value="similar to REX1, RNA exonuclease 1 homolog (S."/>
    <att type="string" name="GeneName" value="REXO1"/>
    <att type="real" name="meso_vs_streak_sig" value="0.85"/>
    <att type="real" name="streak_vs_epi_sig" value="0.98"/>
    <att type="real" name="streak_vs_epi_exp" value="-0.01"/>
    <att type="string" name="canonicalName" value="428327"/>
    <graphics type="RECTANGLE" h="25.0" w="25.0" x="566.7959594726562" y="2118.544189453125" fill="#7f6700" width="0" outline="#fefeff" cy:nodeTransparency="1.0" cy:nodeLabelFont="Default-0-14" cy:borderLineType="solid"/>
  </node>
  <node label="421579" id="-839">
    <att type="real" name="meso_vs_streak_exp" value="-0.16"/>
    <att type="string" name="ProductName" value="similar to mitogen-activated protein kinase"/>
    <att type="string" name="GeneName" value="MAP3K4"/>
    <att type="real" name="meso_vs_streak_sig" value="0.37"/>
    <att type="real" name="streak_vs_epi_sig" value="0.65"/>
    <att type="real" name="streak_vs_epi_exp" value="-0.1"/>
    <att type="string" name="canonicalName" value="421579"/>
    <graphics type="RECTANGLE" h="25.0" w="25.0" x="1961.359375" y="1537.1031494140625" fill="#787000" width="0" outline="#fefeff" cy:nodeTransparency="1.0" cy:nodeLabelFont="Default-0-14" cy:borderLineType="solid"/>
  </node>
  <node label="418960" id="-838">
    <att type="real" name="meso_vs_streak_exp" value="-0.08"/>
    <att type="string" name="ProductName" value="similar to centromere protein J"/>
    <att type="string" name="GeneName" value="CENPJ"/>
    <att type="real" name="meso_vs_streak_sig" value="0.45"/>
    <att type="real" name="streak_vs_epi_sig" value="0.05"/>
    <att type="real" name="streak_vs_epi_exp" value="0.27"/>
    <att type="string" name="canonicalName" value="418960"/>
    <graphics type="ELLIPSE" h="50.0" w="50.0" x="2088.467529296875" y="1128.3564453125" fill="#944a00" width="0" outline="#fefeff" cy:nodeTransparency="1.0" cy:nodeLabelFont="Default-0-14" cy:borderLineType="solid"/>
  </node>
  <node label="396375" id="-837">
    <att type="string" name="ProductName" value="protein-tyrosine phosphatase CRYPalpha"/>
    <att type="string" name="GeneName" value="CRYPALPHA"/>
    <att type="string" name="canonicalName" value="396375"/>
    <graphics type="RECTANGLE" h="25.0" w="25.0" x="2595.39990234375" y="1987.589599609375" fill="#fefeff" width="0" outline="#fefeff" cy:nodeTransparency="1.0" cy:nodeLabelFont="Default-0-14" cy:borderLineType="solid"/>
  </node>
  <node label="422589" id="-836">
    <att type="real" name="meso_vs_streak_exp" value="-0.42"/>
    <att type="string" name="ProductName" value="similar to KIAA1378 protein"/>
    <att type="string" name="GeneName" value="KLHL8"/>
    <att type="real" name="meso_vs_streak_sig" value="0.01"/>
    <att type="real" name="streak_vs_epi_sig" value="0.91"/>
    <att type="real" name="streak_vs_epi_exp" value="0.02"/>
    <att type="string" name="canonicalName" value="422589"/>
    <graphics type="RECTANGLE" h="25.0" w="25.0" x="1467.883544921875" y="927.8377075195312" fill="#816400" width="0" outline="#fefeff" cy:nodeTransparency="1.0" cy:nodeLabelFont="Default-0-14" cy:borderLineType="solid"/>
  </node>
  <node label="428779" id="-835">
    <att type="string" name="ProductName" value="similar to FGF-20"/>
    <att type="string" name="GeneName" value="FGF20"/>
    <att type="string" name="canonicalName" value="428779"/>
    <graphics type="RECTANGLE" h="25.0" w="25.0" x="2273.030029296875" y="2023.2664794921875" fill="#fefeff" width="0" outline="#fefeff" cy:nodeTransparency="1.0" cy:nodeLabelFont="Default-0-14" cy:borderLineType="solid"/>
  </node>
  <node label="378907" id="-834">
    <att type="string" name="ProductName" value="phosphatidylcholine:ceramide"/>
    <att type="string" name="GeneName" value="SGMS1"/>
    <att type="string" name="canonicalName" value="378907"/>
    <graphics type="RECTANGLE" h="25.0" w="25.0" x="274.3238830566406" y="2065.5751953125" fill="#fefeff" width="0" outline="#fefeff" cy:nodeTransparency="1.0" cy:nodeLabelFont="Default-0-14" cy:borderLineType="solid"/>
  </node>
  <node label="426309" id="-833">
    <att type="real" name="meso_vs_streak_exp" value="0.0"/>
    <att type="string" name="ProductName" value="similar to mitochondrial outer membrane protein"/>
    <att type="string" name="GeneName" value="TOMM20"/>
    <att type="real" name="meso_vs_streak_sig" value="0.99"/>
    <att type="real" name="streak_vs_epi_sig" value="0.67"/>
    <att type="real" name="streak_vs_epi_exp" value="-0.08"/>
    <att type="string" name="canonicalName" value="426309"/>
    <graphics type="RECTANGLE" h="25.0" w="25.0" x="2206.147216796875" y="687.9176025390625" fill="#796e00" width="0" outline="#fefeff" cy:nodeTransparency="1.0" cy:nodeLabelFont="Default-0-14" cy:borderLineType="solid"/>
  </node>
  <node label="417520" id="-832">
    <att type="real" name="meso_vs_streak_exp" value="0.69"/>
    <att type="string" name="ProductName" value="similar to NADPH-cytochrome P450 oxidoreductase"/>
    <att type="string" name="GeneName" value="LOC417520"/>
    <att type="real" name="meso_vs_streak_sig" value="0.18"/>
    <att type="real" name="streak_vs_epi_sig" value="0.19"/>
    <att type="real" name="streak_vs_epi_exp" value="-0.74"/>
    <att type="string" name="canonicalName" value="417520"/>
    <graphics type="RECTANGLE" h="38.6328125" w="38.6328125" x="834.2669067382812" y="2148.678466796875" fill="#47b100" width="0" outline="#fefeff" cy:nodeTransparency="1.0" cy:nodeLabelFont="Default-0-14" cy:borderLineType="solid"/>
  </node>
  <node label="395078" id="-831">
    <att type="real" name="meso_vs_streak_exp" value="-0.13"/>
    <att type="string" name="ProductName" value="asparagine-linked glycosylation 6"/>
    <att type="string" name="GeneName" value="ALG6"/>
    <att type="real" name="meso_vs_streak_sig" value="0.28"/>
    <att type="real" name="streak_vs_epi_sig" value="0.1"/>
    <att type="real" name="streak_vs_epi_exp" value="0.23"/>
    <att type="string" name="canonicalName" value="395078"/>
    <graphics type="RECTANGLE" h="46.958984375" w="46.958984375" x="137.81626892089844" y="1242.0628662109375" fill="#914f00" width="0" outline="#fefeff" cy:nodeTransparency="1.0" cy:nodeLabelFont="Default-0-14" cy:borderLineType="solid"/>
  </node>
  <node label="396285" id="-830">
    <att type="real" name="meso_vs_streak_exp" value="0.26"/>
    <att type="string" name="ProductName" value="lamin B receptor"/>
    <att type="string" name="GeneName" value="RCJMB04_11a8"/>
    <att type="real" name="meso_vs_streak_sig" value="0.09"/>
    <att type="real" name="streak_vs_epi_sig" value="0.08"/>
    <att type="real" name="streak_vs_epi_exp" value="0.29"/>
    <att type="string" name="canonicalName" value="396285"/>
    <graphics type="ELLIPSE" h="48.138671875" w="48.138671875" x="853.0863647460938" y="1666.856201171875" fill="#964800" width="0" outline="#fefeff" cy:nodeTransparency="1.0" cy:nodeLabelFont="Default-0-14" cy:borderLineType="solid"/>
  </node>
  <node label="423886" id="-829">
    <att type="real" name="meso_vs_streak_exp" value="-0.12"/>
    <att type="string" name="ProductName" value="similar to X-prolyl aminopeptidase"/>
    <att type="string" name="GeneName" value="XPNPEP1"/>
    <att type="real" name="meso_vs_streak_sig" value="0.32"/>
    <att type="real" name="streak_vs_epi_sig" value="0.03"/>
    <att type="real" name="streak_vs_epi_exp" value="0.35"/>
    <att type="string" name="canonicalName" value="423886"/>
    <graphics type="ELLIPSE" h="50.0" w="49.99993896484375" x="1048.6124572753906" y="470.95501708984375" fill="#9a4200" width="0" outline="#fefeff" cy:nodeTransparency="1.0" cy:nodeLabelFont="Default-0-14" cy:borderLineType="solid"/>
  </node>
  <node label="426437" id="-828">
    <att type="real" name="meso_vs_streak_exp" value="-0.2"/>
    <att type="string" name="ProductName" value="similar to acyl CoA:monoacylglycerol"/>
    <att type="string" name="GeneName" value="MOGAT2"/>
    <att type="real" name="meso_vs_streak_sig" value="0.19"/>
    <att type="real" name="streak_vs_epi_sig" value="0.53"/>
    <att type="real" name="streak_vs_epi_exp" value="-0.11"/>
    <att type="string" name="canonicalName" value="426437"/>
    <graphics type="RECTANGLE" h="25.0" w="25.0" x="2686.535888671875" y="462.15643310546875" fill="#777100" width="0" outline="#fefeff" cy:nodeTransparency="1.0" cy:nodeLabelFont="Default-0-14" cy:borderLineType="solid"/>
  </node>
  <node label="423750" id="-827">
    <att type="real" name="meso_vs_streak_exp" value="-0.41"/>
    <att type="string" name="ProductName" value="similar to proliferation-associated SNF2-like"/>
    <att type="string" name="GeneName" value="HELLS"/>
    <att type="real" name="meso_vs_streak_sig" value="0.01"/>
    <att type="real" name="streak_vs_epi_sig" value="0.02"/>
    <att type="real" name="streak_vs_epi_exp" value="0.34"/>
    <att type="string" name="canonicalName" value="423750"/>
    <graphics type="ELLIPSE" h="50.0" w="50.0" x="949.1859130859375" y="830.3204345703125" fill="#9a4300" width="0" outline="#fefeff" cy:nodeTransparency="1.0" cy:nodeLabelFont="Default-0-14" cy:borderLineType="solid"/>
  </node>
  <node label="428078" id="-826">
    <att type="real" name="meso_vs_streak_exp" value="-0.31"/>
    <att type="string" name="ProductName" value="hypothetical protein"/>
    <att type="string" name="GeneName" value="USP12"/>
    <att type="real" name="meso_vs_streak_sig" value="0.3"/>
    <att type="real" name="streak_vs_epi_sig" value="0.68"/>
    <att type="real" name="streak_vs_epi_exp" value="0.15"/>
    <att type="string" name="canonicalName" value="428078"/>
    <graphics type="RECTANGLE" h="25.0" w="25.0" x="1124.6038818359375" y="781.2903442382812" fill="#8b5700" width="0" outline="#fefeff" cy:nodeTransparency="1.0" cy:nodeLabelFont="Default-0-14" cy:borderLineType="solid"/>
  </node>
  <node label="770816" id="-825">
    <att type="real" name="meso_vs_streak_exp" value="0.4"/>
    <att type="string" name="ProductName" value="hypothetical protein"/>
    <att type="string" name="GeneName" value="OSBPL5"/>
    <att type="real" name="meso_vs_streak_sig" value="0.01"/>
    <att type="real" name="streak_vs_epi_sig" value="0.68"/>
    <att type="real" name="streak_vs_epi_exp" value="-0.06"/>
    <att type="string" name="canonicalName" value="770816"/>
    <graphics type="RECTANGLE" h="25.0" w="25.0" x="2590.553466796875" y="412.1464538574219" fill="#7b6c00" width="0" outline="#fefeff" cy:nodeTransparency="1.0" cy:nodeLabelFont="Default-0-14" cy:borderLineType="solid"/>
  </node>
  <node label="426231" id="-824">
    <att type="real" name="meso_vs_streak_exp" value="-0.02"/>
    <att type="string" name="ProductName" value="aminopeptidase puromycin sensitive"/>
    <att type="string" name="GeneName" value="RCJMB04_15g18"/>
    <att type="real" name="meso_vs_streak_sig" value="0.94"/>
    <att type="real" name="streak_vs_epi_sig" value="0.03"/>
    <att type="real" name="streak_vs_epi_exp" value="-0.58"/>
    <att type="string" name="canonicalName" value="426231"/>
    <graphics type="ELLIPSE" h="50.0" w="50.0" x="1114.4949951171875" y="1019.4058837890625" fill="#53a100" width="0" outline="#fefeff" cy:nodeTransparency="1.0" cy:nodeLabelFont="Default-0-14" cy:borderLineType="solid"/>
  </node>
  <node label="771001" id="-823">
    <att type="real" name="meso_vs_streak_exp" value="0.22"/>
    <att type="string" name="ProductName" value="similar to 8-oxoguanine DNA glycosylase"/>
    <att type="string" name="GeneName" value="OGG1"/>
    <att type="real" name="meso_vs_streak_sig" value="0.38"/>
    <att type="real" name="streak_vs_epi_sig" value="0.86"/>
    <att type="real" name="streak_vs_epi_exp" value="0.06"/>
    <att type="string" name="canonicalName" value="771001"/>
    <graphics type="RECTANGLE" h="25.0" w="25.0" x="978.0253295898438" y="1674.669677734375" fill="#846000" width="0" outline="#fefeff" cy:nodeTransparency="1.0" cy:nodeLabelFont="Default-0-14" cy:borderLineType="solid"/>
  </node>
  <node label="418498" id="-822">
    <att type="real" name="meso_vs_streak_exp" value="-0.07"/>
    <att type="string" name="ProductName" value="similar to synaptojanin 1"/>
    <att type="string" name="GeneName" value="SYNJ1"/>
    <att type="real" name="meso_vs_streak_sig" value="0.7"/>
    <att type="real" name="streak_vs_epi_sig" value="0.23"/>
    <att type="real" name="streak_vs_epi_exp" value="0.18"/>
    <att type="string" name="canonicalName" value="418498"/>
    <graphics type="RECTANGLE" h="32.994140625" w="32.994140625" x="1838.8421630859375" y="2135.40087890625" fill="#8d5400" width="0" outline="#fefeff" cy:nodeTransparency="1.0" cy:nodeLabelFont="Default-0-14" cy:borderLineType="solid"/>
  </node>
  <node label="415958" id="-821">
    <att type="real" name="meso_vs_streak_exp" value="0.06"/>
    <att type="string" name="ProductName" value="similar to plasma membrane calcium ATPase 2"/>
    <att type="string" name="GeneName" value="ATP2B2"/>
    <att type="real" name="meso_vs_streak_sig" value="0.65"/>
    <att type="real" name="streak_vs_epi_sig" value="0.28"/>
    <att type="real" name="streak_vs_epi_exp" value="0.16"/>
    <att type="string" name="canonicalName" value="415958"/>
    <graphics type="RECTANGLE" h="25.0" w="25.0" x="732.4954833984375" y="2094.0849609375" fill="#8c5600" width="0" outline="#fefeff" cy:nodeTransparency="1.0" cy:nodeLabelFont="Default-0-14" cy:borderLineType="solid"/>
  </node>
  <node label="416466" id="-820">
    <att type="real" name="meso_vs_streak_exp" value="-0.04"/>
    <att type="string" name="ProductName" value="similar to cell division protein FtsJ"/>
    <att type="string" name="GeneName" value="FTSJ2"/>
    <att type="real" name="meso_vs_streak_sig" value="0.85"/>
    <att type="real" name="streak_vs_epi_sig" value="0.03"/>
    <att type="real" name="streak_vs_epi_exp" value="0.47"/>
    <att type="string" name="canonicalName" value="416466"/>
    <graphics type="ELLIPSE" h="50.0" w="50.0" x="725.979248046875" y="427.96929931640625" fill="#a33600" width="0" outline="#fefeff" cy:nodeTransparency="1.0" cy:nodeLabelFont="Default-0-14" cy:borderLineType="solid"/>
  </node>
  <node label="419226" id="-819">
    <att type="real" name="meso_vs_streak_exp" value="0.35"/>
    <att type="string" name="ProductName" value="hypothetical protein"/>
    <att type="string" name="GeneName" value="GTPBP5"/>
    <att type="real" name="meso_vs_streak_sig" value="0.04"/>
    <att type="real" name="streak_vs_epi_sig" value="0.03"/>
    <att type="real" name="streak_vs_epi_exp" value="0.41"/>
    <att type="string" name="canonicalName" value="419226"/>
    <graphics type="ELLIPSE" h="50.0" w="50.0" x="452.25848388671875" y="620.8870849609375" fill="#9f3c00" width="0" outline="#fefeff" cy:nodeTransparency="1.0" cy:nodeLabelFont="Default-0-14" cy:borderLineType="solid"/>
  </node>
  <node label="418593" id="-818">
    <att type="real" name="meso_vs_streak_exp" value="0.17"/>
    <att type="string" name="ProductName" value="similar to DNA polymerase alpha catalytic"/>
    <att type="string" name="GeneName" value="POLA1"/>
    <att type="real" name="meso_vs_streak_sig" value="0.34"/>
    <att type="real" name="streak_vs_epi_sig" value="0.08"/>
    <att type="real" name="streak_vs_epi_exp" value="-0.38"/>
    <att type="string" name="canonicalName" value="418593"/>
    <graphics type="ELLIPSE" h="48.138671875" w="48.138671875" x="1047.5640869140625" y="1356.53173828125" fill="#628d00" width="0" outline="#fefeff" cy:nodeTransparency="1.0" cy:nodeLabelFont="Default-0-14" cy:borderLineType="solid"/>
  </node>
  <node label="417226" id="-817">
    <att type="real" name="meso_vs_streak_exp" value="0.49"/>
    <att type="string" name="ProductName" value="cyclin-dependent kinase 9"/>
    <att type="string" name="GeneName" value="CDK9"/>
    <att type="real" name="meso_vs_streak_sig" value="0.01"/>
    <att type="real" name="streak_vs_epi_sig" value="0.11"/>
    <att type="real" name="streak_vs_epi_exp" value="-0.24"/>
    <att type="string" name="canonicalName" value="417226"/>
    <graphics type="RECTANGLE" h="46.3671875" w="46.3671875" x="1510.8282470703125" y="1212.454833984375" fill="#6d7e00" width="0" outline="#fefeff" cy:nodeTransparency="1.0" cy:nodeLabelFont="Default-0-14" cy:borderLineType="solid"/>
  </node>
  <node label="416960" id="-816">
    <att type="real" name="meso_vs_streak_exp" value="0.09"/>
    <att type="string" name="ProductName" value="hypothetical protein"/>
    <att type="string" name="GeneName" value="PISD"/>
    <att type="real" name="meso_vs_streak_sig" value="0.43"/>
    <att type="real" name="streak_vs_epi_sig" value="0.13"/>
    <att type="real" name="streak_vs_epi_exp" value="0.26"/>
    <att type="string" name="canonicalName" value="416960"/>
    <graphics type="RECTANGLE" h="45.185546875" w="45.185546875" x="984.4238891601562" y="2253.082275390625" fill="#934b00" width="0" outline="#fefeff" cy:nodeTransparency="1.0" cy:nodeLabelFont="Default-0-14" cy:borderLineType="solid"/>
  </node>
  <node label="427243" id="-815">
    <att type="real" name="meso_vs_streak_exp" value="-0.82"/>
    <att type="string" name="ProductName" value="phosphatidylinositol-4-phosphate 5-kinase, type"/>
    <att type="string" name="GeneName" value="RCJMB04_20j15"/>
    <att type="real" name="meso_vs_streak_sig" value="0.0"/>
    <att type="real" name="streak_vs_epi_sig" value="0.18"/>
    <att type="real" name="streak_vs_epi_exp" value="-0.28"/>
    <att type="string" name="canonicalName" value="427243"/>
    <graphics type="RECTANGLE" h="40.0450439453125" w="40.04296875" x="1690.568115234375" y="2057.0978393554688" fill="#6a8300" width="0" outline="#fefeff" cy:nodeTransparency="1.0" cy:nodeLabelFont="Default-0-14" cy:borderLineType="solid"/>
  </node>
  <node label="419373" id="-814">
    <att type="real" name="meso_vs_streak_exp" value="-0.05"/>
    <att type="string" name="ProductName" value="isoprenylcysteine carboxyl methyltransferase"/>
    <att type="string" name="GeneName" value="ICMT"/>
    <att type="real" name="meso_vs_streak_sig" value="0.79"/>
    <att type="real" name="streak_vs_epi_sig" value="0.06"/>
    <att type="real" name="streak_vs_epi_exp" value="0.26"/>
    <att type="string" name="canonicalName" value="419373"/>
    <graphics type="ELLIPSE" h="49.3203125" w="49.3203125" x="2520.8837890625" y="1971.6014404296875" fill="#934b00" width="0" outline="#fefeff" cy:nodeTransparency="1.0" cy:nodeLabelFont="Default-0-14" cy:borderLineType="solid"/>
  </node>
  <node label="807635" id="-813">
    <att type="string" name="ProductName" value="cytochrome c oxidase subunit II"/>
    <att type="string" name="GeneName" value="COX2"/>
    <att type="string" name="canonicalName" value="807635"/>
    <graphics type="RECTANGLE" h="25.0" w="25.0" x="822.1367797851562" y="1208.43310546875" fill="#fefeff" width="0" outline="#fefeff" cy:nodeTransparency="1.0" cy:nodeLabelFont="Default-0-14" cy:borderLineType="solid"/>
  </node>
  <node label="417559" id="-812">
    <att type="real" name="meso_vs_streak_exp" value="0.04"/>
    <att type="string" name="ProductName" value="similar to splicing factor Prp8"/>
    <att type="string" name="GeneName" value="PRPF8"/>
    <att type="real" name="meso_vs_streak_sig" value="0.78"/>
    <att type="real" name="streak_vs_epi_sig" value="0.13"/>
    <att type="real" name="streak_vs_epi_exp" value="-0.24"/>
    <att type="string" name="canonicalName" value="417559"/>
    <graphics type="RECTANGLE" h="45.185546875" w="45.185546875" x="1181.4638671875" y="660.9744873046875" fill="#6d7e00" width="0" outline="#fefeff" cy:nodeTransparency="1.0" cy:nodeLabelFont="Default-0-14" cy:borderLineType="solid"/>
  </node>
  <node label="427434" id="-811">
    <att type="string" name="ProductName" value="similar to DnaJ homology subfamily A member 5"/>
    <att type="string" name="GeneName" value="DNAJC21"/>
    <att type="string" name="canonicalName" value="427434"/>
    <graphics type="RECTANGLE" h="25.0" w="25.0" x="698.941650390625" y="1084.8297119140625" fill="#fefeff" width="0" outline="#fefeff" cy:nodeTransparency="1.0" cy:nodeLabelFont="Default-0-14" cy:borderLineType="solid"/>
  </node>
  <node label="416501" id="-810">
    <att type="string" name="ProductName" value="similar to MGC82781 protein"/>
    <att type="string" name="GeneName" value="USP22"/>
    <att type="string" name="canonicalName" value="416501"/>
    <graphics type="RECTANGLE" h="25.0" w="25.0" x="789.1106567382812" y="839.1937255859375" fill="#fefeff" width="0" outline="#fefeff" cy:nodeTransparency="1.0" cy:nodeLabelFont="Default-0-14" cy:borderLineType="solid"/>
  </node>
  <node label="426962" id="-809">
    <att type="real" name="meso_vs_streak_exp" value="-0.26"/>
    <att type="string" name="ProductName" value="hypothetical protein"/>
    <att type="string" name="GeneName" value="GFPT2"/>
    <att type="real" name="meso_vs_streak_sig" value="0.15"/>
    <att type="real" name="streak_vs_epi_sig" value="0.0"/>
    <att type="real" name="streak_vs_epi_exp" value="0.98"/>
    <att type="string" name="canonicalName" value="426962"/>
    <graphics type="ELLIPSE" h="50.0" w="50.0" x="956.6128540039062" y="925.3677368164062" fill="#ca0200" width="0" outline="#fefeff" cy:nodeTransparency="1.0" cy:nodeLabelFont="Default-0-14" cy:borderLineType="solid"/>
  </node>
  <node label="427672" id="-808">
    <att type="real" name="meso_vs_streak_exp" value="0.3"/>
    <att type="string" name="ProductName" value="glutamyl-tRNA synthetase 2"/>
    <att type="string" name="GeneName" value="RCJMB04_20f12"/>
    <att type="real" name="meso_vs_streak_sig" value="0.03"/>
    <att type="real" name="streak_vs_epi_sig" value="0.27"/>
    <att type="real" name="streak_vs_epi_exp" value="-0.14"/>
    <att type="string" name="canonicalName" value="427672"/>
    <graphics type="RECTANGLE" h="25.0" w="25.0" x="1320.7928466796875" y="311.720947265625" fill="#757400" width="0" outline="#fefeff" cy:nodeTransparency="1.0" cy:nodeLabelFont="Default-0-14" cy:borderLineType="solid"/>
  </node>
  <node label="416440" id="-807">
    <att type="real" name="meso_vs_streak_exp" value="-0.31"/>
    <att type="string" name="ProductName" value="similar to TRRAP protein"/>
    <att type="string" name="GeneName" value="TRRAP"/>
    <att type="real" name="meso_vs_streak_sig" value="0.16"/>
    <att type="real" name="streak_vs_epi_sig" value="1.0"/>
    <att type="real" name="streak_vs_epi_exp" value="0.0"/>
    <att type="string" name="canonicalName" value="416440"/>
    <graphics type="RECTANGLE" h="25.0" w="25.0" x="1450.7728271484375" y="947.0047607421875" fill="#7f6600" width="0" outline="#fefeff" cy:nodeTransparency="1.0" cy:nodeLabelFont="Default-0-14" cy:borderLineType="solid"/>
  </node>
  <node label="768942" id="-806">
    <att type="real" name="meso_vs_streak_exp" value="0.36"/>
    <att type="string" name="ProductName" value="similar to ATP-dependent Lon protease"/>
    <att type="string" name="GeneName" value="LONP1"/>
    <att type="real" name="meso_vs_streak_sig" value="0.03"/>
    <att type="real" name="streak_vs_epi_sig" value="0.99"/>
    <att type="real" name="streak_vs_epi_exp" value="0.0"/>
    <att type="string" name="canonicalName" value="768942"/>
    <graphics type="RECTANGLE" h="25.0" w="25.0" x="1971.9891357421875" y="287.49957275390625" fill="#7f6600" width="0" outline="#fefeff" cy:nodeTransparency="1.0" cy:nodeLabelFont="Default-0-14" cy:borderLineType="solid"/>
  </node>
  <node label="423874" id="-805">
    <att type="real" name="meso_vs_streak_exp" value="-0.19"/>
    <att type="string" name="ProductName" value="similar to KIAA0185"/>
    <att type="string" name="GeneName" value="PDCD11"/>
    <att type="real" name="meso_vs_streak_sig" value="0.44"/>
    <att type="real" name="streak_vs_epi_sig" value="0.54"/>
    <att type="real" name="streak_vs_epi_exp" value="0.18"/>
    <att type="string" name="canonicalName" value="423874"/>
    <graphics type="RECTANGLE" h="25.0" w="25.0" x="1244.9075927734375" y="904.9768676757812" fill="#8d5400" width="0" outline="#fefeff" cy:nodeTransparency="1.0" cy:nodeLabelFont="Default-0-14" cy:borderLineType="solid"/>
  </node>
  <node label="416997" id="-804">
    <att type="string" name="ProductName" value="polymerase (DNA directed), epsilon"/>
    <att type="string" name="GeneName" value="POLE"/>
    <att type="string" name="canonicalName" value="416997"/>
    <graphics type="RECTANGLE" h="25.0" w="25.0" x="952.2954711914062" y="1067.894287109375" fill="#fefeff" width="0" outline="#fefeff" cy:nodeTransparency="1.0" cy:nodeLabelFont="Default-0-14" cy:borderLineType="solid"/>
  </node>
  <node label="421980" id="-803">
    <att type="real" name="meso_vs_streak_exp" value="0.08"/>
    <att type="string" name="ProductName" value="similar to XPA binding protein 1"/>
    <att type="string" name="GeneName" value="XAB1"/>
    <att type="real" name="meso_vs_streak_sig" value="0.75"/>
    <att type="real" name="streak_vs_epi_sig" value="0.38"/>
    <att type="real" name="streak_vs_epi_exp" value="-0.21"/>
    <att type="string" name="canonicalName" value="421980"/>
    <graphics type="RECTANGLE" h="25.0" w="25.0" x="2366.50732421875" y="729.8076171875" fill="#6f7b00" width="0" outline="#fefeff" cy:nodeTransparency="1.0" cy:nodeLabelFont="Default-0-14" cy:borderLineType="solid"/>
  </node>
  <node label="417846" id="-802">
    <att type="real" name="meso_vs_streak_exp" value="-0.18"/>
    <att type="string" name="ProductName" value="chaperonin containing TCP1, subunit 2 (beta)"/>
    <att type="string" name="GeneName" value="CCT2"/>
    <att type="real" name="meso_vs_streak_sig" value="0.45"/>
    <att type="real" name="streak_vs_epi_sig" value="0.4"/>
    <att type="real" name="streak_vs_epi_exp" value="-0.22"/>
    <att type="string" name="canonicalName" value="417846"/>
    <graphics type="RECTANGLE" h="25.0" w="25.0" x="1402.3358154296875" y="1286.082763671875" fill="#6f7c00" width="0" outline="#fefeff" cy:nodeTransparency="1.0" cy:nodeLabelFont="Default-0-14" cy:borderLineType="solid"/>
  </node>
  <node label="426697" id="-801">
    <att type="real" name="meso_vs_streak_exp" value="0.43"/>
    <att type="string" name="ProductName" value="seryl-tRNA synthetase"/>
    <att type="string" name="GeneName" value="RCJMB04_2o24"/>
    <att type="real" name="meso_vs_streak_sig" value="0.01"/>
    <att type="real" name="streak_vs_epi_sig" value="0.19"/>
    <att type="real" name="streak_vs_epi_exp" value="-0.19"/>
    <att type="string" name="canonicalName" value="426697"/>
    <graphics type="RECTANGLE" h="38.6328125" w="38.6328125" x="876.0391845703125" y="1146.7838134765625" fill="#717900" width="0" outline="#fefeff" cy:nodeTransparency="1.0" cy:nodeLabelFont="Default-0-14" cy:borderLineType="solid"/>
  </node>
  <node label="417717" id="-800">
    <att type="real" name="meso_vs_streak_exp" value="-0.39"/>
    <att type="string" name="ProductName" value="hypothetical protein"/>
    <att type="string" name="GeneName" value="ZRF1"/>
    <att type="real" name="meso_vs_streak_sig" value="0.31"/>
    <att type="real" name="streak_vs_epi_sig" value="0.84"/>
    <att type="real" name="streak_vs_epi_exp" value="0.11"/>
    <att type="string" name="canonicalName" value="417717"/>
    <graphics type="RECTANGLE" h="25.0" w="25.0" x="725.9248657226562" y="1104.394775390625" fill="#885b00" width="0" outline="#fefeff" cy:nodeTransparency="1.0" cy:nodeLabelFont="Default-0-14" cy:borderLineType="solid"/>
  </node>
  <node label="416339" id="-799">
    <att type="real" name="meso_vs_streak_exp" value="-0.28"/>
    <att type="string" name="ProductName" value="hypothetical protein"/>
    <att type="string" name="GeneName" value="HSPA4"/>
    <att type="real" name="meso_vs_streak_sig" value="0.04"/>
    <att type="real" name="streak_vs_epi_sig" value="0.08"/>
    <att type="real" name="streak_vs_epi_exp" value="0.25"/>
    <att type="string" name="canonicalName" value="416339"/>
    <graphics type="ELLIPSE" h="48.138671875" w="48.138671875" x="2075.6806640625" y="1309.521240234375" fill="#934d00" width="0" outline="#fefeff" cy:nodeTransparency="1.0" cy:nodeLabelFont="Default-0-14" cy:borderLineType="solid"/>
  </node>
  <node label="395629" id="-798">
    <att type="real" name="meso_vs_streak_exp" value="-0.67"/>
    <att type="string" name="ProductName" value="DEAD (Asp-Glu-Ala-Asp) box polypeptide 5"/>
    <att type="string" name="GeneName" value="DDX5"/>
    <att type="real" name="meso_vs_streak_sig" value="0.11"/>
    <att type="real" name="streak_vs_epi_sig" value="0.04"/>
    <att type="real" name="streak_vs_epi_exp" value="1.01"/>
    <att type="string" name="canonicalName" value="395629"/>
    <graphics type="ELLIPSE" h="50.0" w="50.0" x="1326.3353271484375" y="1358.07861328125" fill="#cc0000" width="0" outline="#fefeff" cy:nodeTransparency="1.0" cy:nodeLabelFont="Default-0-14" cy:borderLineType="solid"/>
  </node>
  <node label="396211" id="-797">
    <att type="real" name="meso_vs_streak_exp" value="0.2"/>
    <att type="string" name="ProductName" value="smooth muscle myosin heavy chain 11"/>
    <att type="string" name="GeneName" value="MYH11"/>
    <att type="real" name="meso_vs_streak_sig" value="0.38"/>
    <att type="real" name="streak_vs_epi_sig" value="0.82"/>
    <att type="real" name="streak_vs_epi_exp" value="-0.07"/>
    <att type="string" name="canonicalName" value="396211"/>
    <graphics type="RECTANGLE" h="25.0" w="25.0" x="1588.296630859375" y="1975.545166015625" fill="#7a6d00" width="0" outline="#fefeff" cy:nodeTransparency="1.0" cy:nodeLabelFont="Default-0-14" cy:borderLineType="solid"/>
  </node>
  <node label="423429" id="-796">
    <att type="real" name="meso_vs_streak_exp" value="0.1"/>
    <att type="string" name="ProductName" value="similar to LOC398446 protein"/>
    <att type="string" name="GeneName" value="DDX24"/>
    <att type="real" name="meso_vs_streak_sig" value="0.57"/>
    <att type="real" name="streak_vs_epi_sig" value="0.22"/>
    <att type="real" name="streak_vs_epi_exp" value="-0.23"/>
    <att type="string" name="canonicalName" value="423429"/>
    <graphics type="RECTANGLE" h="34.404296875" w="34.404296875" x="1219.0596923828125" y="1352.4287109375" fill="#6e7d00" width="0" outline="#fefeff" cy:nodeTransparency="1.0" cy:nodeLabelFont="Default-0-14" cy:borderLineType="solid"/>
  </node>
  <node label="415881" id="-795">
    <att type="real" name="meso_vs_streak_exp" value="-0.11"/>
    <att type="string" name="ProductName" value="similar to PH domain and leucine rich repeat"/>
    <att type="string" name="GeneName" value="PHLPPL"/>
    <att type="real" name="meso_vs_streak_sig" value="0.76"/>
    <att type="real" name="streak_vs_epi_sig" value="0.69"/>
    <att type="real" name="streak_vs_epi_exp" value="-0.16"/>
    <att type="string" name="canonicalName" value="415881"/>
    <graphics type="RECTANGLE" h="25.0" w="25.0" x="2011.84521484375" y="2609.251953125" fill="#737600" width="0" outline="#fefeff" cy:nodeTransparency="1.0" cy:nodeLabelFont="Default-0-14" cy:borderLineType="solid"/>
  </node>
  <node label="373890" id="-794">
    <att type="real" name="meso_vs_streak_exp" value="-0.2"/>
    <att type="string" name="ProductName" value="similar to adrenergic alpha-1b receptor protein"/>
    <att type="string" name="GeneName" value="ADRA1B"/>
    <att type="real" name="meso_vs_streak_sig" value="0.15"/>
    <att type="real" name="streak_vs_epi_sig" value="0.59"/>
    <att type="real" name="streak_vs_epi_exp" value="-0.09"/>
    <att type="string" name="canonicalName" value="373890"/>
    <graphics type="RECTANGLE" h="25.0" w="25.0" x="1340.6624755859375" y="2265.34130859375" fill="#796f00" width="0" outline="#fefeff" cy:nodeTransparency="1.0" cy:nodeLabelFont="Default-0-14" cy:borderLineType="solid"/>
  </node>
  <node label="373933" id="-793">
    <att type="real" name="meso_vs_streak_exp" value="-0.08"/>
    <att type="string" name="ProductName" value="glutamate receptor, metabotropic 5"/>
    <att type="string" name="GeneName" value="GRM5"/>
    <att type="real" name="meso_vs_streak_sig" value="0.78"/>
    <att type="real" name="streak_vs_epi_sig" value="0.72"/>
    <att type="real" name="streak_vs_epi_exp" value="-0.11"/>
    <att type="string" name="canonicalName" value="373933"/>
    <graphics type="RECTANGLE" h="25.0" w="25.0" x="1405.8682861328125" y="2128.85546875" fill="#777100" width="0" outline="#fefeff" cy:nodeTransparency="1.0" cy:nodeLabelFont="Default-0-14" cy:borderLineType="solid"/>
  </node>
  <node label="421614" id="-792">
    <att type="real" name="meso_vs_streak_exp" value="0.6"/>
    <att type="string" name="ProductName" value="similar to glutamate receptor, metabotropic 1"/>
    <att type="string" name="GeneName" value="GRM1"/>
    <att type="real" name="meso_vs_streak_sig" value="0.02"/>
    <att type="real" name="streak_vs_epi_sig" value="0.16"/>
    <att type="real" name="streak_vs_epi_exp" value="-0.32"/>
    <att type="string" name="canonicalName" value="421614"/>
    <graphics type="RECTANGLE" h="42.86328125" w="42.86328125" x="1337.403076171875" y="2197.181396484375" fill="#678700" width="0" outline="#fefeff" cy:nodeTransparency="1.0" cy:nodeLabelFont="Default-0-14" cy:borderLineType="solid"/>
  </node>
  <node label="427721" id="-791">
    <att type="string" name="ProductName" value="similar to neuronal nitric oxide synthase"/>
    <att type="string" name="GeneName" value="NOS1"/>
    <att type="string" name="canonicalName" value="427721"/>
    <graphics type="RECTANGLE" h="25.0" w="25.0" x="1419.7674560546875" y="1917.249755859375" fill="#fefeff" width="0" outline="#fefeff" cy:nodeTransparency="1.0" cy:nodeLabelFont="Default-0-14" cy:borderLineType="solid"/>
  </node>
  <node label="419932" id="-790">
    <att type="real" name="meso_vs_streak_exp" value="0.53"/>
    <att type="string" name="ProductName" value="similar to BTG2 protein (NGF-inducible"/>
    <att type="string" name="GeneName" value="BTG2"/>
    <att type="real" name="meso_vs_streak_sig" value="0.01"/>
    <att type="real" name="streak_vs_epi_sig" value="0.96"/>
    <att type="real" name="streak_vs_epi_exp" value="0.01"/>
    <att type="string" name="canonicalName" value="419932"/>
    <graphics type="RECTANGLE" h="25.0" w="25.0" x="920.0486450195312" y="1330.8443603515625" fill="#806500" width="0" outline="#fefeff" cy:nodeTransparency="1.0" cy:nodeLabelFont="Default-0-14" cy:borderLineType="solid"/>
  </node>
  <node label="396065" id="-789">
    <att type="real" name="meso_vs_streak_exp" value="0.01"/>
    <att type="string" name="ProductName" value="angiotensin II receptor, type 1"/>
    <att type="string" name="GeneName" value="AGTR1"/>
    <att type="real" name="meso_vs_streak_sig" value="0.95"/>
    <att type="real" name="streak_vs_epi_sig" value="0.16"/>
    <att type="real" name="streak_vs_epi_exp" value="0.17"/>
    <att type="string" name="canonicalName" value="396065"/>
    <graphics type="RECTANGLE" h="42.86328125" w="42.86328125" x="1398.0831298828125" y="2191.1435546875" fill="#8d5500" width="0" outline="#fefeff" cy:nodeTransparency="1.0" cy:nodeLabelFont="Default-0-14" cy:borderLineType="solid"/>
  </node>
  <node label="395340" id="-788">
    <att type="real" name="meso_vs_streak_exp" value="0.08"/>
    <att type="string" name="ProductName" value="adenylate cyclase 5"/>
    <att type="string" name="GeneName" value="ADCY5"/>
    <att type="real" name="meso_vs_streak_sig" value="0.8"/>
    <att type="real" name="streak_vs_epi_sig" value="0.63"/>
    <att type="real" name="streak_vs_epi_exp" value="0.16"/>
    <att type="string" name="canonicalName" value="395340"/>
    <graphics type="RECTANGLE" h="25.0" w="25.0" x="1114.823974609375" y="1671.205078125" fill="#8c5600" width="0" outline="#fefeff" cy:nodeTransparency="1.0" cy:nodeLabelFont="Default-0-14" cy:borderLineType="solid"/>
  </node>
  <node label="395117" id="-787">
    <att type="real" name="meso_vs_streak_exp" value="0.12"/>
    <att type="string" name="ProductName" value="potassium voltage-gated channel, shaker-related"/>
    <att type="string" name="GeneName" value="KCNA2"/>
    <att type="real" name="meso_vs_streak_sig" value="0.3"/>
    <att type="real" name="streak_vs_epi_sig" value="0.37"/>
    <att type="real" name="streak_vs_epi_exp" value="-0.11"/>
    <att type="string" name="canonicalName" value="395117"/>
    <graphics type="RECTANGLE" h="25.0" w="25.0" x="2147.27392578125" y="2668.04150390625" fill="#777100" width="0" outline="#fefeff" cy:nodeTransparency="1.0" cy:nodeLabelFont="Default-0-14" cy:borderLineType="solid"/>
  </node>
  <node label="770798" id="-786">
    <att type="string" name="ProductName" value="similar to neural cell adhesion molecule"/>
    <att type="string" name="GeneName" value="NCAM1"/>
    <att type="string" name="canonicalName" value="770798"/>
    <graphics type="RECTANGLE" h="25.0" w="25.0" x="2482.770263671875" y="2143.85546875" fill="#fefeff" width="0" outline="#fefeff" cy:nodeTransparency="1.0" cy:nodeLabelFont="Default-0-14" cy:borderLineType="solid"/>
  </node>
  <node label="424986" id="-785">
    <att type="real" name="meso_vs_streak_exp" value="-0.18"/>
    <att type="string" name="ProductName" value="similar to phospholipase D1"/>
    <att type="string" name="GeneName" value="PLD1"/>
    <att type="real" name="meso_vs_streak_sig" value="0.16"/>
    <att type="real" name="streak_vs_epi_sig" value="0.89"/>
    <att type="real" name="streak_vs_epi_exp" value="0.03"/>
    <att type="string" name="canonicalName" value="424986"/>
    <graphics type="RECTANGLE" h="25.0" w="25.0" x="1358.86962890625" y="2157.51953125" fill="#826300" width="0" outline="#fefeff" cy:nodeTransparency="1.0" cy:nodeLabelFont="Default-0-14" cy:borderLineType="solid"/>
  </node>
  <node label="378901" id="-784">
    <att type="real" name="meso_vs_streak_exp" value="0.3"/>
    <att type="string" name="ProductName" value="regulator of G-protein signaling 4"/>
    <att type="string" name="GeneName" value="RGS4"/>
    <att type="real" name="meso_vs_streak_sig" value="0.07"/>
    <att type="real" name="streak_vs_epi_sig" value="0.32"/>
    <att type="real" name="streak_vs_epi_exp" value="0.17"/>
    <att type="string" name="canonicalName" value="378901"/>
    <graphics type="RECTANGLE" h="25.0" w="25.00006103515625" x="1018.3671569824219" y="2237.283203125" fill="#8d5500" width="0" outline="#fefeff" cy:nodeTransparency="1.0" cy:nodeLabelFont="Default-0-14" cy:borderLineType="solid"/>
  </node>
  <node label="417378" id="-783">
    <att type="string" name="ProductName" value="similar to Casein kinase 1, delta"/>
    <att type="string" name="GeneName" value="CSNK1D"/>
    <att type="string" name="canonicalName" value="417378"/>
    <graphics type="RECTANGLE" h="25.0" w="25.0" x="997.0308837890625" y="1528.1129150390625" fill="#fefeff" width="0" outline="#fefeff" cy:nodeTransparency="1.0" cy:nodeLabelFont="Default-0-14" cy:borderLineType="solid"/>
  </node>
  <node label="768444" id="-782">
    <att type="real" name="meso_vs_streak_exp" value="0.16"/>
    <att type="string" name="ProductName" value="similar to voltage-gated calcium channel"/>
    <att type="string" name="GeneName" value="CACNA2D1"/>
    <att type="real" name="meso_vs_streak_sig" value="0.18"/>
    <att type="real" name="streak_vs_epi_sig" value="0.94"/>
    <att type="real" name="streak_vs_epi_exp" value="0.01"/>
    <att type="string" name="canonicalName" value="768444"/>
    <graphics type="RECTANGLE" h="25.0" w="25.0" x="1732.31591796875" y="3076.733642578125" fill="#806500" width="0" outline="#fefeff" cy:nodeTransparency="1.0" cy:nodeLabelFont="Default-0-14" cy:borderLineType="solid"/>
  </node>
  <node label="414894" id="-781">
    <att type="real" name="meso_vs_streak_exp" value="0.19"/>
    <att type="string" name="ProductName" value="glutamate receptor, ionotropic"/>
    <att type="string" name="GeneName" value="GRIA2"/>
    <att type="real" name="meso_vs_streak_sig" value="0.19"/>
    <att type="real" name="streak_vs_epi_sig" value="0.85"/>
    <att type="real" name="streak_vs_epi_exp" value="-0.04"/>
    <att type="string" name="canonicalName" value="414894"/>
    <graphics type="RECTANGLE" h="25.0" w="25.0" x="1347.1654052734375" y="1862.4013671875" fill="#7c6a00" width="0" outline="#fefeff" cy:nodeTransparency="1.0" cy:nodeLabelFont="Default-0-14" cy:borderLineType="solid"/>
  </node>
  <node label="420935" id="-780">
    <att type="real" name="meso_vs_streak_exp" value="-0.18"/>
    <att type="string" name="ProductName" value="similar to adenylate cyclase 2"/>
    <att type="string" name="GeneName" value="ADCY2"/>
    <att type="real" name="meso_vs_streak_sig" value="0.54"/>
    <att type="real" name="streak_vs_epi_sig" value="0.99"/>
    <att type="real" name="streak_vs_epi_exp" value="0.01"/>
    <att type="string" name="canonicalName" value="420935"/>
    <graphics type="RECTANGLE" h="25.0" w="24.99993896484375" x="1021.6094055175781" y="1670.897216796875" fill="#806500" width="0" outline="#fefeff" cy:nodeTransparency="1.0" cy:nodeLabelFont="Default-0-14" cy:borderLineType="solid"/>
  </node>
  <node label="416425" id="-779">
    <att type="real" name="meso_vs_streak_exp" value="-0.01"/>
    <att type="string" name="ProductName" value="hypothetical protein"/>
    <att type="string" name="GeneName" value="PLA2G10"/>
    <att type="real" name="meso_vs_streak_sig" value="0.96"/>
    <att type="real" name="streak_vs_epi_sig" value="0.62"/>
    <att type="real" name="streak_vs_epi_exp" value="0.06"/>
    <att type="string" name="canonicalName" value="416425"/>
    <graphics type="RECTANGLE" h="25.0" w="25.0" x="1108.4962158203125" y="2302.818359375" fill="#846000" width="0" outline="#fefeff" cy:nodeTransparency="1.0" cy:nodeLabelFont="Default-0-14" cy:borderLineType="solid"/>
  </node>
  <node label="424583" id="-778">
    <att type="real" name="meso_vs_streak_exp" value="-0.18"/>
    <att type="string" name="ProductName" value="similar to MCAK isoform 3"/>
    <att type="string" name="GeneName" value="KIF2C"/>
    <att type="real" name="meso_vs_streak_sig" value="0.2"/>
    <att type="real" name="streak_vs_epi_sig" value="0.89"/>
    <att type="real" name="streak_vs_epi_exp" value="0.04"/>
    <att type="string" name="canonicalName" value="424583"/>
    <graphics type="RECTANGLE" h="25.0" w="25.0" x="546.5684814453125" y="2720.05029296875" fill="#836200" width="0" outline="#fefeff" cy:nodeTransparency="1.0" cy:nodeLabelFont="Default-0-14" cy:borderLineType="solid"/>
  </node>
  <node label="425805" id="-777">
    <att type="string" name="ProductName" value="similar to Tumor necrosis factor receptor"/>
    <att type="string" name="GeneName" value="NGFR"/>
    <att type="string" name="canonicalName" value="425805"/>
    <graphics type="RECTANGLE" h="25.0" w="25.0" x="1906.345703125" y="1627.9971923828125" fill="#fefeff" width="0" outline="#fefeff" cy:nodeTransparency="1.0" cy:nodeLabelFont="Default-0-14" cy:borderLineType="solid"/>
  </node>
  <node label="374008" id="-776">
    <att type="real" name="meso_vs_streak_exp" value="-0.09"/>
    <att type="string" name="ProductName" value="similar to Ephrin type-A receptor 6 precursor"/>
    <att type="string" name="GeneName" value="EPHA6"/>
    <att type="real" name="meso_vs_streak_sig" value="0.53"/>
    <att type="real" name="streak_vs_epi_sig" value="0.45"/>
    <att type="real" name="streak_vs_epi_exp" value="-0.13"/>
    <att type="string" name="canonicalName" value="374008"/>
    <graphics type="RECTANGLE" h="25.0" w="25.0" x="2837.895263671875" y="1901.0247802734375" fill="#767300" width="0" outline="#fefeff" cy:nodeTransparency="1.0" cy:nodeLabelFont="Default-0-14" cy:borderLineType="solid"/>
  </node>
  <node label="770226" id="-775">
    <att type="real" name="meso_vs_streak_exp" value="0.0"/>
    <att type="string" name="ProductName" value="hypothetical protein"/>
    <att type="string" name="GeneName" value="GNAZ"/>
    <att type="real" name="meso_vs_streak_sig" value="0.99"/>
    <att type="real" name="streak_vs_epi_sig" value="0.7"/>
    <att type="real" name="streak_vs_epi_exp" value="0.16"/>
    <att type="string" name="canonicalName" value="770226"/>
    <graphics type="RECTANGLE" h="25.0" w="25.0" x="1249.23974609375" y="2286.71240234375" fill="#8c5600" width="0" outline="#fefeff" cy:nodeTransparency="1.0" cy:nodeLabelFont="Default-0-14" cy:borderLineType="solid"/>
  </node>
  <node label="421463" id="-774">
    <att type="real" name="meso_vs_streak_exp" value="0.08"/>
    <att type="string" name="ProductName" value="similar to baculoviral IAP repeat-containing 6"/>
    <att type="string" name="GeneName" value="BIRC6"/>
    <att type="real" name="meso_vs_streak_sig" value="0.6"/>
    <att type="real" name="streak_vs_epi_sig" value="0.29"/>
    <att type="real" name="streak_vs_epi_exp" value="-0.18"/>
    <att type="string" name="canonicalName" value="421463"/>
    <graphics type="RECTANGLE" h="25.0" w="25.0" x="1732.926025390625" y="786.3859252929688" fill="#727800" width="0" outline="#fefeff" cy:nodeTransparency="1.0" cy:nodeLabelFont="Default-0-14" cy:borderLineType="solid"/>
  </node>
  <node label="427839" id="-773">
    <att type="real" name="meso_vs_streak_exp" value="-0.27"/>
    <att type="string" name="ProductName" value="similar to Kinase suppressor of ras-1 (Kinase"/>
    <att type="string" name="GeneName" value="KSR1"/>
    <att type="real" name="meso_vs_streak_sig" value="0.53"/>
    <att type="real" name="streak_vs_epi_sig" value="0.61"/>
    <att type="real" name="streak_vs_epi_exp" value="-0.25"/>
    <att type="string" name="canonicalName" value="427839"/>
    <graphics type="RECTANGLE" h="25.0" w="25.0" x="2129.832275390625" y="1380.6087646484375" fill="#6c8000" width="0" outline="#fefeff" cy:nodeTransparency="1.0" cy:nodeLabelFont="Default-0-14" cy:borderLineType="solid"/>
  </node>
  <node label="416030" id="-772">
    <att type="real" name="meso_vs_streak_exp" value="-0.08"/>
    <att type="string" name="ProductName" value="similar to plexin"/>
    <att type="string" name="GeneName" value="PLXNA1"/>
    <att type="real" name="meso_vs_streak_sig" value="0.85"/>
    <att type="real" name="streak_vs_epi_sig" value="0.02"/>
    <att type="real" name="streak_vs_epi_exp" value="0.48"/>
    <att type="string" name="canonicalName" value="416030"/>
    <graphics type="ELLIPSE" h="50.0" w="50.0" x="2488.294677734375" y="1947.906982421875" fill="#a43500" width="0" outline="#fefeff" cy:nodeTransparency="1.0" cy:nodeLabelFont="Default-0-14" cy:borderLineType="solid"/>
  </node>
  <node label="772032" id="-771">
    <att type="string" name="ProductName" value="similar to Tyrosine-protein phosphatase"/>
    <att type="string" name="GeneName" value="PTPN22"/>
    <att type="string" name="canonicalName" value="772032"/>
    <graphics type="RECTANGLE" h="25.0" w="25.0" x="2651.6455078125" y="2138.888427734375" fill="#fefeff" width="0" outline="#fefeff" cy:nodeTransparency="1.0" cy:nodeLabelFont="Default-0-14" cy:borderLineType="solid"/>
  </node>
  <node label="423186" id="-770">
    <att type="real" name="meso_vs_streak_exp" value="-0.06"/>
    <att type="string" name="ProductName" value="protein kinase C and casein kinase substrate in"/>
    <att type="string" name="GeneName" value="PACSIN3"/>
    <att type="real" name="meso_vs_streak_sig" value="0.76"/>
    <att type="real" name="streak_vs_epi_sig" value="0.54"/>
    <att type="real" name="streak_vs_epi_exp" value="0.12"/>
    <att type="string" name="canonicalName" value="423186"/>
    <graphics type="RECTANGLE" h="25.0" w="25.0" x="2015.6533203125" y="2169.357421875" fill="#895a00" width="0" outline="#fefeff" cy:nodeTransparency="1.0" cy:nodeLabelFont="Default-0-14" cy:borderLineType="solid"/>
  </node>
  <node label="420972" id="-769">
    <att type="real" name="meso_vs_streak_exp" value="-0.25"/>
    <att type="string" name="ProductName" value="telomerase reverse transcriptase"/>
    <att type="string" name="GeneName" value="TERT"/>
    <att type="real" name="meso_vs_streak_sig" value="0.14"/>
    <att type="real" name="streak_vs_epi_sig" value="0.63"/>
    <att type="real" name="streak_vs_epi_exp" value="0.1"/>
    <att type="string" name="canonicalName" value="420972"/>
    <graphics type="RECTANGLE" h="25.0" w="25.0" x="1919.8587646484375" y="1335.509521484375" fill="#875c00" width="0" outline="#fefeff" cy:nodeTransparency="1.0" cy:nodeLabelFont="Default-0-14" cy:borderLineType="solid"/>
  </node>
  <node label="417729" id="-768">
    <att type="real" name="meso_vs_streak_exp" value="-0.21"/>
    <att type="string" name="ProductName" value="similar to membrane associated guanylate kinase,"/>
    <att type="string" name="GeneName" value="MAGI2"/>
    <att type="real" name="meso_vs_streak_sig" value="0.11"/>
    <att type="real" name="streak_vs_epi_sig" value="0.05"/>
    <att type="real" name="streak_vs_epi_exp" value="0.3"/>
    <att type="string" name="canonicalName" value="417729"/>
    <graphics type="ELLIPSE" h="50.0" w="50.0" x="1668.9754638671875" y="1933.3759765625" fill="#964700" width="0" outline="#fefeff" cy:nodeTransparency="1.0" cy:nodeLabelFont="Default-0-14" cy:borderLineType="solid"/>
  </node>
  <node label="420195" id="-767">
    <att type="real" name="meso_vs_streak_exp" value="-0.08"/>
    <att type="string" name="ProductName" value="similar to Phosphoprotein associated with"/>
    <att type="string" name="GeneName" value="PAG1"/>
    <att type="real" name="meso_vs_streak_sig" value="0.62"/>
    <att type="real" name="streak_vs_epi_sig" value="0.97"/>
    <att type="real" name="streak_vs_epi_exp" value="0.01"/>
    <att type="string" name="canonicalName" value="420195"/>
    <graphics type="RECTANGLE" h="25.0" w="25.0" x="2284.587646484375" y="2070.59765625" fill="#806500" width="0" outline="#fefeff" cy:nodeTransparency="1.0" cy:nodeLabelFont="Default-0-14" cy:borderLineType="solid"/>
  </node>
  <node label="416027" id="-766">
    <att type="real" name="meso_vs_streak_exp" value="-0.04"/>
    <att type="string" name="ProductName" value="minichromosome maintenance complex component 2"/>
    <att type="string" name="GeneName" value="MCM2"/>
    <att type="real" name="meso_vs_streak_sig" value="0.82"/>
    <att type="real" name="streak_vs_epi_sig" value="0.66"/>
    <att type="real" name="streak_vs_epi_exp" value="0.08"/>
    <att type="string" name="canonicalName" value="416027"/>
    <graphics type="RECTANGLE" h="25.0" w="25.0" x="1209.0091552734375" y="917.0220336914062" fill="#865e00" width="0" outline="#fefeff" cy:nodeTransparency="1.0" cy:nodeLabelFont="Default-0-14" cy:borderLineType="solid"/>
  </node>
  <node label="417965" id="-765">
    <att type="real" name="meso_vs_streak_exp" value="0.02"/>
    <att type="string" name="ProductName" value="similar to Glutamate [NMDA] receptor subunit"/>
    <att type="string" name="GeneName" value="GRIN2B"/>
    <att type="real" name="meso_vs_streak_sig" value="0.95"/>
    <att type="real" name="streak_vs_epi_sig" value="0.7"/>
    <att type="real" name="streak_vs_epi_exp" value="0.11"/>
    <att type="string" name="canonicalName" value="417965"/>
    <graphics type="RECTANGLE" h="25.0" w="25.0" x="1572.791259765625" y="2002.3758544921875" fill="#885b00" width="0" outline="#fefeff" cy:nodeTransparency="1.0" cy:nodeLabelFont="Default-0-14" cy:borderLineType="solid"/>
  </node>
  <node label="419027" id="-764">
    <att type="real" name="meso_vs_streak_exp" value="0.25"/>
    <att type="string" name="ProductName" value="similar to Gab2"/>
    <att type="string" name="GeneName" value="GAB2"/>
    <att type="real" name="meso_vs_streak_sig" value="0.04"/>
    <att type="real" name="streak_vs_epi_sig" value="0.05"/>
    <att type="real" name="streak_vs_epi_exp" value="-0.26"/>
    <att type="string" name="canonicalName" value="419027"/>
    <graphics type="ELLIPSE" h="50.0" w="50.0" x="2112.868408203125" y="1921.138671875" fill="#6c8100" width="0" outline="#fefeff" cy:nodeTransparency="1.0" cy:nodeLabelFont="Default-0-14" cy:borderLineType="solid"/>
  </node>
  <node label="424312" id="-763">
    <att type="real" name="meso_vs_streak_exp" value="-0.03"/>
    <att type="string" name="ProductName" value="similar to Rho8 protein"/>
    <att type="string" name="GeneName" value="RND3"/>
    <att type="real" name="meso_vs_streak_sig" value="0.82"/>
    <att type="real" name="streak_vs_epi_sig" value="0.03"/>
    <att type="real" name="streak_vs_epi_exp" value="0.31"/>
    <att type="string" name="canonicalName" value="424312"/>
    <graphics type="ELLIPSE" h="50.0" w="50.0" x="2685.4453125" y="2586.429931640625" fill="#974600" width="0" outline="#fefeff" cy:nodeTransparency="1.0" cy:nodeLabelFont="Default-0-14" cy:borderLineType="solid"/>
  </node>
  <node label="374047" id="-762">
    <att type="real" name="meso_vs_streak_exp" value="0.48"/>
    <att type="string" name="ProductName" value="cyclin D2"/>
    <att type="string" name="GeneName" value="CCND2"/>
    <att type="real" name="meso_vs_streak_sig" value="0.01"/>
    <att type="real" name="streak_vs_epi_sig" value="0.0"/>
    <att type="real" name="streak_vs_epi_exp" value="-0.73"/>
    <att type="string" name="canonicalName" value="374047"/>
    <graphics type="ELLIPSE" h="50.0" w="50.0" x="1935.3369140625" y="1212.3155517578125" fill="#48b000" width="0" outline="#fefeff" cy:nodeTransparency="1.0" cy:nodeLabelFont="Default-0-14" cy:borderLineType="solid"/>
  </node>
  <node label="422682" id="-761">
    <att type="real" name="meso_vs_streak_exp" value="-0.4"/>
    <att type="string" name="ProductName" value="similar to calcineurin-binding protein"/>
    <att type="string" name="GeneName" value="MYOZ2"/>
    <att type="real" name="meso_vs_streak_sig" value="0.6"/>
    <att type="real" name="streak_vs_epi_sig" value="1.0"/>
    <att type="real" name="streak_vs_epi_exp" value="0.0"/>
    <att type="string" name="canonicalName" value="422682"/>
    <graphics type="RECTANGLE" h="25.0" w="25.0" x="930.3153076171875" y="2236.087646484375" fill="#7f6600" width="0" outline="#fefeff" cy:nodeTransparency="1.0" cy:nodeLabelFont="Default-0-14" cy:borderLineType="solid"/>
  </node>
  <node label="396263" id="-760">
    <att type="string" name="ProductName" value="actinin, alpha 2"/>
    <att type="string" name="GeneName" value="ACTN2"/>
    <att type="string" name="canonicalName" value="396263"/>
    <graphics type="RECTANGLE" h="25.0" w="25.0" x="1520.126953125" y="2130.67626953125" fill="#fefeff" width="0" outline="#fefeff" cy:nodeTransparency="1.0" cy:nodeLabelFont="Default-0-14" cy:borderLineType="solid"/>
  </node>
  <node label="422342" id="-759">
    <att type="real" name="meso_vs_streak_exp" value="-0.44"/>
    <att type="string" name="ProductName" value="similar to p21-activated kinase 3"/>
    <att type="string" name="GeneName" value="PAK3"/>
    <att type="real" name="meso_vs_streak_sig" value="0.03"/>
    <att type="real" name="streak_vs_epi_sig" value="0.25"/>
    <att type="real" name="streak_vs_epi_exp" value="-0.22"/>
    <att type="string" name="canonicalName" value="422342"/>
    <graphics type="RECTANGLE" h="25.0" w="25.0" x="2127.29052734375" y="1605.2554931640625" fill="#6f7c00" width="0" outline="#fefeff" cy:nodeTransparency="1.0" cy:nodeLabelFont="Default-0-14" cy:borderLineType="solid"/>
  </node>
  <node label="395639" id="-758">
    <att type="real" name="meso_vs_streak_exp" value="-0.1"/>
    <att type="string" name="ProductName" value="numb homolog"/>
    <att type="string" name="GeneName" value="NUMB"/>
    <att type="real" name="meso_vs_streak_sig" value="0.4"/>
    <att type="real" name="streak_vs_epi_sig" value="0.34"/>
    <att type="real" name="streak_vs_epi_exp" value="-0.12"/>
    <att type="string" name="canonicalName" value="395639"/>
    <graphics type="RECTANGLE" h="25.0" w="25.0" x="1682.954833984375" y="1601.159912109375" fill="#767200" width="0" outline="#fefeff" cy:nodeTransparency="1.0" cy:nodeLabelFont="Default-0-14" cy:borderLineType="solid"/>
  </node>
  <node label="395146" id="-757">
    <att type="real" name="meso_vs_streak_exp" value="-0.29"/>
    <att type="string" name="ProductName" value="transcription factor 3 (E2A immunoglobulin"/>
    <att type="string" name="GeneName" value="TCF3"/>
    <att type="real" name="meso_vs_streak_sig" value="0.2"/>
    <att type="real" name="streak_vs_epi_sig" value="0.05"/>
    <att type="real" name="streak_vs_epi_exp" value="0.54"/>
    <att type="string" name="canonicalName" value="395146"/>
    <graphics type="ELLIPSE" h="50.0" w="50.0" x="1761.207763671875" y="928.1976318359375" fill="#a92f00" width="0" outline="#fefeff" cy:nodeTransparency="1.0" cy:nodeLabelFont="Default-0-14" cy:borderLineType="solid"/>
  </node>
  <node label="427909" id="-756">
    <att type="string" name="ProductName" value="similar to neuronal voltage-gated calcium"/>
    <att type="string" name="GeneName" value="CACNG2"/>
    <att type="string" name="canonicalName" value="427909"/>
    <graphics type="RECTANGLE" h="25.0" w="25.0" x="1585.3746337890625" y="2804.14453125" fill="#fefeff" width="0" outline="#fefeff" cy:nodeTransparency="1.0" cy:nodeLabelFont="Default-0-14" cy:borderLineType="solid"/>
  </node>
  <node label="374175" id="-755">
    <att type="real" name="meso_vs_streak_exp" value="0.15"/>
    <att type="string" name="ProductName" value="calcium/calmodulin-dependent protein kinase (CaM"/>
    <att type="string" name="GeneName" value="CAMK2A"/>
    <att type="real" name="meso_vs_streak_sig" value="0.18"/>
    <att type="real" name="streak_vs_epi_sig" value="0.02"/>
    <att type="real" name="streak_vs_epi_exp" value="-0.35"/>
    <att type="string" name="canonicalName" value="374175"/>
    <graphics type="ELLIPSE" h="50.0" w="50.0" x="1514.5357666015625" y="1877.541259765625" fill="#658a00" width="0" outline="#fefeff" cy:nodeTransparency="1.0" cy:nodeLabelFont="Default-0-14" cy:borderLineType="solid"/>
  </node>
  <node label="395836" id="-754">
    <att type="real" name="meso_vs_streak_exp" value="-0.01"/>
    <att type="string" name="ProductName" value="c-mer proto-oncogene tyrosine kinase"/>
    <att type="string" name="GeneName" value="RCJMB04_2i14"/>
    <att type="real" name="meso_vs_streak_sig" value="0.94"/>
    <att type="real" name="streak_vs_epi_sig" value="0.67"/>
    <att type="real" name="streak_vs_epi_exp" value="-0.1"/>
    <att type="string" name="canonicalName" value="395836"/>
    <graphics type="RECTANGLE" h="25.0" w="25.0" x="2980.375244140625" y="1772.850830078125" fill="#787000" width="0" outline="#fefeff" cy:nodeTransparency="1.0" cy:nodeLabelFont="Default-0-14" cy:borderLineType="solid"/>
  </node>
  <node label="395879" id="-753">
    <att type="real" name="meso_vs_streak_exp" value="0.13"/>
    <att type="string" name="ProductName" value="hematopoietic transcription factor PU.1"/>
    <att type="string" name="GeneName" value="SPI1"/>
    <att type="real" name="meso_vs_streak_sig" value="0.41"/>
    <att type="real" name="streak_vs_epi_sig" value="0.71"/>
    <att type="real" name="streak_vs_epi_exp" value="0.07"/>
    <att type="string" name="canonicalName" value="395879"/>
    <graphics type="RECTANGLE" h="25.0" w="25.0" x="1641.651611328125" y="848.178466796875" fill="#855f00" width="0" outline="#fefeff" cy:nodeTransparency="1.0" cy:nodeLabelFont="Default-0-14" cy:borderLineType="solid"/>
  </node>
  <node label="418818" id="-752">
    <att type="real" name="meso_vs_streak_exp" value="-0.21"/>
    <att type="string" name="ProductName" value="similar to colon Kruppel-like factor"/>
    <att type="string" name="GeneName" value="KLF5"/>
    <att type="real" name="meso_vs_streak_sig" value="0.3"/>
    <att type="real" name="streak_vs_epi_sig" value="0.52"/>
    <att type="real" name="streak_vs_epi_exp" value="0.15"/>
    <att type="string" name="canonicalName" value="418818"/>
    <graphics type="RECTANGLE" h="25.0" w="25.0" x="1587.916015625" y="1142.2132568359375" fill="#8b5700" width="0" outline="#fefeff" cy:nodeTransparency="1.0" cy:nodeLabelFont="Default-0-14" cy:borderLineType="solid"/>
  </node>
  <node label="419024" id="-751">
    <att type="real" name="meso_vs_streak_exp" value="0.18"/>
    <att type="string" name="ProductName" value="hypothetical protein"/>
    <att type="string" name="GeneName" value="DLG2"/>
    <att type="real" name="meso_vs_streak_sig" value="0.78"/>
    <att type="real" name="streak_vs_epi_sig" value="0.76"/>
    <att type="real" name="streak_vs_epi_exp" value="0.23"/>
    <att type="string" name="canonicalName" value="419024"/>
    <graphics type="RECTANGLE" h="25.0" w="25.0" x="1193.798095703125" y="2074.8662109375" fill="#914f00" width="0" outline="#fefeff" cy:nodeTransparency="1.0" cy:nodeLabelFont="Default-0-14" cy:borderLineType="solid"/>
  </node>
  <node label="395733" id="-750">
    <att type="real" name="meso_vs_streak_exp" value="-0.25"/>
    <att type="string" name="ProductName" value="B-cell linker"/>
    <att type="string" name="GeneName" value="BLNK"/>
    <att type="real" name="meso_vs_streak_sig" value="0.09"/>
    <att type="real" name="streak_vs_epi_sig" value="0.26"/>
    <att type="real" name="streak_vs_epi_exp" value="-0.18"/>
    <att type="string" name="canonicalName" value="395733"/>
    <graphics type="RECTANGLE" h="25.0" w="25.0" x="2185.12841796875" y="2099.111572265625" fill="#727800" width="0" outline="#fefeff" cy:nodeTransparency="1.0" cy:nodeLabelFont="Default-0-14" cy:borderLineType="solid"/>
  </node>
  <node label="421570" id="-749">
    <att type="real" name="meso_vs_streak_exp" value="-0.02"/>
    <att type="string" name="ProductName" value="similar to Ribosomal protein S6 kinase, 90kDa,"/>
    <att type="string" name="GeneName" value="RPS6KA2"/>
    <att type="real" name="meso_vs_streak_sig" value="0.95"/>
    <att type="real" name="streak_vs_epi_sig" value="0.97"/>
[truncated: 12,587,155 more chars]
