# Supplementary material for: BioNetBuilder2.0: bringing systems biology to chicken and other model organisms
Source: BMC Genomics. 2009 Jul 14;10(Suppl 2):S6. doi: 10.1186/1471-2164-10-S2-S6 (PMC2966329; doi:10.1186/1471-2164-10-S2-S6)
Supplement: Additional file 1 — This file contains all necessary data in the tutorial. It can be unpacked by double-clicking it. [file 1471-2164-10-S2-S6-S1.tgz › BioNetBuilderData/mesoderm_vs_streak.pvals]

ID	meso_vs_streak_	meso_vs_streak_
427138	-2.84	0
NA	2.48	0
408082	-2.44	0
427324	1.49	0
418523	1.74	0
418742	-2.08	0
NA	2.65	0
NA	1.35	0
395320	2.2	0
396001	2.09	0
NA	1.24	0
374129	2	0
395320	2.25	0
419778	-1.6	0
NA	-1.86	0
NA	-1.87	0
419723	2.9	0
417327	2.02	0
396489	-1.11	0
374255	1.51	0
NA	1.31	0
422425	-1.21	0
421301	-1.96	0
418137	2.58	0
422512	-1.76	0
769673	-1.35	0
769723	1.93	0
428640	-1.42	0
415786	-1.67	0
395609	1.46	0
417749	-1.61	0
395282	1.4	0
NA	-2.41	0
423708	1.77	0
378782	-3.14	0
425541	1.17	0
NA	-2.36	0
419365	-1.03	0
395278	-1.74	0
424460	-2.22	0
418125	1.23	0
420629	1.51	0
428646	1.14	0
419875	-1.58	0
395723	1.1	0
423720	1.35	0
420409	1.55	0
424565	0.96	0
NA	-1.26	0
424829	-1.26	0
395731	1.06	0
396315	-2.28	0
396032	1.12	0
408183	-0.97	0
395734	-2.66	0
374196	-0.9	0
395396	-1.25	0
396544	1.52	0
427076	-1.07	0
416900	1.18	0
NA	-1.43	0
422610	-0.97	0
416071	1.17	0
395570	1.68	0
771069	1.9	0
425906	0.91	0
395323	1.19	0
418617	1.36	0
415316	-1.14	0
374226	1.51	0
NA	-1.31	0
421697	0.83	0
415552	0.93	0
395867	1.22	0
396221	-1.06	0
421428	-0.89	0
395820	-1.86	0
395813	0.87	0
NA	1.63	0
416804	1.05	0
421682	1.83	0
395278	-1.55	0
771758	1.57	0
NA	-1.45	0
415787	-1.03	0
419184	0.91	0
NA	1.11	0
395584	-2.01	0
421720	-1.26	0
420375	0.91	0
396306	-1.1	0
395254	1.28	0
421424	-1.3	0
423510	0.98	0
NA	-1.11	0
428352	1.11	0
NA	-1.41	0
395787	1.09	0
769673	-1.14	0
NA	-0.84	0
395245	1.12	0
423410	0.93	0
423722	1.2	0
418517	1.04	0
417389	0.83	0
418092	1.4	0
424890	-1.56	0
420595	-1.31	0
NA	1.14	0
396544	1.64	0
374096	1.78	0
418074	0.93	0
415888	1.17	0
424808	-1.26	0
769479	1.36	0
395263	1.5	0
374019	-2.22	0
NA	1.35	0
396277	3.54	0
420923	1.04	0
417917	0.78	0
769358	0.95	0
421719	0.92	0
427213	-1.79	0
420581	-0.87	0
424786	-0.74	0
395180	1.55	0
NA	1.11	0
415797	0.94	0
395138	0.94	0
395929	0.78	0
373909	-0.72	0
420087	-1.62	0
395855	0.96	0
NA	1.11	0
415710	-0.79	0
768420	0.85	0
419287	-1.47	0
NA	-0.98	0
NA	-1.09	0
NA	1.55	0
395862	0.72	0
408082	-1.76	0
415384	1.13	0
395491	1.34	0
421933	0.82	0
396176	1.01	0
420968	0.82	0
415551	1.41	0
396475	1.74	0
395835	0.99	0
423418	1.29	0
426930	1.04	0
430410	-1.52	0
422642	0.97	0
418074	0.99	0
NA	-1.05	0
426402	1.02	0
396498	-1.04	0
395323	1.4	0
424558	1.09	0
NA	-1.03	0
424910	-2.44	0
427892	1.38	0
423616	1.07	0
420608	-0.93	0
395562	1.09	0
417828	-0.87	0
770816	1.02	0
414829	0.82	0
416756	1.13	0
418136	1.35	0
395184	1.27	0
771337	0.97	0
395350	0.88	0
NA	0.95	0
426796	1.07	0
395424	1.02	0
374016	-0.82	0
421037	1.06	0
421683	1.33	0
416927	0.82	0
396068	-1.12	0
419685	0.96	0
426694	0.71	0
419410	0.78	0
NA	-1.45	0
425027	0.96	0
395179	-0.71	0
422931	-0.88	0
421671	-1.12	0
426225	1.16	0
395797	-0.74	0
NA	0.98	0
417160	1.14	0
416546	-1.13	0
NA	-0.99	0
426933	2.3	0
395441	0.74	0
NA	-0.71	0
415625	-0.73	0
423420	-0.78	0
424915	-0.66	0
423839	0.85	0
NA	-2.41	0
NA	-0.91	0
419814	-1.41	0
NA	-0.74	0
415451	0.73	0
423889	0.78	0
427159	0.72	0
419101	-1.09	0
396104	-0.8	0
422187	-0.74	0
418074	0.84	0
418888	0.67	0
424666	-1.03	0
425107	2.3	0
395127	-0.71	0
771113	1.11	0
428442	0.93	0
420701	-0.72	0
770705	0.84	0
378897	-1.25	0
428168	-1.22	0
NA	1.01	0
421365	-0.92	0
NA	-0.75	0
770910	0.84	0
416526	0.71	0
396390	1.1	0
NA	0.98	0
417750	-0.83	0
417298	-1.14	0
420519	-0.9	0
415898	-0.93	0
428559	-0.73	0
NA	0.94	0
NA	-0.86	0
NA	1.05	0
420476	0.95	0
427539	0.82	0
422303	1.02	0
NA	0.79	0
422027	0.7	0
415615	-0.7	0
396193	0.98	0
419340	-1.49	0
425002	0.7	0
396021	-0.81	0
418665	-0.71	0
395771	0.94	0
769345	-1.22	0
396003	0.66	0
426139	-0.93	0
NA	-0.67	0
427258	0.78	0
425719	0.73	0
395186	-1.05	0
419165	1.06	0
NA	0.92	0
428997	-0.8	0
770510	0.69	0
416640	-0.81	0
771143	1.32	0
416225	0.76	0
769894	0.75	0
420595	-1.12	0
408252	-0.65	0
NA	-0.87	0
NA	-0.91	0
428192	0.66	0
NA	-1.19	0
NA	0.75	0
NA	-0.74	0
396149	-1.19	0
396395	-0.76	0
421948	-1.14	0
421766	0.75	0
769286	-0.83	0
415344	-0.87	0
772322	-0.81	0
768795	1.05	0
417517	0.65	0
395590	0.79	0
396533	0.65	0
421292	-1.4	0
425027	0.84	0
420997	1.37	0
420020	0.82	0
424666	-1.14	0
769360	0.9	0
395772	0.62	0
423071	-0.85	0
417348	-0.86	0
420665	-1.03	0
NA	-0.74	0
776358	0.85	0
418621	0.67	0
NA	-0.59	0
428458	-0.76	0
395131	-0.93	0
419557	0.62	0
769298	-0.68	0
NA	-0.92	0
424056	-0.64	0
416685	-0.85	0
427559	0.75	0
395657	-0.68	0
420013	0.6	0
426061	0.98	0
421213	0.92	0
419244	0.65	0
421428	-0.68	0
NA	-0.83	0
769479	1.29	0
415581	0.92	0
395897	1.08	0
421057	-0.79	0
424632	-0.97	0
418073	0.68	0
396360	-0.7	0
425008	-0.8	0
423117	0.82	0
395653	0.89	0
374211	1.81	0
NA	-0.62	0
NA	1.26	0
417900	0.66	0
423410	0.76	0
NA	0.8	0
NA	-0.65	0
NA	1.44	0
NA	-0.78	0
770979	1.3	0
419875	1.34	0
NA	-0.85	0
415789	0.85	0
421390	-1.41	0
422877	-0.9	0
419866	0.96	0
422251	-0.66	0
395508	-1.05	0
418517	0.66	0
425295	0.62	0
422846	0.63	0
415296	0.82	0
416228	0.88	0
NA	-0.65	0
419146	-0.65	0
NA	-0.9	0
427337	0.97	0
NA	1.62	0
424720	0.65	0
417666	0.97	0
770258	-0.57	0
769465	-0.89	0
424807	-1.83	0
NA	-1.81	0
424571	-0.73	0
416354	0.64	0
395782	-1.47	0
416822	-0.65	0
420127	0.95	0
415857	-0.78	0
421601	0.61	0
417182	0.87	0
422566	0.68	0
423562	0.68	0
419507	0.88	0
422425	-0.83	0
417579	0.61	0
769924	-0.65	0
420840	0.58	0
417805	0.6	0
418675	0.61	0
404775	0.64	0
NA	-1.07	0
431542	0.66	0
419896	-0.61	0
418543	1.44	0
423949	1.07	0
420080	-0.6	0
396234	0.78	0
423321	1.11	0
NA	-0.82	0
419852	1.07	0
425015	-1.15	0
NA	-0.67	0
NA	-0.63	0
NA	-0.7	0
415630	-0.64	0
421640	0.79	0
416882	0.92	0
420803	-0.89	0
NA	-1.05	0
396267	-1.27	0
423350	-1.99	0
429007	0.58	0
770023	-0.97	0
NA	-0.78	0
424575	0.86	0
NA	-0.99	0
422598	-0.59	0
374254	0.67	0
374080	-0.63	0
419549	0.93	0
419556	-0.67	0
NA	0.73	0
416450	0.69	0
427317	0.62	0
421210	0.76	0
419928	1.14	0
417753	0.67	0
424600	-0.82	0
395769	0.79	0
395323	1.39	0
428725	0.91	0
421268	1.23	0
419731	-0.8	0
415445	0.64	0
415316	-0.65	0
422235	-0.75	0
416452	0.71	0
423467	-0.89	0
NA	-0.8	0
418234	-0.72	0
417638	-0.63	0
NA	-1.42	0
417798	-0.62	0
425972	-0.75	0
395545	-1.16	0
NA	0.68	0
395500	-0.58	0
374111	0.68	0
427573	-0.55	0
416663	0.75	0
428385	-0.71	0
NA	-0.77	0
429283	0.56	0
422428	0.83	0
395837	0.75	0
418662	0.67	0
395370	0.68	0
422751	0.7	0
423176	-3.07	0
768782	0.61	0
422413	1.02	0
NA	0.53	0
417843	0.89	0
417984	0.73	0
NA	0.53	0
NA	-0.87	0
418532	-0.65	0
427561	-0.94	0
427121	0.59	0
396517	-0.79	0
770227	1.97	0
NA	-0.58	0
424129	1.04	0
423829	-0.63	0
424001	-0.64	0
NA	-0.63	0
419040	0.58	0
417044	0.63	0
416657	0.67	0
395687	0.78	0
415483	-0.66	0
418726	1.04	0
769954	0.61	0
NA	0.74	0
424409	-0.85	0
426807	-0.68	0
425237	0.68	0
416766	-0.76	0
769603	-1.19	0
769549	-0.67	0
424447	-0.57	0
416525	0.54	0
430336	0.61	0
NA	-0.66	0
395838	-0.78	0
NA	1.28	0
415360	-0.55	0
424136	-0.59	0
NA	0.93	0
428223	0.64	0
420003	0.79	0
NA	0.76	0
NA	-0.61	0
396484	0.81	0
NA	-0.76	0
421808	-0.52	0
422184	-0.55	0
425859	-0.62	0
NA	-0.71	0
770664	0.64	0
415680	0.67	0
423791	0.87	0
NA	0.63	0
418136	0.89	0
420806	0.8	0
419087	0.55	0
NA	1.19	0
421779	0.67	0
423862	-0.74	0
415826	-0.66	0
395491	0.58	0
428884	0.68	0
374150	-1.23	0
419506	0.78	0
416097	-0.77	0
395681	0.55	0
415488	0.62	0
418435	0.91	0
424479	-0.57	0
396368	-0.74	0
771133	-0.82	0
396188	-0.53	0
419402	-0.54	0
422602	-0.56	0
417156	0.65	0
417429	-0.83	0
418268	-0.67	0
420290	0.82	0
423953	0.53	0
772260	-0.72	0
424331	0.55	0
423711	0.84	0
422435	0.58	0
NA	0.6	0
419435	-0.61	0
418635	0.51	0
771869	-0.85	0
NA	-0.66	0
NA	-0.59	0
417212	0.72	0
396334	0.67	0
396084	1.67	0
396160	0.63	0
NA	-0.56	0
420772	-0.64	0
417031	0.51	0
770769	-0.58	0
420836	-0.63	0
395149	-0.57	0
NA	-0.67	0
771897	1.46	0
419434	0.65	0
415712	0.55	0
423624	-0.52	0
420392	0.78	0
424495	-0.62	0
420644	0.81	0
NA	0.77	0
423941	-1.49	0
NA	-0.64	0
418954	-0.87	0
414880	-0.93	0
776621	0.58	0
421152	-0.53	0
395920	0.79	0
427422	-0.66	0
419841	0.78	0
419146	0.94	0
428309	0.55	0
771852	0.84	0
772313	-0.53	0
422668	-0.69	0
395580	0.8	0
424503	0.89	0
420603	0.48	0
395236	-0.94	0
423940	0.55	0
396439	-0.57	0
417312	-0.57	0
428643	-0.55	0
NA	-0.65	0
423779	0.96	0
423821	-0.55	0
395403	-0.99	0
418864	-0.62	0
421438	-0.58	0
769912	0.7	0
777495	0.62	0
420562	-0.6	0
416934	0.68	0
396381	-0.58	0
NA	-0.58	0
419190	-0.92	0
395609	0.48	0
416546	-1.89	0
424779	-0.68	0
415456	-0.6	0
427602	-1.06	0
NA	0.55	0
417670	0.8	0
NA	0.58	0
417925	0.66	0
429035	-1.13	0
422230	-0.74	0
771901	0.55	0
771383	-0.89	0
424056	-0.59	0
419586	-0.51	0
770487	-0.65	0
395453	-2.33	0
424778	-0.57	0
415611	-0.51	0
768760	-0.56	0
427210	0.78	0
NA	0.92	0
420404	-0.52	0
423413	-0.59	0
424293	0.6	0
396035	-0.63	0
423082	0.54	0
395456	0.74	0
396108	0.64	0
427886	0.83	0
417741	1.49	0
416158	-0.86	0
NA	-0.79	0
428443	-1.77	0
415432	-0.47	0
422348	0.62	0
NA	0.98	0
NA	-0.98	0
395070	-0.72	0
416133	-0.56	0
768550	-0.48	0
420228	-0.72	0
416439	0.6	0
768932	-0.58	0
NA	-0.56	0
NA	-0.71	0
416165	0.67	0
428749	0.91	0
415548	0.52	0
422364	-0.61	0
415688	-0.53	0
418443	0.76	0
NA	0.55	0
420962	-0.56	0
420897	-0.61	0
427243	-0.82	0
415889	0.82	0
424303	-1.41	0
421774	-0.6	0
421911	0.62	0
NA	-0.68	0.01
770023	-0.72	0
422211	-0.5	0
NA	-0.54	0
NA	-0.8	0
395394	-1.24	0
416906	0.56	0
423642	0.48	0
429929	0.65	0
395693	0.71	0
423876	0.5	0
421117	1.11	0
427163	-0.69	0
100008585	-0.69	0
422676	1.02	0
NA	-0.55	0
NA	-0.54	0
414140	-0.62	0
423503	0.73	0
768992	0.65	0
423689	-0.56	0
408032	-0.48	0
427072	0.56	0
NA	0.57	0
425096	0.87	0
426704	1.01	0
NA	-0.69	0
NA	-0.89	0
772090	-0.5	0
768951	-0.8	0
418407	0.66	0
427249	-0.89	0
416583	-0.49	0
420386	-0.47	0
423614	0.54	0
417899	-0.8	0
428586	-0.74	0
420174	0.55	0
423787	1.27	0
373991	-0.46	0
422203	0.77	0
423961	0.64	0
396118	-0.67	0
374065	-1.16	0
424118	0.48	0.01
419480	0.64	0.01
423736	0.67	0.01
419909	0.62	0.01
416524	0.6	0.01
427941	0.7	0.01
NA	-0.76	0.01
427762	-0.5	0.01
395905	-0.64	0.01
NA	-1.18	0.01
374186	0.49	0.01
426933	0.67	0.01
395854	-0.76	0.01
768938	0.57	0.01
NA	-0.58	0.01
417694	-0.76	0.01
425018	0.54	0.01
428901	0.62	0.01
770083	0.57	0.01
NA	-0.57	0.01
420582	-0.7	0.01
423771	-0.49	0.01
417519	0.67	0.01
417463	-0.62	0.01
420635	-0.71	0.01
416016	0.75	0.01
420629	0.53	0.01
427114	0.68	0.01
396405	0.6	0.01
421761	-0.69	0.01
NA	0.6	0.01
417687	-0.71	0.01
396438	0.56	0.01
NA	0.45	0.01
NA	0.68	0.01
771156	-0.65	0.01
417655	-0.52	0.01
417870	0.5	0.01
419460	0.97	0.01
NA	-0.76	0.01
424767	-0.84	0.01
418824	-0.89	0.01
424606	-0.57	0.01
395156	-0.98	0.01
NA	-0.54	0.01
416630	0.8	0.01
374193	1.55	0.01
NA	-0.97	0.01
427480	0.5	0.01
422021	0.72	0.01
421481	-0.54	0.01
420965	-0.51	0.01
427947	0.69	0.01
422089	-0.66	0.01
408041	0.81	0.01
424195	-0.56	0.01
419649	-0.67	0.01
419041	-0.73	0.01
416449	-1.08	0.01
395926	0.57	0.01
420776	1.08	0.01
395414	0.58	0.01
419683	0.57	0.01
419324	0.64	0.01
395598	-0.58	0.01
395864	-1.17	0.01
417399	0.49	0.01
769740	0.53	0.01
415889	0.52	0.01
424292	0.55	0.01
416312	0.52	0.01
422122	0.55	0.01
396498	-0.54	0.01
422754	0.82	0.01
395465	-0.75	0.01
373965	1.14	0.01
427247	-0.6	0.01
415813	-0.71	0.01
418940	-0.64	0.01
NA	-0.53	0.01
NA	0.5	0.01
417424	0.48	0.01
423329	0.48	0.01
NA	-0.47	0.01
396541	-0.54	0.01
NA	0.61	0.01
423977	0.51	0.01
NA	-0.63	0.01
425656	0.77	0.01
422201	-0.69	0.01
416806	-0.67	0.01
422350	0.51	0.01
417353	-0.56	0.01
396426	0.76	0.01
418195	0.44	0.01
418364	0.62	0.01
426408	-0.57	0.01
416807	-0.47	0.01
776639	-0.66	0.01
416344	-0.72	0.01
395620	-0.6	0.01
420481	0.6	0.01
420277	0.5	0.01
415321	-0.61	0.01
NA	-1.15	0.01
427886	1	0.01
NA	-0.59	0.01
426430	0.63	0.01
427034	0.69	0.01
423200	-0.46	0.01
374189	-0.72	0.01
415627	-0.61	0.01
421055	0.45	0.01
429075	-0.58	0.01
395924	-0.52	0.01
396390	0.67	0.01
416315	-1.1	0.01
427583	0.6	0.01
427801	-0.66	0.01
NA	-0.43	0.01
420209	-0.46	0.01
NA	0.83	0.01
427367	0.46	0.01
373979	0.62	0.01
NA	-0.71	0.01
768427	0.59	0.01
426010	0.45	0.01
771947	-1.09	0.01
425418	0.59	0.01
421679	-0.6	0.01
427886	0.71	0.01
423312	0.46	0.01
419382	1.6	0.01
415385	0.6	0.01
NA	0.48	0.01
416002	0.48	0.01
416288	-0.68	0.01
NA	0.55	0.01
NA	0.49	0.01
427403	0.61	0.01
NA	-0.61	0.01
426257	0.82	0.01
770553	-0.54	0.01
404751	0.49	0.01
421354	-0.52	0.01
423504	1.48	0.01
NA	0.67	0.01
415929	-0.51	0.01
395209	-0.53	0.01
422139	0.53	0.01
416774	-0.58	0.01
422284	0.46	0.01
NA	-0.5	0.01
416154	0.5	0.01
NA	-0.48	0.01
772302	0.61	0.01
416783	0.75	0.01
420058	-0.47	0.01
419238	-0.48	0.01
423588	0.73	0.01
424126	0.43	0.01
374068	0.59	0.01
374006	0.6	0.01
373975	-0.6	0.01
395262	0.65	0.01
NA	-0.51	0.01
NA	0.71	0.01
NA	0.56	0.01
421266	-0.61	0.01
395874	-0.52	0.01
771852	0.49	0.01
421156	0.86	0.01
425275	0.53	0.01
NA	-0.84	0.01
425313	-0.81	0.01
424763	0.47	0.01
769146	0.69	0.01
770958	-0.72	0.01
427768	-0.85	0.01
395204	0.57	0.01
NA	-0.49	0.01
769981	-0.66	0.01
424342	-0.62	0.01
417588	0.53	0.01
NA	-0.87	0.01
NA	-0.62	0.01
768830	-0.54	0.01
422975	0.5	0.01
NA	0.52	0.01
771088	-0.57	0.01
373983	-0.59	0.01
415987	0.76	0.01
421060	-0.48	0.01
418192	-0.65	0.01
418948	0.91	0.01
NA	-0.71	0.01
770107	-0.52	0.01
418463	0.52	0.01
415676	0.53	0.01
421027	0.44	0.01
428206	0.71	0.01
NA	0.5	0.01
418269	-0.82	0.01
422212	-0.53	0.01
427182	0.69	0.01
NA	-0.48	0.01
NA	-0.64	0.01
430589	0.48	0.01
420784	-0.43	0.01
423952	-0.57	0.01
420633	0.49	0.01
421375	-0.94	0.01
395445	0.51	0.01
425068	0.5	0.01
424795	-0.51	0.01
423416	0.47	0.01
421909	-0.51	0.01
422346	0.66	0.01
417096	0.6	0.01
419001	0.54	0.01
NA	0.49	0.01
423290	0.47	0.01
416437	-0.67	0.01
423704	0.45	0.01
NA	-1.12	0.01
770247	-0.51	0.01
396101	-0.51	0.01
415906	0.48	0.01
374203	0.48	0.01
NA	-0.76	0.01
424515	-0.6	0.01
NA	0.42	0.01
431205	0.71	0.01
396469	0.5	0.01
416729	0.5	0.01
NA	-0.88	0.01
415697	-0.59	0.01
427204	-0.61	0.01
427952	0.55	0.01
772072	-0.44	0.01
395248	-0.48	0.01
423556	-0.58	0.01
422558	0.44	0.01
428541	-0.44	0.01
420524	0.54	0.01
417065	0.49	0.01
416702	-0.58	0.01
NA	0.52	0.01
NA	-0.77	0.01
NA	-0.53	0.01
NA	-0.46	0.01
420283	-0.43	0.01
424151	-0.54	0.01
386572	0.53	0.01
771339	-0.57	0.01
NA	-0.75	0.01
418300	-0.71	0.01
418857	0.64	0.01
NA	-0.48	0.01
395454	-0.89	0.01
423679	-0.92	0.01
418970	0.51	0.01
423675	-0.46	0.01
NA	-0.48	0.01
NA	-0.5	0.01
395844	1.2	0.01
419130	0.54	0.01
417347	0.73	0.01
396447	0.59	0.01
416910	-0.51	0.01
NA	0.42	0.01
420579	-0.66	0.01
770780	0.48	0.01
NA	-0.58	0.01
395390	0.86	0.01
NA	-2.72	0.01
415984	-0.68	0.01
419932	0.53	0.01
420439	0.51	0.01
417632	-0.6	0.01
422087	-0.51	0.01
422112	-0.6	0.01
417186	-0.45	0.01
396445	-0.7	0.01
NA	0.46	0.01
770021	0.63	0.01
770787	0.53	0.01
421783	-0.58	0.01
NA	-0.79	0.01
NA	0.93	0.01
417001	-0.56	0.01
419650	-0.74	0.01
421966	0.47	0.01
423879	-0.49	0.01
396469	1.04	0.01
396401	0.58	0.01
374273	0.46	0.01
417627	0.42	0.01
419725	0.48	0.01
417214	0.58	0.01
395825	-0.45	0.01
425543	0.46	0.01
418179	-0.58	0.01
373970	1.05	0.01
417553	-0.49	0.01
395172	0.64	0.01
429640	0.51	0.01
NA	-0.52	0.01
427453	0.55	0.01
770750	0.69	0.01
428807	0.42	0.01
417226	0.49	0.01
418980	-0.72	0.01
421199	0.81	0.01
NA	0.41	0.01
419245	-0.46	0.01
NA	0.51	0.01
424496	-0.5	0.01
423044	0.4	0.01
768599	-0.7	0.01
NA	0.46	0.01
NA	0.46	0.01
417119	0.44	0.01
420680	-0.42	0.01
NA	-0.69	0.01
395324	-0.48	0.01
420149	-0.66	0.01
430210	0.66	0.01
424607	-0.91	0.01
396189	0.45	0.01
423527	0.44	0.01
771027	0.47	0.01
NA	-1	0.01
416804	0.4	0.01
NA	-0.93	0.01
423355	0.64	0.01
NA	-0.57	0.01
NA	0.59	0.01
424111	-0.59	0.01
396339	-0.55	0.01
395268	0.83	0.01
415864	0.42	0.01
421319	-0.53	0.01
419257	0.59	0.01
776798	-1.05	0.01
417845	-0.49	0.01
418308	-0.53	0.01
423346	-0.41	0.01
NA	-0.55	0.01
426887	-0.69	0.01
419307	0.48	0.01
426584	-0.57	0.01
396473	-0.45	0.01
771059	0.66	0.01
428903	-0.61	0.01
416297	0.43	0.01
420264	-0.61	0.01
422555	0.45	0.01
423826	0.63	0.01
395833	0.74	0.01
426630	-0.54	0.01
418297	-0.47	0.01
374182	0.44	0.01
NA	0.46	0.01
420883	-0.68	0.01
427095	-0.57	0.01
NA	0.49	0.01
421027	-0.51	0.01
424215	0.61	0.01
374117	-0.52	0.01
415792	0.47	0.01
NA	0.52	0.01
395915	0.62	0.01
427250	-0.53	0.01
NA	-0.74	0.01
424507	0.61	0.01
420735	-0.53	0.01
428140	0.48	0.01
419578	0.88	0.01
769163	0.66	0.01
422636	0.51	0.01
429811	-0.79	0.01
416882	-0.45	0.01
NA	0.57	0.01
420467	-0.46	0.01
416044	0.59	0.01
416016	0.54	0.01
427592	-0.61	0.01
419452	1.06	0.01
NA	-0.5	0.01
428281	0.5	0.01
418606	-0.46	0.01
417153	0.46	0.01
421780	0.46	0.01
427410	0.78	0.01
NA	-0.43	0.01
NA	0.42	0.01
418290	0.82	0.01
NA	-0.41	0.01
NA	-0.4	0.01
NA	-0.73	0.01
421280	-0.46	0.01
NA	-0.51	0.01
374269	-0.42	0.01
420912	-0.39	0.01
416824	-0.54	0.01
768951	-0.58	0.01
422432	0.39	0.01
NA	0.39	0.01
420822	-0.42	0.01
421059	0.6	0.01
415296	-0.47	0.01
396545	0.48	0.01
768825	0.4	0.01
423750	-0.41	0.01
416491	0.55	0.01
768928	0.96	0.01
416204	-0.7	0.01
419041	-0.44	0.01
416123	0.39	0.01
416934	0.58	0.01
421439	-0.69	0.01
421202	0.83	0.01
416500	-0.55	0.01
421499	0.43	0.01
419623	0.65	0.01
421668	-0.44	0.01
416184	0.48	0.01
NA	-0.41	0.01
417755	0.44	0.01
421096	-0.57	0.01
417807	-0.38	0.01
428444	-0.4	0.01
NA	-0.45	0.01
418900	-0.95	0.01
425483	0.53	0.01
418379	0.44	0.01
NA	-0.91	0.01
NA	-0.62	0.01
396371	0.76	0.01
424906	0.6	0.01
421150	-0.41	0.01
772098	-0.46	0.01
396391	0.45	0.01
NA	0.42	0.01
770816	0.4	0.01
396259	-0.69	0.01
424161	-0.49	0.01
427360	0.44	0.01
416149	0.47	0.01
NA	-0.56	0.01
378801	-0.62	0.01
419653	0.94	0.01
427393	-0.39	0.01
421355	-0.65	0.01
421238	-0.59	0.01
422298	-0.63	0.01
420529	0.41	0.01
396105	-0.52	0.01
418984	0.38	0.01
424843	0.67	0.01
429172	-0.64	0.01
NA	0.61	0.01
NA	0.54	0.01
386571	0.62	0.01
426961	-0.74	0.01
395474	-0.64	0.01
420966	0.41	0.01
395181	1.41	0.01
417257	-0.48	0.01
395709	0.89	0.01
418267	0.59	0.01
NA	0.41	0.01
423213	-0.45	0.01
419686	0.48	0.01
420869	-0.59	0.01
771253	-0.88	0.01
396096	0.67	0.01
NA	0.44	0.01
NA	-0.39	0.01
NA	0.41	0.01
419228	-0.75	0.01
408184	0.44	0.01
417093	0.43	0.01
770685	0.44	0.01
NA	-1.19	0.01
416597	-0.51	0.01
424525	0.38	0.01
374083	-0.62	0.01
418723	0.46	0.01
424126	0.52	0.01
425034	-0.49	0.01
419851	0.43	0.01
425047	-0.43	0.01
419390	-0.8	0.01
424485	0.94	0.01
424566	-0.45	0.01
418994	-0.56	0.01
769417	0.38	0.01
421585	0.51	0.01
771156	0.48	0.01
420166	0.42	0.01
423326	0.54	0.01
NA	0.43	0.01
NA	0.66	0.01
395101	-0.61	0.01
416867	0.6	0.01
416271	-0.43	0.01
771857	0.41	0.01
NA	-0.53	0.01
421064	0.42	0.01
769891	-0.4	0.01
420514	-0.89	0.01
417681	0.49	0.01
395983	0.45	0.01
419824	-0.46	0.01
NA	-0.52	0.01
420402	-0.67	0.01
395853	0.89	0.01
NA	-0.41	0.01
416778	0.41	0.01
419968	-0.49	0.01
NA	-0.4	0.01
427754	-0.61	0.01
426088	0.5	0.01
NA	0.54	0.01
422199	-0.39	0.01
NA	-0.63	0.01
421587	-0.49	0.01
419899	0.38	0.01
396448	0.4	0.01
422395	0.47	0.01
395803	-0.46	0.01
100125976	0.46	0.01
425224	0.41	0.01
421802	0.58	0.01
416538	0.67	0.01
423242	-0.52	0.01
396017	-0.73	0.01
422754	0.4	0.01
429683	0.47	0.01
427440	-0.58	0.01
423817	0.48	0.01
420079	0.45	0.01
424632	-0.64	0.01
419887	-0.54	0.01
419907	0.41	0.01
427835	0.63	0.01
416721	-0.38	0.01
428227	0.48	0.01
769355	0.56	0.01
421442	-0.39	0.01
396020	0.53	0.01
NA	-0.5	0.01
422860	0.68	0.01
NA	0.47	0.01
NA	0.46	0.01
419679	-0.38	0.01
NA	-0.38	0.01
395734	-0.49	0.01
422744	-0.7	0.01
416634	0.4	0.01
771587	0.44	0.01
770846	0.63	0.01
415968	0.74	0.01
418602	-0.45	0.01
NA	-0.42	0.01
421574	-0.48	0.01
374236	1.23	0.01
424463	0.6	0.01
427161	-0.54	0.01
425403	-0.43	0.01
416829	-0.49	0.01
395886	0.64	0.01
395216	-0.41	0.01
395774	-0.61	0.01
374255	-0.78	0.01
419707	0.38	0.01
769424	0.5	0.01
421209	0.54	0.01
NA	0.76	0.01
420548	-0.52	0.01
772356	-0.52	0.01
424891	0.69	0.01
424882	-0.4	0.01
426571	-0.73	0.01
NA	-0.39	0.01
422118	0.45	0.01
395870	0.38	0.01
425539	0.98	0.01
417220	0.52	0.01
421544	0.43	0.01
NA	-0.54	0.01
NA	-0.36	0.01
419234	0.39	0.01
417256	-0.51	0.01
374047	0.48	0.01
418226	0.36	0.01
NA	-0.53	0.01
421390	-0.39	0.01
770219	-0.42	0.01
373937	0.48	0.01
429092	-0.66	0.01
NA	-0.43	0.01
NA	-0.46	0.01
NA	-0.41	0.01
428401	0.39	0.01
396259	-0.37	0.01
NA	-0.42	0.01
421822	0.62	0.01
419364	-0.51	0.01
415584	0.42	0.01
418958	-0.41	0.01
419812	0.4	0.01
NA	-0.42	0.01
415573	0.92	0.01
771383	-0.43	0.01
418174	0.38	0.01
NA	-0.42	0.01
419310	0.4	0.01
425009	0.44	0.01
NA	0.77	0.01
417963	0.49	0.01
NA	-0.43	0.01
418518	0.47	0.01
NA	-0.37	0.01
407779	0.43	0.01
417121	0.38	0.01
421991	-0.36	0.01
420784	0.45	0.01
423685	0.41	0.01
421775	-0.48	0.01
769069	-0.44	0.01
424563	0.5	0.01
430964	0.45	0.01
NA	-0.55	0.01
396202	0.39	0.01
420015	-0.44	0.01
771460	-0.42	0.01
423596	0.41	0.01
420531	0.36	0.01
418048	0.45	0.01
416162	0.41	0.01
424424	0.69	0.01
396543	-1.21	0.01
768787	-0.37	0.01
424379	0.6	0.01
421557	-0.37	0.01
418424	0.42	0.01
424442	-0.45	0.01
416812	0.4	0.01
417287	0.39	0.01
422542	0.47	0.01
417742	0.51	0.01
424697	-0.36	0.01
NA	0.45	0.01
424954	0.81	0.01
NA	-0.47	0.01
NA	0.44	0.01
416416	0.59	0.01
418733	-0.48	0.01
425000	0.61	0.01
426644	-0.51	0.01
419378	-0.44	0.01
420284	0.37	0.01
420940	0.64	0.01
776064	0.41	0.01
425359	-0.39	0.01
421817	-0.79	0.01
NA	-0.4	0.01
396422	0.45	0.01
420032	0.35	0.01
420108	0.39	0.01
NA	0.4	0.01
408253	-0.44	0.01
424005	0.51	0.01
420805	-0.45	0.01
422750	0.77	0.01
426015	0.44	0.01
423769	0.38	0.01
425087	-0.41	0.01
415567	-0.39	0.01
419064	0.5	0.01
422117	-0.52	0.01
418485	0.63	0.01
421506	-0.55	0.01
417321	0.48	0.01
NA	-0.64	0.01
373970	0.45	0.01
NA	0.4	0.01
425403	-0.45	0.01
NA	-0.76	0.01
423951	0.37	0.01
416509	0.42	0.01
417196	-0.46	0.01
427338	0.41	0.01
424257	-0.51	0.01
415931	0.48	0.01
415851	-0.37	0.01
422621	-0.4	0.01
421420	-0.47	0.01
NA	-0.53	0.01
417679	-0.4	0.01
422140	0.41	0.01
NA	0.4	0.01
NA	0.38	0.01
425576	0.39	0.01
NA	0.39	0.01
NA	-0.43	0.01
NA	0.39	0.01
396257	0.43	0.01
423743	0.38	0.01
415355	0.59	0.01
417431	0.54	0.01
395808	-0.37	0.01
NA	-0.49	0.01
422316	0.44	0.01
417844	-0.4	0.01
414870	-0.45	0.01
418448	-0.44	0.01
NA	-0.46	0.01
425049	0.62	0.01
NA	-0.39	0.01
420853	-0.46	0.01
770637	0.5	0.01
418786	0.42	0.01
420569	0.38	0.01
424457	0.38	0.01
424500	0.39	0.01
423937	-0.46	0.01
421116	-0.63	0.01
415522	-0.75	0.01
419627	0.35	0.01
424568	-0.37	0.01
777130	0.44	0.01
417669	-0.37	0.01
417129	-0.41	0.01
419914	0.45	0.01
422589	-0.42	0.01
417704	0.47	0.01
395961	0.41	0.01
395456	0.46	0.01
420393	0.35	0.01
100125976	0.61	0.01
415389	0.49	0.01
423217	0.41	0.01
426781	0.46	0.01
419211	0.4	0.01
NA	0.67	0.01
422597	0.61	0.01
NA	0.35	0.01
421875	-0.39	0.01
416925	0.37	0.01
426697	0.43	0.01
395869	0.38	0.01
426765	-0.5	0.01
NA	-0.4	0.01
396143	-0.51	0.01
373905	0.67	0.01
415997	0.53	0.01
425014	-0.48	0.01
NA	0.53	0.01
421413	0.55	0.01
418396	0.37	0.01
NA	0.35	0.01
420883	0.91	0.01
419311	0.63	0.01
419587	-0.39	0.01
374102	-0.43	0.01
416263	-0.57	0.01
421670	0.37	0.01
428622	0.39	0.01
420043	0.36	0.01
417389	0.38	0.01
427722	0.4	0.01
426120	0.37	0.01
769300	0.48	0.01
NA	0.44	0.01
418196	-0.52	0.01
427696	0.4	0.01
428843	0.41	0.01
426353	-0.53	0.01
415626	-0.5	0.01
373980	0.45	0.01
374246	0.36	0.01
428760	0.51	0.01
418073	0.75	0.01
419234	-0.56	0.01
772054	0.61	0.01
426121	0.49	0.01
NA	0.39	0.01
422344	-0.42	0.01
426493	-0.51	0.01
419201	-0.47	0.01
373941	0.59	0.01
416040	-0.69	0.01
NA	0.46	0.01
395637	0.43	0.01
418461	0.53	0.01
423694	-0.43	0.01
421121	0.66	0.01
NA	-0.47	0.01
771191	-0.36	0.01
NA	0.56	0.01
431682	0.49	0.01
419757	-0.38	0.01
NA	0.37	0.01
420519	-0.75	0.01
422513	-0.52	0.01
423723	0.63	0.01
428995	-0.37	0.01
NA	-0.47	0.01
NA	0.36	0.01
429129	-0.65	0.01
NA	-0.75	0.01
NA	-0.37	0.01
419971	0.44	0.01
420090	0.51	0.01
423632	0.47	0.01
420701	-0.43	0.01
421797	0.44	0.01
NA	-1.14	0.01
423578	-0.39	0.01
396297	0.64	0.01
423147	0.43	0.01
NA	0.39	0.01
554219	-0.47	0.01
421309	-0.36	0.01
417789	-0.48	0.01
NA	-0.91	0.01
428268	-0.38	0.01
429823	0.42	0.01
770996	0.43	0.01
417913	-0.57	0.02
422601	-0.41	0.01
415610	-0.5	0.01
416874	0.36	0.01
770781	-0.53	0.01
395588	0.37	0.01
373966	0.39	0.01
423142	-0.45	0.01
NA	0.39	0.01
NA	-0.39	0.01
422703	-0.83	0.01
NA	-0.38	0.01
424894	-0.61	0.01
NA	0.41	0.01
771259	-0.56	0.01
NA	-0.64	0.01
NA	-0.37	0.01
395423	0.44	0.01
418098	-0.44	0.01
395223	0.53	0.01
426793	0.95	0.01
415869	-0.55	0.01
420698	0.49	0.01
427433	0.46	0.02
423305	-0.54	0.01
NA	-0.41	0.01
395790	-0.42	0.01
416507	-0.73	0.01
427203	-0.38	0.01
418491	-0.61	0.01
424157	0.42	0.01
421392	0.57	0.01
421317	-0.55	0.01
395410	-0.41	0.01
423048	-0.34	0.01
NA	-0.37	0.01
NA	-0.37	0.01
425562	0.59	0.01
396070	-0.63	0.01
422232	-0.73	0.01
419234	-0.37	0.01
395996	-0.5	0.01
427118	0.5	0.01
NA	0.48	0.01
NA	0.54	0.01
395499	0.49	0.01
427805	0.35	0.01
419736	0.71	0.01
417645	-0.47	0.01
421357	0.51	0.01
770386	-0.71	0.01
415995	-0.39	0.01
421949	-0.63	0.01
NA	0.41	0.01
NA	-0.36	0.01
419643	0.75	0.01
395197	0.46	0.01
769120	0.49	0.01
NA	-0.96	0.01
418415	0.49	0.01
NA	0.34	0.01
396031	0.37	0.01
404774	-0.74	0.02
NA	-0.36	0.02
418599	0.7	0.02
427533	-0.47	0.02
NA	-0.69	0.02
396301	-0.48	0.02
425664	0.36	0.02
374272	-1.36	0.02
414336	-0.38	0.02
428487	0.37	0.02
NA	0.55	0.02
NA	-0.57	0.02
NA	-0.35	0.02
NA	-0.48	0.02
NA	-1.05	0.02
429640	0.45	0.02
417224	0.37	0.02
415587	0.38	0.02
415526	-0.45	0.02
417500	-0.4	0.02
NA	-0.38	0.02
408045	-0.41	0.02
395473	-0.55	0.02
771497	-0.39	0.02
423805	-0.69	0.02
423512	-0.39	0.02
395680	-0.73	0.02
423649	-0.63	0.02
416030	-0.45	0.02
NA	0.58	0.02
416185	0.39	0.02
378922	0.63	0.02
419884	0.36	0.02
415622	0.53	0.02
420337	0.62	0.02
NA	-0.91	0.02
419570	1	0.02
427002	-0.6	0.02
417332	-0.51	0.02
420651	-0.35	0.02
424027	0.35	0.02
NA	0.36	0.02
422369	0.98	0.02
431622	-0.62	0.02
420716	0.4	0.02
415544	0.36	0.02
417030	-0.46	0.02
424042	0.7	0.02
424260	-0.39	0.02
395667	0.39	0.02
419585	-0.36	0.02
416836	-0.45	0.02
417491	1.05	0.02
NA	0.35	0.02
420099	-0.33	0.02
395420	-0.4	0.02
415296	0.41	0.02
418150	0.37	0.02
423714	-1.04	0.02
425042	0.6	0.02
419739	0.47	0.02
395442	0.6	0.02
418821	0.49	0.02
431205	0.42	0.02
416792	0.39	0.02
418024	-0.46	0.02
426652	-0.42	0.02
417637	-0.39	0.02
NA	-0.76	0.02
420813	-0.38	0.02
NA	-0.35	0.02
NA	-0.51	0.02
NA	-0.39	0.02
NA	-0.37	0.02
396215	0.68	0.02
NA	-0.42	0.02
416231	-0.43	0.02
NA	-0.44	0.02
396523	0.72	0.02
416103	0.61	0.02
420627	-0.59	0.02
424740	0.37	0.02
768893	0.66	0.02
420709	0.77	0.02
NA	-0.48	0.02
NA	-0.4	0.02
769611	-0.45	0.02
374169	0.36	0.02
426611	0.67	0.02
396435	0.58	0.02
769943	0.33	0.02
425798	0.41	0.02
428274	0.55	0.02
396099	0.35	0.02
770670	-0.38	0.02
NA	-0.43	0.02
419229	0.34	0.02
395383	0.42	0.02
417816	0.61	0.02
417650	-0.45	0.02
776092	0.4	0.02
415741	-0.61	0.02
426993	-0.34	0.02
422731	-0.42	0.02
415437	0.35	0.02
419033	-0.38	0.02
418077	0.41	0.02
426961	-0.59	0.02
423381	0.43	0.02
414831	-0.44	0.02
427073	-0.45	0.02
770766	-0.85	0.02
769783	-0.38	0.02
373965	0.51	0.02
374240	-0.59	0.02
NA	0.64	0.02
NA	0.41	0.02
NA	0.41	0.02
NA	-0.46	0.02
423547	-0.41	0.02
NA	0.38	0.02
418894	0.42	0.02
100049617	-0.6	0.02
416163	0.49	0.02
417528	-0.48	0.02
421936	-0.7	0.02
428310	0.41	0.02
417985	-0.4	0.02
423312	0.4	0.02
417779	-0.45	0.02
396300	0.36	0.02
374065	-0.41	0.02
426776	-0.5	0.02
422968	-0.61	0.02
421656	-0.39	0.02
416926	-0.34	0.02
428633	0.35	0.02
416890	0.4	0.02
416544	-0.4	0.02
421347	0.4	0.02
NA	0.38	0.02
770240	0.37	0.02
415782	0.42	0.02
NA	0.4	0.02
NA	0.52	0.02
428413	0.81	0.02
418184	-0.36	0.02
427152	-0.47	0.02
418881	0.45	0.02
NA	-0.34	0.02
428857	-0.91	0.02
430669	0.41	0.02
395895	0.37	0.02
NA	0.41	0.02
396500	0.46	0.02
415390	0.37	0.02
419826	-0.7	0.02
417934	0.43	0.02
NA	0.38	0.02
416722	-0.36	0.02
414845	-0.4	0.02
NA	-0.54	0.02
430988	0.6	0.02
395490	0.63	0.02
421468	0.4	0.02
424850	0.35	0.02
NA	-0.45	0.02
417941	-0.83	0.02
395073	0.36	0.02
NA	0.45	0.02
422269	0.4	0.02
424859	-0.61	0.02
424716	-0.38	0.02
419281	-0.75	0.02
NA	0.43	0.02
NA	0.39	0.02
420233	-0.36	0.02
NA	0.41	0.02
426293	0.45	0.02
423288	-0.67	0.02
428704	0.35	0.02
NA	0.52	0.02
421850	-0.37	0.02
419001	0.44	0.02
769372	-0.38	0.02
416581	-0.42	0.02
424223	-0.46	0.02
416256	0.59	0.02
423661	-0.79	0.02
420234	0.61	0.02
769157	0.43	0.02
418023	-0.41	0.02
423717	-0.47	0.02
421533	-0.37	0.02
421286	-0.68	0.02
429041	0.55	0.02
769754	-0.46	0.02
771604	0.46	0.02
424232	0.48	0.02
422193	0.46	0.02
421623	-0.64	0.02
770931	0.38	0.02
423559	0.33	0.02
420610	0.78	0.02
NA	-0.42	0.02
404532	-0.36	0.02
419466	-0.41	0.02
419993	0.39	0.02
425096	-0.37	0.02
NA	-0.62	0.02
NA	0.37	0.02
395560	0.52	0.02
422920	-0.57	0.02
NA	0.34	0.02
418140	-0.47	0.02
769951	-0.47	0.02
418577	-0.43	0.02
423881	-0.53	0.02
418455	0.49	0.02
427273	0.41	0.02
395145	0.37	0.02
421705	0.5	0.02
NA	-0.37	0.02
NA	0.59	0.02
417110	0.53	0.02
NA	-0.37	0.02
395276	-0.35	0.02
395481	-0.54	0.02
769069	-0.4	0.02
422034	0.56	0.02
428567	0.4	0.02
395746	0.53	0.02
424537	0.35	0.02
424776	0.34	0.02
424917	-0.37	0.02
NA	-0.41	0.02
395747	-0.59	0.02
419412	0.52	0.02
NA	-0.65	0.02
420077	0.84	0.02
NA	0.36	0.02
428987	0.53	0.02
427935	-0.49	0.02
428906	0.37	0.02
416713	0.35	0.02
430270	-0.52	0.02
770050	0.36	0.02
NA	-0.34	0.02
NA	0.38	0.02
NA	0.46	0.02
421951	-0.38	0.02
422955	-0.45	0.02
418152	0.35	0.02
424644	-0.51	0.02
422684	-0.39	0.02
417558	-0.36	0.02
426926	0.32	0.02
NA	0.33	0.02
NA	0.36	0.02
424603	-0.52	0.02
NA	0.65	0.02
420636	-0.56	0.02
424356	-0.39	0.02
395952	-0.4	0.02
420866	-0.43	0.02
374007	0.33	0.02
416672	-0.48	0.02
NA	0.38	0.02
100134845	0.42	0.02
374134	-0.6	0.02
NA	-0.42	0.02
NA	-0.47	0.02
NA	0.34	0.02
395701	0.47	0.02
395679	-0.35	0.02
396303	0.64	0.02
NA	-0.41	0.02
418784	0.65	0.02
419240	-0.92	0.02
770363	0.35	0.02
424995	-0.44	0.02
423330	0.46	0.02
421614	0.6	0.02
416999	0.4	0.02
396316	0.57	0.02
NA	-0.31	0.02
426886	0.35	0.02
415461	-0.55	0.02
NA	0.34	0.02
NA	0.38	0.02
416962	-0.35	0.02
771628	0.35	0.02
NA	0.32	0.02
416893	0.35	0.02
NA	0.51	0.02
395416	-0.49	0.02
422056	-0.38	0.02
378918	0.34	0.02
421134	0.35	0.02
421326	0.44	0.02
417329	0.37	0.02
NA	-0.36	0.02
NA	0.34	0.02
426879	-0.49	0.02
403122	-0.33	0.02
424277	0.37	0.02
418852	0.45	0.02
NA	0.35	0.02
NA	-0.74	0.02
395520	0.48	0.02
396401	0.36	0.02
NA	0.35	0.02
423794	0.42	0.02
418206	0.41	0.02
395896	0.42	0.02
419688	-0.32	0.02
416018	0.75	0.02
415430	-0.33	0.02
422087	-0.33	0.02
422109	0.39	0.02
NA	0.33	0.02
422143	0.32	0.02
421358	-0.55	0.02
422314	0.33	0.02
417270	-0.35	0.02
NA	0.46	0.02
NA	0.36	0.02
374148	-0.39	0.02
419741	0.33	0.02
418633	0.5	0.02
423611	0.39	0.02
416893	0.76	0.02
416486	0.36	0.02
422366	-0.37	0.02
421917	0.33	0.02
429022	-0.43	0.02
427760	-0.37	0.02
419794	0.33	0.02
419127	-0.34	0.02
770081	0.76	0.02
417913	-0.41	0.02
427351	-0.4	0.02
418896	-0.53	0.02
424087	0.73	0.02
419086	0.35	0.02
419682	0.5	0.02
431057	-0.72	0.02
NA	-0.56	0.02
421359	-0.45	0.02
NA	0.34	0.02
418010	0.34	0.02
426297	-0.39	0.02
423320	0.49	0.02
420203	0.46	0.02
422214	0.43	0.02
395644	0.39	0.02
422851	0.45	0.02
427945	-0.47	0.02
395821	-0.4	0.02
423919	0.31	0.02
422985	-0.31	0.02
416979	-0.45	0.02
421229	-0.38	0.02
NA	-0.62	0.02
NA	0.47	0.02
396281	-0.52	0.02
416058	0.42	0.02
395688	0.41	0.02
396085	-0.33	0.02
423045	-0.42	0.02
415784	-0.52	0.02
770532	-0.48	0.02
NA	0.42	0.02
423179	-0.45	0.02
NA	-0.34	0.02
NA	-0.85	0.02
429131	-0.37	0.02
395761	-0.91	0.02
419153	0.4	0.02
426746	0.37	0.02
NA	-0.31	0.02
396409	0.51	0.02
420594	-0.54	0.02
421115	-0.43	0.02
NA	-0.52	0.02
427802	0.36	0.02
431568	-0.51	0.02
419718	-0.35	0.02
415733	0.34	0.02
423111	-0.5	0.02
395283	-0.51	0.02
421446	0.85	0.02
428329	-0.39	0.02
427479	-0.56	0.02
373914	-0.48	0.02
429123	-0.38	0.02
NA	0.53	0.02
NA	-0.4	0.02
416447	-0.32	0.02
422842	-0.33	0.02
416689	0.33	0.02
NA	-0.43	0.02
419788	0.34	0.02
419804	0.52	0.02
425504	-0.44	0.02
427627	0.31	0.02
424564	0.93	0.02
NA	-0.45	0.02
418555	0.89	0.02
418728	-0.37	0.02
NA	-0.6	0.02
395357	-0.44	0.02
NA	0.38	0.02
415659	0.48	0.02
419014	0.68	0.02
NA	0.35	0.02
419993	0.39	0.02
424081	-0.34	0.02
428853	0.57	0.02
415693	-0.43	0.02
415377	-0.34	0.02
418083	0.36	0.02
424064	-0.49	0.02
421849	0.38	0.02
429199	0.39	0.02
374232	0.58	0.02
424295	-0.41	0.02
396080	0.37	0.02
NA	0.35	0.02
427966	-0.64	0.02
424490	0.35	0.02
424350	-0.33	0.02
NA	0.51	0.02
416202	0.32	0.02
420545	0.52	0.02
423660	-0.36	0.02
422708	0.38	0.02
768856	0.33	0.02
395599	0.58	0.02
419023	-0.53	0.02
421278	-0.83	0.02
395414	-0.32	0.02
423041	-0.43	0.02
417628	-0.37	0.02
769837	-0.37	0.02
422616	-0.51	0.02
NA	0.43	0.02
NA	-0.46	0.02
423133	-0.43	0.02
424719	0.34	0.02
423934	-0.37	0.02
NA	-0.58	0.02
419118	-0.42	0.02
396409	0.6	0.02
416146	0.3	0.02
NA	0.35	0.02
416540	0.37	0.02
419469	0.36	0.02
416142	0.54	0.02
416641	-0.45	0.02
417763	-0.64	0.02
424089	0.46	0.02
416494	-0.64	0.02
424510	-0.53	0.02
NA	-0.33	0.02
417919	-0.61	0.02
NA	0.46	0.02
424310	0.32	0.02
771386	-0.43	0.02
395635	-0.55	0.02
395307	-0.32	0.02
NA	0.34	0.02
395823	0.51	0.02
417250	-0.33	0.02
NA	0.32	0.02
418708	0.33	0.02
427838	0.34	0.02
424830	-0.51	0.02
418802	0.44	0.02
426509	-0.57	0.02
396095	-0.53	0.02
395429	0.31	0.02
NA	-0.39	0.02
769595	0.55	0.02
395904	0.38	0.02
418278	0.35	0.02
415944	-0.44	0.02
423684	-0.41	0.02
NA	0.36	0.02
418016	-0.36	0.02
373992	0.46	0.02
422081	-0.37	0.02
418551	0.41	0.02
NA	-0.58	0.02
420525	0.37	0.02
NA	-0.55	0.02
422310	-0.45	0.02
NA	0.32	0.02
395935	-0.41	0.02
424584	0.32	0.02
418917	0.37	0.02
NA	-0.47	0.02
418263	0.36	0.02
NA	0.48	0.02
420819	0.36	0.02
427375	0.34	0.02
426882	-0.43	0.02
NA	0.3	0.02
NA	0.32	0.02
426666	0.67	0.02
NA	-0.37	0.02
374222	-0.32	0.02
424974	-0.33	0.02
424449	-0.71	0.02
426504	-0.32	0.02
419337	-0.34	0.02
771180	0.34	0.02
420679	-0.62	0.02
424893	0.36	0.02
768713	-0.37	0.02
416285	-0.44	0.02
415770	0.34	0.02
415947	-0.35	0.02
416992	0.69	0.02
415416	-0.46	0.02
420196	-0.47	0.02
NA	0.32	0.02
423669	0.68	0.02
423473	0.33	0.02
420218	0.79	0.02
421929	-0.42	0.02
NA	-0.4	0.02
416240	-0.3	0.02
374021	-0.42	0.02
769713	0.49	0.02
395154	-0.31	0.02
428580	0.33	0.02
771549	-0.47	0.02
395905	-0.7	0.02
424590	0.51	0.02
374213	-1	0.02
416140	-0.34	0.02
NA	-0.31	0.02
420846	0.59	0.02
423879	0.34	0.02
NA	-0.31	0.02
424263	0.63	0.02
423363	0.45	0.02
418176	0.42	0.02
421810	-0.34	0.02
NA	0.31	0.02
417914	0.33	0.02
NA	-0.53	0.02
417297	0.35	0.02
424983	0.39	0.02
419743	0.33	0.02
NA	-0.35	0.02
418568	0.67	0.02
417281	-0.33	0.02
NA	-0.35	0.02
NA	0.54	0.02
420973	-0.31	0.02
NA	0.67	0.02
423761	0.4	0.02
417303	-0.55	0.02
416135	-0.46	0.02
770459	-0.44	0.02
427507	0.4	0.02
420255	0.63	0.02
426252	-0.37	0.02
431646	-0.51	0.02
415848	-0.43	0.02
423287	0.32	0.02
421273	0.41	0.02
NA	0.52	0.02
NA	0.3	0.02
770887	0.49	0.02
771756	-0.31	0.02
NA	0.3	0.02
418069	-0.33	0.02
422057	-0.59	0.02
422640	0.33	0.02
378790	-0.32	0.02
NA	-0.52	0.02
414880	-0.62	0.02
422788	0.42	0.02
417975	0.36	0.02
421542	-0.38	0.02
NA	0.37	0.02
771528	-0.39	0.02
415369	-0.31	0.02
423141	0.36	0.02
420169	0.34	0.02
NA	0.31	0.02
427029	0.33	0.02
416399	0.41	0.02
396091	0.45	0.02
427205	0.38	0.02
NA	-0.36	0.02
416827	0.33	0.02
NA	0.32	0.02
421722	-0.46	0.02
416361	-0.4	0.02
427013	0.39	0.02
419180	0.33	0.02
395409	-0.52	0.02
396456	0.55	0.02
424433	-0.41	0.02
422648	0.38	0.02
425668	0.36	0.02
428624	-0.31	0.02
424993	-0.49	0.02
416342	-0.59	0.02
NA	-0.47	0.02
417506	0.37	0.02
417642	-0.37	0.02
423053	0.37	0.02
416196	-0.39	0.02
424837	-0.7	0.02
419663	0.36	0.02
NA	0.37	0.02
425593	-0.35	0.02
423289	0.35	0.02
431122	-0.66	0.02
NA	-0.45	0.02
420447	-0.3	0.02
NA	0.44	0.02
425299	0.33	0.02
427905	0.35	0.02
420098	0.73	0.02
424642	-0.31	0.02
NA	0.74	0.02
395648	0.31	0.02
417488	0.38	0.02
776038	-0.37	0.02
427021	0.47	0.02
419356	-0.39	0.02
772313	-0.61	0.02
NA	0.31	0.02
NA	-0.4	0.02
416326	0.31	0.02
416880	0.48	0.02
420054	-0.44	0.02
NA	0.38	0.02
417509	-0.46	0.02
NA	-0.37	0.02
423726	-0.41	0.02
422070	-0.32	0.02
424916	0.52	0.02
419943	0.38	0.02
421631	0.37	0.03
421570	0.31	0.02
417012	0.64	0.02
419191	0.39	0.02
777176	0.4	0.02
424538	0.74	0.02
NA	-0.57	0.02
426496	0.31	0.02
427404	0.34	0.02
424111	0.51	0.02
428623	0.38	0.02
424859	-0.58	0.02
NA	-0.31	0.02
416245	-0.74	0.02
417415	-0.32	0.02
423926	-0.44	0.03
420775	0.5	0.02
NA	0.52	0.02
416349	0.43	0.02
421441	0.39	0.02
395583	-0.42	0.02
420974	-0.64	0.02
770663	-0.4	0.02
NA	-0.41	0.02
395376	0.41	0.02
420322	0.34	0.02
NA	0.35	0.02
768932	-0.39	0.02
422183	0.39	0.02
417842	0.53	0.02
NA	0.43	0.02
417303	-0.71	0.02
395678	0.35	0.02
415398	-0.33	0.02
417725	-0.62	0.02
396313	-0.36	0.02
421347	0.46	0.02
427975	0.36	0.02
374084	0.36	0.02
NA	-0.42	0.02
NA	-0.36	0.02
NA	-0.33	0.02
396501	0.3	0.02
426924	0.42	0.02
415534	-0.61	0.02
777069	0.32	0.02
417049	0.56	0.02
422058	-0.4	0.02
426609	0.4	0.02
415557	0.36	0.02
427286	0.74	0.02
771670	-0.59	0.02
417927	-0.3	0.03
417750	-0.35	0.03
429678	0.36	0.03
421271	-0.55	0.03
NA	0.37	0.03
NA	0.32	0.03
421351	0.46	0.03
NA	-0.62	0.03
769933	0.42	0.03
770321	0.32	0.03
NA	0.62	0.03
425989	0.3	0.03
NA	-0.55	0.03
768942	0.36	0.03
415893	-0.48	0.03
425291	-0.6	0.03
NA	-0.29	0.03
417539	-0.33	0.03
422172	0.36	0.03
NA	-0.36	0.03
NA	-0.52	0.03
423245	-0.57	0.03
415833	0.35	0.03
417709	0.31	0.03
425962	-0.43	0.03
NA	0.39	0.03
416369	0.34	0.03
769457	0.37	0.03
420715	0.55	0.03
378797	-0.36	0.03
414830	-0.44	0.03
414897	0.34	0.03
427845	-0.34	0.03
NA	-0.3	0.03
424471	-0.4	0.03
429097	-0.36	0.03
NA	1.04	0.03
420287	0.32	0.03
768866	0.5	0.03
770406	-0.49	0.03
422880	0.47	0.03
423324	0.47	0.03
417539	-0.31	0.03
396301	0.31	0.03
771419	0.29	0.03
424815	-0.38	0.03
415333	-0.56	0.03
419825	-0.48	0.03
418993	0.33	0.03
NA	-0.44	0.03
NA	-0.34	0.03
NA	-0.37	0.03
768854	0.41	0.03
424332	-0.56	0.03
769390	-0.3	0.03
396153	-0.63	0.03
769904	0.32	0.03
770954	-0.31	0.03
NA	0.3	0.03
NA	-0.33	0.03
NA	-0.34	0.03
426044	-0.35	0.03
395347	-0.38	0.03
424046	0.41	0.03
416295	-0.39	0.03
776050	-0.34	0.03
418891	-0.33	0.03
421859	0.47	0.03
421033	0.36	0.03
416038	0.37	0.03
421908	-0.64	0.03
420702	-0.36	0.03
416950	0.33	0.03
NA	-0.57	0.03
769393	-0.29	0.03
418365	0.53	0.03
NA	-0.59	0.03
417810	-0.37	0.03
423973	-0.33	0.03
770886	0.56	0.03
419166	0.37	0.03
427746	0.38	0.03
427672	0.3	0.03
417470	-0.36	0.03
768457	0.31	0.03
396433	0.32	0.03
374065	-0.34	0.03
395222	0.45	0.03
426039	-0.31	0.03
NA	0.39	0.03
419863	-0.56	0.03
416667	0.3	0.03
NA	-0.37	0.03
423854	-0.31	0.03
417997	0.54	0.03
417561	0.29	0.03
416122	0.35	0.03
416537	0.35	0.03
NA	0.51	0.03
NA	0.39	0.03
418064	0.36	0.03
425012	-0.4	0.03
425542	0.37	0.03
427391	-0.41	0.03
428545	-0.36	0.03
423167	-0.33	0.03
NA	-0.53	0.03
424820	-0.33	0.03
NA	0.33	0.03
NA	0.35	0.03
NA	0.46	0.03
416256	-0.84	0.03
415843	0.41	0.03
424328	-0.43	0.03
NA	-0.48	0.03
396389	0.37	0.03
NA	-0.38	0.03
415672	-0.55	0.03
378892	-0.37	0.03
NA	-0.32	0.03
418107	-0.54	0.03
NA	-0.33	0.03
378781	-0.34	0.03
415859	-0.33	0.03
427395	0.4	0.03
422345	0.41	0.03
424009	0.31	0.03
NA	-0.49	0.03
426804	-0.3	0.03
395887	0.33	0.03
NA	-0.34	0.03
424528	0.38	0.03
416940	-0.46	0.03
NA	-0.88	0.03
424617	-0.3	0.03
NA	0.31	0.03
421256	-0.33	0.03
424964	-0.32	0.03
420564	-1.04	0.03
420828	-0.38	0.03
422028	0.53	0.03
424897	0.42	0.03
426080	0.45	0.03
769352	-0.41	0.03
NA	-0.31	0.03
416798	-0.47	0.03
776959	0.35	0.03
420567	-0.36	0.03
427216	0.38	0.03
420398	-0.47	0.03
NA	-0.36	0.03
426164	-0.37	0.03
422342	-0.44	0.03
427981	-0.66	0.03
NA	-0.32	0.03
NA	-0.5	0.03
421169	0.57	0.03
416010	0.6	0.03
421647	-0.56	0.03
423795	0.35	0.03
396516	-0.4	0.03
417825	0.33	0.03
421715	-0.87	0.03
420034	0.43	0.03
424521	-0.49	0.03
NA	0.29	0.03
420105	-0.39	0.03
421696	-0.48	0.03
426550	0.37	0.03
418346	-0.34	0.03
420033	0.3	0.03
424065	-0.34	0.03
421467	-0.42	0.03
421161	0.35	0.03
415651	0.33	0.03
NA	-0.32	0.03
NA	-0.33	0.03
415805	-0.38	0.03
418174	0.42	0.03
NA	0.34	0.03
395980	-0.47	0.03
428434	-0.4	0.03
374025	0.52	0.03
418680	-0.34	0.03
NA	-0.4	0.03
NA	-0.28	0.03
418803	-0.36	0.03
419114	0.36	0.03
417538	-0.48	0.03
416560	0.29	0.03
424650	0.38	0.03
NA	0.29	0.03
NA	0.35	0.03
417469	0.41	0.03
373972	0.39	0.03
425827	0.58	0.03
396544	0.33	0.03
771913	0.29	0.03
395597	0.42	0.03
424040	0.3	0.03
415927	0.34	0.03
769283	-0.32	0.03
423481	0.29	0.03
422901	0.31	0.03
NA	0.43	0.03
422199	-0.46	0.03
422808	-0.43	0.03
NA	-0.29	0.03
420501	-0.31	0.03
771849	-0.31	0.03
417657	-0.31	0.03
425431	0.31	0.03
NA	-0.31	0.03
419315	-0.38	0.03
NA	-0.34	0.03
423799	0.54	0.03
NA	0.35	0.03
422518	0.3	0.03
423833	-0.31	0.03
431661	0.29	0.03
419799	0.32	0.03
NA	0.32	0.03
374087	-0.41	0.03
419824	0.38	0.03
426582	0.78	0.03
421775	-0.3	0.03
395360	-0.46	0.03
NA	0.3	0.03
NA	0.39	0.03
427168	0.66	0.03
421385	-0.49	0.03
422800	-0.35	0.03
422772	0.47	0.03
428248	-0.45	0.03
427551	-0.55	0.03
422364	-0.39	0.03
424688	0.3	0.03
NA	0.53	0.03
771674	-0.42	0.03
420555	0.3	0.03
768853	0.39	0.03
395905	-0.44	0.03
415499	-0.31	0.03
NA	0.29	0.03
424078	0.29	0.03
429983	0.34	0.03
NA	-0.37	0.03
395468	-0.42	0.03
NA	-0.31	0.03
429878	0.64	0.03
431330	0.32	0.03
NA	-0.29	0.03
422336	-0.32	0.03
428934	0.33	0.03
418752	0.37	0.03
416823	-0.28	0.03
427352	-0.32	0.03
428772	0.54	0.03
421445	0.29	0.03
NA	-0.35	0.03
NA	-0.37	0.03
419864	-0.5	0.03
415374	-0.39	0.03
396024	-0.47	0.03
415715	0.37	0.03
426857	-0.3	0.03
418670	-0.34	0.03
NA	0.29	0.03
NA	0.31	0.03
NA	0.41	0.03
396075	0.66	0.03
420511	0.41	0.03
418601	-0.37	0.03
NA	-0.47	0.03
425096	0.43	0.03
424103	0.59	0.03
427746	0.36	0.03
NA	-0.3	0.03
420491	0.44	0.03
420901	-0.32	0.03
423667	-0.41	0.03
395991	-0.57	0.03
422590	-0.35	0.03
422941	0.53	0.03
NA	-0.33	0.03
421755	0.38	0.03
771199	-0.3	0.03
418406	-0.37	0.03
415439	0.31	0.03
422377	0.29	0.03
NA	-0.48	0.03
776350	-0.37	0.03
422281	0.3	0.03
419209	-0.38	0.03
426612	-0.68	0.03
NA	-0.31	0.03
417837	0.43	0.03
419811	0.3	0.03
NA	-0.37	0.03
421255	0.28	0.03
395872	-0.4	0.03
428335	-0.32	0.03
416206	0.53	0.03
NA	-0.54	0.03
NA	-0.43	0.03
NA	0.28	0.03
NA	-0.28	0.03
396057	-0.33	0.03
415675	0.72	0.03
NA	0.44	0.03
423705	-0.35	0.03
373952	-0.4	0.03
NA	-0.36	0.03
415619	0.3	0.03
415498	0.34	0.03
426795	-0.47	0.03
431205	-0.54	0.03
416237	-0.39	0.04
NA	0.47	0.03
426771	0.33	0.03
NA	0.29	0.03
418856	0.48	0.03
424484	-0.41	0.04
426262	0.59	0.03
417860	0.32	0.03
421013	0.35	0.03
424934	-0.29	0.03
419752	0.39	0.03
430099	0.32	0.03
NA	-0.3	0.03
NA	0.36	0.03
NA	-0.29	0.03
419756	-0.46	0.03
415433	-0.4	0.03
426108	-0.37	0.03
417154	-0.33	0.03
NA	-0.33	0.03
NA	-0.34	0.03
415850	-0.52	0.03
420751	-0.42	0.03
426050	0.56	0.03
418322	0.3	0.03
776175	0.3	0.03
NA	-0.55	0.03
396220	0.57	0.03
395701	0.3	0.03
417165	-0.54	0.03
415791	-0.31	0.03
415479	-0.68	0.03
422236	-0.3	0.03
429069	-0.47	0.03
378916	-0.27	0.03
423742	-0.28	0.03
417477	0.45	0.03
415301	-0.61	0.03
NA	-0.41	0.03
NA	-0.34	0.03
770925	-0.39	0.03
418975	0.42	0.03
418952	-0.4	0.03
NA	-0.58	0.03
425132	-0.38	0.04
429485	-0.32	0.03
NA	-0.44	0.03
770428	0.3	0.03
421485	-0.3	0.03
416750	-0.46	0.03
415713	0.33	0.03
NA	-0.5	0.03
427440	-0.27	0.03
421897	-0.46	0.03
419849	0.28	0.03
421464	0.45	0.03
374115	-0.32	0.03
426932	0.72	0.04
424601	0.59	0.03
422779	0.33	0.03
422626	0.29	0.03
424423	0.28	0.03
NA	0.45	0.03
NA	-0.43	0.03
418784	0.3	0.03
420860	0.32	0.03
422690	0.46	0.03
416109	0.51	0.03
427713	0.57	0.03
420292	0.3	0.03
NA	-0.32	0.03
420932	-0.32	0.03
418132	-0.35	0.03
420491	0.31	0.03
421369	0.33	0.03
424753	-0.46	0.03
419342	-0.34	0.03
427507	0.32	0.03
NA	-0.34	0.03
374176	0.27	0.03
395883	0.27	0.03
425302	0.29	0.03
NA	-0.31	0.03
374162	-0.32	0.03
423277	-0.55	0.03
NA	0.32	0.03
395372	-0.31	0.03
NA	0.49	0.03
395269	-0.3	0.03
428767	0.6	0.03
423449	0.34	0.03
416030	0.29	0.03
426350	-0.33	0.03
416024	0.29	0.03
771738	0.53	0.03
418034	-0.31	0.03
422910	0.32	0.03
422266	0.48	0.03
431530	-0.34	0.03
420088	-0.35	0.03
426788	0.27	0.03
423443	0.32	0.03
423654	0.46	0.03
NA	-0.43	0.03
418251	-0.38	0.03
NA	-0.3	0.03
414837	-0.36	0.03
415794	-0.31	0.03
NA	-0.38	0.03
418449	0.28	0.03
417660	0.29	0.03
416785	-0.29	0.03
418489	-0.35	0.03
723780	0.37	0.03
426852	-0.29	0.03
424419	0.53	0.03
425109	0.44	0.03
NA	0.44	0.03
417170	-0.34	0.03
417501	-0.37	0.03
415908	0.4	0.03
418964	0.43	0.03
NA	-0.38	0.03
423274	-0.32	0.03
396458	-0.3	0.03
428256	0.6	0.03
NA	-0.31	0.03
421279	-0.4	0.03
NA	-0.35	0.03
NA	-0.61	0.03
NA	0.35	0.03
428238	0.31	0.03
374064	0.31	0.03
417248	0.46	0.03
NA	0.28	0.03
396542	-0.34	0.03
NA	-0.55	0.03
422259	0.3	0.03
415878	0.41	0.03
NA	-0.39	0.03
420876	0.32	0.03
427687	-0.29	0.03
427364	0.3	0.03
430477	0.43	0.03
NA	-0.37	0.03
415716	0.31	0.03
NA	0.28	0.03
424998	-0.3	0.03
427377	-0.49	0.04
429710	-0.6	0.03
414890	-0.28	0.03
NA	-0.45	0.03
423339	0.37	0.03
NA	-0.33	0.03
421318	0.34	0.03
419807	0.28	0.03
416155	-0.41	0.03
NA	0.39	0.03
771652	0.32	0.03
396359	-0.33	0.03
426862	-0.52	0.03
NA	0.34	0.03
419814	-0.33	0.03
428789	0.67	0.03
426329	0.46	0.03
427502	0.35	0.03
NA	-0.35	0.03
418383	-0.46	0.03
422968	0.42	0.03
421443	0.36	0.03
419916	0.31	0.03
425052	0.28	0.03
424208	0.48	0.03
NA	0.36	0.03
770823	0.32	0.03
374030	-0.4	0.03
421157	0.33	0.03
NA	0.44	0.03
429716	-0.38	0.03
769028	0.3	0.03
770733	-0.44	0.03
417707	0.42	0.03
416096	-0.41	0.03
NA	0.32	0.03
NA	0.26	0.03
770784	0.35	0.03
NA	-0.34	0.03
416346	0.28	0.03
415947	0.38	0.03
429823	0.26	0.03
415976	0.87	0.03
NA	-0.41	0.03
770386	-0.32	0.03
420444	-0.33	0.03
396094	-0.52	0.03
429060	-0.4	0.03
395512	0.41	0.03
420348	0.52	0.03
NA	0.28	0.03
NA	0.29	0.03
421031	0.34	0.03
427490	0.56	0.03
421361	0.57	0.03
419358	0.28	0.03
419695	0.43	0.03
NA	0.43	0.03
422911	0.31	0.03
417159	-0.39	0.03
427702	-0.28	0.03
NA	0.29	0.03
768962	-0.48	0.03
418479	-0.35	0.03
418684	-0.48	0.03
NA	0.63	0.03
NA	-0.38	0.03
NA	0.3	0.03
NA	-0.35	0.03
424276	0.5	0.03
772284	-0.27	0.03
418637	0.27	0.03
415743	-0.33	0.03
NA	0.31	0.03
395171	0.37	0.03
421062	0.27	0.03
423562	0.32	0.03
395734	-0.28	0.03
428020	-0.37	0.03
NA	0.29	0.03
419705	0.33	0.03
415720	-0.3	0.03
NA	-0.38	0.03
418545	0.27	0.03
426516	0.43	0.04
395483	-0.4	0.03
395214	-0.45	0.03
NA	-0.36	0.03
417540	0.33	0.03
427453	0.34	0.03
418692	0.29	0.03
429016	-0.29	0.03
422120	-0.4	0.03
424120	-0.4	0.03
417923	-0.53	0.03
418474	-0.29	0.03
417111	0.32	0.03
418996	0.37	0.03
415444	0.33	0.03
NA	-0.3	0.03
419642	-0.28	0.03
NA	-0.39	0.03
414798	0.33	0.03
NA	-0.28	0.03
420497	0.31	0.03
420286	-0.45	0.04
373949	-0.32	0.04
417275	0.54	0.04
428208	0.42	0.04
NA	0.3	0.04
420979	0.32	0.04
423860	-0.29	0.04
417775	0.34	0.04
395966	-0.33	0.04
423866	0.46	0.04
NA	0.29	0.04
417427	-0.38	0.04
420944	-0.48	0.04
NA	0.35	0.04
424212	0.39	0.04
423101	0.36	0.04
419028	-0.39	0.04
422517	0.28	0.04
395128	0.31	0.04
NA	0.29	0.04
417011	-0.27	0.04
426529	-0.39	0.04
417813	-0.49	0.04
415939	0.54	0.04
426429	0.48	0.04
NA	-0.32	0.04
770538	0.3	0.04
424803	0.34	0.04
374139	-0.33	0.04
418233	0.39	0.04
418106	-0.4	0.04
420263	0.38	0.04
419774	-0.46	0.04
NA	0.34	0.04
378916	0.31	0.04
427415	0.3	0.04
415593	-0.33	0.04
416623	-0.52	0.04
427308	0.76	0.04
416727	0.44	0.04
415838	-0.38	0.04
NA	-0.36	0.04
417047	0.33	0.04
NA	0.31	0.04
419732	0.29	0.04
NA	-0.44	0.04
NA	0.27	0.04
395305	0.27	0.04
421003	0.29	0.04
415671	-0.41	0.04
NA	0.43	0.04
418050	-0.31	0.04
423352	-0.3	0.04
NA	0.4	0.04
416640	0.4	0.04
NA	-0.34	0.04
NA	-0.57	0.04
426807	0.34	0.04
418499	-0.33	0.04
NA	-0.33	0.04
NA	0.28	0.04
418830	0.72	0.04
416717	-0.37	0.04
421243	0.34	0.04
426277	-0.5	0.04
423851	-0.36	0.04
NA	-0.39	0.04
422726	0.8	0.04
424815	0.3	0.04
421788	-0.42	0.04
374218	-0.41	0.04
419715	0.3	0.04
427356	-0.44	0.04
769013	-0.28	0.04
NA	0.39	0.04
NA	0.35	0.04
NA	0.27	0.04
374132	-0.56	0.04
374058	-0.52	0.04
396523	-0.61	0.04
770572	-0.34	0.04
NA	0.27	0.04
422305	-0.28	0.04
373916	0.27	0.04
424278	-0.36	0.04
426299	-0.39	0.04
421232	0.27	0.04
420963	0.35	0.04
374044	-0.35	0.04
NA	0.27	0.04
776459	0.34	0.04
NA	-0.33	0.04
NA	-0.47	0.04
NA	0.44	0.04
NA	0.34	0.04
418670	-0.26	0.04
NA	0.32	0.04
NA	0.3	0.04
416750	0.4	0.04
NA	0.28	0.04
424459	0.37	0.04
416491	-0.29	0.04
421259	0.36	0.04
421839	-0.5	0.04
NA	-0.28	0.04
421126	-0.47	0.04
771014	-0.58	0.04
395158	-0.36	0.04
416721	-0.35	0.04
NA	0.35	0.04
418616	-0.3	0.04
420351	-0.64	0.04
422529	-0.61	0.04
417801	-0.67	0.04
NA	-0.34	0.04
427941	0.29	0.04
NA	0.34	0.04
404779	-0.57	0.04
419318	0.36	0.04
769006	0.39	0.04
426948	-0.3	0.04
NA	0.27	0.04
NA	-0.34	0.04
426807	0.28	0.04
395451	0.43	0.04
423641	-0.51	0.04
423712	-0.29	0.04
417097	0.31	0.04
421271	-0.4	0.04
423568	-0.43	0.04
NA	-0.44	0.04
NA	0.44	0.04
427429	0.29	0.04
769019	-0.27	0.04
422792	0.54	0.04
417387	-0.4	0.04
NA	-0.34	0.04
427686	0.39	0.04
415315	-0.28	0.04
420759	0.3	0.04
420114	0.31	0.04
NA	0.29	0.04
386575	0.51	0.04
NA	-0.38	0.04
420753	-0.43	0.04
424585	-0.34	0.04
419956	-0.7	0.04
770841	0.26	0.04
416324	-0.29	0.04
416693	-0.36	0.04
421688	-0.46	0.04
420540	-0.28	0.04
422830	0.53	0.04
418868	0.29	0.04
NA	0.43	0.04
NA	0.33	0.04
424668	0.28	0.04
423982	-0.38	0.04
404303	0.66	0.04
395581	0.33	0.04
NA	0.32	0.04
424764	-0.28	0.04
428719	0.68	0.04
374266	0.29	0.04
422064	-0.4	0.04
421067	0.34	0.04
427006	-0.3	0.04
417862	0.39	0.04
768759	-0.26	0.04
417095	0.33	0.04
NA	0.32	0.04
422694	0.49	0.04
768542	-0.51	0.04
NA	-0.33	0.04
NA	0.32	0.04
NA	0.34	0.04
427330	-0.33	0.04
422224	0.28	0.04
NA	-0.44	0.04
NA	-0.42	0.04
426548	-0.43	0.04
378898	0.34	0.04
427328	0.34	0.04
426623	0.27	0.04
NA	0.26	0.04
419687	0.27	0.04
NA	-0.64	0.04
422456	0.29	0.04
416182	0.47	0.04
422291	0.37	0.04
414895	-1.12	0.04
420162	-0.5	0.04
418304	-0.28	0.04
NA	0.26	0.04
427204	-0.36	0.04
430495	-0.39	0.04
421870	-0.29	0.04
769944	-0.33	0.04
415900	-0.33	0.04
395189	-0.44	0.04
419138	0.26	0.04
424026	-0.35	0.04
395417	0.3	0.04
423761	0.53	0.04
418955	-0.34	0.04
424010	-0.43	0.04
NA	0.38	0.04
424427	-0.28	0.04
422022	-0.3	0.04
NA	-0.28	0.04
419341	0.33	0.04
416684	0.29	0.04
NA	-0.26	0.04
374194	-0.29	0.04
NA	-0.53	0.04
417334	-0.44	0.04
769771	0.31	0.04
422514	-0.27	0.04
419678	-0.33	0.04
424707	-0.31	0.04
NA	-0.3	0.04
417764	0.27	0.04
424330	0.32	0.04
NA	0.27	0.04
427484	-0.37	0.04
770249	-0.46	0.04
431261	0.28	0.04
424750	0.44	0.04
415732	0.29	0.04
429148	-0.34	0.04
430670	-0.26	0.04
770125	0.71	0.04
423690	0.36	0.04
418079	0.39	0.04
425523	-0.41	0.04
423104	0.31	0.04
769473	0.27	0.04
418659	0.39	0.04
424209	-0.39	0.04
769722	0.33	0.04
422244	0.32	0.04
NA	0.4	0.04
NA	-0.27	0.04
418459	0.39	0.04
423609	-0.35	0.04
772356	-0.28	0.04
430350	0.34	0.04
NA	0.41	0.04
NA	-0.26	0.04
NA	-0.3	0.04
NA	-0.35	0.04
NA	0.37	0.04
771662	0.31	0.04
418079	0.36	0.04
423003	-0.28	0.04
423585	0.3	0.04
424812	0.31	0.04
417135	-0.33	0.04
NA	0.28	0.04
776045	0.44	0.04
NA	-0.31	0.04
427376	0.3	0.04
771106	-0.46	0.04
421309	0.35	0.05
NA	0.34	0.04
419980	0.52	0.04
423026	-0.32	0.04
422666	0.3	0.04
417427	-0.38	0.04
420654	0.49	0.04
NA	-0.37	0.04
423046	0.43	0.04
417128	-0.31	0.04
NA	-0.6	0.04
NA	-0.31	0.04
426891	0.38	0.04
428260	-0.45	0.04
425033	0.29	0.04
417596	-0.61	0.04
420538	0.57	0.04
427655	0.28	0.04
NA	0.3	0.04
NA	0.27	0.04
423021	-0.25	0.04
NA	0.33	0.04
418971	-0.39	0.04
417130	0.27	0.04
426772	-0.43	0.04
426626	0.32	0.04
422838	-0.32	0.04
427296	0.4	0.04
428216	-0.51	0.04
427902	-0.36	0.04
418407	-0.32	0.04
427176	0.3	0.04
423408	-0.33	0.04
419259	0.4	0.04
548628	0.3	0.04
NA	0.4	0.04
NA	-0.35	0.04
NA	0.33	0.04
416172	0.37	0.04
NA	-0.58	0.04
419226	0.35	0.04
416090	-0.34	0.04
415541	0.26	0.04
419406	-0.45	0.04
417324	-0.53	0.04
NA	-0.33	0.04
NA	0.27	0.04
417566	-0.31	0.04
NA	0.37	0.04
NA	0.25	0.04
395593	-0.26	0.04
420280	-0.27	0.04
770103	-0.26	0.04
425350	0.34	0.04
404773	-0.38	0.05
NA	-0.31	0.04
NA	-0.3	0.04
NA	0.27	0.04
NA	-0.29	0.04
420046	0.35	0.04
423844	0.28	0.04
419402	0.3	0.04
NA	0.28	0.04
NA	-0.27	0.04
768589	-0.38	0.04
421199	-0.35	0.04
NA	-0.31	0.04
416268	0.34	0.04
396122	-0.44	0.04
428926	0.38	0.04
416337	-0.3	0.04
416775	0.59	0.04
NA	0.3	0.04
418035	0.34	0.04
NA	0.51	0.04
416986	-0.28	0.04
421445	0.77	0.05
422127	0.26	0.04
769533	-0.29	0.04
386581	0.32	0.04
395228	0.35	0.04
771481	0.32	0.04
424355	0.28	0.04
418104	0.32	0.04
NA	0.39	0.04
427823	-0.36	0.04
419049	-0.54	0.04
378902	0.33	0.04
424000	-0.29	0.04
420382	0.34	0.04
426170	0.3	0.04
430103	0.44	0.04
769918	0.36	0.04
427412	-0.38	0.04
418038	0.4	0.04
769338	-0.47	0.04
423807	0.36	0.04
415823	0.34	0.04
424057	0.25	0.04
420606	-0.37	0.04
395489	-0.4	0.04
420509	0.25	0.04
396459	-0.43	0.04
418619	-0.28	0.04
NA	-0.28	0.04
NA	0.41	0.04
NA	-0.47	0.04
421530	-0.43	0.04
417456	0.28	0.04
418755	0.4	0.04
395317	-0.35	0.04
419949	-0.34	0.04
NA	0.38	0.04
417006	-0.32	0.04
NA	0.27	0.04
NA	-0.27	0.04
427410	0.46	0.04
420838	0.46	0.04
420658	0.35	0.04
NA	-0.37	0.04
417931	-0.29	0.04
395682	-0.38	0.04
417220	-0.32	0.04
423211	0.41	0.04
428349	-0.33	0.04
NA	0.26	0.04
415332	0.28	0.04
NA	0.29	0.04
416855	-0.27	0.04
415435	0.28	0.04
NA	0.33	0.04
427529	-0.3	0.04
416839	0.27	0.04
417387	-0.31	0.04
421498	0.4	0.04
415322	-0.27	0.04
426897	0.42	0.04
NA	0.29	0.04
416800	-0.25	0.04
NA	0.27	0.04
417065	0.33	0.04
NA	0.36	0.04
769802	-0.43	0.04
NA	0.25	0.04
373898	0.3	0.04
422388	-0.27	0.04
417402	-0.37	0.04
NA	-0.29	0.04
421172	0.38	0.04
426248	0.48	0.04
420426	-0.67	0.04
422689	0.27	0.04
416275	0.61	0.04
429470	0.42	0.04
419608	0.51	0.04
NA	0.25	0.04
NA	0.26	0.04
417136	-0.3	0.04
NA	0.31	0.04
NA	0.38	0.04
NA	0.27	0.04
NA	0.25	0.04
NA	-0.39	0.04
421659	-0.35	0.04
NA	-0.34	0.04
418922	0.26	0.04
NA	-0.3	0.04
420931	0.37	0.04
NA	-0.54	0.04
416612	0.29	0.04
419220	-0.28	0.04
417218	0.57	0.04
395359	0.35	0.04
415523	-0.3	0.04
NA	0.27	0.04
NA	-0.7	0.04
421477	0.34	0.04
425121	-0.38	0.04
395302	-0.27	0.04
769757	0.29	0.04
769912	0.29	0.04
416977	0.29	0.04
771410	0.41	0.04
NA	0.27	0.04
416460	0.27	0.04
418531	-0.34	0.04
419929	-0.28	0.04
NA	0.26	0.04
421363	-0.38	0.04
420350	-0.36	0.04
NA	-0.35	0.04
419020	-0.43	0.04
427046	0.46	0.04
NA	0.25	0.04
420116	0.38	0.04
NA	-0.35	0.04
771278	-0.35	0.04
395772	0.69	0.04
420985	-0.6	0.04
416490	0.46	0.04
NA	0.37	0.04
424320	-0.27	0.04
418995	-0.41	0.04
417016	0.27	0.04
415531	0.31	0.04
415568	-0.3	0.04
416809	-0.67	0.04
415691	-0.27	0.04
396015	0.38	0.04
424281	0.27	0.04
NA	-0.37	0.04
NA	-0.49	0.04
424992	-0.31	0.04
395122	0.44	0.04
417225	-0.37	0.04
416335	-0.26	0.04
426969	-0.31	0.04
396246	0.53	0.04
771771	0.25	0.04
415588	-0.25	0.04
422067	0.32	0.04
422321	0.5	0.04
415654	-0.41	0.04
427347	0.35	0.04
425530	-0.33	0.04
416728	0.32	0.04
NA	-0.28	0.04
418161	0.28	0.04
416851	-0.26	0.04
420239	0.42	0.04
426673	0.3	0.04
395745	-0.35	0.04
419936	0.26	0.04
416963	-0.41	0.04
417407	-0.29	0.04
772206	0.72	0.04
418969	-0.36	0.04
NA	-0.37	0.04
422481	-0.44	0.04
396204	-0.54	0.04
NA	-0.24	0.04
417140	0.3	0.04
416410	0.27	0.04
419027	0.25	0.04
416339	-0.28	0.04
421859	0.41	0.04
NA	0.31	0.04
NA	-0.3	0.04
419464	0.28	0.04
NA	0.29	0.04
420200	-0.34	0.04
417343	-0.31	0.04
426072	0.34	0.05
418706	-0.41	0.05
395717	-0.3	0.05
427110	-0.51	0.05
NA	0.32	0.05
427449	0.49	0.05
NA	-0.36	0.05
768756	-0.32	0.05
425020	0.29	0.05
NA	-0.34	0.05
416021	0.28	0.05
NA	-0.3	0.05
NA	0.44	0.05
428955	-0.38	0.05
417179	0.36	0.05
415704	-0.28	0.05
NA	-0.41	0.05
NA	0.28	0.05
428348	-0.36	0.05
425989	0.44	0.05
374260	-0.43	0.05
428453	-0.5	0.05
425209	0.41	0.05
415621	-0.36	0.05
426843	-0.31	0.05
422743	0.32	0.05
426820	-0.51	0.05
771165	0.27	0.05
396385	0.27	0.05
431205	-0.25	0.05
418942	-0.48	0.05
422747	0.35	0.05
776071	0.3	0.05
422248	0.37	0.05
428435	-0.41	0.05
NA	0.32	0.05
427373	0.37	0.05
424280	0.29	0.05
421257	0.26	0.05
426535	0.36	0.05
418436	0.57	0.05
395257	0.3	0.05
421791	-0.33	0.05
419236	-0.51	0.05
424797	0.24	0.05
417413	0.34	0.05
422079	0.34	0.05
NA	0.26	0.05
426222	-0.5	0.05
NA	-0.38	0.05
423748	-0.38	0.05
421080	-0.33	0.05
417804	-0.32	0.05
426773	0.34	0.05
422748	0.25	0.05
NA	0.33	0.05
422261	-0.29	0.05
418183	-0.35	0.05
425258	0.4	0.05
424306	0.61	0.05
NA	0.33	0.05
418243	0.53	0.05
768783	-0.43	0.05
429219	0.27	0.05
426090	0.26	0.05
NA	-0.28	0.05
396384	0.24	0.05
420223	0.29	0.05
416367	-0.34	0.05
418450	-0.27	0.05
769021	0.35	0.05
419982	0.31	0.05
419597	-0.35	0.05
NA	0.37	0.05
424301	-0.3	0.05
419373	-0.26	0.05
NA	0.49	0.05
416918	0.33	0.05
769902	0.39	0.05
420649	-0.47	0.05
419882	0.28	0.05
NA	0.38	0.05
419194	0.3	0.05
373905	-0.37	0.05
NA	-0.35	0.05
422395	-0.39	0.05
NA	-0.32	0.05
417336	0.26	0.05
396151	0.25	0.05
425644	0.71	0.05
417363	0.35	0.05
374136	0.29	0.05
NA	-0.35	0.05
421304	0.24	0.05
427084	-0.28	0.05
NA	-0.35	0.05
423103	0.25	0.05
NA	0.27	0.05
427237	0.45	0.05
724083	0.59	0.05
395353	0.39	0.05
421420	0.34	0.05
419170	0.32	0.05
420504	0.42	0.05
426340	0.39	0.05
NA	0.26	0.05
415906	-0.34	0.05
396439	-0.58	0.05
NA	0.4	0.05
419558	0.27	0.05
427658	0.36	0.05
418564	-0.27	0.05
416391	0.3	0.05
395487	0.31	0.05
423480	-0.37	0.05
417723	0.46	0.05
NA	0.33	0.05
415665	0.25	0.05
420965	0.25	0.05
423237	-0.41	0.05
416503	0.28	0.05
415656	0.4	0.05
374042	0.36	0.05
426428	-0.28	0.05
418958	0.26	0.05
415460	0.28	0.05
418047	-0.31	0.05
415835	0.42	0.05
416303	0.34	0.05
772091	-0.31	0.05
423440	-0.32	0.05
NA	0.4	0.05
NA	0.29	0.05
426151	-0.62	0.05
NA	-0.46	0.05
NA	-0.35	0.05
395459	-0.3	0.05
772279	0.31	0.05
416970	-0.38	0.05
395277	-0.39	0.05
421925	-0.44	0.05
NA	0.28	0.05
420589	0.44	0.05
424169	-0.31	0.05
428568	-0.25	0.05
418302	0.35	0.05
NA	-0.32	0.05
NA	0.26	0.05
429271	0.24	0.05
421918	-0.49	0.05
416945	0.3	0.05
417249	0.4	0.05
NA	0.34	0.05
NA	-0.46	0.05
421237	-0.26	0.05
NA	-0.34	0.05
424016	0.24	0.05
395551	0.24	0.05
396226	-0.35	0.05
419092	0.29	0.05
417211	-0.29	0.05
NA	-0.34	0.05
NA	0.49	0.05
NA	-0.29	0.05
NA	-0.35	0.05
418138	-0.29	0.05
NA	0.29	0.05
421105	0.25	0.05
NA	-0.3	0.05
NA	0.4	0.05
NA	-0.24	0.05
420614	-0.4	0.05
NA	-0.34	0.05
427218	0.3	0.05
NA	-0.31	0.05
417391	0.27	0.05
NA	0.26	0.05
428320	-0.29	0.05
NA	0.34	0.05
NA	0.29	0.05
423272	0.54	0.05
416791	0.28	0.05
424481	0.29	0.05
NA	-0.26	0.05
NA	0.26	0.05
425416	-0.32	0.05
NA	0.34	0.05
NA	0.38	0.05
395553	-0.28	0.05
395875	-0.48	0.05
424025	0.29	0.05
420346	-0.31	0.05
424177	-0.27	0.05
396272	-0.29	0.05
428427	0.35	0.05
426584	0.26	0.05
423333	0.25	0.05
424802	0.26	0.05
419441	-0.26	0.05
416584	0.36	0.05
NA	0.24	0.05
419803	0.32	0.05
417787	0.3	0.05
417513	-0.29	0.05
NA	-0.28	0.05
421458	0.26	0.05
429038	-0.52	0.05
418705	-0.34	0.05
768554	0.36	0.05
395964	-0.5	0.05
NA	-0.38	0.05
NA	-0.26	0.05
424493	-0.27	0.05
426384	0.25	0.05
NA	-0.42	0.05
NA	0.28	0.05
NA	0.26	0.05
423452	-0.28	0.05
NA	-0.31	0.05
769908	-0.24	0.05
770916	0.31	0.05
420266	-0.37	0.05
417998	-0.41	0.05
431615	0.24	0.05
421563	0.31	0.05
770205	-0.3	0.05
425025	0.34	0.05
NA	0.36	0.05
NA	0.33	0.05
423755	0.38	0.05
418623	0.3	0.05
NA	-0.28	0.05
404536	0.45	0.05
395947	0.24	0.05
425058	0.24	0.05
NA	0.24	0.05
NA	0.3	0.05
423724	0.32	0.05
415765	-0.42	0.05
418237	0.34	0.05
NA	-0.42	0.05
NA	-0.44	0.05
396235	0.4	0.05
417360	0.25	0.05
396181	0.32	0.05
NA	-0.52	0.05
428953	-0.43	0.05
776411	0.42	0.05
NA	-0.27	0.05
418320	-0.4	0.05
430767	0.27	0.05
415895	-0.45	0.05
395885	-0.38	0.05
NA	0.27	0.05
415854	-0.26	0.05
426765	-0.32	0.05
424855	-0.28	0.05
423739	0.47	0.05
NA	-0.32	0.05
415565	0.25	0.05
NA	0.26	0.05
420015	-0.38	0.05
NA	-0.36	0.05
395322	0.26	0.05
425540	0.55	0.05
424162	0.38	0.05
421087	-0.36	0.05
423946	-0.36	0.05
NA	-0.24	0.05
422699	-0.36	0.05
424745	-0.37	0.05
428145	-0.45	0.05
NA	-0.31	0.05
395392	0.26	0.05
420430	0.32	0.05
430336	-0.25	0.05
NA	0.4	0.05
NA	-0.35	0.05
418935	-0.25	0.05
NA	0.34	0.05
420137	0.51	0.05
428716	0.26	0.05
416515	-0.25	0.05
NA	0.26	0.05
424109	0.35	0.05
414838	-0.44	0.05
421102	-0.46	0.05
NA	-0.36	0.05
NA	-0.31	0.05
417313	0.36	0.05
425735	0.3	0.05
408049	-0.46	0.05
416590	0.36	0.05
NA	-0.3	0.05
NA	-0.36	0.05
396472	0.33	0.05
422672	-0.63	0.05
417106	-0.34	0.05
395712	-0.25	0.05
395931	-0.29	0.06
424203	-0.38	0.05
693254	0.27	0.05
NA	-0.3	0.05
419563	0.27	0.05
NA	-0.26	0.05
776054	0.54	0.05
NA	0.25	0.05
423899	0.26	0.05
418923	0.31	0.05
416723	-0.27	0.05
396434	0.45	0.05
395686	0.29	0.05
420159	-0.34	0.05
427717	-0.33	0.05
416591	0.32	0.05
427673	-0.41	0.05
NA	0.31	0.05
418979	-0.31	0.05
419442	0.25	0.05
414142	-0.38	0.05
419145	-0.47	0.05
772101	0.27	0.05
NA	-0.5	0.05
430522	-0.25	0.05
415785	-0.25	0.05
373988	0.26	0.05
NA	0.53	0.05
NA	-0.31	0.05
396469	0.32	0.05
428806	0.32	0.05
NA	-0.3	0.05
396023	-0.29	0.05
NA	-0.27	0.05
770222	-0.4	0.05
NA	-0.28	0.05
NA	-0.48	0.05
423008	0.23	0.05
422421	0.34	0.05
422424	-0.72	0.05
421772	0.55	0.05
395675	-0.31	0.05
416696	0.26	0.05
417359	-0.38	0.05
417161	-0.29	0.05
423666	0.37	0.05
423640	-0.33	0.05
418293	-0.34	0.05
395093	0.34	0.05
423427	-0.33	0.05
422201	-0.24	0.05
419969	0.29	0.05
423905	-0.63	0.05
395854	-0.31	0.05
NA	-0.46	0.05
769451	-0.3	0.05
396314	0.27	0.05
424258	-0.43	0.05
423901	-0.69	0.05
396295	0.52	0.05
378926	-0.34	0.05
396199	0.26	0.05
427124	0.3	0.05
NA	-0.42	0.05
418752	-0.34	0.05
NA	-0.27	0.05
771173	-0.49	0.05
NA	-0.3	0.05
395847	0.27	0.05
NA	-0.29	0.05
420667	-0.49	0.05
NA	0.28	0.05
NA	0.25	0.05
769717	-0.34	0.05
423253	-0.39	0.05
422636	0.36	0.05
770445	-0.64	0.05
424415	-0.37	0.05
415643	0.38	0.05
420509	-0.3	0.05
395749	-0.34	0.05
NA	-0.36	0.05
NA	0.26	0.05
423378	0.34	0.05
770718	0.5	0.05
NA	0.38	0.05
428971	0.49	0.05
428817	-0.26	0.05
415931	0.24	0.05
415620	-0.56	0.05
421261	-0.28	0.05
NA	0.26	0.05
NA	-0.46	0.05
NA	0.26	0.05
416908	0.26	0.05
417758	0.59	0.05
770637	-0.26	0.05
NA	0.27	0.05
NA	0.3	0.05
769274	-0.44	0.05
424929	0.29	0.05
424165	-0.25	0.05
NA	0.32	0.05
NA	-0.43	0.05
NA	0.47	0.05
417065	0.23	0.05
415815	0.25	0.05
421110	-0.28	0.05
423540	-0.27	0.05
769166	0.28	0.05
422635	0.7	0.05
416421	-0.35	0.05
NA	0.46	0.05
428608	0.35	0.05
395149	-0.27	0.05
423841	0.53	0.05
769812	-0.34	0.05
776107	0.47	0.05
418392	-0.28	0.05
NA	0.3	0.05
NA	-0.45	0.05
NA	0.25	0.05
421562	0.4	0.05
427801	0.25	0.05
427760	0.27	0.05
424135	-0.27	0.05
421352	0.34	0.05
421937	-0.32	0.05
419384	-0.38	0.05
NA	0.31	0.05
374016	-0.26	0.05
NA	0.24	0.05
NA	-0.25	0.05
NA	-0.48	0.05
NA	0.31	0.05
425610	-0.34	0.05
426117	-0.37	0.05
NA	0.38	0.05
429489	0.24	0.05
417400	0.29	0.05
771557	0.36	0.05
373940	0.45	0.05
419554	-0.4	0.05
NA	-0.38	0.05
NA	-0.36	0.05
395816	0.31	0.05
NA	0.34	0.05
427006	-0.31	0.05
NA	0.26	0.05
429451	0.26	0.05
424984	-0.38	0.05
NA	0.24	0.05
NA	-0.25	0.05
421008	0.32	0.05
415586	0.44	0.06
421922	0.34	0.06
418324	-0.3	0.06
424144	0.33	0.06
NA	0.69	0.06
417234	-0.4	0.06
396550	0.38	0.06
420276	0.38	0.06
422966	-0.34	0.06
418487	0.37	0.06
418387	-0.28	0.06
418458	-0.44	0.06
396307	-0.45	0.06
NA	0.43	0.06
NA	0.35	0.06
769337	-0.43	0.06
NA	-0.24	0.06
415589	-0.4	0.06
428377	0.41	0.06
NA	0.24	0.06
423768	0.31	0.06
416595	-0.3	0.06
415320	0.27	0.06
NA	-0.25	0.06
416864	-0.34	0.06
NA	-0.28	0.06
420487	0.41	0.06
NA	-0.36	0.06
418220	-0.29	0.06
419767	-0.34	0.06
NA	0.39	0.06
418004	-0.33	0.06
421486	0.33	0.06
770054	-0.49	0.06
428551	0.35	0.06
418660	0.33	0.06
770370	-0.27	0.06
422213	0.39	0.06
395551	0.4	0.06
420976	0.39	0.06
395306	-0.27	0.06
NA	0.29	0.06
396469	0.39	0.06
NA	0.32	0.06
427903	0.27	0.06
422214	0.37	0.06
NA	0.33	0.06
425146	-0.28	0.06
374080	-0.3	0.06
NA	0.23	0.06
770172	-0.26	0.06
420576	0.33	0.06
NA	-0.31	0.06
418153	0.25	0.06
NA	-0.24	0.06
NA	0.23	0.06
423850	0.4	0.06
416696	-0.28	0.06
420079	0.38	0.06
NA	-0.34	0.06
417459	-0.34	0.06
NA	0.48	0.06
NA	-0.32	0.06
422048	-0.41	0.06
395670	-0.34	0.06
415327	0.41	0.06
421762	-0.24	0.06
423056	-0.42	0.06
431305	0.52	0.06
423890	-0.67	0.06
428403	-0.33	0.06
NA	-0.39	0.06
NA	0.35	0.06
430829	0.24	0.06
771678	0.24	0.06
424073	0.63	0.06
NA	0.3	0.06
NA	-0.33	0.06
425619	0.48	0.06
NA	0.3	0.06
424189	-0.46	0.06
NA	0.35	0.06
395764	-0.5	0.06
NA	-0.36	0.06
421325	-0.36	0.06
415512	0.33	0.06
NA	0.39	0.06
419200	-0.23	0.06
426680	-0.66	0.06
NA	0.24	0.06
416988	0.58	0.06
416052	-0.69	0.06
420508	0.38	0.06
NA	0.24	0.06
418030	0.24	0.06
374179	-0.26	0.06
416117	0.24	0.06
416524	0.35	0.06
419606	0.28	0.06
424298	-0.38	0.06
419205	-0.34	0.06
422740	0.29	0.06
NA	-0.29	0.06
NA	0.45	0.06
422396	-0.32	0.06
770002	-0.34	0.06
418181	0.32	0.06
416151	0.27	0.06
NA	0.24	0.06
421589	-0.38	0.06
771797	-0.34	0.06
NA	-0.32	0.06
421130	0.29	0.06
427798	0.25	0.06
420957	-0.37	0.06
422764	0.3	0.06
771675	0.33	0.06
422083	0.28	0.06
420432	0.36	0.06
403120	0.62	0.06
414847	-0.29	0.06
419762	0.51	0.06
419009	0.44	0.06
419738	-0.37	0.06
424790	0.25	0.06
NA	0.33	0.06
422622	0.31	0.06
416274	-0.27	0.06
421811	0.63	0.06
423017	-0.31	0.06
395906	0.57	0.06
395537	-0.29	0.06
423505	0.34	0.06
416502	-0.28	0.06
417329	-0.3	0.06
NA	0.4	0.06
NA	-0.43	0.06
422578	-0.27	0.06
395530	0.27	0.06
396083	-0.28	0.06
424375	-0.34	0.06
395374	0.3	0.06
421995	-0.35	0.07
423271	0.27	0.06
418337	-0.35	0.06
424316	-0.26	0.06
NA	-0.25	0.06
NA	0.29	0.06
424047	-0.23	0.06
416232	0.34	0.06
NA	0.27	0.06
421944	-0.35	0.06
395995	0.3	0.06
NA	0.25	0.06
424354	0.28	0.06
423777	0.23	0.06
426780	-0.27	0.06
418049	0.34	0.06
770203	-0.28	0.06
769454	0.34	0.06
416257	0.3	0.06
419370	0.32	0.06
NA	-0.34	0.06
NA	-0.31	0.06
425121	0.42	0.06
NA	-0.25	0.06
423300	0.25	0.06
416313	-0.25	0.06
428174	-0.27	0.06
420617	0.25	0.06
NA	0.68	0.06
422859	-0.54	0.06
NA	0.27	0.06
NA	0.49	0.06
428552	0.3	0.06
NA	-0.3	0.06
770937	0.3	0.06
421648	0.28	0.06
425878	0.41	0.06
416817	-0.26	0.06
776060	-0.28	0.06
423815	0.33	0.06
395168	-0.25	0.06
424078	0.27	0.06
419582	0.3	0.06
770964	-0.3	0.06
424141	0.23	0.06
423899	0.34	0.06
417494	-0.22	0.06
419936	-0.31	0.06
NA	-0.24	0.06
426940	0.27	0.06
NA	0.29	0.06
428911	-0.48	0.06
NA	-0.32	0.06
396125	-0.35	0.06
NA	-0.37	0.06
415295	-0.24	0.06
428646	0.57	0.06
422912	0.33	0.06
422050	0.31	0.06
768522	0.3	0.06
396076	0.28	0.06
427100	-0.3	0.06
429030	0.36	0.06
419530	0.25	0.06
427387	-0.26	0.06
423411	-0.22	0.06
NA	0.28	0.06
426846	-0.31	0.06
420004	0.47	0.06
374274	-0.36	0.06
396002	-0.27	0.06
NA	-0.39	0.06
395776	0.44	0.06
NA	-0.31	0.06
419092	-0.29	0.06
419467	0.37	0.06
424061	-0.26	0.06
416181	-0.31	0.06
416621	-0.38	0.06
771699	0.25	0.06
NA	-0.31	0.06
426817	0.31	0.06
422478	-0.47	0.06
419414	-0.32	0.06
421752	0.24	0.06
417636	0.25	0.06
771365	0.31	0.06
426820	0.25	0.06
424210	-0.27	0.06
NA	-0.24	0.06
771559	-0.37	0.06
424326	-0.43	0.06
374040	-0.36	0.06
419424	0.4	0.06
418838	0.51	0.06
772316	0.23	0.06
NA	0.23	0.06
420278	0.38	0.06
418866	0.25	0.06
416320	0.35	0.06
422704	0.51	0.06
396194	0.37	0.06
420847	0.32	0.06
NA	-0.54	0.06
NA	-0.36	0.06
421826	0.33	0.06
416814	0.22	0.06
770722	0.3	0.06
424626	-0.34	0.06
420526	-0.28	0.06
416889	-0.28	0.06
424239	-0.32	0.06
NA	0.25	0.06
NA	0.23	0.06
427964	0.4	0.06
418885	-0.36	0.06
426781	0.3	0.06
428186	0.3	0.06
424438	0.41	0.06
424045	0.23	0.06
395522	-0.59	0.06
424896	-0.24	0.06
396022	0.31	0.06
424973	-0.32	0.06
418550	0.45	0.06
NA	0.27	0.06
NA	0.28	0.06
NA	0.23	0.06
423098	-0.28	0.06
420505	-0.22	0.06
NA	-0.26	0.06
423865	-0.27	0.06
420947	-0.36	0.06
427148	0.37	0.06
422141	0.23	0.06
NA	-0.26	0.06
NA	0.25	0.06
NA	-0.43	0.06
415378	-0.28	0.06
419948	-0.24	0.06
423679	0.29	0.06
396309	-0.23	0.06
769140	-0.31	0.06
NA	-0.37	0.06
420153	-0.25	0.06
424835	-0.29	0.06
416897	0.3	0.06
417851	-0.29	0.06
NA	0.42	0.06
NA	-0.37	0.06
415758	0.34	0.06
NA	-0.3	0.06
417193	-0.37	0.06
NA	-0.36	0.06
425297	-0.25	0.06
427766	0.24	0.06
421385	-0.47	0.06
NA	-0.33	0.06
430409	0.31	0.06
769001	0.37	0.06
NA	-0.26	0.06
NA	-0.27	0.06
417184	-0.41	0.06
NA	0.41	0.06
NA	-0.41	0.06
396535	0.44	0.06
424126	-0.33	0.06
395800	-0.28	0.07
428569	-0.28	0.06
NA	-0.24	0.06
396275	0.23	0.06
396049	-0.32	0.06
NA	0.3	0.06
NA	-0.27	0.06
421147	0.25	0.06
425026	0.34	0.06
772331	0.6	0.06
418841	0.35	0.06
418418	0.34	0.06
420221	-0.43	0.06
423070	-0.35	0.06
NA	-0.37	0.06
NA	-0.41	0.06
421741	0.61	0.06
777194	0.34	0.06
424230	0.28	0.06
NA	-0.22	0.06
424919	-0.26	0.06
419960	0.29	0.06
415294	-0.36	0.06
395655	0.26	0.06
427660	0.24	0.06
423747	-0.26	0.06
426304	-0.26	0.06
769850	0.28	0.06
422192	0.24	0.06
424004	-0.25	0.06
770011	-0.27	0.06
NA	0.22	0.06
416549	0.26	0.06
422656	-0.26	0.06
423581	0.3	0.06
427156	-0.38	0.06
NA	0.23	0.06
418406	0.23	0.06
NA	-0.23	0.06
NA	0.26	0.06
378906	0.22	0.06
417065	0.34	0.06
415459	0.22	0.06
417403	-0.39	0.06
770459	-0.25	0.06
417267	0.34	0.06
396402	0.23	0.06
395651	0.22	0.06
NA	-0.33	0.06
415838	-0.27	0.06
428986	0.39	0.06
427322	0.23	0.06
396085	0.69	0.06
NA	-0.75	0.06
NA	-0.26	0.06
NA	0.34	0.06
NA	-0.3	0.06
425909	0.25	0.06
422339	-0.35	0.06
421168	0.49	0.06
425345	-0.25	0.06
NA	-0.32	0.06
418016	-0.54	0.06
423545	-0.25	0.06
420546	-0.28	0.06
428863	-0.44	0.06
769755	-0.24	0.06
395190	0.43	0.06
423965	0.34	0.06
426437	0.32	0.06
423853	-0.25	0.06
417743	-0.27	0.06
419770	-0.37	0.06
415349	0.26	0.06
396165	-0.31	0.06
NA	0.32	0.06
424491	0.29	0.06
NA	0.22	0.06
417168	-0.29	0.06
NA	-0.31	0.06
423009	0.22	0.06
420702	0.23	0.06
374133	0.25	0.06
424591	-0.31	0.06
771229	0.24	0.06
419457	0.42	0.06
429072	-0.23	0.06
NA	0.34	0.06
395786	0.28	0.06
416142	-0.28	0.06
415354	-0.35	0.06
415935	0.24	0.06
NA	0.29	0.06
426275	0.32	0.06
395797	-0.31	0.06
430882	0.28	0.06
428261	0.23	0.06
416653	-0.32	0.06
396330	0.54	0.06
NA	0.44	0.06
NA	-0.22	0.06
NA	0.23	0.06
422319	0.26	0.06
NA	-0.27	0.07
NA	-0.26	0.07
NA	0.43	0.07
421091	0.72	0.07
NA	0.36	0.07
NA	0.24	0.07
424251	-0.26	0.07
418096	0.39	0.07
396004	-0.3	0.07
417250	0.34	0.07
419522	-0.89	0.07
424625	-0.33	0.07
373959	-0.26	0.07
374012	0.23	0.07
419449	0.26	0.07
416667	0.23	0.07
417169	0.23	0.07
417935	0.28	0.07
421763	0.45	0.07
395546	-0.48	0.07
395231	0.26	0.07
427546	-0.41	0.07
423091	0.22	0.07
423178	-0.33	0.07
421418	-0.43	0.07
NA	0.38	0.07
NA	0.23	0.07
425529	0.22	0.07
NA	0.22	0.07
396274	0.3	0.07
422781	-0.26	0.07
NA	-0.35	0.07
NA	0.25	0.07
416017	-0.36	0.07
NA	0.45	0.07
NA	0.28	0.07
415340	-0.3	0.07
395772	0.82	0.07
419261	-0.27	0.07
418043	0.25	0.07
429267	-0.52	0.07
424975	-0.23	0.07
427167	-0.28	0.07
424088	-0.44	0.07
416341	-0.61	0.07
NA	0.23	0.07
378901	0.3	0.07
426871	-0.28	0.07
420093	0.28	0.07
NA	0.22	0.07
426074	-0.31	0.07
427158	-0.35	0.07
419399	-0.26	0.07
395947	-0.3	0.07
419629	-0.29	0.07
429083	0.23	0.07
396131	0.23	0.07
422670	0.25	0.07
418119	0.23	0.07
415441	0.35	0.07
NA	0.27	0.07
421465	0.31	0.07
424457	-0.22	0.07
768624	-0.24	0.07
428128	-0.25	0.07
NA	-0.23	0.07
417929	0.25	0.07
NA	0.27	0.07
416647	-0.24	0.07
NA	-0.29	0.07
395819	0.25	0.07
424891	-0.57	0.07
373989	0.48	0.07
431620	-0.32	0.07
423445	0.27	0.07
415701	0.25	0.07
421652	0.33	0.07
428345	-0.21	0.07
426008	-0.25	0.07
NA	-0.24	0.07
NA	0.34	0.07
395772	0.24	0.07
426680	-1.04	0.07
420549	0.29	0.07
NA	-0.25	0.07
418829	-0.26	0.07
429128	0.23	0.07
776822	0.36	0.07
396509	0.26	0.07
418151	-0.24	0.07
415671	-0.45	0.07
423325	0.24	0.07
417453	-0.23	0.07
415352	0.39	0.07
415961	0.24	0.07
NA	0.23	0.07
770336	0.42	0.07
426455	-0.24	0.07
423953	-0.39	0.07
NA	-0.23	0.07
416281	0.29	0.07
420871	-0.39	0.07
418278	0.35	0.07
420686	-0.3	0.07
427373	0.3	0.07
421931	-0.38	0.07
425679	0.29	0.07
770143	0.25	0.07
418506	0.34	0.07
420288	-0.83	0.07
420564	-0.76	0.07
423476	0.27	0.07
424665	0.22	0.07
427947	0.26	0.07
421469	0.25	0.07
395249	-0.24	0.07
769475	-0.31	0.07
426250	-0.25	0.07
769343	-0.27	0.07
421932	-0.54	0.07
418775	0.28	0.07
426863	-0.28	0.07
768904	-0.31	0.07
396430	0.5	0.07
770765	0.28	0.07
374084	0.24	0.07
418352	0.31	0.07
NA	0.41	0.07
424424	-0.38	0.07
423738	0.26	0.07
419689	0.5	0.07
396123	-0.38	0.07
421511	0.21	0.07
396149	0.3	0.07
NA	-0.32	0.07
424367	0.24	0.07
419600	-0.29	0.07
770563	0.22	0.07
425891	-0.31	0.07
418241	0.25	0.07
NA	0.25	0.07
417712	0.33	0.07
423602	0.3	0.07
424838	0.34	0.07
769948	0.23	0.07
NA	-0.46	0.07
423471	-0.24	0.07
426289	-0.29	0.07
NA	-0.24	0.07
NA	0.23	0.07
421287	-0.29	0.07
776874	-0.24	0.07
374056	-0.41	0.07
418739	-0.38	0.07
424867	-0.24	0.07
418003	-0.33	0.07
427808	0.22	0.07
NA	0.25	0.07
776032	0.3	0.07
418520	-0.34	0.07
415782	0.32	0.07
378895	-0.29	0.07
420388	-0.26	0.07
396235	-0.32	0.07
424851	-0.33	0.07
NA	0.32	0.07
NA	0.26	0.07
419508	0.42	0.07
428858	-0.29	0.07
419132	-0.37	0.07
419529	-0.23	0.07
428937	-0.21	0.07
423065	-0.53	0.07
NA	-0.27	0.07
420176	-0.22	0.07
NA	0.31	0.07
419950	0.24	0.07
NA	0.23	0.07
427868	-0.28	0.07
415334	0.45	0.07
428218	0.25	0.07
NA	0.34	0.07
NA	-0.23	0.07
395387	0.24	0.07
NA	0.24	0.07
395588	0.35	0.07
424753	-0.22	0.07
NA	-0.24	0.07
426739	-0.22	0.07
418081	-0.38	0.07
416239	-0.55	0.07
419621	0.3	0.07
769804	0.21	0.07
NA	-0.39	0.07
378900	-0.25	0.07
416511	-0.45	0.07
415962	-0.64	0.07
423062	0.3	0.07
427269	0.26	0.07
378799	-0.27	0.07
NA	0.34	0.08
421727	0.33	0.07
419413	-0.31	0.07
770380	0.28	0.07
426092	-0.22	0.07
417303	-0.42	0.07
378930	-0.34	0.07
396228	-0.28	0.07
768737	0.4	0.07
421349	-0.3	0.08
423771	-0.22	0.07
426826	0.28	0.07
NA	-0.32	0.07
NA	-0.31	0.07
427848	0.25	0.07
423338	0.58	0.07
423494	-0.41	0.07
415922	-0.49	0.07
418783	-0.28	0.07
NA	-0.24	0.07
416980	-0.21	0.07
418633	0.3	0.07
419100	0.27	0.07
777098	0.36	0.07
423466	-0.39	0.07
426312	0.3	0.07
NA	0.27	0.07
422489	-0.44	0.07
420757	0.48	0.07
421754	0.27	0.07
423296	0.42	0.07
420669	-0.26	0.07
419915	0.21	0.07
418083	0.23	0.07
422297	0.27	0.07
NA	0.35	0.07
423340	-0.26	0.07
419513	-0.29	0.07
386580	0.41	0.07
416310	-0.26	0.07
NA	-0.24	0.07
415921	-0.29	0.08
NA	-0.32	0.07
NA	0.31	0.07
421713	0.24	0.07
425938	-0.62	0.07
419203	0.35	0.07
395656	0.46	0.07
NA	0.21	0.07
NA	-0.32	0.07
374191	-0.78	0.07
NA	0.26	0.07
426920	0.22	0.07
425593	-0.24	0.07
419451	0.31	0.07
NA	-0.44	0.07
427922	0.22	0.07
395437	-0.31	0.07
418645	-0.23	0.07
429035	-0.42	0.07
424337	0.21	0.07
768785	-0.29	0.07
NA	-0.51	0.07
420021	0.42	0.07
396014	-0.32	0.07
420448	0.38	0.07
NA	-0.21	0.07
422480	-0.24	0.07
423032	0.36	0.07
421478	0.27	0.07
NA	0.33	0.07
NA	-0.27	0.07
416871	-0.22	0.07
429336	0.24	0.07
NA	0.3	0.07
415555	-0.22	0.07
422287	0.34	0.07
NA	-0.4	0.07
770399	0.26	0.07
NA	-0.38	0.07
NA	-0.25	0.07
423184	0.24	0.07
419265	0.24	0.07
374155	-0.22	0.07
420976	-0.26	0.07
769283	-0.39	0.07
427022	0.29	0.07
NA	0.21	0.07
416559	-0.34	0.08
NA	-0.27	0.07
396123	-0.32	0.07
378779	0.43	0.07
NA	-0.25	0.07
417107	-0.23	0.07
420156	0.22	0.07
NA	-0.25	0.07
NA	-0.25	0.07
374054	0.29	0.07
420444	-0.23	0.07
418965	0.53	0.08
NA	0.32	0.07
NA	-0.22	0.07
423718	-0.26	0.07
NA	-0.26	0.07
NA	-0.29	0.07
NA	-0.32	0.07
423262	-0.28	0.07
416664	0.24	0.07
NA	0.27	0.07
NA	-0.25	0.07
770943	0.33	0.07
418967	0.22	0.07
NA	-0.26	0.07
424930	0.8	0.07
416068	-0.28	0.07
NA	0.28	0.07
431081	-0.31	0.07
428329	-0.24	0.07
420995	-0.22	0.07
423662	0.21	0.07
427559	0.23	0.07
NA	-0.49	0.07
424714	0.53	0.07
419902	-0.3	0.07
415697	0.24	0.07
396151	-0.26	0.07
395237	0.34	0.07
771427	-0.3	0.07
NA	0.24	0.07
423350	-0.53	0.07
395284	0.33	0.08
417697	-0.33	0.07
NA	-0.26	0.07
418803	0.32	0.07
NA	-0.28	0.07
NA	-0.42	0.07
427031	-0.25	0.07
417537	-0.22	0.07
419160	-0.38	0.07
425134	0.33	0.07
417303	-0.22	0.07
414782	0.67	0.07
396340	-0.28	0.07
NA	-0.24	0.07
426010	0.23	0.07
NA	-0.25	0.07
NA	0.24	0.07
424850	-0.3	0.07
428324	-0.3	0.07
416268	0.27	0.07
769097	0.31	0.07
NA	0.24	0.07
420438	0.25	0.07
771031	0.21	0.07
NA	-0.45	0.07
NA	0.31	0.07
424022	-0.31	0.07
395974	0.21	0.07
418983	0.28	0.07
396172	-0.33	0.07
396518	0.32	0.07
425750	-0.28	0.07
NA	-0.26	0.07
421061	0.37	0.07
NA	0.22	0.07
770279	-0.32	0.07
420771	-0.24	0.07
423001	0.32	0.07
NA	-0.22	0.07
415975	-0.25	0.07
NA	-0.32	0.07
415790	0.24	0.07
395081	0.43	0.07
NA	0.22	0.07
415748	-0.55	0.07
415902	0.33	0.07
417318	0.22	0.07
421143	-0.26	0.07
NA	0.43	0.07
422780	0.4	0.08
420612	-0.21	0.07
424962	0.22	0.07
424849	-0.25	0.07
423770	-0.27	0.07
427995	0.24	0.07
416987	0.42	0.07
NA	-0.43	0.07
770790	-0.35	0.07
425349	-0.83	0.07
424547	0.26	0.07
423528	0.31	0.07
417996	-0.39	0.07
422428	0.25	0.07
420376	0.52	0.07
417716	-0.29	0.07
NA	-0.27	0.07
NA	-0.28	0.07
NA	0.21	0.07
396401	-0.34	0.07
428577	-0.2	0.07
420614	0.25	0.07
NA	-0.22	0.07
429138	-0.34	0.07
430620	-0.49	0.07
420993	0.41	0.07
415914	0.21	0.07
428826	-0.21	0.07
427646	0.24	0.07
NA	-0.22	0.07
374198	0.47	0.07
395566	-0.32	0.07
NA	-0.22	0.07
416292	-0.23	0.07
419494	-0.21	0.07
NA	0.29	0.07
NA	-0.23	0.07
420886	0.25	0.07
NA	-0.22	0.07
419990	-0.26	0.07
NA	-0.25	0.07
416764	-0.27	0.07
428544	-0.28	0.07
396329	0.35	0.07
415994	0.22	0.07
NA	0.25	0.07
417644	-0.26	0.07
419462	0.25	0.07
428769	-0.41	0.07
426779	-0.24	0.07
396033	-0.36	0.07
374015	-0.47	0.08
420758	-0.3	0.08
NA	0.23	0.08
416314	0.21	0.08
423774	0.23	0.08
396488	0.26	0.08
NA	-0.35	0.08
768745	-0.36	0.08
414896	-0.41	0.08
417299	0.33	0.08
NA	0.43	0.08
427758	0.39	0.08
422182	0.26	0.08
396282	-0.21	0.08
420837	0.26	0.08
768501	0.24	0.08
395565	-0.35	0.08
NA	0.21	0.08
419204	0.26	0.09
423106	-0.25	0.08
417904	0.24	0.08
775984	-0.29	0.08
415753	-0.27	0.08
420821	-0.43	0.08
374092	-0.25	0.08
424551	0.2	0.08
416853	-0.61	0.08
770561	-0.45	0.08
378890	0.37	0.08
417228	-0.26	0.08
427302	0.23	0.08
769329	0.29	0.08
NA	-0.44	0.08
427695	0.29	0.08
NA	-0.24	0.08
424235	-0.23	0.08
417785	0.3	0.08
424747	0.34	0.08
373892	-0.3	0.08
421023	-0.22	0.08
776092	0.32	0.08
423857	-0.31	0.08
416189	-0.32	0.08
NA	-0.24	0.08
769141	-0.32	0.08
426356	-0.25	0.08
422525	0.6	0.08
NA	0.26	0.08
NA	0.23	0.08
396352	-1.04	0.08
417410	-0.42	0.08
419716	-0.31	0.08
422124	-0.25	0.08
423231	-0.23	0.08
424566	-0.27	0.08
NA	-0.52	0.08
427902	-0.25	0.08
420730	0.24	0.08
420951	0.21	0.08
418744	-0.49	0.08
NA	-0.26	0.08
416847	0.26	0.08
415742	-0.28	0.08
422400	0.22	0.08
NA	-0.25	0.08
426747	0.31	0.08
417372	-0.26	0.08
419250	0.22	0.08
396261	-0.24	0.08
420206	-0.22	0.08
374009	0.29	0.08
420639	0.24	0.08
415983	-0.25	0.08
424060	-0.28	0.08
NA	0.27	0.08
426211	-0.32	0.08
415422	0.3	0.08
NA	-0.25	0.08
417668	0.33	0.08
NA	-0.25	0.08
423007	-0.21	0.08
420706	-0.36	0.08
769438	0.23	0.08
420499	0.25	0.08
396206	0.37	0.08
NA	-0.57	0.08
424437	0.31	0.08
428563	-0.46	0.08
NA	-0.3	0.08
NA	0.6	0.08
NA	0.24	0.08
424162	0.42	0.08
769410	0.33	0.08
416836	-0.27	0.08
430442	-0.4	0.08
423927	0.41	0.08
NA	0.23	0.08
374016	-0.27	0.08
418651	-0.27	0.08
NA	0.27	0.08
426666	0.27	0.08
NA	-0.24	0.08
NA	0.21	0.08
NA	0.26	0.08
NA	0.38	0.08
415828	-0.43	0.08
NA	-0.29	0.08
422685	-0.32	0.08
417472	-0.25	0.08
NA	-0.26	0.08
NA	-0.41	0.08
421699	0.26	0.08
419625	0.26	0.08
418711	-0.26	0.08
423034	-0.21	0.08
771347	-0.32	0.08
NA	0.24	0.08
417373	0.23	0.08
427250	-0.35	0.08
NA	0.21	0.08
770250	-0.26	0.08
426776	-0.21	0.08
426038	0.38	0.08
395819	0.21	0.08
NA	-0.27	0.08
418995	-0.26	0.08
NA	0.22	0.08
423161	0.2	0.08
417742	0.71	0.08
395228	0.21	0.08
NA	0.25	0.08
NA	0.29	0.08
NA	-0.24	0.08
415637	0.36	0.08
417141	0.33	0.08
422826	-0.25	0.08
NA	-0.31	0.08
NA	-0.22	0.08
420654	-0.25	0.08
NA	0.46	0.08
418029	0.21	0.08
374185	0.34	0.08
426926	0.24	0.08
428570	-0.22	0.08
421177	-0.23	0.08
426089	-0.4	0.08
419443	0.21	0.08
418128	-0.57	0.08
416054	0.56	0.08
421821	-0.41	0.08
NA	0.2	0.08
419959	0.34	0.08
420119	0.42	0.08
NA	0.25	0.08
396019	0.3	0.08
417499	0.28	0.08
418768	-0.31	0.08
418363	-0.27	0.08
NA	0.21	0.08
423517	0.29	0.08
NA	0.24	0.08
422639	-0.23	0.08
NA	0.41	0.08
417172	0.31	0.09
420786	0.36	0.08
420259	0.5	0.08
418219	0.29	0.08
419122	-0.39	0.08
428163	-0.23	0.08
425835	-0.33	0.08
415306	0.31	0.08
NA	0.26	0.08
NA	0.21	0.08
422441	-0.34	0.08
396270	0.26	0.08
419757	-0.26	0.08
415950	0.25	0.08
421491	0.33	0.08
421642	0.34	0.08
419234	-0.27	0.08
770979	0.3	0.08
NA	-0.22	0.08
415680	0.27	0.09
421893	-0.32	0.08
NA	-0.32	0.08
421453	-0.43	0.08
419126	-0.24	0.08
421534	0.39	0.08
418059	0.22	0.08
425705	-0.23	0.08
424226	-0.55	0.08
415421	0.38	0.08
416799	-0.32	0.08
428016	0.28	0.08
NA	0.22	0.08
395202	0.25	0.08
396127	-0.29	0.08
415306	-0.33	0.08
NA	-0.48	0.08
NA	0.4	0.08
418585	-0.24	0.08
NA	0.29	0.08
423232	-0.24	0.08
770279	-0.23	0.08
421746	0.32	0.08
420948	-0.35	0.08
419346	-0.36	0.08
427192	0.27	0.08
418651	-0.28	0.08
425544	0.21	0.08
426488	0.53	0.08
421517	0.33	0.08
428648	-0.35	0.08
421150	-0.21	0.08
423639	0.23	0.08
NA	0.21	0.08
NA	-0.32	0.08
NA	-0.23	0.08
NA	0.3	0.08
422655	0.46	0.08
415865	-0.27	0.08
770353	0.34	0.08
769637	0.51	0.08
NA	-0.24	0.08
419388	0.22	0.08
416208	-0.28	0.08
768712	-0.31	0.08
NA	0.25	0.08
NA	0.21	0.08
423698	0.33	0.08
416157	-0.28	0.08
426854	0.27	0.08
395706	-0.31	0.08
427446	0.2	0.08
395207	-0.31	0.08
423784	-0.44	0.08
418255	-0.23	0.08
NA	-0.24	0.08
416540	-0.25	0.08
430411	-0.26	0.08
421979	0.86	0.08
415762	-0.24	0.08
NA	0.3	0.08
423207	-0.27	0.08
420593	0.3	0.08
416676	0.3	0.08
424991	-0.22	0.08
422188	0.34	0.08
415757	0.25	0.08
NA	0.25	0.08
423353	0.32	0.08
424307	0.49	0.08
396288	-0.21	0.08
415941	0.27	0.08
NA	-0.24	0.08
NA	0.42	0.08
NA	0.22	0.08
425031	-0.24	0.08
417432	0.25	0.08
NA	-0.35	0.08
419248	-0.22	0.08
428183	-0.22	0.08
374158	-0.32	0.08
418391	-0.28	0.08
430740	0.38	0.08
395318	0.51	0.08
423372	-0.29	0.08
427353	0.23	0.08
417516	0.68	0.08
395533	0.24	0.08
396280	0.27	0.08
425378	0.41	0.08
NA	-0.28	0.08
374254	0.25	0.08
421053	0.42	0.08
417339	-0.23	0.08
416423	-0.44	0.08
423316	-0.32	0.08
NA	0.29	0.08
423560	-0.3	0.08
NA	0.23	0.08
417634	-0.32	0.08
395114	-0.37	0.08
NA	0.34	0.08
417708	0.35	0.08
NA	-0.24	0.08
417704	0.23	0.08
424588	-0.23	0.08
426281	-0.23	0.08
419886	0.48	0.08
426298	0.29	0.08
420482	-0.29	0.08
426265	0.32	0.08
772014	0.3	0.08
430616	-0.29	0.08
418139	-0.51	0.08
425829	0.24	0.08
422988	-0.33	0.08
NA	-0.21	0.08
415487	-0.22	0.08
373956	-0.21	0.08
417684	0.23	0.08
396068	-0.31	0.08
NA	0.22	0.08
422447	-0.26	0.08
418581	-0.4	0.08
NA	-0.41	0.08
420095	-0.34	0.08
424804	-0.4	0.08
395438	-0.28	0.08
422165	-0.37	0.08
421215	-0.22	0.08
422546	-0.37	0.08
427460	-0.26	0.08
396074	-0.35	0.08
421186	0.23	0.08
424260	0.23	0.08
NA	0.26	0.08
427199	0.35	0.08
419405	-0.29	0.08
373920	0.29	0.08
415298	-0.3	0.08
NA	-0.27	0.08
415884	-0.25	0.08
395547	-0.23	0.08
418703	-0.22	0.08
429380	0.3	0.08
417151	-0.25	0.08
395398	-0.36	0.08
417202	0.21	0.08
NA	0.23	0.08
417612	-0.29	0.08
421691	-0.24	0.08
418494	0.27	0.08
NA	-0.24	0.08
425059	-0.32	0.08
416906	-0.36	0.08
416708	0.28	0.08
NA	-0.22	0.08
396335	0.44	0.08
NA	0.21	0.08
430371	-0.21	0.08
NA	0.21	0.08
417065	0.34	0.08
396208	-0.29	0.08
419699	0.27	0.08
771999	0.33	0.08
422229	0.31	0.08
423308	-0.24	0.08
424596	0.37	0.08
425071	0.24	0.08
NA	-0.22	0.08
423802	0.22	0.08
425270	-0.2	0.08
423423	-0.32	0.08
395514	0.2	0.08
NA	0.29	0.08
422093	0.28	0.08
374035	-0.31	0.08
NA	-0.26	0.08
423325	-0.27	0.08
421403	0.24	0.08
419082	0.31	0.08
423278	0.25	0.08
NA	0.25	0.08
771622	0.2	0.08
NA	0.48	0.08
421598	-0.26	0.08
771493	-0.25	0.08
427389	-0.22	0.08
418375	0.27	0.08
420486	0.26	0.08
NA	-0.4	0.08
416168	0.3	0.08
NA	-0.28	0.08
769806	-0.23	0.08
NA	-0.24	0.08
418783	-0.27	0.08
424921	-0.34	0.08
NA	0.29	0.08
423959	-0.25	0.08
NA	0.3	0.08
NA	-0.19	0.09
NA	0.2	0.09
769097	0.53	0.09
NA	-0.25	0.09
396169	-0.31	0.1
396067	0.65	0.09
NA	-0.25	0.09
NA	0.26	0.09
424044	0.25	0.09
NA	-0.3	0.09
NA	-0.33	0.09
421358	-0.31	0.09
NA	-0.27	0.09
426013	0.3	0.09
416609	0.23	0.09
771155	-0.32	0.09
423101	0.29	0.09
NA	0.22	0.09
426789	0.47	0.09
431336	0.26	0.09
417203	-0.29	0.09
769031	0.28	0.09
NA	0.32	0.09
422648	-0.33	0.09
419308	-0.27	0.09
415523	0.23	0.09
395294	0.22	0.09
426878	0.42	0.09
418876	-0.24	0.09
424567	-0.46	0.09
424796	-0.36	0.09
423273	0.22	0.09
419600	0.3	0.09
422240	-0.24	0.09
420761	-0.22	0.09
419792	0.28	0.09
425846	0.27	0.09
423709	0.26	0.09
422777	0.27	0.09
423233	0.23	0.09
NA	-0.32	0.09
NA	-0.27	0.09
NA	-0.34	0.09
NA	-0.26	0.09
424321	0.26	0.09
415598	0.27	0.09
374127	-0.23	0.09
427412	0.25	0.09
423318	0.63	0.09
417586	0.33	0.09
NA	-0.19	0.09
425279	0.3	0.09
NA	0.21	0.09
378910	-0.27	0.09
418648	-0.24	0.09
417181	-0.4	0.09
429151	-0.22	0.09
NA	0.26	0.09
NA	0.34	0.09
416243	0.28	0.09
769927	0.36	0.09
419675	0.23	0.09
419195	-0.26	0.09
395529	-0.53	0.09
NA	0.2	0.09
NA	0.19	0.09
NA	0.35	0.09
421786	0.29	0.09
NA	0.29	0.1
416937	0.29	0.1
NA	0.27	0.09
772196	0.28	0.09
419158	0.21	0.09
NA	0.3	0.09
427050	-0.27	0.09
417247	0.63	0.09
NA	0.41	0.09
NA	-0.26	0.09
421118	0.29	0.09
NA	-0.35	0.09
769785	0.29	0.09
395705	-0.2	0.09
422937	0.23	0.09
420749	-0.29	0.09
396240	0.28	0.09
NA	0.22	0.09
386577	0.2	0.09
423006	-0.23	0.09
427118	0.25	0.09
769351	0.33	0.09
428174	-0.39	0.09
423932	0.2	0.09
416905	0.22	0.09
396241	0.44	0.09
395642	-0.24	0.09
373976	-0.22	0.09
420123	0.23	0.09
NA	0.22	0.09
417522	0.45	0.09
423876	0.2	0.09
416269	0.21	0.09
424603	0.2	0.09
NA	0.29	0.09
NA	0.32	0.09
NA	0.25	0.09
NA	0.21	0.09
418229	-0.24	0.09
NA	0.3	0.09
424089	0.27	0.09
NA	0.25	0.09
426631	-0.23	0.09
420043	0.21	0.09
771294	0.33	0.09
NA	0.44	0.09
420213	-0.28	0.09
417576	-0.36	0.09
430610	0.33	0.09
415491	-0.36	0.09
424824	-0.25	0.09
420812	0.31	0.09
NA	0.31	0.09
NA	0.26	0.09
NA	-0.23	0.09
415631	-0.4	0.09
425543	0.22	0.09
420632	0.29	0.09
419535	0.41	0.09
415901	0.21	0.09
420771	-0.25	0.09
NA	0.26	0.09
417586	0.23	0.09
NA	0.25	0.09
NA	-0.27	0.09
NA	0.23	0.09
425962	-0.35	0.09
427151	-0.36	0.09
NA	0.82	0.09
419992	-0.21	0.09
768916	0.23	0.09
416707	0.33	0.09
421712	-0.35	0.09
NA	0.23	0.09
693255	-0.37	0.09
422301	0.35	0.09
426687	-0.45	0.09
415773	-0.29	0.09
373912	-0.31	0.09
421749	0.23	0.09
NA	-0.41	0.09
416537	0.22	0.09
421251	0.2	0.09
769996	0.21	0.09
415568	-0.36	0.09
396401	0.31	0.09
NA	0.21	0.09
NA	-0.55	0.09
417867	-0.36	0.09
NA	0.23	0.09
NA	-0.22	0.09
NA	-0.22	0.09
419335	-0.37	0.09
771702	0.3	0.09
396285	0.26	0.09
423492	0.32	0.09
419727	-0.23	0.09
417215	-0.41	0.09
415603	0.21	0.09
416116	-0.26	0.09
NA	-0.25	0.09
374182	0.19	0.09
374159	0.36	0.09
421689	-0.37	0.09
421431	-0.22	0.09
NA	-0.31	0.09
419886	-0.4	0.09
395758	-0.27	0.09
NA	0.21	0.09
NA	-0.22	0.09
419148	-0.31	0.09
419989	0.21	0.09
423086	0.35	0.09
NA	-0.25	0.09
768991	-0.22	0.09
771751	-0.36	0.09
427201	0.4	0.09
772088	0.22	0.09
771215	0.25	0.09
428898	-0.3	0.09
418312	0.32	0.09
418689	0.32	0.09
421742	0.22	0.09
417015	-0.5	0.09
395436	0.26	0.09
NA	0.24	0.09
429786	-0.32	0.09
NA	0.23	0.09
NA	-0.26	0.09
NA	0.2	0.09
422364	-0.26	0.09
769542	0.33	0.09
416632	0.36	0.09
777378	-0.24	0.09
417985	0.31	0.09
395909	0.27	0.09
NA	0.2	0.09
NA	0.24	0.09
426734	0.41	0.09
NA	0.28	0.09
NA	-0.31	0.09
NA	0.28	0.09
395176	-0.19	0.09
426549	-0.23	0.09
NA	-0.38	0.09
418398	-0.21	0.09
418484	0.19	0.09
NA	-0.3	0.09
417039	0.19	0.09
NA	0.2	0.09
416205	-0.45	0.09
419196	0.28	0.09
NA	0.48	0.09
418356	-0.26	0.09
395748	-0.4	0.09
NA	-0.31	0.09
416034	0.2	0.09
NA	-0.2	0.09
426747	0.2	0.09
NA	0.2	0.09
423931	0.48	0.09
417379	0.34	0.09
428449	0.2	0.09
NA	0.21	0.09
424733	0.23	0.09
424666	-0.68	0.09
425698	0.22	0.09
423708	0.24	0.09
424416	0.23	0.09
NA	0.38	0.09
415470	-0.33	0.09
777516	0.26	0.09
416876	-0.37	0.09
421323	-0.32	0.09
NA	-0.25	0.09
416214	-0.22	0.09
420780	0.24	0.09
428970	0.24	0.09
423055	-0.24	0.09
417397	0.21	0.09
NA	-0.44	0.09
421837	0.2	0.09
423830	-0.25	0.09
NA	-0.3	0.09
NA	0.26	0.09
NA	0.23	0.09
NA	0.27	0.09
NA	0.22	0.09
422422	-0.51	0.09
428399	-0.21	0.09
415317	0.24	0.09
NA	-0.26	0.09
NA	-0.33	0.09
396085	0.29	0.09
417724	0.22	0.09
771375	0.4	0.09
771974	-0.35	0.09
427564	-0.24	0.09
415602	-0.23	0.09
NA	-0.22	0.09
NA	-0.24	0.09
423584	0.32	0.09
NA	0.33	0.09
NA	0.2	0.09
426297	-0.21	0.09
NA	-0.43	0.09
420548	-0.29	0.09
NA	-0.25	0.09
395332	-0.24	0.09
423752	-0.21	0.09
422318	0.24	0.09
NA	0.2	0.09
NA	-0.21	0.09
425103	-0.2	0.09
431601	-0.3	0.09
NA	-0.25	0.09
NA	-0.27	0.09
423349	0.22	0.09
421605	-0.41	0.09
423130	-0.27	0.09
420694	0.28	0.09
396548	0.21	0.09
771389	-0.25	0.09
395815	0.23	0.09
NA	-0.42	0.09
NA	-0.28	0.09
NA	0.22	0.09
771763	0.2	0.09
776741	-0.21	0.09
418777	-0.31	0.09
NA	0.22	0.09
396308	0.19	0.09
417020	-0.32	0.09
395733	-0.25	0.09
429137	-0.39	0.09
430886	0.27	0.09
NA	0.2	0.09
NA	0.25	0.09
420421	-0.26	0.09
NA	-0.28	0.09
NA	0.35	0.09
374029	-0.22	0.09
418954	-0.21	0.09
418366	0.23	0.09
422126	0.21	0.09
415353	-0.29	0.09
419796	-0.21	0.09
396100	0.37	0.09
423198	-0.49	0.09
NA	0.23	0.09
776722	0.25	0.09
396085	0.22	0.09
424715	-0.25	0.09
NA	-0.23	0.09
424606	0.19	0.09
NA	0.21	0.09
420154	0.24	0.09
416091	-0.23	0.09
420868	-0.27	0.09
NA	0.27	0.09
395285	0.29	0.09
419491	-0.38	0.09
768822	0.21	0.09
776552	-0.22	0.09
NA	-0.23	0.09
NA	-0.29	0.09
418359	0.32	0.09
NA	-0.25	0.09
NA	-0.25	0.09
416110	0.4	0.09
NA	-0.23	0.09
417739	-0.27	0.09
418477	-0.19	0.09
395817	-0.31	0.09
NA	0.2	0.09
421142	0.31	0.09
NA	-0.26	0.09
419870	-0.32	0.09
425564	-0.28	0.09
NA	0.23	0.09
NA	-0.24	0.09
417772	0.22	0.09
421236	0.29	0.09
771373	-0.28	0.09
769430	-0.34	0.09
421019	0.2	0.09
417925	0.26	0.09
777388	0.26	0.09
374093	-0.26	0.09
424702	0.37	0.09
420067	-0.25	0.09
416436	0.3	0.09
422217	0.19	0.09
415572	-0.3	0.09
418664	0.25	0.09
395488	0.32	0.09
NA	0.4	0.09
415999	0.32	0.09
396535	-0.29	0.09
NA	-0.2	0.09
421532	0.21	0.09
395726	-0.24	0.09
420109	0.24	0.09
NA	0.33	0.09
NA	-0.37	0.09
416095	-0.42	0.09
418943	-0.22	0.09
NA	-0.3	0.1
420332	0.35	0.1
395933	0.29	0.1
NA	0.36	0.1
429001	-0.28	0.1
373913	0.29	0.1
NA	0.21	0.1
420113	0.29	0.1
419719	0.24	0.1
NA	0.21	0.1
NA	-0.21	0.1
417503	0.49	0.1
NA	0.48	0.1
NA	0.27	0.1
427684	-0.29	0.1
424655	-0.34	0.1
769642	-0.26	0.1
424190	0.3	0.1
421231	0.2	0.1
NA	-0.23	0.1
422510	-0.45	0.1
423905	-0.26	0.1
419279	-0.25	0.1
771149	-0.22	0.1
424424	-0.22	0.1
419827	-0.22	0.1
NA	-0.21	0.1
423721	-0.26	0.1
421530	-0.36	0.1
428436	-0.3	0.1
419067	-0.51	0.1
NA	0.23	0.1
NA	0.21	0.1
429374	-0.22	0.1
NA	-0.25	0.1
416574	0.35	0.1
426055	0.32	0.1
416516	0.22	0.1
420354	0.33	0.1
NA	-0.25	0.1
421011	0.41	0.1
NA	-0.22	0.1
424800	0.21	0.1
395858	0.21	0.1
418710	0.4	0.1
415793	-0.21	0.1
417530	-0.21	0.1
432368	0.66	0.1
NA	-0.29	0.1
421282	-0.43	0.1
NA	0.22	0.1
NA	-0.36	0.1
415570	-0.21	0.1
NA	0.2	0.1
420174	-0.28	0.1
374125	-0.24	0.1
395444	-0.22	0.1
416796	0.21	0.1
NA	0.26	0.1
395699	-0.21	0.1
422747	-0.47	0.1
428141	-0.19	0.1
NA	-0.22	0.1
427355	0.19	0.1
769233	-0.25	0.1
NA	-0.2	0.1
NA	0.2	0.1
427263	0.31	0.1
417617	0.2	0.1
419428	-0.2	0.1
416497	-0.27	0.1
NA	-0.33	0.1
421028	0.21	0.1
419476	0.19	0.1
421151	-0.28	0.1
395160	0.38	0.1
415395	0.2	0.1
415666	0.47	0.1
770701	-0.31	0.1
421950	-0.41	0.1
414739	0.35	0.1
417216	0.19	0.1
419397	-0.23	0.1
768769	0.29	0.1
422601	0.42	0.1
395251	-0.25	0.1
415406	0.22	0.1
428503	-0.3	0.1
418682	0.21	0.1
NA	0.19	0.1
424744	-0.2	0.1
417523	-0.21	0.1
428675	0.31	0.1
419045	0.22	0.1
NA	0.2	0.1
419467	0.28	0.1
NA	-0.23	0.1
419435	0.2	0.1
395602	0.74	0.1
NA	-0.43	0.1
NA	-0.37	0.1
421734	-0.19	0.1
771075	0.38	0.1
428972	-0.19	0.1
424282	0.28	0.1
421904	0.19	0.1
415800	-0.23	0.1
NA	-0.22	0.1
418359	-0.29	0.1
424423	-0.3	0.1
424646	0.22	0.1
420437	0.25	0.1
395911	0.39	0.1
374266	0.2	0.1
NA	-0.29	0.1
424048	0.25	0.1
693251	0.53	0.1
416353	-0.27	0.1
776531	0.21	0.1
417260	-0.36	0.1
771849	0.25	0.1
NA	-0.28	0.1
416436	0.26	0.1
NA	0.31	0.1
419592	-0.23	0.1
NA	-0.24	0.1
416540	-0.23	0.1
395461	0.23	0.1
417406	-0.21	0.1
770339	-0.21	0.1
NA	-0.24	0.1
422197	-0.26	0.1
NA	0.32	0.1
416844	0.22	0.1
NA	-0.29	0.1
NA	0.37	0.1
422101	0.24	0.1
422716	0.43	0.1
768447	0.36	0.1
771327	-0.5	0.1
395960	-0.25	0.1
770336	0.27	0.1
420732	-0.21	0.1
425064	0.24	0.1
424900	-0.23	0.1
770738	-0.34	0.1
395700	-0.21	0.1
418281	0.22	0.1
NA	-0.44	0.1
422204	0.24	0.1
769389	0.21	0.1
770385	0.41	0.1
418976	-0.25	0.1
NA	-0.47	0.1
771299	0.27	0.1
424638	-0.39	0.1
395887	0.25	0.1
418907	-0.29	0.1
396379	0.27	0.1
NA	0.2	0.1
415943	-0.24	0.1
418854	0.22	0.1
428996	-0.24	0.1
423845	0.24	0.1
424188	-0.2	0.1
423435	0.35	0.1
423225	0.19	0.1
424006	0.19	0.1
395655	-0.29	0.1
420405	0.25	0.1
422757	0.27	0.1
417143	0.2	0.1
395915	0.58	0.1
423052	0.33	0.1
428864	-0.22	0.1
771873	0.27	0.1
373939	-0.37	0.1
423554	-0.24	0.1
NA	-0.22	0.1
427284	0.23	0.1
428896	-0.2	0.1
419424	0.2	0.1
NA	0.19	0.1
418927	-0.29	0.1
416754	0.2	0.1
NA	-0.24	0.1
NA	-0.27	0.1
429021	-0.28	0.1
NA	-0.19	0.1
NA	-0.31	0.1
395928	-0.27	0.1
NA	-0.41	0.1
422683	0.38	0.1
423567	0.19	0.1
416246	-0.21	0.1
420055	-0.3	0.1
NA	-0.28	0.1
426136	0.26	0.1
424124	0.22	0.1
416536	0.22	0.1
770297	0.43	0.1
423846	-0.21	0.1
395949	-0.22	0.1
NA	-0.27	0.1
NA	0.28	0.1
427267	0.2	0.1
395419	-0.52	0.1
416835	-0.25	0.1
423613	0.2	0.1
415578	-0.21	0.1
416616	0.18	0.1
NA	0.19	0.1
417793	-0.43	0.1
NA	-0.35	0.1
427630	0.21	0.1
423706	-0.21	0.1
NA	-0.27	0.1
NA	-0.29	0.1
416051	0.3	0.1
415416	-0.19	0.1
424860	0.23	0.1
NA	-0.34	0.1
395594	-0.43	0.1
NA	0.22	0.1
421480	-0.36	0.1
428169	-0.3	0.1
424768	0.19	0.1
423401	0.22	0.1
415772	0.35	0.1
396268	-0.72	0.1
422557	0.2	0.1
416989	-0.39	0.1
NA	0.21	0.1
NA	-0.32	0.1
NA	0.2	0.1
NA	-0.23	0.1
426107	0.27	0.1
420796	0.21	0.1
374201	-0.32	0.1
428916	-0.2	0.1
NA	-0.26	0.1
426765	-0.31	0.1
NA	-0.19	0.1
419895	0.37	0.1
417245	0.22	0.1
NA	-0.31	0.1
424189	0.31	0.1
426197	-0.27	0.1
416715	0.31	0.1
770495	-0.24	0.1
420079	0.39	0.1
NA	-0.22	0.1
416687	-0.31	0.1
417591	-0.26	0.1
395435	-0.2	0.1
NA	0.22	0.1
422841	0.34	0.1
417871	0.25	0.1
424715	-0.21	0.1
395317	0.26	0.1
427280	-0.25	0.1
NA	0.22	0.1
NA	-0.25	0.1
395290	-0.22	0.1
418889	0.37	0.1
NA	0.27	0.1
395765	-0.21	0.1
NA	0.22	0.1
396366	-0.22	0.1
421976	0.43	0.1
NA	-0.22	0.1
770635	0.23	0.1
418218	0.33	0.1
396488	0.42	0.1
420557	0.32	0.1
769684	-0.28	0.1
420738	-0.36	0.1
416401	-0.22	0.1
NA	-0.34	0.1
425360	-0.19	0.1
396343	-0.32	0.1
415594	0.32	0.1
395516	-0.52	0.1
418563	0.27	0.1
NA	0.37	0.1
NA	-0.2	0.1
NA	0.39	0.1
416757	0.22	0.1
NA	0.25	0.1
415494	-0.26	0.1
NA	-0.24	0.1
424256	-0.34	0.1
NA	0.24	0.1
417381	-0.2	0.1
425070	-0.19	0.1
422264	-0.2	0.1
427425	-0.55	0.1
416223	-0.21	0.1
420391	-0.29	0.1
NA	0.21	0.1
NA	-0.25	0.1
NA	0.23	0.1
420495	-0.33	0.1
416566	-0.41	0.1
417838	-0.23	0.1
396273	-0.49	0.1
NA	0.18	0.1
396398	-0.35	0.1
771297	-0.3	0.1
395116	0.27	0.1
427260	-0.38	0.1
416347	0.28	0.1
396420	0.19	0.1
423128	-0.3	0.1
427428	0.28	0.1
422898	0.38	0.1
NA	0.26	0.1
427508	0.33	0.1
421337	-0.24	0.1
396119	0.43	0.1
396050	-0.21	0.1
419077	0.24	0.1
419070	-0.24	0.1
373936	0.41	0.1
772015	0.22	0.1
424170	-0.45	0.1
NA	-0.19	0.1
NA	0.42	0.1
416556	0.49	0.1
NA	0.22	0.1
418954	-0.19	0.1
418972	0.25	0.1
772357	-0.46	0.1
424345	-0.2	0.1
NA	0.28	0.1
428476	-0.19	0.1
395505	0.23	0.1
414842	0.61	0.1
424631	-0.35	0.1
NA	-0.23	0.1
770953	0.33	0.1
NA	-0.25	0.1
404529	0.18	0.1
374241	0.26	0.1
NA	-0.22	0.1
424746	-0.33	0.1
419848	0.36	0.1
416811	0.22	0.1
415437	0.25	0.1
NA	-0.3	0.1
374061	0.27	0.1
419433	0.21	0.1
NA	0.18	0.1
431253	0.28	0.1
421274	-0.24	0.1
419713	0.27	0.11
427725	0.19	0.11
426563	-0.2	0.11
NA	0.25	0.11
418756	-0.28	0.11
423299	0.36	0.11
NA	0.47	0.11
428374	-0.28	0.11
418425	-0.26	0.11
NA	0.36	0.11
373988	-0.29	0.11
396147	0.22	0.11
422628	-0.2	0.11
416023	0.32	0.11
424853	-0.19	0.11
NA	-0.46	0.11
NA	0.36	0.11
NA	0.24	0.11
420850	0.32	0.11
396316	-0.19	0.11
416214	-0.24	0.11
373926	0.64	0.11
419564	-0.33	0.11
424987	0.23	0.11
396205	-0.81	0.11
427046	0.34	0.11
396398	-0.32	0.11
418062	0.19	0.11
422806	-0.21	0.11
769077	-0.3	0.11
419906	-0.25	0.11
418367	0.22	0.11
423181	-0.22	0.11
423787	0.4	0.11
395633	0.27	0.11
416235	0.21	0.11
NA	0.33	0.11
NA	0.24	0.11
426868	0.26	0.11
NA	0.22	0.11
NA	0.19	0.11
419420	0.33	0.11
NA	0.21	0.11
423861	-0.31	0.11
427523	0.31	0.11
777169	0.39	0.11
NA	-0.38	0.11
396436	0.19	0.11
424932	-0.27	0.11
374173	-0.29	0.11
428066	-0.25	0.11
NA	-0.24	0.11
422298	0.22	0.11
373928	-0.22	0.11
NA	0.22	0.11
427493	0.2	0.11
415858	0.26	0.11
NA	0.19	0.11
417921	0.35	0.11
770909	-0.65	0.11
417526	-0.21	0.11
416499	0.22	0.11
NA	-0.26	0.11
395605	-0.28	0.11
772329	-0.26	0.11
395494	0.42	0.11
NA	0.3	0.11
428151	0.2	0.11
429474	0.18	0.11
373924	-0.44	0.11
396478	-0.23	0.11
416342	-0.2	0.11
NA	0.39	0.11
419769	0.23	0.11
415875	0.18	0.11
417501	-0.23	0.11
428492	-0.34	0.11
396482	0.53	0.11
420416	-0.29	0.11
418931	-0.18	0.11
421360	-0.21	0.11
415454	0.18	0.11
769700	-0.3	0.11
428969	0.21	0.11
424291	0.2	0.11
378890	0.39	0.11
418920	0.26	0.11
396233	0.29	0.11
419303	-0.23	0.12
424128	0.3	0.11
426359	-0.4	0.11
395119	0.32	0.11
NA	-0.36	0.11
NA	0.19	0.11
NA	-0.18	0.11
421811	0.41	0.11
419374	-0.24	0.11
421176	-0.27	0.11
417986	0.31	0.11
421895	0.22	0.11
768619	-0.27	0.11
NA	0.34	0.11
395133	-0.51	0.11
772136	0.38	0.11
422142	0.22	0.12
420144	0.23	0.11
421218	-0.24	0.11
431059	-0.35	0.11
417185	0.23	0.11
416182	-0.28	0.11
770808	-0.3	0.11
NA	0.19	0.11
396505	0.25	0.11
425603	-0.31	0.11
NA	0.19	0.11
421921	-0.34	0.11
374031	-0.19	0.11
NA	0.29	0.11
424684	-0.25	0.11
NA	0.29	0.11
419101	-0.26	0.11
417729	-0.21	0.11
396068	0.21	0.11
NA	0.32	0.11
416398	0.2	0.11
NA	0.18	0.11
418210	0.3	0.11
420650	-0.31	0.11
417730	0.28	0.11
NA	0.21	0.11
NA	0.29	0.11
NA	-0.27	0.11
417361	0.22	0.11
NA	-0.22	0.11
NA	-0.21	0.11
425013	0.22	0.11
NA	0.29	0.11
416059	0.19	0.11
415749	0.18	0.11
404292	0.18	0.11
421415	-0.26	0.11
374228	-0.36	0.11
419388	0.2	0.11
416567	-0.21	0.11
416485	-0.23	0.11
418625	-0.23	0.11
422466	-0.22	0.11
NA	0.21	0.11
NA	0.22	0.11
NA	-0.28	0.11
430409	-0.24	0.11
415558	-0.36	0.11
NA	-0.27	0.11
NA	-0.25	0.11
417609	0.21	0.11
422019	0.24	0.11
420902	0.23	0.11
NA	0.24	0.11
NA	0.2	0.11
NA	-0.56	0.11
424150	0.18	0.11
NA	0.22	0.11
396214	-0.22	0.11
NA	0.18	0.11
418245	0.27	0.11
420124	-0.21	0.11
422321	0.24	0.11
776535	-0.25	0.11
769916	-0.18	0.11
NA	0.35	0.11
428238	0.37	0.11
395629	-0.67	0.11
NA	-0.37	0.11
427164	-0.23	0.11
396138	0.26	0.11
415836	-0.28	0.11
769230	0.19	0.11
NA	-0.24	0.11
421004	-0.22	0.11
428121	0.23	0.11
396232	-0.38	0.11
422278	-0.2	0.11
NA	-0.18	0.11
418636	-0.23	0.11
420395	0.24	0.11
417433	0.21	0.11
NA	0.2	0.11
386578	-0.29	0.11
417286	-0.25	0.11
374192	-0.31	0.11
768459	0.34	0.11
426483	0.25	0.11
428150	0.43	0.11
422536	0.91	0.11
768982	0.33	0.11
428135	-0.25	0.11
NA	0.3	0.11
NA	-0.27	0.11
414337	-0.21	0.11
395530	0.24	0.11
NA	0.18	0.11
NA	-0.26	0.11
395141	0.27	0.11
419970	0.3	0.11
420634	0.2	0.11
770077	0.19	0.11
768898	-0.21	0.11
NA	0.2	0.11
425843	0.22	0.11
395755	-0.27	0.11
NA	0.28	0.11
NA	-0.23	0.11
426196	0.21	0.11
415568	-0.23	0.11
420554	-0.34	0.11
420877	0.37	0.11
416979	-0.36	0.11
419492	-0.93	0.11
423865	-0.24	0.11
429518	0.22	0.11
419794	-0.18	0.11
395947	0.22	0.11
418538	0.36	0.11
425232	0.33	0.11
408251	-0.19	0.11
425607	-0.24	0.11
423879	-0.3	0.11
770340	0.24	0.11
373902	-0.28	0.11
NA	-0.25	0.11
NA	0.23	0.11
423393	-0.22	0.11
NA	-0.19	0.11
421905	0.3	0.11
418345	-0.63	0.11
NA	-0.28	0.11
NA	0.2	0.11
421856	0.31	0.11
415422	-0.3	0.11
771514	0.28	0.11
418733	-0.23	0.11
418772	0.22	0.11
422348	0.28	0.11
374100	0.28	0.11
422242	-0.23	0.11
415541	-0.22	0.11
770703	-0.21	0.11
421244	-0.2	0.11
769318	0.18	0.11
424448	-0.19	0.11
417419	-0.2	0.11
420646	0.31	0.11
NA	0.33	0.11
424754	0.41	0.11
NA	-0.23	0.11
374065	-0.3	0.11
373992	0.25	0.11
417029	0.44	0.11
422633	0.22	0.11
NA	0.24	0.11
423403	-0.36	0.11
NA	0.24	0.11
428365	-0.2	0.11
418973	-0.25	0.11
396053	0.24	0.11
416030	-0.19	0.11
NA	0.25	0.11
NA	0.19	0.11
429042	-0.33	0.11
NA	0.26	0.11
426880	-0.2	0.11
396069	0.31	0.11
NA	-0.27	0.11
420683	0.38	0.11
421178	-0.28	0.11
422383	-0.18	0.11
396000	0.24	0.11
NA	-0.18	0.11
418638	-0.18	0.11
418747	-0.27	0.11
NA	-0.18	0.12
418909	0.22	0.12
427136	0.46	0.12
423199	0.21	0.12
NA	-0.21	0.12
421462	0.25	0.12
425514	0.38	0.12
426133	0.25	0.12
415467	0.38	0.12
417303	-0.29	0.12
770617	0.43	0.12
NA	-0.21	0.12
NA	0.22	0.13
428824	-0.27	0.12
404301	-0.2	0.12
396051	0.24	0.12
378796	-0.28	0.12
NA	-0.33	0.12
771015	0.2	0.12
428971	0.34	0.12
769134	-0.55	0.12
422430	0.33	0.12
NA	-0.2	0.12
NA	0.43	0.12
NA	-0.34	0.12
414841	0.21	0.12
416013	-0.29	0.12
NA	-0.32	0.12
420858	-0.28	0.12
417387	-0.23	0.13
NA	0.24	0.12
NA	-0.19	0.12
419349	0.24	0.12
418803	0.52	0.12
417699	-0.29	0.12
NA	-0.21	0.12
416502	0.25	0.12
424181	-0.21	0.12
NA	0.22	0.12
NA	-0.22	0.12
396228	-0.24	0.12
NA	0.28	0.12
NA	-0.3	0.12
378929	-0.32	0.12
421537	-0.23	0.13
417048	-0.19	0.12
418376	0.18	0.12
NA	-0.31	0.12
NA	0.17	0.12
NA	0.2	0.12
NA	-0.22	0.12
420905	0.21	0.12
419381	0.35	0.12
NA	-0.28	0.12
NA	-0.3	0.12
NA	0.22	0.12
417727	-0.31	0.13
417481	-0.22	0.12
NA	-0.27	0.12
417125	0.17	0.12
373943	0.65	0.12
NA	-0.26	0.12
416496	-0.22	0.12
421328	-0.28	0.12
418945	0.19	0.12
769002	0.25	0.12
418828	-0.27	0.13
NA	0.22	0.12
771869	0.19	0.12
425665	0.25	0.12
395506	0.19	0.12
425709	-0.26	0.12
427408	-0.23	0.12
419361	0.26	0.12
419198	-0.2	0.12
429105	0.27	0.12
395896	0.18	0.12
427111	0.21	0.12
769554	0.21	0.12
395752	-0.2	0.12
415999	0.29	0.12
420088	0.41	0.12
422285	-0.29	0.12
425965	-0.21	0.12
420908	0.2	0.12
418293	0.25	0.12
NA	-0.27	0.12
NA	0.44	0.12
NA	0.28	0.12
421543	-0.25	0.12
419671	0.21	0.12
NA	-0.28	0.12
417969	-0.19	0.12
419494	-0.2	0.12
417861	0.32	0.12
NA	0.19	0.12
417447	-0.37	0.12
NA	-0.22	0.12
418148	-0.33	0.12
422077	0.24	0.12
415353	-0.21	0.12
396092	-0.22	0.12
374138	0.2	0.12
427953	0.33	0.12
427187	0.36	0.12
374046	0.21	0.12
395336	0.18	0.12
NA	0.3	0.12
NA	-0.19	0.12
422845	0.18	0.12
417921	0.24	0.12
395601	-0.25	0.12
NA	-0.25	0.12
NA	-0.25	0.12
416993	0.23	0.12
420942	-0.24	0.12
771595	-0.23	0.12
395152	0.19	0.12
395463	-0.25	0.12
NA	0.18	0.12
NA	-0.24	0.12
428773	0.21	0.12
374010	0.43	0.12
419292	0.21	0.12
NA	-0.27	0.12
419476	-0.18	0.12
427999	0.19	0.12
420461	-0.26	0.12
427157	-0.23	0.12
418832	-0.2	0.12
421781	0.22	0.12
395108	0.21	0.12
421862	-0.21	0.12
425843	0.17	0.12
NA	0.23	0.12
NA	-0.37	0.12
NA	0.2	0.12
NA	-0.33	0.12
424642	-0.18	0.12
427285	-0.23	0.12
415424	-0.2	0.12
NA	0.18	0.12
NA	-0.31	0.12
416505	0.21	0.12
421733	-0.27	0.12
NA	0.18	0.12
NA	0.18	0.12
NA	0.2	0.12
NA	-0.2	0.12
417139	0.21	0.12
NA	-0.26	0.12
NA	-0.41	0.12
417197	-0.26	0.12
769880	0.33	0.12
NA	-0.2	0.12
425231	-0.2	0.12
NA	0.19	0.12
416642	0.19	0.12
NA	0.3	0.12
NA	-0.3	0.12
417980	0.23	0.12
NA	-0.23	0.12
430333	-0.38	0.12
NA	-0.24	0.12
416114	-0.19	0.12
NA	0.27	0.12
374119	-0.18	0.12
NA	0.23	0.12
416909	0.24	0.12
770162	-0.23	0.12
NA	-0.28	0.12
427678	-0.21	0.12
421003	0.27	0.12
NA	-0.22	0.12
NA	-0.19	0.12
374258	0.26	0.12
NA	-0.18	0.12
417795	0.22	0.12
427136	0.29	0.12
420236	-0.23	0.12
395456	0.35	0.12
418828	-0.17	0.12
424126	0.24	0.12
419487	0.18	0.12
428693	-0.18	0.12
NA	-0.19	0.12
NA	-0.18	0.12
374143	-0.29	0.12
NA	0.23	0.12
NA	-0.22	0.12
395289	-0.22	0.12
NA	0.24	0.12
416645	-0.22	0.12
NA	0.24	0.12
396154	0.31	0.12
420408	0.18	0.12
422368	0.21	0.12
421296	0.17	0.12
416781	-0.23	0.12
NA	0.21	0.12
417390	0.23	0.12
NA	-0.29	0.12
NA	0.22	0.12
NA	-0.19	0.12
422177	0.19	0.12
NA	0.21	0.12
427510	0.22	0.12
NA	-0.19	0.12
378915	0.18	0.12
NA	-0.31	0.12
417600	-0.22	0.12
NA	-0.2	0.12
NA	-0.19	0.12
421358	0.26	0.12
772003	0.26	0.12
422135	0.23	0.12
395872	0.17	0.12
423670	-0.27	0.12
422338	-0.19	0.12
395221	-0.31	0.12
NA	-0.28	0.12
395345	-0.21	0.12
427217	0.26	0.12
423971	-0.36	0.12
NA	-0.17	0.12
425066	-0.18	0.12
NA	0.36	0.12
395098	-0.22	0.12
424618	-0.26	0.12
396115	0.17	0.12
395975	0.39	0.12
422209	-0.29	0.12
418964	-0.39	0.12
422723	0.17	0.12
428760	-0.18	0.12
NA	-0.49	0.12
416549	0.39	0.12
NA	0.22	0.12
427374	0.2	0.12
770531	-0.22	0.12
416734	-0.21	0.12
769625	-0.21	0.12
NA	-0.22	0.12
419850	-0.2	0.12
770806	-0.24	0.12
416542	0.58	0.12
NA	-0.25	0.12
NA	-0.19	0.12
420026	-0.18	0.12
NA	-0.3	0.12
416070	0.23	0.12
415593	-0.31	0.12
416336	-0.24	0.12
422858	-0.24	0.12
423201	-0.28	0.12
418026	-0.18	0.13
NA	0.17	0.13
NA	-0.2	0.13
424445	-0.22	0.13
NA	0.35	0.13
NA	0.21	0.13
NA	0.18	0.13
416066	0.24	0.13
421756	0.22	0.13
423317	-0.25	0.13
NA	-0.17	0.13
426648	-0.2	0.13
415353	-0.52	0.13
416658	0.32	0.13
395335	0.21	0.13
769212	-0.99	0.13
416939	0.24	0.13
425545	-0.25	0.13
420583	0.22	0.13
417551	-0.24	0.13
431660	0.19	0.13
418527	-0.24	0.13
422670	0.26	0.13
421337	0.23	0.13
415569	0.46	0.13
428927	-0.3	0.13
NA	0.28	0.13
396318	0.25	0.13
420087	-0.27	0.13
374173	0.21	0.13
768538	0.21	0.13
NA	0.18	0.13
395751	-0.28	0.13
378784	-0.2	0.13
NA	0.29	0.13
NA	0.27	0.13
NA	0.2	0.13
418147	-0.18	0.13
415952	-0.33	0.13
425450	0.23	0.13
431010	-0.24	0.13
426617	-0.25	0.13
424726	0.59	0.13
770677	-0.18	0.13
427421	0.21	0.13
422194	0.23	0.13
427902	-0.2	0.13
429567	-0.27	0.13
422386	0.18	0.13
427220	-0.21	0.14
396182	0.53	0.13
396158	0.24	0.13
416570	0.22	0.13
374237	0.17	0.13
423930	0.25	0.13
426856	-0.24	0.13
417521	0.26	0.13
NA	-0.19	0.13
415371	0.32	0.13
423817	0.31	0.13
395373	-0.21	0.13
771795	0.21	0.13
770448	0.28	0.13
423628	0.18	0.13
395822	-0.17	0.13
772297	-0.36	0.13
776247	-0.18	0.13
NA	0.21	0.13
NA	-0.17	0.13
NA	0.19	0.13
396356	0.18	0.13
395386	-0.44	0.13
395475	0.26	0.13
422660	0.24	0.13
418286	0.45	0.13
395434	0.17	0.13
422351	0.22	0.13
NA	0.17	0.13
416652	0.18	0.13
396284	0.34	0.13
418295	0.27	0.13
422675	0.19	0.13
415448	0.53	0.13
418957	0.18	0.13
NA	-0.2	0.13
416726	0.23	0.15
NA	-0.2	0.13
NA	0.17	0.13
420663	-0.26	0.13
423903	-0.18	0.13
NA	-0.23	0.13
422115	-0.26	0.13
428770	-0.3	0.13
NA	-0.21	0.13
419286	0.25	0.13
421721	0.28	0.13
415885	-0.44	0.13
374234	0.19	0.13
423013	-0.25	0.13
374192	-0.19	0.13
419883	-0.48	0.13
395977	0.2	0.13
426268	0.18	0.13
NA	0.17	0.13
423793	0.22	0.13
428091	0.19	0.13
426815	0.21	0.13
425659	0.23	0.13
418542	-0.26	0.13
771940	0.33	0.13
419985	0.18	0.13
NA	-0.25	0.13
428778	0.3	0.13
418565	-0.16	0.13
417863	-0.32	0.13
395075	-0.2	0.13
420047	-0.2	0.13
396549	0.22	0.13
NA	-0.18	0.13
415413	0.19	0.13
426855	0.17	0.13
427432	0.18	0.13
416083	0.22	0.13
428174	-0.32	0.13
NA	0.3	0.13
426154	-0.26	0.13
NA	-0.19	0.13
NA	-0.91	0.13
421138	0.34	0.13
417406	-0.2	0.13
430770	-0.3	0.13
395295	-0.2	0.13
NA	-0.22	0.13
NA	-0.5	0.15
418405	0.2	0.13
422629	0.34	0.13
421981	-0.19	0.13
NA	0.25	0.13
NA	0.19	0.13
421814	-0.4	0.13
NA	-0.28	0.13
NA	-0.25	0.13
NA	-0.25	0.13
NA	-0.18	0.13
NA	0.47	0.13
395848	-0.18	0.13
426093	-0.17	0.13
414835	-0.22	0.13
415726	0.29	0.13
771186	0.19	0.13
395321	0.26	0.13
422791	0.21	0.15
418104	0.21	0.13
429211	-0.28	0.13
395310	0.22	0.13
NA	0.2	0.13
776961	-0.18	0.13
NA	0.25	0.13
431666	0.18	0.13
NA	-0.2	0.13
426918	0.21	0.13
420668	-0.26	0.13
NA	-0.27	0.13
374067	-0.2	0.13
416632	-0.23	0.13
417023	0.19	0.13
422540	-0.17	0.13
423327	0.2	0.13
395670	-0.29	0.13
417816	0.39	0.13
419255	0.33	0.13
418525	-0.31	0.13
419765	0.21	0.13
NA	0.2	0.13
NA	0.22	0.13
373887	0.23	0.13
NA	0.18	0.13
395341	-0.21	0.13
422738	-0.29	0.13
424699	-0.35	0.13
NA	0.31	0.13
NA	0.34	0.13
418215	-0.34	0.13
420216	-0.24	0.13
395478	0.29	0.13
422713	-0.23	0.13
422493	0.18	0.13
421622	-0.23	0.13
NA	0.4	0.13
423385	-0.17	0.13
772308	-0.26	0.13
NA	-0.17	0.13
421339	-0.34	0.13
NA	-0.22	0.13
420076	0.36	0.13
420011	0.2	0.13
429144	-0.23	0.13
415761	0.19	0.13
NA	0.21	0.13
374209	0.19	0.13
395384	-0.32	0.13
419167	0.17	0.13
423924	0.19	0.13
423279	0.45	0.13
NA	0.23	0.13
416055	0.18	0.13
421398	0.18	0.13
423052	0.2	0.13
396283	0.44	0.13
NA	-0.26	0.13
429166	-0.26	0.13
NA	-0.22	0.13
770198	-0.21	0.13
NA	0.19	0.13
424940	0.21	0.13
420535	-0.21	0.13
419403	0.2	0.13
NA	0.33	0.13
421374	-0.38	0.13
NA	-0.46	0.13
420955	-0.33	0.13
417087	-0.29	0.13
396332	-0.19	0.13
619530	0.43	0.13
428233	0.18	0.13
417033	-0.29	0.13
416214	0.22	0.13
NA	-0.2	0.13
421206	-0.31	0.13
428991	0.17	0.13
424806	-0.4	0.13
417930	0.23	0.13
NA	-0.35	0.13
419269	0.19	0.13
NA	0.18	0.13
772225	-0.19	0.13
NA	-0.21	0.13
395695	0.22	0.13
416363	0.29	0.13
NA	0.2	0.13
771805	-0.19	0.13
NA	0.21	0.13
NA	0.17	0.13
771527	-0.38	0.13
NA	0.24	0.13
395640	-0.33	0.13
428883	-0.32	0.13
771400	-0.2	0.13
424253	-0.22	0.13
422918	0.19	0.13
416768	-0.33	0.13
474379	0.18	0.13
768557	-0.24	0.13
NA	-0.23	0.13
418031	-0.23	0.13
407776	-0.28	0.13
NA	-0.34	0.13
NA	-0.17	0.13
415371	-0.22	0.13
426793	0.2	0.13
NA	-0.21	0.13
420395	-0.22	0.13
418671	0.18	0.13
416541	0.16	0.13
419249	-0.38	0.13
422095	0.28	0.13
770767	-0.18	0.13
419692	0.21	0.13
424482	0.23	0.13
431387	-0.21	0.13
416190	0.19	0.13
NA	0.19	0.13
NA	-0.33	0.14
428255	0.19	0.14
NA	-0.21	0.14
416520	0.16	0.14
418094	0.24	0.14
424549	0.18	0.14
422464	0.19	0.14
421832	-0.26	0.14
NA	0.17	0.14
421782	-0.24	0.14
NA	-0.17	0.14
NA	0.33	0.14
396516	-0.25	0.14
395357	0.22	0.14
396530	0.27	0.14
NA	0.17	0.14
421354	-0.22	0.14
428832	-0.24	0.14
416737	0.18	0.14
416451	0.17	0.14
424994	-0.18	0.14
423284	-0.22	0.14
420475	0.31	0.14
422497	-0.19	0.14
NA	-0.24	0.14
769144	-0.2	0.14
423284	0.2	0.14
418494	-0.45	0.14
NA	-0.17	0.14
421734	-0.3	0.14
NA	0.32	0.14
422245	-0.34	0.14
421679	-0.23	0.14
NA	-0.2	0.14
418642	0.29	0.14
NA	0.2	0.14
422365	0.22	0.14
424377	-0.25	0.14
NA	0.29	0.14
417494	0.18	0.14
NA	0.37	0.14
423584	0.21	0.14
422452	0.18	0.14
423307	0.35	0.14
422968	0.23	0.14
426841	-0.18	0.14
418707	0.2	0.14
416015	-0.46	0.14
418649	0.25	0.14
416187	-0.2	0.14
NA	-0.22	0.14
423543	0.18	0.14
419309	-0.22	0.14
422897	-0.2	0.14
395662	-0.19	0.14
425024	-0.24	0.14
NA	-0.17	0.14
408032	0.31	0.14
419269	0.22	0.14
417990	0.28	0.14
418278	-0.28	0.14
NA	-0.28	0.14
NA	-0.47	0.14
426442	-0.25	0.14
NA	0.3	0.14
422745	0.23	0.14
418115	0.26	0.14
423291	0.17	0.14
424703	-0.3	0.14
770563	0.24	0.14
374169	0.22	0.14
418766	-0.19	0.14
NA	0.25	0.14
395609	0.17	0.14
420803	0.32	0.14
419419	0.18	0.14
427466	-0.47	0.14
419159	-0.2	0.14
423493	-0.21	0.14
374249	-0.3	0.14
417712	0.21	0.14
417792	-0.25	0.14
395459	-0.24	0.14
420925	0.18	0.14
416547	0.16	0.14
NA	0.24	0.14
395930	0.24	0.14
419088	0.23	0.14
419953	0.24	0.14
424184	0.19	0.14
420349	-0.2	0.14
426230	-0.22	0.14
395210	0.62	0.14
419762	0.32	0.14
NA	-0.17	0.14
422003	0.51	0.14
769477	-0.21	0.14
424732	0.16	0.14
396424	-0.22	0.14
427424	-0.26	0.14
416242	-0.2	0.14
NA	-0.29	0.14
427390	-0.23	0.14
420072	-0.26	0.14
421540	0.64	0.14
NA	0.2	0.14
419301	-0.17	0.14
426940	0.36	0.14
423906	-0.22	0.14
422360	-0.19	0.14
423345	-0.19	0.14
NA	-0.28	0.14
NA	-0.19	0.14
NA	-0.19	0.14
428075	-0.32	0.14
NA	0.24	0.14
419383	-0.25	0.14
NA	0.23	0.14
415776	-0.17	0.14
NA	0.17	0.14
NA	-0.43	0.14
NA	-0.25	0.14
423294	-0.31	0.14
421358	-0.53	0.14
421367	-0.22	0.14
416414	0.18	0.14
424275	-0.39	0.14
415997	-0.29	0.14
374126	0.17	0.14
422004	0.16	0.14
NA	0.2	0.14
427623	0.3	0.14
396470	-0.21	0.14
419217	0.22	0.14
NA	-0.21	0.14
416911	-0.21	0.14
396393	-0.17	0.14
426232	-0.29	0.14
NA	-0.25	0.14
NA	0.46	0.14
427978	0.24	0.14
NA	0.23	0.14
419765	0.27	0.14
770538	0.26	0.14
417768	0.16	0.14
395166	-0.2	0.14
429983	-0.31	0.16
420198	0.16	0.14
NA	-0.24	0.14
423976	0.21	0.14
419485	0.19	0.14
418745	0.35	0.14
771890	-0.18	0.14
426399	-0.18	0.14
416822	-0.25	0.14
NA	-0.35	0.14
419046	-0.23	0.14
419066	0.23	0.14
420972	-0.25	0.14
416535	0.18	0.14
769462	0.19	0.14
416976	0.36	0.14
NA	0.25	0.14
378804	0.26	0.14
423370	0.24	0.14
418386	0.22	0.14
420954	-0.18	0.14
NA	-0.25	0.14
424037	-0.39	0.14
419048	0.3	0.14
421665	0.17	0.14
NA	0.17	0.14
419872	-0.25	0.14
422534	-0.19	0.14
395135	0.2	0.14
426340	-0.39	0.14
418954	-0.37	0.14
420879	0.2	0.14
423617	0.21	0.14
419222	0.21	0.14
429208	-0.2	0.14
NA	-0.17	0.14
770644	0.17	0.14
395602	-0.16	0.14
420425	-0.27	0.14
396538	-0.21	0.14
NA	-0.19	0.14
NA	0.19	0.14
424474	0.16	0.14
NA	-0.25	0.14
NA	-0.23	0.14
NA	-0.2	0.14
NA	-0.19	0.14
424598	-0.52	0.14
NA	-0.33	0.14
NA	0.16	0.14
NA	0.2	0.14
770979	0.29	0.14
415373	-0.21	0.14
NA	-0.81	0.14
NA	-0.27	0.14
NA	0.3	0.14
427816	0.19	0.14
NA	-0.17	0.14
415936	-0.37	0.14
NA	0.19	0.14
417839	0.17	0.14
423556	-0.23	0.14
415708	0.26	0.14
423415	0.23	0.14
418097	-0.29	0.14
NA	-0.24	0.14
418329	-0.21	0.14
NA	-0.19	0.14
NA	0.24	0.14
417445	-0.21	0.14
NA	-0.18	0.14
374087	-0.2	0.14
429495	-0.19	0.14
NA	-0.18	0.14
421081	0.22	0.14
395316	0.25	0.14
NA	0.2	0.14
769996	-0.16	0.14
419178	-0.19	0.14
NA	0.19	0.15
425409	-0.18	0.15
424553	0.25	0.15
NA	0.17	0.15
395270	-0.22	0.15
770119	-0.17	0.15
421083	-0.18	0.15
395099	0.21	0.15
417157	0.21	0.15
417982	0.16	0.15
NA	-0.19	0.15
424015	0.45	0.15
421718	0.24	0.15
421896	0.22	0.15
425060	-0.27	0.15
395270	0.16	0.15
NA	0.17	0.15
416665	0.22	0.15
418097	0.19	0.15
418191	0.33	0.15
771567	-0.2	0.15
NA	0.16	0.15
395818	0.21	0.15
424231	0.19	0.15
NA	0.3	0.15
422314	0.2	0.15
NA	0.19	0.15
416509	0.24	0.15
418160	-0.33	0.15
NA	0.22	0.15
769360	-0.19	0.15
NA	-0.23	0.15
424604	0.27	0.15
418252	-0.19	0.15
417856	0.16	0.15
771422	0.18	0.15
427439	0.25	0.15
427984	0.44	0.15
415331	0.32	0.15
NA	-0.3	0.15
769947	0.17	0.15
NA	-0.16	0.15
416981	-0.18	0.15
NA	-0.24	0.15
425791	-0.2	0.15
419642	-0.22	0.15
770805	-0.25	0.15
NA	-0.17	0.15
428233	-0.24	0.15
NA	-0.19	0.15
NA	0.21	0.15
NA	-0.16	0.15
771537	0.17	0.15
NA	-0.2	0.15
427239	-0.24	0.15
414871	0.23	0.15
NA	0.2	0.15
NA	-0.35	0.15
421597	0.3	0.15
424138	-0.19	0.15
374141	-0.26	0.15
422654	0.25	0.15
425121	-0.26	0.15
NA	0.21	0.15
NA	0.18	0.15
418962	-0.2	0.15
NA	0.36	0.15
418471	-0.25	0.15
NA	0.18	0.15
NA	0.23	0.15
423967	0.2	0.15
427860	0.22	0.15
NA	-0.22	0.15
428442	-0.24	0.15
NA	0.29	0.15
NA	0.19	0.15
373890	-0.2	0.15
419438	-0.46	0.15
416410	0.43	0.15
423933	-0.29	0.15
423430	-0.22	0.15
418521	0.17	0.15
426999	-0.17	0.15
769022	0.5	0.15
NA	-0.19	0.15
424072	0.23	0.15
423451	0.61	0.15
422222	-0.43	0.15
424089	0.3	0.15
427552	-0.19	0.15
NA	-0.16	0.15
418143	-0.17	0.15
416832	0.23	0.15
420425	0.31	0.15
NA	-0.21	0.15
420849	0.3	0.15
427315	-0.21	0.15
395575	0.24	0.15
NA	-0.2	0.15
417868	-0.24	0.15
420856	-0.17	0.15
NA	-0.21	0.15
NA	-0.25	0.15
423032	0.4	0.15
418054	-0.27	0.15
395090	-0.21	0.15
415372	0.27	0.15
424699	-0.33	0.15
NA	-0.17	0.15
NA	-0.21	0.15
NA	-0.18	0.15
427371	-0.33	0.15
NA	-0.17	0.15
426304	-0.16	0.15
NA	-0.25	0.15
NA	-0.18	0.15
NA	-0.28	0.15
NA	0.18	0.15
770709	0.17	0.15
395079	0.24	0.15
NA	-0.36	0.15
NA	-0.25	0.15
NA	-0.3	0.15
422423	0.25	0.15
420577	0.19	0.15
422433	0.3	0.15
420741	0.35	0.15
418702	0.23	0.15
NA	0.23	0.15
419125	-0.26	0.15
NA	0.2	0.15
427009	-0.24	0.15
NA	-0.17	0.15
427417	-0.18	0.15
772294	-0.18	0.15
419495	0.32	0.15
423899	0.19	0.15
395308	0.17	0.15
414800	0.22	0.15
NA	-0.49	0.15
769821	0.59	0.15
421419	0.2	0.15
395401	-0.2	0.15
421757	0.27	0.15
416318	-0.38	0.15
NA	0.19	0.15
NA	-0.22	0.15
424405	-0.2	0.15
429514	-0.33	0.15
424951	0.18	0.15
770885	0.21	0.15
421417	-0.33	0.15
419187	-0.22	0.15
NA	-0.16	0.15
426962	-0.26	0.15
NA	0.22	0.15
422949	-0.34	0.15
NA	-0.19	0.15
424421	0.19	0.15
NA	-0.31	0.15
422343	-0.23	0.15
416115	0.21	0.15
422491	0.19	0.15
424946	-0.2	0.15
396351	-0.17	0.15
420979	-0.16	0.15
395502	-0.47	0.15
418961	-0.2	0.15
416902	0.31	0.15
424513	-0.22	0.15
415352	0.27	0.15
418417	-0.28	0.15
NA	0.39	0.15
422515	0.21	0.15
423843	0.19	0.15
NA	0.25	0.15
422009	0.3	0.15
396538	0.22	0.15
NA	-0.26	0.15
395722	0.47	0.15
NA	0.23	0.15
NA	-0.26	0.15
416662	-0.18	0.15
NA	-0.26	0.15
419755	0.28	0.15
424611	-0.19	0.15
396255	0.24	0.15
378783	-0.29	0.15
423446	-0.21	0.15
419363	-0.2	0.15
415684	0.24	0.15
NA	0.19	0.15
423459	-0.2	0.15
NA	0.25	0.15
396073	-0.23	0.15
NA	-0.43	0.15
NA	-0.21	0.15
771227	0.3	0.15
418886	0.32	0.15
419609	0.19	0.17
426023	0.23	0.15
NA	0.2	0.15
418871	0.26	0.15
426515	-0.33	0.15
423516	0.31	0.15
395436	0.27	0.15
422644	0.23	0.15
415774	-0.27	0.15
415795	-0.35	0.15
769121	0.2	0.15
424606	-0.29	0.15
424705	-0.17	0.15
420738	0.31	0.15
776892	0.15	0.15
NA	0.4	0.15
NA	-0.17	0.15
426415	0.19	0.15
776892	-0.24	0.15
NA	0.18	0.15
422149	-0.39	0.15
426549	-0.54	0.15
421954	-0.23	0.15
NA	0.16	0.15
421760	0.25	0.15
395962	-0.18	0.15
420251	0.28	0.15
423542	0.45	0.17
417926	-0.2	0.15
NA	-0.29	0.15
429087	-0.17	0.15
396141	-0.17	0.15
374040	0.17	0.15
422010	-0.31	0.15
416865	-0.25	0.15
421291	-0.31	0.17
NA	0.32	0.15
770601	-0.27	0.15
NA	-0.23	0.15
407090	-0.24	0.15
421185	0.26	0.18
769763	0.16	0.15
421674	0.18	0.15
NA	0.75	0.15
NA	-0.2	0.15
373908	-0.2	0.15
418944	-0.34	0.15
418378	-0.17	0.15
417229	0.22	0.15
428974	-0.21	0.15
429985	0.17	0.15
426601	0.29	0.15
421063	0.23	0.16
NA	0.24	0.16
421589	-0.17	0.16
415562	-0.18	0.16
416706	0.23	0.16
NA	0.18	0.16
421745	-0.24	0.16
NA	0.39	0.16
777199	0.23	0.16
NA	-0.16	0.16
373994	-0.31	0.16
419150	0.35	0.16
418736	0.18	0.16
428339	0.18	0.16
428263	-0.21	0.16
418740	-0.21	0.16
NA	0.18	0.16
429785	0.23	0.16
424528	0.32	0.16
424783	0.32	0.16
771731	0.23	0.16
424579	0.24	0.16
422382	-0.17	0.16
424136	0.21	0.16
396043	-0.22	0.16
416404	0.16	0.16
770487	-0.18	0.16
427119	0.31	0.16
NA	-0.29	0.16
NA	0.16	0.16
426147	-0.21	0.16
418349	-0.22	0.16
416066	-0.19	0.16
423034	0.18	0.16
418803	0.25	0.16
424418	0.18	0.16
NA	-0.32	0.16
421312	0.25	0.16
419032	0.23	0.16
NA	0.16	0.16
373907	-0.29	0.16
422199	-0.23	0.16
427438	-0.2	0.16
421014	-0.16	0.16
420184	0.16	0.16
422866	0.16	0.16
419530	-0.17	0.16
428818	-0.2	0.16
419246	-0.19	0.16
769957	-0.27	0.16
422739	-0.23	0.16
NA	0.15	0.16
417010	-0.24	0.16
NA	0.29	0.16
415958	0.17	0.16
421555	0.18	0.16
NA	-0.18	0.16
428242	-0.36	0.16
395192	-0.17	0.16
419903	0.32	0.16
430303	0.17	0.16
771339	-0.24	0.16
421493	0.3	0.16
417050	-0.29	0.16
418811	0.17	0.16
419089	-0.19	0.16
431512	0.28	0.16
NA	-0.17	0.16
NA	0.17	0.16
423633	0.2	0.16
424673	0.19	0.16
416786	-0.19	0.16
416668	0.17	0.16
NA	-0.16	0.16
427592	0.17	0.16
427166	0.28	0.16
418802	0.16	0.16
NA	-0.22	0.16
424270	0.21	0.16
430167	0.19	0.16
417620	0.29	0.16
NA	-0.22	0.16
421538	0.18	0.16
428490	-0.17	0.16
NA	0.15	0.16
396531	0.17	0.16
423451	0.25	0.16
419815	-0.23	0.16
418306	-0.29	0.16
421840	0.37	0.16
396252	-0.27	0.16
NA	0.16	0.16
415805	-0.22	0.16
428352	0.16	0.16
417485	0.2	0.16
NA	0.2	0.18
419002	0.44	0.16
NA	-0.16	0.16
NA	0.2	0.16
NA	-0.18	0.16
415601	1.44	0.16
NA	0.22	0.16
414878	0.27	0.16
NA	0.16	0.16
396161	0.21	0.16
NA	0.21	0.16
NA	-0.3	0.16
NA	-0.27	0.16
NA	0.23	0.16
427765	0.24	0.16
423255	-0.17	0.16
425215	0.23	0.16
415896	0.21	0.16
417971	-0.26	0.16
418895	-0.22	0.16
771090	0.19	0.16
NA	0.22	0.16
419937	0.2	0.16
NA	-0.23	0.16
419231	-2.13	0.16
422905	0.18	0.16
NA	0.23	0.16
419748	0.18	0.16
424204	-0.26	0.16
417576	-0.19	0.16
373987	-0.37	0.16
427838	0.2	0.16
422551	0.16	0.16
417377	-0.2	0.16
NA	0.18	0.16
NA	-0.62	0.16
396302	0.24	0.18
NA	-0.2	0.16
395373	0.17	0.16
NA	-0.19	0.16
396235	0.2	0.16
424986	-0.18	0.16
420498	-0.35	0.16
416669	0.27	0.16
NA	0.18	0.16
NA	0.19	0.16
422601	-0.21	0.16
417303	-0.15	0.16
417476	0.17	0.16
418448	-0.25	0.16
408048	-0.23	0.16
423038	-0.25	0.16
416578	-0.18	0.16
419019	-0.22	0.16
NA	0.33	0.16
418130	-0.22	0.16
NA	-0.23	0.16
415894	-0.19	0.16
NA	-0.18	0.16
418178	0.27	0.16
416359	0.27	0.16
417430	-0.28	0.16
420444	-0.15	0.16
776097	-0.2	0.16
422181	-0.22	0.16
419582	-0.25	0.16
NA	-0.23	0.16
419458	-0.21	0.16
NA	-0.24	0.16
769342	0.21	0.16
NA	0.15	0.16
NA	-0.25	0.16
422998	0.16	0.16
424522	0.33	0.16
425500	0.3	0.16
NA	0.19	0.16
416136	-0.23	0.16
768462	-0.23	0.16
NA	-0.31	0.16
NA	-0.25	0.16
419521	0.16	0.16
423063	-0.19	0.16
421650	-0.29	0.16
NA	0.2	0.16
419912	0.47	0.16
424108	0.16	0.16
417780	0.15	0.16
416138	-0.21	0.16
424344	0.22	0.16
416440	-0.31	0.16
NA	-0.17	0.16
NA	0.15	0.16
NA	0.19	0.16
NA	0.37	0.16
427262	0.29	0.16
423925	0.28	0.18
428019	0.25	0.16
769492	0.23	0.16
NA	-0.19	0.16
396135	-0.19	0.16
421565	0.33	0.16
426341	-0.39	0.16
NA	-0.18	0.16
NA	-0.2	0.16
421601	0.15	0.16
424044	0.19	0.16
415515	-0.21	0.16
418471	0.16	0.16
NA	-0.19	0.16
NA	0.21	0.16
NA	-0.16	0.16
424121	0.29	0.16
NA	-0.18	0.16
420015	0.25	0.16
424845	-0.19	0.16
416990	-0.28	0.16
769056	0.22	0.16
424892	0.29	0.16
418274	-0.39	0.16
NA	0.24	0.16
419820	0.22	0.16
426309	0.21	0.16
421739	-0.18	0.16
395427	-0.17	0.16
NA	-0.23	0.16
420027	0.16	0.16
NA	0.21	0.16
NA	-0.2	0.17
416376	0.16	0.17
771295	0.38	0.17
415383	0.17	0.17
770439	0.16	0.17
NA	0.21	0.17
395181	-0.24	0.17
427474	-0.28	0.17
415497	-0.19	0.17
418963	-0.32	0.17
423123	0.23	0.17
NA	0.55	0.17
420375	-0.23	0.17
415489	-0.16	0.17
NA	0.15	0.17
426866	-0.18	0.17
419761	-0.21	0.17
NA	-0.21	0.17
418621	0.22	0.17
422308	0.18	0.17
395167	-0.21	0.17
NA	-0.22	0.17
427191	0.25	0.17
NA	-0.42	0.17
421450	0.44	0.17
416671	0.17	0.17
428975	-0.2	0.17
415671	0.28	0.17
418592	0.21	0.17
NA	0.2	0.17
420692	-0.22	0.17
422993	0.25	0.17
421803	0.18	0.17
NA	-0.17	0.17
420541	-0.18	0.17
422052	0.21	0.17
429082	0.17	0.17
421406	0.16	0.17
424713	-0.17	0.17
NA	0.33	0.17
416862	-0.24	0.17
423804	0.18	0.17
768763	-0.23	0.17
NA	0.21	0.17
NA	-0.22	0.17
421927	-0.2	0.17
429955	-0.36	0.17
NA	-0.18	0.17
423351	0.17	0.17
420135	0.22	0.17
NA	0.16	0.17
770869	0.3	0.17
427253	0.21	0.17
421461	0.18	0.17
422910	-0.25	0.17
NA	-0.19	0.17
427899	-0.17	0.17
NA	0.17	0.17
NA	-0.28	0.17
415937	-0.22	0.17
NA	-0.4	0.17
396334	0.21	0.17
427782	-0.2	0.17
427229	-0.15	0.17
424406	-0.18	0.17
395426	0.16	0.17
419596	0.23	0.17
422485	0.18	0.17
770109	0.16	0.17
NA	-0.3	0.17
422051	-0.26	0.17
419392	-0.36	0.17
422260	-0.16	0.17
414833	0.26	0.17
426807	-0.21	0.17
418688	0.2	0.17
NA	-0.17	0.17
396133	0.2	0.17
415648	0.17	0.17
NA	0.2	0.17
769626	-0.27	0.17
NA	-0.26	0.17
NA	-0.3	0.17
416673	0.21	0.17
NA	-0.17	0.17
378803	0.22	0.17
NA	-0.16	0.17
424467	0.21	0.17
422376	-0.34	0.17
424302	-0.21	0.17
416711	-0.19	0.17
415669	-0.29	0.17
421452	-0.19	0.17
421412	-0.2	0.17
408027	-0.19	0.17
NA	0.16	0.17
395852	-0.22	0.17
NA	0.19	0.17
NA	-0.26	0.17
424228	-0.16	0.17
395497	-0.28	0.17
416517	0.21	0.17
423010	-0.25	0.17
428845	2.02	0.17
424649	0.25	0.17
NA	-0.16	0.17
416029	-0.22	0.17
416757	-0.2	0.17
418560	0.18	0.17
422508	-0.19	0.17
NA	-0.21	0.17
426995	0.25	0.17
428352	0.19	0.17
NA	-0.2	0.17
423342	-0.2	0.17
421564	0.2	0.17
NA	-0.19	0.17
NA	0.17	0.17
NA	-0.28	0.17
NA	0.17	0.17
NA	-0.43	0.17
418580	0.26	0.17
NA	-0.21	0.17
424143	-0.18	0.17
776722	0.31	0.17
420722	-0.19	0.17
421694	-0.18	0.17
NA	0.16	0.17
417480	-0.16	0.17
NA	0.15	0.17
423374	0.28	0.17
NA	0.26	0.17
NA	-0.3	0.17
NA	0.18	0.17
NA	0.28	0.17
423923	0.25	0.17
420605	-0.19	0.17
422470	-0.24	0.17
418709	0.43	0.17
420471	-0.16	0.17
416371	0.2	0.17
425324	-0.25	0.17
396100	0.25	0.17
416128	0.18	0.17
NA	-0.15	0.17
417042	0.2	0.17
NA	-0.17	0.17
423678	0.21	0.17
423160	0.23	0.17
418037	0.16	0.17
417478	-0.24	0.17
NA	-0.38	0.17
418829	-0.18	0.17
415482	0.27	0.17
423583	-0.19	0.19
425645	-0.22	0.17
416827	0.17	0.17
NA	0.25	0.17
NA	-0.22	0.17
NA	0.18	0.17
395143	0.19	0.17
424164	0.2	0.17
424124	0.16	0.17
395269	-0.17	0.17
415410	0.18	0.17
NA	0.42	0.17
423632	0.15	0.17
NA	-0.16	0.17
770173	-0.18	0.17
NA	-0.18	0.17
427832	0.32	0.17
422175	-0.21	0.17
417634	0.19	0.17
415361	-0.23	0.17
NA	-0.22	0.17
421334	-0.19	0.17
395385	0.22	0.17
420092	-0.23	0.17
424895	0.17	0.17
395783	0.23	0.17
431683	-0.16	0.17
416392	-0.26	0.17
427122	-0.47	0.17
422693	-0.16	0.17
423881	-0.2	0.17
419793	-0.2	0.17
417664	-0.29	0.17
NA	-0.29	0.17
424805	-0.26	0.17
423019	0.22	0.17
417892	0.25	0.17
414746	0.22	0.17
NA	0.2	0.17
769368	-0.31	0.17
422930	-0.19	0.17
423833	0.2	0.17
404536	-0.43	0.17
NA	-0.34	0.17
424429	-0.27	0.17
417469	0.24	0.17
428795	-0.25	0.17
418446	0.19	0.17
424478	-0.16	0.17
418484	0.29	0.17
NA	0.17	0.17
NA	-0.24	0.17
431670	-0.17	0.17
374244	0.17	0.17
395479	-0.2	0.17
420154	0.19	0.17
768860	0.23	0.17
423648	0.16	0.17
426788	-0.31	0.17
395312	0.21	0.17
420345	0.16	0.17
769580	-0.15	0.17
416517	0.18	0.17
NA	0.2	0.17
NA	0.22	0.17
424100	-0.31	0.2
427577	0.19	0.17
NA	-0.72	0.18
418501	0.42	0.18
NA	-0.18	0.18
NA	0.15	0.18
419017	0.31	0.18
419033	-0.18	0.18
424581	-0.17	0.18
429105	0.25	0.18
417823	-0.35	0.18
425290	-0.19	0.18
423466	0.22	0.18
769965	0.4	0.18
416953	-0.19	0.18
395476	0.35	0.18
418310	-0.19	0.18
426075	0.19	0.18
416545	0.18	0.18
NA	0.21	0.18
768552	0.26	0.18
424250	-0.15	0.18
770649	0.18	0.18
NA	0.31	0.2
422949	-0.19	0.18
NA	0.25	0.18
417815	0.29	0.18
NA	0.16	0.18
NA	-0.17	0.18
415976	0.22	0.18
NA	0.15	0.18
NA	0.17	0.18
771258	-0.17	0.18
424032	-0.16	0.18
423832	0.15	0.18
422927	0.19	0.18
421260	0.27	0.18
NA	-0.22	0.18
NA	-0.42	0.18
427683	-0.16	0.18
424290	-0.17	0.18
419814	-0.19	0.18
NA	-0.3	0.18
402783	0.23	0.18
NA	-0.24	0.18
420343	-0.25	0.18
NA	0.16	0.18
NA	0.18	0.18
417927	0.26	0.18
NA	0.18	0.18
424213	-0.23	0.18
NA	-0.24	0.18
418631	0.16	0.18
768444	0.16	0.18
NA	0.17	0.18
415779	0.14	0.18
425623	0.26	0.18
418476	-0.27	0.18
NA	-0.17	0.18
423738	0.19	0.18
416220	-0.33	0.18
395526	-0.19	0.18
419154	-0.15	0.18
421465	-0.22	0.18
NA	0.2	0.18
373891	0.15	0.18
NA	-0.23	0.18
428533	-0.29	0.18
427334	0.18	0.18
415540	0.17	0.18
769229	0.2	0.18
NA	0.17	0.18
NA	0.19	0.18
395123	-0.21	0.18
424751	-0.19	0.18
NA	0.21	0.18
423981	0.19	0.18
NA	-0.16	0.18
NA	-0.2	0.18
429115	-0.32	0.18
420578	0.41	0.18
417035	0.22	0.18
NA	0.22	0.18
771141	-0.19	0.18
NA	0.2	0.18
NA	-0.25	0.18
424888	-0.16	0.18
NA	-0.2	0.18
NA	-0.15	0.18
425034	-0.2	0.18
396004	-0.18	0.18
NA	-0.23	0.18
NA	0.17	0.18
416258	0.22	0.2
428776	-0.35	0.18
NA	0.23	0.18
415782	-0.15	0.18
421394	0.22	0.18
421561	-0.23	0.18
417520	0.69	0.18
424345	-0.16	0.18
418299	-0.16	0.18
NA	-0.36	0.18
NA	0.16	0.18
423015	-0.31	0.18
NA	-0.2	0.18
NA	0.19	0.2
421086	-0.25	0.18
429040	-0.27	0.18
431544	0.16	0.18
NA	-0.2	0.18
424149	0.23	0.18
427504	-0.16	0.18
423716	-0.21	0.18
396093	-0.18	0.18
373978	0.18	0.2
423373	-0.26	0.18
416348	0.27	0.18
NA	0.21	0.18
768599	-0.18	0.18
416057	0.2	0.18
426805	0.16	0.18
431253	-0.23	0.18
422219	0.16	0.18
776037	-0.26	0.18
426065	-0.25	0.18
423520	0.21	0.18
NA	0.16	0.18
NA	0.29	0.18
422825	0.17	0.18
NA	-0.17	0.18
NA	0.16	0.18
424470	-0.18	0.18
425963	-0.16	0.18
NA	-0.28	0.18
426987	0.15	0.18
420392	0.19	0.18
423979	-0.24	0.18
NA	0.37	0.18
423902	0.21	0.18
419569	0.22	0.18
395555	-0.22	0.18
419368	0.3	0.18
422133	-0.4	0.18
NA	0.31	0.18
423599	0.16	0.18
NA	0.16	0.18
NA	-0.16	0.18
418519	0.24	0.18
426398	0.21	0.18
422774	-0.27	0.18
NA	-0.21	0.18
NA	0.15	0.18
415963	0.21	0.18
414834	-0.17	0.18
NA	-0.15	0.18
419251	0.15	0.18
424583	-0.24	0.18
770608	-0.26	0.18
NA	0.15	0.18
776013	0.14	0.18
423434	-0.24	0.18
373910	-0.27	0.18
416032	-0.24	0.18
396417	0.23	0.18
425041	0.42	0.18
418252	-0.59	0.18
374175	0.15	0.18
425858	0.19	0.18
419536	-0.2	0.18
424176	-0.18	0.18
421337	-0.17	0.18
NA	0.14	0.18
768541	-0.24	0.18
NA	0.15	0.18
NA	-0.17	0.18
421401	-0.16	0.18
424787	-0.17	0.18
NA	-0.41	0.18
NA	0.24	0.18
771137	-0.16	0.18
NA	0.16	0.18
427311	-0.21	0.18
427329	-0.25	0.18
426003	0.15	0.18
421977	0.25	0.18
427708	-0.17	0.18
424477	-0.16	0.18
NA	0.17	0.18
416303	-0.23	0.18
NA	-0.28	0.18
771269	0.19	0.18
424263	0.22	0.18
NA	0.88	0.18
419484	-0.2	0.18
417999	0.23	0.18
418898	-0.29	0.18
416826	-0.26	0.18
NA	-0.24	0.18
427368	0.17	0.18
417625	0.21	0.18
419124	-0.15	0.18
NA	0.51	0.18
424309	-0.16	0.18
NA	0.18	0.18
423947	0.18	0.18
415771	-0.29	0.18
418040	-0.28	0.18
771266	-0.17	0.18
374018	-0.23	0.18
422115	0.23	0.18
NA	0.28	0.18
425199	-0.25	0.18
422350	0.25	0.18
NA	-0.16	0.18
428172	-0.26	0.18
NA	0.22	0.18
NA	-0.17	0.18
428461	0.16	0.18
NA	0.16	0.18
NA	-0.2	0.18
NA	-0.18	0.18
423439	-0.15	0.18
772391	0.16	0.18
424898	0.21	0.18
416695	0.19	0.18
417216	0.22	0.18
424063	0.17	0.18
NA	-0.22	0.18
427669	0.19	0.18
416991	-0.17	0.18
425240	-0.15	0.18
424640	-0.21	0.18
NA	0.33	0.18
424572	0.16	0.18
693259	-0.16	0.18
421482	-0.29	0.18
378790	-0.23	0.18
NA	-0.2	0.18
421315	0.17	0.19
NA	-0.29	0.19
424957	-0.18	0.19
418288	-0.2	0.19
420169	0.24	0.19
419293	0.16	0.19
416099	-0.57	0.19
427674	-0.26	0.19
424154	0.3	0.19
770269	0.23	0.19
395635	-0.26	0.19
NA	-0.21	0.19
NA	-0.17	0.19
NA	0.16	0.19
419856	0.15	0.19
423496	-0.23	0.19
424455	-0.26	0.19
771169	0.19	0.19
416114	0.42	0.19
414894	0.19	0.19
NA	-0.16	0.19
422929	0.22	0.19
NA	0.28	0.19
420161	-0.35	0.19
NA	0.22	0.19
423608	0.15	0.19
422023	-0.22	0.19
NA	0.16	0.19
415993	0.33	0.19
428371	0.24	0.19
417805	0.34	0.19
419254	0.33	0.19
NA	-0.33	0.19
419620	-0.22	0.19
420554	-0.41	0.19
423047	0.23	0.19
770641	0.47	0.19
427688	-0.16	0.19
NA	0.14	0.19
424960	-0.24	0.19
771635	0.17	0.19
NA	-0.17	0.19
417577	-0.16	0.19
777153	0.19	0.19
NA	-0.23	0.19
424496	-0.16	0.19
768945	0.22	0.19
NA	-0.17	0.19
418577	0.33	0.19
424612	0.28	0.19
421251	0.28	0.19
NA	0.22	0.19
NA	0.21	0.19
NA	-0.19	0.19
418770	-0.2	0.19
NA	-0.38	0.19
NA	-0.22	0.19
770061	-0.18	0.19
426849	0.21	0.19
417711	0.21	0.19
NA	-0.15	0.19
422337	-0.25	0.19
374168	-0.28	0.19
430516	-0.18	0.19
417701	-0.23	0.19
424978	0.21	0.19
NA	-0.36	0.19
NA	0.2	0.19
418741	0.99	0.19
424265	0.23	0.19
373935	-0.23	0.19
NA	0.14	0.19
NA	0.21	0.19
424220	0.18	0.19
NA	0.21	0.19
418934	0.33	0.19
426940	0.42	0.19
NA	0.15	0.19
772169	0.19	0.19
417105	-0.28	0.19
NA	-0.27	0.19
396098	0.34	0.19
420745	-0.14	0.19
NA	-0.27	0.19
420008	0.24	0.19
416146	0.26	0.19
416460	0.2	0.19
NA	0.16	0.19
426927	0.21	0.19
771760	0.18	0.19
NA	-0.14	0.19
NA	-0.2	0.19
NA	0.23	0.19
415352	0.23	0.19
424805	0.26	0.19
NA	-0.21	0.19
418473	0.18	0.19
NA	-0.22	0.19
771251	-0.18	0.19
423686	-0.28	0.19
428768	-0.19	0.19
415407	-0.34	0.19
423357	0.22	0.19
418236	0.15	0.19
428017	-0.29	0.19
395134	-0.2	0.19
NA	-0.18	0.19
426155	0.21	0.19
424294	0.24	0.19
422014	0.3	0.19
NA	-0.21	0.19
425455	0.15	0.19
NA	-0.16	0.19
769242	0.17	0.19
416112	0.21	0.19
NA	0.24	0.19
NA	0.2	0.19
424586	0.2	0.19
NA	0.15	0.19
NA	-0.22	0.19
NA	0.23	0.19
419208	0.41	0.19
420324	-0.2	0.19
NA	-0.18	0.19
425637	-0.14	0.19
427355	0.14	0.19
NA	-0.27	0.19
422434	-0.14	0.19
NA	0.18	0.19
424937	0.15	0.19
NA	-0.17	0.19
429422	-0.2	0.19
776599	0.14	0.19
396219	0.48	0.19
374033	-0.37	0.19
427447	-0.23	0.19
430670	0.19	0.19
NA	0.17	0.19
396537	0.25	0.19
418725	-0.19	0.19
427304	-0.15	0.19
770538	0.17	0.19
776306	0.15	0.19
422067	-0.19	0.19
419053	-0.18	0.19
420006	0.15	0.19
NA	-0.16	0.19
415380	-0.21	0.19
426247	0.33	0.19
404529	-0.28	0.19
NA	1.26	0.19
417257	-0.28	0.19
395727	0.18	0.19
NA	-0.2	0.19
423364	0.22	0.19
NA	-0.21	0.19
426220	-0.18	0.19
414881	0.17	0.19
395955	0.24	0.19
422171	-0.18	0.19
770433	0.17	0.19
424152	0.23	0.19
418823	0.15	0.19
768433	-0.17	0.19
423028	-0.2	0.19
419846	-0.15	0.19
NA	0.16	0.19
421678	-0.18	0.19
NA	-0.2	0.19
426437	-0.2	0.19
NA	-0.24	0.19
422155	-0.21	0.19
423414	-1.58	0.19
NA	0.17	0.19
NA	-0.18	0.19
428545	-0.79	0.19
NA	0.18	0.19
417177	0.17	0.19
NA	0.2	0.19
421577	0.65	0.19
425455	-0.25	0.19
NA	-0.22	0.19
418026	-0.29	0.19
NA	-0.16	0.19
421175	-0.16	0.19
NA	-0.17	0.19
NA	-0.2	0.19
426071	-0.25	0.19
NA	0.18	0.19
416638	0.16	0.19
420878	0.23	0.19
430580	0.16	0.19
NA	0.16	0.19
NA	-0.26	0.19
427217	-0.3	0.19
NA	-0.19	0.19
419828	-0.14	0.19
NA	0.24	0.19
427190	0.16	0.19
420536	-0.21	0.19
771120	0.24	0.19
NA	-0.18	0.19
421437	-0.18	0.19
421545	-0.14	0.19
415906	-0.24	0.19
NA	0.22	0.19
420321	0.38	0.19
NA	0.19	0.19
395313	-0.26	0.19
NA	-0.18	0.19
422539	-0.19	0.19
374038	-0.18	0.19
416153	-0.17	0.19
419069	0.28	0.19
NA	-0.17	0.19
769980	-0.17	0.19
418039	-0.15	0.19
NA	-0.19	0.19
424773	0.22	0.19
NA	-0.26	0.19
395945	-0.23	0.19
425450	0.14	0.19
NA	0.17	0.19
770547	0.17	0.19
428800	-0.18	0.19
396503	0.17	0.19
417480	-0.21	0.19
418009	0.16	0.19
NA	-0.17	0.19
427019	0.14	0.19
419616	-0.16	0.19
418441	0.27	0.19
422090	-0.18	0.19
425502	0.21	0.19
417574	0.38	0.19
416253	0.14	0.19
418812	-0.15	0.19
421358	0.35	0.19
418677	0.21	0.19
428783	-0.24	0.19
NA	-0.18	0.2
771920	0.28	0.2
415635	-0.19	0.2
420694	-0.16	0.2
421602	-0.54	0.2
NA	0.18	0.2
423735	0.4	0.2
419449	0.18	0.2
NA	0.24	0.2
NA	0.16	0.2
768936	0.22	0.2
396258	-0.14	0.2
769161	0.21	0.2
NA	-0.16	0.2
414741	0.34	0.2
428510	-0.18	0.2
416682	-0.32	0.2
426902	-0.54	0.2
NA	0.18	0.2
NA	-0.2	0.2
417381	-0.17	0.2
421165	0.17	0.2
NA	0.2	0.2
768957	0.21	0.2
421358	-0.28	0.2
NA	0.14	0.2
395836	-0.26	0.2
415766	-0.18	0.2
417395	-0.17	0.2
423754	0.17	0.2
NA	-0.15	0.2
417322	0.15	0.2
415392	-0.21	0.2
395832	-0.22	0.2
374116	0.17	0.2
NA	0.22	0.2
768554	-0.26	0.2
427362	0.22	0.2
416076	-0.17	0.2
417368	0.17	0.2
395233	-0.17	0.2
425734	0.28	0.2
421031	-0.15	0.2
415576	0.19	0.2
422892	0.14	0.2
415996	-0.19	0.2
421492	-0.3	0.2
424038	0.19	0.2
NA	-0.2	0.2
NA	0.14	0.2
417008	-0.16	0.2
421858	-0.16	0.2
NA	0.17	0.2
770134	0.14	0.2
418721	0.14	0.2
NA	-0.18	0.2
421768	0.21	0.2
NA	-0.16	0.2
NA	-0.16	0.2
NA	0.15	0.2
419671	-0.22	0.2
NA	-0.19	0.2
422999	-0.21	0.2
NA	0.21	0.2
NA	0.15	0.2
416675	0.18	0.2
418698	-0.2	0.2
NA	0.16	0.2
424227	-0.18	0.2
NA	-0.16	0.2
421753	-0.16	0.2
NA	-0.37	0.2
769415	-0.86	0.2
NA	-0.25	0.2
771171	-0.18	0.2
415511	0.17	0.2
NA	-0.19	0.2
374072	0.47	0.2
423615	-0.21	0.2
424319	0.2	0.2
417527	0.16	0.2
NA	-0.14	0.2
416692	0.27	0.2
424832	-0.16	0.2
424045	0.2	0.2
425261	-0.16	0.2
422263	0.3	0.2
NA	0.31	0.2
424989	0.15	0.2
770551	0.38	0.2
NA	-0.18	0.2
420511	0.23	0.2
NA	0.15	0.2
415847	-0.21	0.2
NA	-0.14	0.2
419188	0.16	0.2
419755	-0.33	0.2
420227	0.23	0.2
415372	-0.18	0.2
NA	0.25	0.2
373984	0.2	0.2
417811	-0.3	0.2
427867	-0.24	0.2
395694	-0.24	0.2
424192	0.3	0.2
NA	-0.2	0.2
422268	0.15	0.2
770322	0.36	0.2
422149	-0.2	0.2
395908	0.21	0.2
427114	0.23	0.2
NA	-0.19	0.2
419256	0.15	0.2
417175	-0.18	0.2
395071	0.16	0.2
428148	-0.17	0.2
419221	0.17	0.2
419156	-0.28	0.2
418759	-0.23	0.2
424876	0.28	0.2
NA	0.21	0.2
770158	0.22	0.2
415780	-0.25	0.2
419576	-0.22	0.2
418546	0.16	0.2
NA	-0.29	0.2
417136	-0.17	0.2
NA	0.19	0.2
420642	-0.17	0.2
NA	-0.21	0.2
428677	0.23	0.2
424941	-0.34	0.2
NA	0.15	0.2
NA	-0.33	0.2
NA	0.21	0.2
420992	0.19	0.2
NA	0.24	0.23
NA	-0.14	0.2
NA	0.17	0.2
426163	0.32	0.2
424491	0.23	0.2
395792	0.16	0.2
NA	-0.14	0.2
416978	-0.24	0.2
420616	-0.23	0.2
769060	-0.18	0.2
423787	-0.23	0.2
426850	-0.2	0.2
419898	0.6	0.2
374200	0.17	0.2
428455	-0.2	0.2
395689	-0.19	0.2
NA	0.18	0.2
422680	-0.14	0.2
395146	-0.29	0.2
NA	0.14	0.2
427457	0.2	0.2
419528	0.32	0.2
NA	-0.23	0.2
NA	0.17	0.2
424583	-0.18	0.2
422651	-0.31	0.2
426881	0.17	0.21
NA	-0.2	0.21
417898	0.17	0.21
NA	0.31	0.21
419680	0.19	0.21
421001	0.22	0.21
425392	-0.16	0.21
418859	0.19	0.21
NA	-0.18	0.21
415844	-0.17	0.21
770128	-0.27	0.21
426075	-0.19	0.21
424535	0.23	0.21
NA	-0.17	0.21
428649	0.19	0.21
421221	0.27	0.21
422992	-0.15	0.21
421836	-0.16	0.21
424096	0.26	0.21
NA	0.17	0.21
418141	0.24	0.21
NA	0.16	0.21
395456	0.16	0.21
424822	0.15	0.21
396486	-0.3	0.21
415423	-0.18	0.21
427150	0.14	0.21
NA	0.16	0.21
NA	-0.2	0.21
416497	-0.23	0.21
NA	0.15	0.21
NA	-0.19	0.21
NA	-0.15	0.21
NA	-0.42	0.21
NA	0.14	0.21
419002	0.16	0.21
430685	0.32	0.21
395936	0.37	0.21
423746	0.2	0.21
NA	0.2	0.21
416026	0.14	0.21
419921	-0.27	0.21
422462	-0.18	0.21
395862	-0.19	0.21
NA	0.3	0.21
424054	0.73	0.21
417582	-0.18	0.21
396113	-0.39	0.21
417896	0.28	0.21
395319	0.22	0.21
416145	-0.16	0.21
771550	0.43	0.21
416561	-0.16	0.21
419853	-0.15	0.21
NA	-0.23	0.21
419714	0.15	0.21
421335	0.27	0.21
NA	-0.27	0.21
428763	-0.29	0.21
423168	0.3	0.21
421197	-0.3	0.21
428529	0.24	0.21
422520	-0.21	0.21
423265	0.21	0.21
425121	-0.16	0.21
NA	-0.18	0.21
422667	0.19	0.21
427209	0.17	0.21
395223	0.2	0.21
NA	0.22	0.21
NA	-0.3	0.21
768445	0.2	0.21
NA	-0.14	0.21
NA	-0.38	0.21
395496	-0.48	0.21
NA	0.15	0.21
427511	0.18	0.21
772187	-0.26	0.21
423818	0.16	0.21
418498	-0.17	0.21
418588	-0.22	0.21
422926	-0.22	0.21
770683	-0.24	0.21
NA	-0.16	0.21
NA	-0.2	0.21
424578	0.17	0.21
NA	-0.29	0.21
386582	0.17	0.21
423963	-0.19	0.21
NA	0.15	0.21
769963	0.16	0.21
416970	-0.14	0.21
NA	0.16	0.21
396133	0.2	0.21
431636	-0.18	0.21
NA	0.2	0.21
418997	-0.21	0.21
418548	0.26	0.21
NA	-0.18	0.21
416046	0.17	0.21
395120	0.15	0.21
423382	0.22	0.21
422448	0.17	0.21
NA	-0.17	0.21
426458	-0.19	0.21
422005	0.25	0.24
417408	-0.17	0.21
415457	0.16	0.21
373925	-0.27	0.21
416282	0.14	0.21
NA	-0.22	0.21
416883	-0.22	0.21
NA	-0.25	0.21
404747	-0.16	0.21
424715	-0.19	0.21
423394	0.14	0.21
424017	-0.25	0.21
415574	-0.21	0.21
423929	-0.13	0.21
420229	-0.27	0.21
769224	0.28	0.21
420939	-0.22	0.21
421318	0.23	0.21
NA	0.22	0.21
418791	-0.19	0.21
420007	-0.15	0.21
770415	-0.2	0.21
423341	0.31	0.21
417720	-0.14	0.21
425084	-0.18	0.21
NA	-0.26	0.21
417790	-0.16	0.21
417271	-0.15	0.21
NA	-0.21	0.21
419137	-0.24	0.21
424524	-0.21	0.21
427331	-0.29	0.21
NA	-0.18	0.21
415949	-0.16	0.21
421240	-0.21	0.21
415533	0.17	0.21
NA	-0.17	0.21
NA	0.19	0.21
419166	-0.14	0.21
NA	-0.37	0.21
769030	-0.27	0.21
770513	0.32	0.21
416969	0.16	0.21
428818	0.17	0.21
421878	-0.18	0.21
NA	0.22	0.21
NA	0.18	0.21
769648	0.2	0.21
769490	-0.17	0.21
NA	0.18	0.21
428645	-0.45	0.21
419418	-0.24	0.21
420742	0.36	0.21
421635	-0.31	0.21
426888	-0.17	0.21
420528	0.2	0.21
396156	0.35	0.21
422168	0.15	0.21
417190	0.21	0.21
422105	0.16	0.21
NA	-0.22	0.21
416577	-0.24	0.21
417491	0.23	0.21
NA	0.18	0.21
NA	-0.23	0.21
378788	0.17	0.21
424780	-0.16	0.21
NA	-0.14	0.21
418792	0.18	0.21
NA	-0.29	0.21
NA	-0.21	0.21
396449	0.35	0.21
427379	-0.14	0.21
419604	0.17	0.21
415683	0.15	0.21
NA	-0.14	0.21
420824	-0.18	0.21
423432	0.42	0.21
423075	0.16	0.21
424132	-0.31	0.21
415671	-0.25	0.21
417127	0.14	0.21
NA	0.2	0.22
NA	-0.24	0.22
419328	0.16	0.22
416575	-0.23	0.22
NA	0.2	0.22
427612	0.23	0.22
NA	-0.23	0.22
424290	-0.2	0.22
417881	0.19	0.22
418596	-0.14	0.22
423989	0.21	0.22
417614	-0.13	0.22
425903	-0.16	0.22
417388	-0.15	0.22
NA	0.15	0.22
NA	-0.22	0.22
422997	0.19	0.22
395591	-0.3	0.22
NA	-0.14	0.22
NA	-0.29	0.22
424084	-0.19	0.22
419547	0.16	0.22
395849	-0.33	0.22
NA	-0.19	0.22
NA	-0.16	0.22
418977	0.13	0.22
NA	0.27	0.22
424020	-0.2	0.22
416424	-0.16	0.22
NA	-0.25	0.22
NA	0.14	0.22
426457	-0.2	0.22
421843	-0.21	0.22
395247	-0.21	0.22
395857	0.18	0.22
NA	0.14	0.22
395348	-0.18	0.22
416919	-0.23	0.22
417035	0.18	0.22
420738	-0.16	0.22
424694	-0.41	0.22
422332	-0.3	0.22
395744	-0.24	0.22
415379	-0.15	0.22
NA	-0.21	0.22
771464	-0.21	0.22
422056	-0.21	0.22
396550	0.17	0.22
420785	0.21	0.22
772315	0.18	0.22
373987	0.15	0.22
415729	0.19	0.22
417890	-0.19	0.22
NA	-0.28	0.22
770734	-0.2	0.22
422042	-0.21	0.22
NA	0.17	0.22
NA	-0.18	0.22
420684	0.18	0.22
NA	-0.15	0.22
771592	0.14	0.22
NA	-0.14	0.22
NA	0.14	0.22
395993	-0.23	0.22
769611	-0.19	0.22
396496	0.19	0.22
416724	-0.27	0.22
428450	-0.25	0.22
NA	-0.17	0.22
428228	0.14	0.22
418067	-0.17	0.22
416351	0.18	0.22
422055	0.33	0.22
NA	0.21	0.22
420704	0.2	0.22
NA	-0.28	0.22
770817	0.26	0.22
420801	-0.16	0.22
422677	0.3	0.22
NA	0.23	0.22
429164	0.14	0.22
423417	-0.22	0.25
422415	-0.26	0.22
424808	-0.24	0.22
419778	-0.15	0.22
417065	0.25	0.22
423438	-0.17	0.22
431449	-0.16	0.22
NA	-0.14	0.22
418217	-0.23	0.22
NA	0.17	0.22
422848	0.26	0.22
421364	-0.23	0.22
NA	0.21	0.22
424130	-0.2	0.22
NA	0.18	0.22
NA	0.21	0.22
416139	-0.31	0.22
415497	0.17	0.22
395069	-0.15	0.22
424511	0.19	0.22
422264	-0.19	0.25
419964	-0.24	0.22
416749	0.15	0.22
416173	0.18	0.22
416743	-0.29	0.22
421777	0.28	0.22
424359	-0.19	0.22
423039	-0.27	0.22
NA	0.15	0.22
NA	-0.15	0.22
776531	-0.16	0.22
426435	0.16	0.22
424864	0.15	0.22
421880	0.29	0.22
424743	-0.13	0.22
395572	0.16	0.22
768680	-0.24	0.22
422239	-0.21	0.22
417421	-0.15	0.22
NA	-0.83	0.22
419029	-0.17	0.22
417799	-0.15	0.22
NA	-0.18	0.22
421254	-0.29	0.22
425294	0.32	0.22
418763	0.15	0.22
424772	-0.14	0.22
NA	0.14	0.22
NA	-0.59	0.22
NA	0.2	0.22
771457	0.16	0.22
421666	0.19	0.22
395959	0.14	0.22
431603	0.26	0.22
NA	-0.17	0.22
419856	0.26	0.22
NA	-0.17	0.22
426835	0.3	0.22
NA	-0.19	0.22
421516	-0.17	0.22
426266	0.24	0.22
427947	-0.28	0.22
NA	-0.18	0.22
418564	0.17	0.22
NA	-0.15	0.22
422599	0.2	0.22
418374	0.25	0.22
420378	-0.26	0.22
421706	-0.2	0.22
417183	-0.17	0.22
426861	0.17	0.22
NA	-0.22	0.22
396229	-0.46	0.22
416350	0.14	0.22
416055	-0.16	0.22
424044	0.17	0.22
NA	-0.14	0.22
416742	0.13	0.22
NA	-0.27	0.22
NA	-0.16	0.22
772226	0.13	0.22
395938	0.16	0.22
421460	0.21	0.22
NA	-0.2	0.22
NA	-0.14	0.22
419987	-0.14	0.22
770893	0.14	0.22
420903	0.2	0.22
423124	-0.17	0.22
395693	-0.24	0.22
NA	-0.16	0.22
395492	-0.31	0.22
421653	-0.15	0.22
NA	-0.17	0.22
423692	-0.31	0.22
421045	-0.39	0.22
415328	0.16	0.22
NA	0.18	0.23
422868	-0.18	0.23
421626	-0.16	0.23
418393	-0.23	0.23
427282	-0.15	0.23
424746	-0.28	0.23
417341	-0.19	0.23
417049	0.27	0.23
421711	-0.28	0.23
417626	0.16	0.23
NA	-0.2	0.23
423736	0.26	0.23
423703	0.17	0.23
NA	0.24	0.23
770556	-0.26	0.23
420952	0.17	0.23
423663	0.16	0.23
418644	-0.17	0.23
423772	0.18	0.23
418225	-0.23	0.23
NA	-0.19	0.23
776619	0.16	0.23
NA	-0.18	0.23
396446	-0.19	0.23
768530	0.17	0.26
NA	0.19	0.23
NA	-0.41	0.23
418173	0.17	0.23
425336	-0.14	0.23
NA	0.27	0.23
NA	0.18	0.23
NA	-0.16	0.23
422883	-0.24	0.23
418092	-0.15	0.23
420623	0.41	0.23
NA	0.15	0.23
431637	-0.17	0.23
426220	-0.32	0.23
426041	-0.16	0.23
416962	-0.14	0.23
423637	0.24	0.23
NA	0.19	0.23
423486	0.15	0.23
428117	-0.16	0.23
415991	-0.15	0.23
NA	-0.14	0.23
431302	0.25	0.23
424512	-0.2	0.23
424324	0.26	0.23
NA	0.15	0.23
426922	-0.34	0.23
772296	0.21	0.23
420554	-0.16	0.23
420101	-0.17	0.23
417381	-0.22	0.23
396188	-0.2	0.23
426499	-0.17	0.23
NA	0.15	0.23
430335	-0.14	0.23
423163	0.16	0.23
418731	0.13	0.23
NA	0.22	0.23
427008	-0.13	0.23
771528	-0.22	0.23
395362	0.35	0.23
429632	-0.24	0.23
421555	-0.17	0.23
NA	0.45	0.23
373923	0.17	0.23
374240	0.23	0.26
NA	0.15	0.23
415505	-0.2	0.23
NA	-0.2	0.23
419155	0.31	0.23
NA	-0.16	0.23
395238	-0.19	0.23
418825	-0.19	0.23
415840	0.22	0.23
NA	-0.15	0.23
407091	0.16	0.23
NA	0.14	0.23
415886	0.15	0.23
NA	-0.14	0.23
417756	-0.25	0.23
NA	-0.25	0.23
421036	-0.17	0.23
NA	-0.19	0.23
418256	0.15	0.23
396130	0.17	0.23
395626	0.21	0.23
NA	0.14	0.23
419389	-0.14	0.23
NA	-0.17	0.26
777251	-0.17	0.23
416260	-0.14	0.23
NA	-0.17	0.23
772383	0.13	0.23
395672	-0.13	0.23
418381	0.13	0.23
418492	0.22	0.23
419526	0.17	0.23
420700	0.15	0.23
NA	-0.26	0.23
415453	-0.19	0.23
421853	0.28	0.23
396203	0.33	0.23
428187	-0.14	0.23
421783	0.17	0.23
423203	-0.15	0.23
395517	-0.31	0.23
419398	0.14	0.23
432370	0.29	0.23
NA	-0.13	0.23
417967	0.22	0.23
415393	-0.15	0.23
424165	0.38	0.23
420930	-0.18	0.23
419000	-0.31	0.23
419504	-0.23	0.23
NA	0.35	0.23
396228	-0.21	0.23
423696	0.14	0.23
426883	-0.22	0.23
422393	0.19	0.23
428644	-0.14	0.23
427661	-0.25	0.23
395334	0.18	0.23
416132	0.2	0.23
NA	0.16	0.23
418276	0.13	0.23
429163	-0.19	0.23
NA	-0.14	0.23
421514	0.23	0.23
NA	0.15	0.23
769706	-0.14	0.23
NA	-0.17	0.23
421968	-0.21	0.23
422701	-0.22	0.23
NA	-0.14	0.23
417605	-0.13	0.23
415549	-0.2	0.23
422862	-0.19	0.23
418032	0.15	0.23
NA	0.17	0.23
NA	0.15	0.23
419833	0.14	0.23
NA	0.15	0.23
NA	-0.14	0.23
421967	0.14	0.23
395150	-0.16	0.23
421758	-0.18	0.23
NA	-0.18	0.23
427427	-0.19	0.23
396242	-0.14	0.23
395314	0.23	0.23
395406	0.43	0.23
419225	0.16	0.23
423988	0.2	0.23
NA	0.26	0.23
NA	0.14	0.23
769047	-0.15	0.23
423169	-0.15	0.23
420808	-0.18	0.23
NA	0.14	0.23
426378	0.13	0.23
421127	0.25	0.23
NA	-0.16	0.23
430610	0.43	0.23
422119	0.15	0.23
425241	-0.15	0.23
420364	0.17	0.23
769555	-0.2	0.23
416265	0.15	0.23
420434	-0.15	0.23
395942	-1.16	0.23
418142	-0.18	0.23
772062	-0.15	0.23
NA	0.17	0.23
420544	-0.21	0.23
396491	-0.32	0.23
421716	0.35	0.23
NA	0.21	0.23
419095	0.14	0.23
NA	0.19	0.23
NA	0.13	0.23
NA	0.17	0.23
771555	-0.15	0.23
420238	-0.19	0.23
NA	-0.16	0.23
427144	0.34	0.23
NA	0.15	0.23
428740	-0.18	0.23
NA	0.14	0.23
418646	-0.21	0.24
NA	0.32	0.24
421447	0.2	0.24
418760	-0.2	0.24
NA	0.22	0.24
421174	-0.18	0.24
426978	-0.26	0.24
415952	0.24	0.24
417907	0.22	0.24
427224	-0.25	0.24
423878	0.22	0.24
415121	0.18	0.24
419058	-0.14	0.24
NA	0.29	0.24
NA	-0.25	0.24
NA	0.14	0.24
422061	-0.18	0.24
428653	-0.16	0.24
416004	-0.14	0.24
770153	-0.16	0.24
416922	0.14	0.24
418714	-0.3	0.24
422322	-0.13	0.24
415336	0.21	0.24
NA	0.26	0.24
419269	-0.16	0.24
NA	-0.34	0.24
419119	0.14	0.24
424364	-0.13	0.24
418430	0.14	0.24
395703	-0.14	0.24
NA	0.16	0.24
418442	0.17	0.24
NA	-0.14	0.24
422021	-0.19	0.24
420118	-0.16	0.24
422082	-0.17	0.24
423990	0.23	0.24
NA	-0.15	0.24
NA	-0.18	0.24
NA	-0.24	0.24
426560	-0.18	0.24
418597	-0.27	0.24
769222	-0.28	0.24
415386	-0.22	0.24
426994	0.28	0.24
NA	0.13	0.24
396313	-0.21	0.24
428412	0.34	0.24
422756	-0.13	0.24
417101	-0.18	0.24
396320	0.19	0.24
395124	0.13	0.24
428012	-0.16	0.24
416762	-0.22	0.24
423328	-0.26	0.24
770794	0.27	0.24
NA	-0.2	0.24
NA	-0.27	0.24
NA	0.26	0.24
430349	-0.16	0.24
418558	0.38	0.24
396417	0.14	0.24
421469	-0.15	0.24
427003	-0.15	0.24
770239	-0.15	0.24
420657	0.34	0.24
417554	-0.15	0.24
404746	0.19	0.24
419331	0.18	0.24
NA	-0.18	0.24
NA	0.16	0.24
426986	0.18	0.24
NA	0.15	0.24
424554	-0.12	0.24
418432	0.15	0.24
420961	0.17	0.24
416231	0.17	0.24
419587	0.15	0.24
423252	-0.18	0.24
420135	0.14	0.24
418201	0.21	0.24
NA	0.25	0.24
421305	0.14	0.24
418893	0.16	0.27
NA	-0.15	0.24
395510	0.13	0.24
418926	0.21	0.24
NA	0.17	0.24
374242	0.19	0.24
419633	-0.19	0.24
424839	0.14	0.24
418818	-0.21	0.24
429063	-0.18	0.24
395854	0.14	0.24
422453	0.25	0.24
374119	-0.17	0.24
422585	-0.17	0.24
420406	0.15	0.24
416067	-0.15	0.24
414800	-0.26	0.24
395561	-0.2	0.24
NA	0.17	0.24
548626	0.16	0.24
427949	-0.17	0.24
395507	-0.17	0.24
NA	0.21	0.24
NA	-0.14	0.24
419421	-0.19	0.24
770905	-0.14	0.24
424571	0.15	0.24
416613	0.19	0.24
NA	-0.19	0.24
418940	0.18	0.24
420728	-0.16	0.24
395072	-0.15	0.24
777379	0.13	0.24
428333	0.13	0.24
416789	-0.23	0.24
420053	0.22	0.24
426214	-0.19	0.24
775973	-0.22	0.24
419543	0.18	0.24
NA	0.28	0.24
423430	0.19	0.24
415977	-0.18	0.24
NA	-0.32	0.24
395941	0.15	0.24
424706	0.16	0.24
NA	0.13	0.24
NA	0.18	0.24
420588	0.18	0.24
424953	-0.16	0.24
425894	0.19	0.24
427099	0.13	0.24
NA	0.13	0.24
770276	-0.29	0.24
428227	-0.19	0.24
424914	-0.15	0.24
420725	-0.21	0.24
415442	-0.14	0.24
395208	-0.26	0.24
422178	0.2	0.24
768701	-0.31	0.24
422922	0.14	0.24
NA	0.17	0.24
416956	0.16	0.24
422440	0.28	0.24
415769	0.2	0.24
426615	-0.21	0.24
NA	-0.24	0.24
NA	-0.17	0.24
420703	-0.33	0.24
421928	0.12	0.24
423908	0.14	0.24
420666	0.14	0.25
NA	-0.19	0.25
NA	0.22	0.25
420929	-0.25	0.25
772371	0.22	0.25
420242	-0.19	0.25
421560	0.14	0.25
NA	0.17	0.25
NA	0.23	0.25
396048	-0.17	0.25
769472	0.48	0.25
417700	0.14	0.25
404776	0.14	0.25
NA	-0.15	0.25
422982	0.18	0.25
NA	0.19	0.25
NA	0.22	0.25
396144	-0.21	0.25
NA	0.22	0.25
423245	0.32	0.25
416321	-0.2	0.25
428572	0.27	0.25
428436	-0.13	0.25
417224	-0.17	0.25
NA	-0.18	0.25
423315	0.16	0.25
417840	-0.14	0.25
420028	0.12	0.25
424161	0.21	0.25
NA	-0.2	0.25
100049619	-0.15	0.25
422573	-0.15	0.25
NA	-0.15	0.25
769577	0.14	0.25
769150	0.17	0.25
423732	0.19	0.25
NA	0.16	0.25
NA	-0.19	0.25
NA	0.15	0.25
416152	0.2	0.25
424059	0.31	0.25
NA	0.13	0.25
416569	0.18	0.25
NA	-0.15	0.25
428705	0.26	0.25
416507	0.16	0.25
420103	0.21	0.25
415356	-0.29	0.25
416368	-0.2	0.25
428862	-0.15	0.25
NA	-0.2	0.25
418220	-0.13	0.25
770646	-0.15	0.25
NA	0.17	0.25
NA	-0.23	0.25
NA	-0.15	0.25
428714	0.13	0.25
429062	0.26	0.25
NA	-0.22	0.25
396011	0.14	0.25
396149	-0.22	0.25
NA	0.29	0.25
418807	-0.2	0.25
418122	-0.2	0.25
423980	0.16	0.25
769876	-0.25	0.25
NA	0.2	0.25
422566	0.12	0.25
NA	1.57	0.25
NA	-0.33	0.25
NA	-0.16	0.25
NA	-0.17	0.25
420133	-0.19	0.25
416732	0.13	0.25
NA	0.13	0.25
416622	-0.15	0.25
NA	-0.27	0.25
420032	0.14	0.25
427505	-0.19	0.25
419542	-0.19	0.25
421408	0.17	0.25
424748	0.14	0.25
769174	0.14	0.25
395446	0.18	0.25
421747	0.18	0.25
NA	0.17	0.25
428707	0.18	0.25
NA	0.19	0.25
NA	-0.13	0.25
420389	-0.16	0.25
NA	0.18	0.25
NA	-0.19	0.25
422778	0.16	0.25
768974	-0.35	0.25
NA	-0.17	0.25
422524	-0.17	0.25
771497	0.16	0.25
395650	0.42	0.25
NA	-0.14	0.25
421053	0.43	0.25
416352	0.13	0.25
420427	-0.17	0.25
424856	0.13	0.25
NA	-0.17	0.25
NA	-0.16	0.25
416340	0.19	0.25
NA	0.16	0.25
427005	-0.28	0.25
771356	0.16	0.25
421455	-0.19	0.25
415702	0.15	0.25
770923	0.23	0.25
425129	-0.25	0.25
427211	0.14	0.25
422355	-0.35	0.25
395667	-0.16	0.25
419946	0.14	0.25
396362	0.29	0.25
395614	0.13	0.25
408038	-0.16	0.25
427778	0.14	0.25
NA	0.15	0.25
420513	-0.34	0.25
421975	-0.21	0.25
NA	-0.17	0.25
378905	-0.17	0.25
423935	-0.2	0.25
395945	0.16	0.25
417414	0.21	0.25
415853	0.14	0.25
428658	-0.17	0.25
374060	-0.14	0.25
NA	-0.21	0.25
426049	-0.13	0.25
423385	0.18	0.25
422196	0.15	0.25
396291	-0.14	0.25
NA	-0.3	0.25
772041	-0.15	0.25
418903	-0.26	0.25
418939	0.18	0.25
424938	-0.14	0.25
768638	0.15	0.25
423803	0.31	0.25
416876	-0.14	0.25
416679	0.13	0.25
395182	-0.19	0.25
416241	0.18	0.25
NA	-0.13	0.25
NA	-0.27	0.25
421380	-0.17	0.25
414739	0.14	0.25
417875	-0.14	0.25
416079	-0.22	0.25
374061	-0.3	0.25
415625	-0.16	0.25
421289	-0.18	0.25
395405	0.15	0.25
421838	0.24	0.25
417547	0.14	0.25
418126	-0.2	0.26
769770	-0.27	0.26
NA	0.13	0.26
NA	0.2	0.26
428048	-0.16	0.26
NA	-0.24	0.26
NA	0.16	0.26
NA	0.2	0.26
NA	0.2	0.26
422528	-0.2	0.26
NA	-0.14	0.26
NA	0.19	0.26
425052	-0.19	0.26
770251	0.13	0.26
NA	-0.14	0.26
426860	0.27	0.26
NA	0.15	0.26
396333	-0.18	0.26
NA	0.24	0.26
427859	-0.17	0.26
415919	0.13	0.26
NA	0.19	0.26
422818	-0.16	0.26
419542	0.15	0.26
417913	-0.22	0.26
396502	-0.17	0.26
424684	0.15	0.26
NA	0.14	0.26
NA	0.15	0.26
415559	-0.17	0.26
427003	-0.18	0.26
416249	0.2	0.26
421703	0.16	0.26
417439	0.13	0.26
395232	0.15	0.26
425529	0.17	0.26
417039	-0.17	0.26
417925	0.15	0.26
418256	-0.18	0.26
776779	0.34	0.26
428888	-0.19	0.26
428197	-0.16	0.26
NA	-0.24	0.26
416075	0.14	0.26
772125	0.13	0.26
428547	-0.24	0.26
417027	-0.15	0.26
NA	-0.17	0.26
770250	-0.19	0.26
419965	0.21	0.26
NA	0.15	0.26
423210	0.13	0.26
418592	0.22	0.26
NA	0.15	0.26
418196	-0.15	0.26
NA	-0.32	0.26
NA	-0.15	0.26
NA	0.17	0.26
NA	0.17	0.26
415793	0.22	0.26
422605	-0.16	0.26
428881	0.12	0.26
NA	-0.14	0.26
NA	-0.14	0.26
NA	-0.16	0.26
NA	-0.14	0.26
421192	0.31	0.26
NA	-0.14	0.26
NA	-0.19	0.26
396438	0.21	0.26
415811	0.14	0.26
770196	0.13	0.26
420630	0.33	0.26
426153	0.15	0.26
421497	-0.13	0.26
NA	0.13	0.26
NA	0.17	0.26
421263	0.17	0.26
769728	-0.26	0.26
NA	-0.24	0.26
NA	-0.17	0.26
395250	0.13	0.26
421802	0.14	0.26
373920	0.13	0.26
427798	-0.21	0.26
421474	0.22	0.26
NA	-0.24	0.26
422292	0.66	0.26
769263	-0.2	0.26
NA	0.18	0.26
NA	-0.13	0.26
NA	0.17	0.26
417895	0.14	0.26
421677	0.13	0.26
NA	0.13	0.26
769037	-0.14	0.26
374016	-0.18	0.26
419425	-0.22	0.26
374075	-0.18	0.26
NA	0.19	0.26
415633	0.26	0.26
374037	0.18	0.26
NA	0.19	0.26
427473	0.26	0.26
428753	-0.22	0.26
NA	-0.18	0.26
NA	0.15	0.26
NA	0.18	0.26
419843	-0.15	0.26
422360	-0.14	0.26
395913	0.17	0.26
417437	-0.13	0.26
770395	0.13	0.26
418541	-0.24	0.26
419677	-0.27	0.26
416823	-0.31	0.26
418313	-0.17	0.26
420779	0.15	0.26
395829	-0.13	0.26
NA	-0.15	0.26
426921	0.13	0.26
NA	0.13	0.26
NA	-0.23	0.26
420279	-0.18	0.26
420170	-0.25	0.26
770137	-0.17	0.26
422016	-0.29	0.26
421849	-0.16	0.26
424395	-0.15	0.26
NA	0.13	0.26
419534	-0.18	0.26
NA	-0.14	0.26
NA	0.15	0.26
427616	0.19	0.26
NA	-0.13	0.26
417535	0.12	0.26
419132	-0.15	0.26
NA	0.23	0.26
420323	0.21	0.26
418309	-0.16	0.26
418423	-0.19	0.26
NA	-0.34	0.26
NA	-0.12	0.26
420182	-0.25	0.26
374264	0.21	0.26
NA	0.17	0.26
415587	-0.19	0.26
417841	-0.12	0.26
NA	0.18	0.26
415594	-0.13	0.26
431665	0.12	0.26
420022	0.19	0.26
421484	0.23	0.26
NA	0.15	0.26
373904	-0.15	0.26
771337	-0.2	0.26
768619	-0.14	0.26
426579	-0.24	0.26
419072	0.2	0.26
769998	0.18	0.26
NA	-0.16	0.26
768936	-0.16	0.26
426684	-1.59	0.26
421919	-0.15	0.26
770618	-0.14	0.26
NA	-0.13	0.26
426166	0.14	0.26
770386	-0.24	0.26
417024	-0.28	0.26
417635	0.15	0.26
418815	0.14	0.26
415953	0.13	0.26
423372	-0.26	0.26
NA	0.12	0.26
424076	0.15	0.26
416665	-0.14	0.26
426492	0.15	0.26
NA	0.16	0.26
419563	0.14	0.26
424446	0.14	0.26
NA	0.13	0.26
424039	0.23	0.26
420678	0.2	0.26
NA	0.13	0.26
NA	0.18	0.26
NA	-0.17	0.26
374123	-0.26	0.26
423513	0.17	0.26
776036	0.16	0.26
NA	0.24	0.26
418116	0.28	0.26
418616	-0.3	0.26
NA	-0.22	0.26
422770	0.15	0.26
424311	-0.17	0.26
NA	0.31	0.27
396239	-0.24	0.27
416960	-0.27	0.27
415759	-0.23	0.27
NA	0.22	0.27
771891	-0.14	0.27
424153	0.14	0.27
395319	0.22	0.27
396255	-0.22	0.27
416942	-0.12	0.27
421779	0.13	0.27
419594	0.13	0.27
419727	-0.23	0.27
420472	0.15	0.27
423504	0.16	0.27
418465	0.35	0.27
772237	0.15	0.27
768930	-0.14	0.27
NA	0.12	0.27
NA	0.2	0.27
419822	-0.27	0.27
NA	0.2	0.27
396106	-0.21	0.27
421938	0.26	0.27
NA	-0.15	0.27
NA	0.15	0.27
415590	-0.12	0.27
NA	0.19	0.27
419062	-0.28	0.27
NA	-0.15	0.27
NA	-0.22	0.27
427799	-0.16	0.27
NA	0.14	0.27
NA	-0.17	0.27
NA	-0.14	0.27
NA	0.15	0.27
415529	-0.13	0.27
NA	0.16	0.27
421353	-0.17	0.27
374080	-0.14	0.27
378891	-0.15	0.27
NA	-0.12	0.27
NA	-0.14	0.27
NA	-0.26	0.27
NA	0.19	0.27
419787	-0.18	0.27
NA	0.13	0.27
395889	0.16	0.27
419065	0.21	0.27
NA	-0.16	0.27
NA	-0.17	0.27
428280	-0.24	0.27
424404	-0.36	0.27
430848	-0.18	0.27
427380	-0.19	0.27
424143	-0.2	0.27
NA	0.22	0.27
415304	-0.22	0.27
NA	-0.31	0.27
769609	0.13	0.27
NA	0.18	0.27
422372	0.21	0.27
NA	0.15	0.27
426135	0.33	0.27
NA	0.17	0.27
NA	0.12	0.27
374016	-0.25	0.27
NA	0.15	0.27
NA	-0.14	0.27
423479	-0.41	0.27
416159	-0.14	0.27
415894	-0.2	0.27
421695	-0.18	0.27
415465	-0.24	0.27
NA	-0.14	0.27
421808	-0.14	0.27
395669	-0.14	0.27
420919	0.14	0.27
423174	0.14	0.27
NA	0.15	0.27
417006	-0.29	0.27
423835	-0.12	0.27
NA	0.12	0.27
418566	0.21	0.27
NA	-0.22	0.31
395301	-0.18	0.27
NA	-0.14	0.31
395358	0.18	0.27
427275	-0.13	0.27
421625	0.23	0.27
NA	-0.18	0.27
776788	0.21	0.27
NA	-0.26	0.27
417885	-0.14	0.27
772190	0.5	0.27
404750	0.16	0.27
NA	-0.19	0.27
417284	0.13	0.27
NA	-0.16	0.27
NA	0.14	0.27
423760	-0.15	0.27
NA	0.13	0.27
NA	0.2	0.27
415430	-0.17	0.27
421426	-0.15	0.27
420754	0.27	0.27
NA	0.13	0.27
429028	0.16	0.27
396337	-0.15	0.27
419923	-0.14	0.27
428524	-0.13	0.27
NA	-0.59	0.27
426873	0.13	0.27
396292	-0.13	0.27
417035	-0.21	0.27
416495	0.26	0.27
NA	0.13	0.27
NA	0.13	0.27
427293	0.13	0.27
416633	-0.17	0.27
NA	-0.16	0.27
NA	0.21	0.27
NA	0.15	0.27
NA	-0.28	0.27
NA	0.17	0.27
NA	0.16	0.27
396425	0.26	0.27
395271	-0.19	0.27
425011	-0.21	0.27
NA	0.14	0.27
NA	-0.2	0.27
419625	0.15	0.27
421889	0.14	0.27
NA	-0.18	0.27
416431	-0.16	0.27
423895	-0.16	0.27
771307	0.2	0.27
NA	0.14	0.27
420418	-0.12	0.27
NA	0.23	0.27
NA	0.13	0.27
768365	0.13	0.27
NA	-0.42	0.27
423073	-0.13	0.27
NA	-0.22	0.27
NA	0.26	0.27
NA	0.24	0.27
418937	-0.13	0.27
422179	0.15	0.27
NA	0.12	0.27
415676	0.12	0.27
417018	-0.14	0.27
776936	0.16	0.27
NA	0.15	0.27
NA	0.16	0.27
NA	-0.13	0.27
NA	-0.37	0.27
NA	-0.16	0.27
418843	-0.28	0.28
425126	0.13	0.28
424206	-0.21	0.28
415780	0.15	0.28
422200	-0.13	0.28
418846	-0.15	0.28
378913	0.12	0.28
NA	0.17	0.28
419355	-0.29	0.28
420087	0.33	0.28
420190	0.28	0.28
415660	0.12	0.28
NA	0.12	0.28
NA	0.12	0.28
417757	0.16	0.28
415756	-0.12	0.28
423092	-0.13	0.28
416754	-0.13	0.28
NA	-0.32	0.28
418082	0.22	0.28
421434	-0.13	0.28
NA	-0.14	0.28
NA	-0.15	0.28
421062	0.3	0.28
395647	0.12	0.28
427193	0.17	0.28
395986	0.13	0.28
418933	-0.17	0.28
429678	0.18	0.28
424172	0.18	0.28
770088	0.12	0.28
NA	0.12	0.28
419026	-0.15	0.28
418159	-0.22	0.28
NA	-0.13	0.28
771055	0.13	0.28
395161	0.16	0.28
424497	-0.12	0.28
415698	-0.26	0.28
418533	-0.24	0.28
421684	0.4	0.28
373942	0.12	0.28
NA	-0.27	0.28
418716	0.23	0.28
NA	0.14	0.28
415722	-0.2	0.28
420376	0.16	0.28
NA	0.13	0.28
417508	-0.15	0.28
NA	-0.13	0.28
NA	-0.2	0.28
NA	-0.18	0.28
429158	0.17	0.28
NA	0.27	0.28
NA	-0.18	0.28
NA	0.18	0.28
NA	-0.16	0.28
NA	-0.21	0.28
396492	-0.19	0.28
425346	-0.17	0.28
421267	0.28	0.28
424319	0.14	0.28
NA	-0.22	0.28
422894	0.16	0.28
NA	0.13	0.28
422786	-0.15	0.32
428084	0.15	0.28
427806	-0.13	0.28
420729	-0.22	0.28
NA	0.17	0.28
424759	-0.15	0.28
417878	0.24	0.28
NA	-0.12	0.28
421368	-0.66	0.28
421051	-0.21	0.28
422331	0.32	0.28
419662	-0.17	0.28
NA	-0.23	0.28
418974	0.13	0.28
427826	0.18	0.28
395202	0.17	0.28
NA	-0.15	0.28
417959	0.16	0.28
395078	-0.13	0.28
NA	0.21	0.28
NA	-0.27	0.28
418199	-0.16	0.28
423936	0.17	0.28
427409	0.14	0.28
NA	0.13	0.28
NA	0.19	0.28
NA	0.16	0.28
426923	0.13	0.28
NA	-0.18	0.28
430990	0.26	0.28
416786	0.19	0.28
NA	0.15	0.28
421854	0.16	0.28
420456	-0.16	0.28
NA	0.79	0.28
423061	0.21	0.28
428471	-0.13	0.28
NA	0.26	0.28
418771	-0.3	0.28
422507	-0.15	0.28
416823	0.2	0.28
423822	0.14	0.28
NA	0.28	0.28
424519	-0.16	0.28
772082	0.16	0.28
420231	0.19	0.28
770538	-0.11	0.28
NA	0.13	0.28
423110	-0.41	0.28
425130	0.13	0.28
418277	0.15	0.28
421640	0.14	0.28
424704	-0.14	0.28
423577	-0.15	0.28
422093	-0.16	0.28
427199	0.31	0.28
NA	-0.15	0.28
424961	0.18	0.28
NA	0.23	0.28
420890	0.21	0.28
NA	-0.13	0.28
NA	0.13	0.28
NA	0.27	0.28
NA	0.14	0.28
418168	-0.13	0.28
423655	0.13	0.28
415807	0.17	0.28
428332	-0.15	0.28
NA	0.13	0.28
430534	0.18	0.28
418528	-0.43	0.28
424657	-0.15	0.28
423230	-0.12	0.28
421212	0.12	0.28
NA	-0.18	0.28
NA	0.19	0.28
416802	0.13	0.28
426585	-0.2	0.28
421139	-0.14	0.28
419891	-0.27	0.28
419068	-0.17	0.28
422666	0.17	0.28
771022	0.32	0.28
NA	-0.12	0.28
771857	-0.17	0.28
771218	-0.23	0.28
422217	-0.14	0.28
NA	-0.24	0.28
770907	-0.2	0.28
416967	-0.26	0.28
NA	-0.19	0.28
772119	-0.14	0.28
420750	0.14	0.28
423707	0.15	0.28
NA	-0.19	0.28
NA	-0.18	0.28
424830	-0.19	0.28
NA	0.12	0.28
425891	-0.18	0.28
423529	0.12	0.28
417458	0.12	0.28
NA	0.22	0.28
416511	0.13	0.28
NA	0.16	0.28
419737	0.16	0.28
NA	0.26	0.28
425900	0.19	0.28
420559	0.13	0.29
423457	-0.31	0.29
NA	-0.22	0.29
NA	-0.15	0.29
416615	-0.18	0.29
NA	0.14	0.29
418419	0.26	0.29
419601	0.19	0.29
NA	0.14	0.29
423824	-0.13	0.29
NA	-0.12	0.29
NA	0.18	0.29
NA	-0.14	0.29
424725	-0.14	0.29
423683	-0.19	0.29
423069	-0.13	0.29
374177	-0.19	0.29
374138	-0.15	0.29
423488	-0.14	0.29
416888	0.12	0.29
NA	-0.27	0.29
427606	-0.14	0.29
395304	-0.12	0.29
428167	-0.14	0.29
416700	0.25	0.29
416647	0.14	0.29
NA	-0.12	0.29
396165	-0.3	0.29
424052	-0.17	0.29
NA	-0.16	0.29
422105	0.17	0.29
418401	-0.16	0.29
424126	-0.12	0.29
395197	0.13	0.29
396228	-0.17	0.29
NA	-0.32	0.29
417854	-0.14	0.29
NA	0.28	0.29
NA	0.16	0.29
424492	-0.2	0.29
NA	-0.12	0.29
425324	0.12	0.29
430917	-0.23	0.29
396074	-0.17	0.29
417132	0.12	0.29
421154	0.21	0.29
417005	-0.19	0.29
396314	-0.13	0.29
NA	0.15	0.29
771842	0.16	0.29
NA	-0.17	0.29
427342	0.17	0.29
NA	0.13	0.29
417598	-0.15	0.29
NA	-0.15	0.29
769119	-0.13	0.29
776552	-0.21	0.29
422097	-0.14	0.29
425210	0.14	0.29
769591	-0.23	0.29
424244	0.14	0.29
427759	0.18	0.29
NA	-0.13	0.33
418926	-0.21	0.29
NA	0.14	0.29
NA	0.21	0.29
415877	0.19	0.29
423506	0.16	0.29
415504	0.14	0.29
424325	-0.11	0.29
NA	-0.15	0.29
374260	-0.14	0.29
422673	0.15	0.29
422210	-0.13	0.29
386574	0.19	0.29
NA	-0.12	0.29
426825	0.13	0.29
420433	-0.14	0.29
771836	0.15	0.29
415988	0.16	0.29
396153	-0.18	0.29
NA	0.16	0.29
415932	-0.17	0.29
417889	-0.17	0.29
NA	0.12	0.29
NA	0.12	0.29
NA	-0.33	0.29
427211	0.14	0.29
NA	-0.14	0.29
427001	0.28	0.29
373931	0.14	0.29
418865	0.35	0.29
417358	0.15	0.29
415455	-0.12	0.29
421687	0.28	0.29
NA	0.12	0.29
771974	-0.23	0.29
NA	-0.12	0.29
NA	0.3	0.29
NA	0.17	0.29
NA	-0.14	0.29
373888	0.12	0.29
418356	-0.13	0.29
NA	-0.14	0.29
NA	0.12	0.29
420610	-0.14	0.29
373986	-0.17	0.29
NA	-0.15	0.29
395448	0.14	0.29
421160	0.14	0.29
NA	-0.23	0.33
NA	-0.12	0.29
416659	0.21	0.29
421457	0.18	0.29
404538	0.15	0.29
NA	-0.25	0.29
428743	0.16	0.29
425913	0.13	0.29
NA	0.15	0.29
420169	-0.19	0.29
NA	0.13	0.29
NA	-0.16	0.29
NA	0.17	0.29
NA	0.29	0.29
422104	-0.14	0.29
416920	0.13	0.29
421633	0.12	0.29
420249	-0.12	0.29
427412	-0.18	0.29
426248	-0.12	0.29
421680	0.26	0.29
417268	0.3	0.29
422948	0.17	0.29
395382	-0.25	0.29
417647	-0.2	0.29
768711	-0.12	0.29
427300	0.13	0.29
NA	0.16	0.29
NA	0.21	0.29
419267	-0.12	0.29
771098	-0.22	0.29
420489	0.13	0.29
430337	-0.16	0.29
431593	0.13	0.29
769007	0.36	0.29
422473	-0.25	0.29
NA	-0.22	0.29
396455	0.18	0.29
NA	-0.12	0.29
420099	-0.14	0.29
NA	0.17	0.3
776439	-0.17	0.3
421246	0.24	0.3
NA	0.13	0.3
NA	0.13	0.3
422420	0.13	0.3
423356	-0.13	0.3
395420	-0.16	0.3
419669	0.12	0.3
415738	-0.16	0.3
423473	0.16	0.3
426107	0.12	0.3
423242	0.18	0.3
NA	0.14	0.3
419432	-0.14	0.3
NA	-0.34	0.3
770028	0.21	0.3
421378	-0.28	0.3
419563	-0.13	0.3
NA	-0.13	0.3
NA	0.13	0.3
NA	-0.26	0.3
777478	-0.21	0.3
424098	-0.11	0.3
NA	-0.18	0.3
416764	0.21	0.3
NA	0.16	0.3
NA	0.13	0.3
424114	-0.15	0.3
415447	0.21	0.33
771554	-0.18	0.3
418890	0.21	0.3
NA	-0.15	0.3
374098	-0.16	0.3
420412	0.13	0.3
419400	0.16	0.3
422477	0.31	0.3
424326	0.14	0.3
427281	-0.22	0.3
419747	-0.14	0.3
427031	0.12	0.3
NA	-0.14	0.3
422169	0.15	0.3
NA	0.21	0.3
NA	-0.17	0.3
422875	-0.16	0.3
421102	-0.14	0.3
429064	0.19	0.3
420224	-0.17	0.3
NA	0.11	0.3
395799	-0.13	0.3
424401	0.14	0.3
396142	0.16	0.3
420503	0.23	0.3
428078	-0.31	0.3
417409	0.14	0.3
417231	-0.15	0.3
420681	-0.17	0.3
420463	0.18	0.3
417258	0.31	0.3
NA	-0.18	0.3
421079	0.21	0.3
NA	0.13	0.3
422080	0.14	0.3
422935	-0.13	0.3
418567	0.26	0.3
418368	-0.19	0.3
418737	0.14	0.3
423400	-0.24	0.3
420385	0.14	0.3
418475	0.15	0.3
415655	0.15	0.3
NA	0.19	0.3
424863	0.11	0.3
421673	-0.18	0.3
NA	-0.15	0.3
NA	-0.17	0.3
416465	-0.18	0.3
417267	0.14	0.3
NA	0.18	0.3
423257	-0.15	0.34
NA	0.21	0.3
425485	-0.21	0.3
424818	0.14	0.3
422793	-0.12	0.3
768734	0.11	0.3
NA	0.2	0.3
423497	0.13	0.3
422257	-0.23	0.3
427291	-0.25	0.3
418011	0.29	0.3
425441	0.24	0.3
423644	-0.22	0.3
420834	-0.16	0.3
416587	0.12	0.3
424605	-0.12	0.3
426925	-0.21	0.3
416571	0.15	0.3
NA	0.14	0.3
425300	0.32	0.3
NA	0.14	0.3
373930	-0.14	0.3
422485	0.19	0.3
NA	-0.18	0.3
421913	-0.16	0.3
418549	0.23	0.3
429960	0.15	0.3
421574	-0.16	0.3
NA	-0.14	0.3
NA	0.11	0.3
421248	0.22	0.3
395117	0.12	0.3
416000	-0.13	0.3
423448	-0.28	0.3
415418	-0.17	0.3
NA	0.15	0.3
373899	-0.16	0.3
NA	0.22	0.3
428910	-0.19	0.3
396115	0.16	0.3
425003	0.32	0.3
NA	-0.15	0.3
424755	0.17	0.3
418818	-0.21	0.3
423104	-0.16	0.34
431509	-0.21	0.3
415335	0.13	0.3
425519	-0.16	0.3
416277	-0.16	0.3
396043	0.15	0.3
426393	0.16	0.3
NA	0.13	0.3
417912	-0.35	0.3
431053	0.18	0.3
418069	0.16	0.3
NA	-0.15	0.3
395458	-0.13	0.3
421898	0.19	0.3
374212	0.11	0.3
NA	0.18	0.3
NA	-0.11	0.3
416085	-0.14	0.3
NA	0.18	0.3
NA	0.15	0.3
421632	-0.18	0.3
NA	-0.13	0.3
NA	0.13	0.3
396010	-0.14	0.3
769199	-0.23	0.34
NA	0.12	0.3
423424	-0.14	0.3
428354	-0.12	0.3
423922	-0.17	0.3
769413	-0.14	0.3
395386	-0.16	0.3
424550	-0.18	0.3
NA	-0.15	0.3
415817	0.2	0.3
NA	-0.23	0.31
NA	-0.2	0.31
NA	-0.25	0.31
419689	-0.21	0.31
NA	-0.11	0.31
417314	0.11	0.31
423806	-0.26	0.31
418805	-0.17	0.31
NA	-0.12	0.31
425283	0.17	0.31
424051	-0.2	0.31
418551	-0.12	0.31
NA	-0.12	0.31
423984	-0.12	0.31
421956	0.17	0.31
NA	0.19	0.31
419243	0.13	0.31
416820	0.28	0.31
548626	0.13	0.31
420979	0.12	0.31
422385	-0.18	0.31
422327	0.17	0.31
426810	0.13	0.31
422506	-0.12	0.31
395719	0.13	0.31
NA	-0.22	0.31
422822	0.2	0.31
NA	0.12	0.31
NA	-0.16	0.31
415938	0.16	0.31
NA	0.15	0.31
427123	0.19	0.31
NA	0.11	0.31
NA	0.16	0.31
424588	-0.36	0.31
NA	0.12	0.31
422556	-0.2	0.31
423483	-0.13	0.31
421088	-0.15	0.31
NA	-0.17	0.31
418804	-0.15	0.31
424374	-0.17	0.31
417569	-0.12	0.31
374187	0.21	0.31
NA	0.11	0.31
416389	0.11	0.31
417738	0.13	0.31
420653	-0.19	0.31
422849	-0.16	0.31
NA	-0.23	0.31
415947	0.12	0.31
416419	0.12	0.31
770055	-0.17	0.31
NA	0.13	0.31
429125	0.18	0.31
NA	0.11	0.31
NA	0.12	0.31
415650	-0.17	0.31
NA	-0.2	0.35
NA	-0.19	0.31
768936	0.16	0.31
NA	0.17	0.31
416535	0.12	0.31
NA	-0.13	0.31
416014	-0.14	0.31
NA	0.13	0.31
769169	0.26	0.31
NA	-0.12	0.31
415486	-0.11	0.31
423827	-0.26	0.31
423552	0.17	0.31
421673	0.18	0.31
395182	-0.13	0.31
771274	-0.15	0.31
416089	-0.14	0.31
NA	-0.22	0.31
422389	0.14	0.31
421709	-0.21	0.31
NA	-0.23	0.31
418357	-0.14	0.31
NA	-0.17	0.31
418149	-0.11	0.31
NA	0.15	0.31
421307	0.15	0.31
NA	-0.18	0.31
428175	-0.25	0.31
429116	0.14	0.31
417717	-0.39	0.31
NA	0.13	0.31
NA	0.31	0.31
NA	-0.26	0.35
422391	-0.23	0.31
424069	0.17	0.31
420010	-0.12	0.31
NA	-0.14	0.31
419879	-0.11	0.31
NA	-0.18	0.31
423261	0.16	0.31
NA	0.21	0.31
427605	0.15	0.31
425479	0.17	0.31
NA	-0.13	0.31
419173	-0.14	0.31
771783	0.14	0.31
396400	-0.23	0.31
NA	0.26	0.31
NA	0.12	0.31
417434	-0.12	0.31
417690	0.22	0.31
420967	0.24	0.31
NA	0.11	0.31
417259	-0.2	0.31
771102	-0.17	0.31
418764	-0.14	0.31
417908	0.2	0.31
422080	0.11	0.31
NA	-0.14	0.31
428333	-0.18	0.31
NA	-0.13	0.31
NA	0.12	0.31
NA	-0.13	0.31
421641	0.19	0.31
422103	-0.22	0.31
417495	-0.12	0.31
395736	-0.15	0.31
419306	0.15	0.31
417191	0.13	0.31
422548	0.13	0.31
NA	0.2	0.31
427683	-0.21	0.31
NA	0.17	0.31
NA	0.15	0.31
NA	-0.13	0.31
418627	0.11	0.31
NA	0.24	0.31
416102	-0.13	0.31
771330	-0.15	0.31
418411	-0.17	0.31
395971	0.2	0.31
422625	0.15	0.31
395783	0.12	0.31
416653	-0.15	0.31
NA	-0.11	0.31
NA	0.17	0.31
395887	-0.14	0.31
NA	0.12	0.31
427109	-0.19	0.31
NA	0.14	0.31
395574	0.15	0.31
NA	-0.18	0.31
428166	0.22	0.31
421812	0.14	0.31
420478	0.2	0.31
NA	0.17	0.31
428482	0.12	0.31
417754	0.18	0.31
769807	-0.18	0.31
771545	-0.2	0.31
NA	-0.17	0.31
NA	-0.24	0.31
NA	-0.2	0.31
418154	-0.14	0.31
420021	-0.15	0.31
422632	-0.13	0.31
418872	-0.34	0.31
396417	0.13	0.31
425524	-0.18	0.31
431253	-0.2	0.31
428478	0.14	0.31
NA	0.14	0.31
416417	0.18	0.31
395242	-0.22	0.31
421155	-0.11	0.31
395773	0.12	0.31
373940	0.11	0.31
NA	0.17	0.31
420197	-0.38	0.31
417093	-0.14	0.31
NA	-0.19	0.31
423281	0.13	0.31
419526	0.13	0.31
415783	0.55	0.31
421145	-0.17	0.32
416405	-0.21	0.32
427625	-0.13	0.32
NA	0.15	0.32
428984	-0.33	0.32
NA	-0.3	0.32
427374	-0.19	0.32
418639	-0.14	0.32
396199	-0.17	0.32
427160	-0.16	0.32
768581	0.2	0.32
426955	-0.17	0.32
425243	-0.22	0.32
NA	0.18	0.36
NA	-0.14	0.32
421371	0.15	0.32
NA	-0.17	0.32
771446	0.2	0.32
424821	0.15	0.32
416662	0.12	0.32
NA	-0.15	0.32
770044	-0.11	0.32
422736	0.12	0.32
417730	-0.13	0.32
396058	0.17	0.32
NA	-0.12	0.32
770710	0.12	0.32
418068	-0.21	0.32
NA	-0.12	0.32
417525	0.12	0.32
422885	-0.15	0.32
420457	0.16	0.32
NA	0.15	0.32
NA	-0.17	0.32
NA	0.13	0.32
420587	0.13	0.32
425630	0.16	0.32
426396	-0.19	0.32
422884	-0.15	0.32
418676	-0.13	0.32
423064	-0.15	0.32
NA	-0.15	0.41
NA	-0.24	0.32
769049	-0.16	0.32
428391	-0.18	0.32
423000	0.11	0.32
421841	0.12	0.32
423046	-0.14	0.32
768713	-0.33	0.32
NA	-0.16	0.32
426185	-0.23	0.32
NA	-0.15	0.32
NA	-0.22	0.32
396018	-0.14	0.32
419427	-0.15	0.32
415651	-0.14	0.32
424401	0.12	0.32
NA	0.15	0.32
NA	0.14	0.32
771811	-0.15	0.32
423358	-0.16	0.32
NA	0.23	0.32
423911	-0.13	0.32
NA	-0.16	0.32
769486	-0.12	0.32
417177	-0.15	0.32
771032	-0.2	0.32
378909	-0.15	0.32
374202	0.22	0.32
424383	0.12	0.32
NA	-0.22	0.32
423828	0.13	0.32
768706	-0.15	0.32
395971	0.17	0.32
424021	0.11	0.32
NA	-0.17	0.32
NA	0.15	0.32
418261	-0.4	0.32
419965	0.12	0.32
420880	0.21	0.32
396326	0.13	0.32
NA	0.12	0.32
421769	0.17	0.32
NA	-0.12	0.32
NA	0.16	0.32
NA	-0.17	0.32
NA	-0.13	0.32
423059	0.16	0.32
NA	0.11	0.32
417866	0.22	0.32
429118	-0.11	0.32
771706	0.24	0.32
423122	-0.29	0.32
423166	-0.21	0.32
378896	-0.34	0.32
416375	0.17	0.32
NA	0.14	0.32
427087	-0.16	0.32
421408	0.15	0.32
422386	0.12	0.32
NA	-0.12	0.32
NA	0.12	0.32
421839	-0.18	0.32
416738	0.15	0.32
416650	-0.12	0.32
395531	0.18	0.32
395456	0.2	0.32
421972	0.18	0.32
416455	0.16	0.32
423604	-0.14	0.32
420682	0.13	0.32
NA	0.13	0.32
770248	0.21	0.32
770664	0.18	0.32
419133	-0.15	0.32
395102	-0.12	0.32
NA	0.12	0.32
416663	-0.13	0.32
420478	0.21	0.32
395442	-0.24	0.32
NA	0.13	0.32
419889	-0.13	0.32
NA	0.15	0.32
417791	0.18	0.32
427414	0.18	0.32
NA	-0.18	0.32
415634	-0.16	0.32
NA	0.13	0.32
420910	0.14	0.32
420222	0.16	0.32
416147	-0.14	0.32
396521	0.27	0.32
NA	0.13	0.32
NA	-0.19	0.32
395550	0.33	0.32
770475	-0.16	0.32
414143	0.12	0.32
419927	-0.15	0.32
419985	0.11	0.32
417194	-0.19	0.32
423886	-0.12	0.32
770660	-0.23	0.32
395246	0.12	0.32
395205	-0.2	0.32
415588	-0.24	0.32
NA	-0.2	0.32
419880	-0.16	0.32
NA	-0.11	0.32
NA	0.13	0.32
417466	0.12	0.32
404292	0.16	0.32
771070	-0.12	0.32
NA	0.29	0.32
NA	0.14	0.32
415636	-0.21	0.32
423059	-0.15	0.32
NA	-0.19	0.32
421130	0.11	0.32
419949	-0.15	0.32
386583	-0.11	0.32
NA	0.14	0.32
422207	-0.15	0.32
416951	-0.11	0.32
771898	-0.2	0.32
415632	-0.11	0.32
420252	-0.17	0.32
421660	0.17	0.32
424105	0.24	0.32
425332	-0.18	0.32
423295	-0.12	0.37
395115	-0.12	0.32
416493	0.12	0.32
NA	0.15	0.32
NA	0.13	0.32
423361	0.21	0.33
425050	0.13	0.33
NA	-0.21	0.33
NA	0.16	0.33
NA	0.12	0.33
NA	0.13	0.33
NA	-0.14	0.33
419957	0.12	0.33
NA	-0.21	0.33
NA	-0.16	0.33
422041	0.11	0.33
NA	0.11	0.33
423336	-0.13	0.33
417428	-0.18	0.33
416247	-0.17	0.33
421999	-0.12	0.33
NA	0.14	0.33
769661	0.11	0.33
416886	0.16	0.33
419821	-0.11	0.33
NA	-0.17	0.33
395486	0.26	0.33
396429	-0.12	0.33
NA	-0.14	0.33
418181	0.12	0.33
NA	-0.14	0.33
422879	-0.18	0.33
769981	-0.28	0.33
395695	-0.12	0.33
771308	-0.28	0.33
421002	0.12	0.33
NA	-0.13	0.33
422067	-0.24	0.33
771558	-0.17	0.33
427170	-0.13	0.33
422471	0.16	0.33
419303	-0.13	0.33
418924	-0.2	0.33
NA	-0.12	0.33
NA	-0.13	0.33
NA	0.12	0.33
420168	0.13	0.33
387330	-0.22	0.33
374094	-0.2	0.33
431643	-0.14	0.33
NA	0.19	0.33
421193	0.12	0.33
NA	0.11	0.33
417571	0.12	0.33
NA	-0.14	0.33
418751	-0.29	0.33
NA	-0.14	0.33
422314	-0.14	0.33
422675	-0.16	0.33
431003	0.2	0.33
NA	0.19	0.33
422945	0.12	0.33
768805	-0.16	0.33
418773	0.18	0.33
770354	-0.15	0.33
424034	-0.2	0.33
395097	-0.12	0.33
420104	-0.13	0.37
416226	0.12	0.33
395148	-0.2	0.33
424354	0.14	0.33
416075	0.12	0.33
419698	-0.17	0.33
422912	0.15	0.33
NA	-0.15	0.33
NA	-0.12	0.33
418861	0.2	0.33
418131	-0.15	0.33
420573	0.11	0.33
NA	0.22	0.33
NA	0.11	0.33
424920	-0.16	0.33
421358	-0.23	0.33
428592	0.14	0.33
429012	-0.3	0.33
426054	-0.14	0.33
423824	0.16	0.33
770339	-0.14	0.33
415598	0.13	0.33
NA	-0.12	0.33
NA	0.25	0.33
771574	0.19	0.33
425342	0.21	0.33
NA	0.14	0.33
NA	0.46	0.33
395354	-0.1	0.33
417170	0.14	0.33
NA	0.37	0.33
420999	-0.18	0.33
771566	0.25	0.33
771874	0.18	0.33
NA	-0.13	0.33
NA	-0.2	0.33
422247	0.2	0.33
417496	0.12	0.33
NA	-0.13	0.33
417184	-0.12	0.33
NA	-0.14	0.33
NA	0.75	0.33
NA	-0.17	0.33
428744	0.11	0.33
NA	0.13	0.33
426737	0.12	0.33
421058	-0.25	0.33
417540	-0.13	0.33
416144	-0.13	0.33
NA	-0.2	0.33
NA	0.13	0.33
NA	0.11	0.33
421607	0.13	0.33
NA	-0.17	0.33
425543	0.25	0.33
427933	0.41	0.33
423068	-0.12	0.33
417950	0.12	0.33
415475	-0.19	0.33
428719	0.12	0.38
424331	0.18	0.33
NA	-0.13	0.33
426385	-0.1	0.33
NA	0.15	0.33
NA	-0.14	0.33
427491	0.23	0.33
422672	-0.4	0.33
421075	-0.15	0.33
404269	0.24	0.33
NA	-0.11	0.33
NA	0.12	0.33
417544	0.15	0.33
425935	0.24	0.33
395664	0.12	0.33
418536	0.14	0.33
NA	0.11	0.33
419160	-0.14	0.33
422446	0.14	0.33
426586	-0.38	0.33
771271	0.11	0.33
NA	0.12	0.33
418056	0.57	0.33
416376	0.11	0.33
NA	-0.17	0.33
NA	0.13	0.33
424531	-0.14	0.33
417134	0.32	0.33
419481	-0.17	0.33
NA	-0.25	0.33
415677	-0.14	0.33
NA	0.13	0.33
NA	-0.18	0.33
423339	0.16	0.33
419136	0.12	0.33
424752	-0.11	0.33
771262	0.12	0.33
420797	0.11	0.33
396146	-0.21	0.33
419946	0.13	0.33
396137	0.13	0.33
NA	-0.16	0.33
415590	0.18	0.33
423635	0.12	0.33
420848	-0.12	0.33
NA	-0.12	0.33
NA	0.12	0.33
421568	0.22	0.34
426083	0.14	0.34
NA	0.11	0.34
NA	0.19	0.34
NA	0.12	0.34
423309	-0.13	0.34
NA	0.16	0.34
416598	-0.16	0.34
NA	-0.15	0.34
425933	-0.13	0.34
NA	-0.14	0.34
423390	0.13	0.34
373896	-0.19	0.34
NA	-0.13	0.34
373954	0.13	0.34
NA	-0.17	0.34
420914	0.15	0.34
425280	-0.16	0.34
NA	-0.15	0.34
417887	-0.18	0.34
NA	-0.19	0.34
416898	0.13	0.34
421604	-0.15	0.34
770677	-0.22	0.34
NA	-0.15	0.34
420335	-0.25	0.34
418513	0.19	0.34
NA	-0.12	0.34
417163	-0.15	0.34
NA	-0.11	0.34
NA	-0.12	0.34
373904	-0.2	0.34
419276	0.11	0.34
422523	0.27	0.34
417360	-0.12	0.34
415978	-0.15	0.34
422067	0.14	0.34
415509	-0.11	0.34
395736	-0.17	0.34
418193	-0.13	0.34
NA	0.11	0.34
NA	-0.11	0.34
416188	0.13	0.34
416362	0.16	0.34
418593	0.17	0.34
425019	0.16	0.34
418315	0.12	0.34
423644	0.15	0.34
378798	-0.17	0.34
414342	0.16	0.34
419435	0.12	0.34
423076	-0.14	0.34
423610	0.14	0.34
395861	-0.15	0.34
428081	-0.46	0.34
422893	-0.16	0.34
421636	0.14	0.34
418354	0.2	0.34
415959	0.12	0.34
NA	0.27	0.34
NA	0.12	0.34
NA	-0.24	0.34
NA	-0.12	0.34
NA	0.15	0.34
NA	0.15	0.34
424419	0.11	0.34
428796	0.17	0.34
NA	0.16	0.34
NA	0.14	0.34
396412	0.14	0.34
422190	0.23	0.34
423678	0.16	0.34
396236	-0.14	0.34
771271	-0.15	0.34
428065	0.12	0.34
421078	-0.12	0.34
395140	0.32	0.34
430492	-0.14	0.34
420800	-0.14	0.34
NA	0.15	0.34
NA	0.14	0.34
422323	-0.12	0.34
426926	-0.19	0.34
419635	-0.15	0.34
421560	0.14	0.34
417626	0.12	0.34
419139	0.14	0.34
395890	-0.14	0.34
NA	-0.14	0.34
NA	-0.12	0.34
NA	0.14	0.34
NA	0.21	0.34
396231	0.16	0.34
NA	-0.15	0.34
770202	-0.12	0.34
417984	0.17	0.34
374127	-0.12	0.34
417289	-0.23	0.34
417241	0.11	0.34
NA	-0.15	0.34
415408	-0.11	0.34
772375	0.24	0.34
423802	-0.17	0.34
419648	0.13	0.34
422595	0.19	0.34
NA	-0.11	0.34
NA	-0.11	0.34
770758	0.11	0.34
421293	-0.17	0.34
NA	0.16	0.34
NA	0.18	0.34
428597	-0.22	0.34
421764	-0.17	0.34
427363	-0.13	0.34
417840	-0.21	0.34
426955	0.12	0.34
428638	-0.26	0.34
424798	-0.13	0.34
426534	0.18	0.34
NA	0.21	0.34
776470	-0.23	0.34
770565	0.18	0.34
430574	0.23	0.34
422483	0.11	0.34
417549	0.12	0.34
420983	-0.13	0.34
NA	0.11	0.34
421866	-0.14	0.34
770581	0.1	0.34
NA	-0.16	0.39
NA	0.11	0.34
426680	-0.19	0.34
417065	0.1	0.34
422728	0.31	0.34
NA	0.12	0.34
NA	0.15	0.34
NA	-0.11	0.34
NA	0.12	0.34
425575	-0.18	0.34
NA	0.1	0.34
422010	-0.16	0.34
NA	-0.23	0.34
422344	0.13	0.34
419121	0.13	0.35
396043	-0.11	0.35
NA	0.12	0.35
427514	0.19	0.35
NA	-0.15	0.35
424924	-0.11	0.35
420018	0.13	0.35
421753	0.32	0.35
423367	0.11	0.35
771180	-0.14	0.35
429088	0.15	0.35
395673	-0.25	0.35
418867	0.1	0.35
NA	0.16	0.35
427003	-0.12	0.35
NA	0.11	0.35
423051	0.12	0.35
424366	-0.14	0.35
416445	0.12	0.35
395339	0.16	0.35
395663	0.18	0.35
416332	-0.12	0.35
395176	-0.11	0.35
423658	-0.11	0.35
417622	0.11	0.35
NA	-0.12	0.35
769390	-0.12	0.35
NA	0.16	0.35
NA	-0.46	0.35
429979	0.14	0.35
NA	0.18	0.35
419042	0.12	0.35
NA	0.14	0.35
395343	0.12	0.35
420410	-0.14	0.35
420619	0.22	0.35
430674	0.11	0.35
NA	0.2	0.35
NA	0.11	0.35
423026	0.13	0.35
417065	0.18	0.35
425056	0.19	0.35
418228	-0.11	0.35
422773	-0.14	0.35
427467	0.15	0.35
NA	0.13	0.35
NA	-0.18	0.35
NA	-0.17	0.35
416793	0.16	0.35
NA	-0.11	0.35
419813	0.11	0.35
NA	0.12	0.35
NA	-0.18	0.35
NA	-0.18	0.35
420521	0.17	0.35
NA	0.12	0.35
424784	0.12	0.35
420002	0.13	0.35
416361	-0.31	0.35
NA	0.32	0.35
NA	0.14	0.35
418511	-0.17	0.35
NA	-0.19	0.35
423042	-0.14	0.35
423586	-0.13	0.35
770633	0.19	0.35
768990	0.18	0.35
NA	0.14	0.35
NA	0.14	0.35
NA	0.15	0.35
404535	-0.13	0.35
423333	-0.15	0.35
422499	-0.12	0.35
421012	0.12	0.35
416456	-0.15	0.35
770573	-0.16	0.35
418647	0.12	0.35
417126	-0.24	0.35
422021	-0.15	0.35
420576	0.14	0.35
373894	0.12	0.35
NA	-0.17	0.35
415849	0.15	0.35
768659	0.16	0.35
NA	-0.15	0.35
395735	-0.22	0.35
415364	-0.13	0.35
NA	-0.12	0.35
422273	-0.11	0.35
426175	0.21	0.35
421709	-0.18	0.35
416385	0.1	0.35
NA	-0.11	0.35
417534	0.15	0.35
423847	-0.11	0.35
416381	-0.1	0.35
NA	-0.15	0.35
424188	-0.12	0.35
418912	0.11	0.35
396530	-0.16	0.35
NA	-0.11	0.35
423221	0.11	0.35
416594	-0.23	0.35
416952	0.18	0.35
420342	-0.27	0.35
428621	-0.11	0.35
418620	0.29	0.35
417345	-0.1	0.35
418990	0.14	0.35
396198	-0.16	0.35
416510	0.1	0.35
420128	0.15	0.35
768809	0.1	0.35
417601	0.12	0.35
428571	-0.15	0.35
422208	0.11	0.35
770110	0.12	0.35
427649	-0.11	0.35
395174	-0.13	0.35
NA	-0.12	0.35
416456	0.22	0.35
395899	-0.11	0.35
NA	-0.22	0.35
NA	-0.15	0.35
NA	-0.2	0.35
NA	0.11	0.35
420086	0.18	0.35
416660	-0.11	0.35
395395	-0.11	0.35
427113	-0.15	0.35
425909	0.12	0.35
395393	0.14	0.35
416813	0.17	0.35
417496	0.11	0.35
421384	-0.14	0.35
404293	-0.24	0.35
NA	0.12	0.35
374161	-0.25	0.35
424576	-0.21	0.35
NA	-0.24	0.35
NA	-0.13	0.35
419577	-0.15	0.35
420915	-0.21	0.35
418752	0.11	0.35
NA	-0.14	0.35
770350	-0.14	0.35
423584	0.15	0.36
417435	-0.19	0.36
770979	0.13	0.36
NA	0.1	0.36
419754	0.96	0.36
415954	0.14	0.36
423425	-0.29	0.36
428572	-0.21	0.36
421985	0.11	0.36
NA	0.16	0.36
421515	-0.12	0.36
423453	-0.12	0.36
NA	-0.11	0.36
425097	-0.23	0.4
426206	-0.27	0.36
417928	0.14	0.36
NA	0.12	0.36
424661	-0.12	0.36
770104	-0.12	0.36
NA	-0.12	0.36
418496	-0.19	0.36
NA	0.12	0.36
NA	0.17	0.36
420909	-0.28	0.36
424907	-0.12	0.36
421706	-0.13	0.36
NA	-0.14	0.36
420457	0.17	0.36
404530	-0.21	0.36
424466	0.11	0.36
424866	0.17	0.36
416039	0.17	0.36
419312	-0.13	0.36
NA	0.15	0.36
NA	-0.23	0.36
NA	-0.12	0.36
421507	0.15	0.36
419106	-0.13	0.36
424786	0.19	0.36
NA	-0.17	0.36
NA	-0.16	0.36
373953	-0.15	0.36
417639	-0.12	0.36
NA	-0.15	0.36
772291	0.19	0.36
424237	0.12	0.36
771459	-0.1	0.36
422496	-0.12	0.36
420116	-0.11	0.36
420815	-0.18	0.36
NA	0.13	0.36
NA	0.11	0.36
418249	0.12	0.36
NA	-0.34	0.36
770052	-0.12	0.36
NA	0.24	0.36
396165	-0.21	0.36
426544	0.17	0.36
416965	0.26	0.36
NA	0.21	0.36
427548	0.11	0.36
428902	0.15	0.36
416561	0.1	0.36
425766	-0.17	0.36
420676	0.14	0.36
422118	-0.15	0.36
NA	-0.1	0.36
NA	0.14	0.36
414885	-0.17	0.36
NA	0.12	0.36
424606	-0.23	0.36
NA	-0.22	0.36
NA	0.11	0.36
NA	0.17	0.36
414892	0.12	0.36
422996	-0.14	0.36
NA	0.11	0.36
770755	-0.12	0.36
428170	0.11	0.36
419481	0.11	0.36
428555	-0.11	0.36
395084	-0.12	0.36
NA	-0.14	0.36
428940	0.11	0.36
417985	-0.11	0.36
NA	-0.12	0.36
431602	-0.12	0.36
NA	-0.11	0.36
NA	0.16	0.36
NA	0.19	0.36
395990	0.13	0.36
NA	0.18	0.36
NA	0.14	0.41
422119	-0.12	0.36
396290	0.12	0.36
424387	-0.16	0.36
416064	-0.11	0.36
423686	0.17	0.36
415985	0.13	0.36
419512	-0.19	0.36
396302	0.24	0.36
NA	-0.12	0.36
NA	-0.19	0.41
418433	-0.2	0.36
421643	-0.17	0.36
420943	0.13	0.41
428014	0.22	0.36
420160	0.13	0.36
427907	-0.31	0.36
422797	0.11	0.36
NA	-0.18	0.36
423426	0.18	0.36
423059	-0.12	0.36
419517	-0.13	0.36
416912	0.19	0.36
NA	0.13	0.36
NA	-0.12	0.36
417653	-0.15	0.36
417122	0.16	0.36
NA	0.15	0.36
416022	0.16	0.36
408048	0.16	0.36
416333	-0.2	0.36
NA	0.32	0.36
NA	0.1	0.36
422662	0.14	0.36
426315	-0.11	0.36
418624	-0.14	0.36
770638	-0.1	0.36
429440	-0.17	0.36
419241	-0.13	0.36
418041	-0.23	0.36
422913	0.13	0.36
374144	-0.12	0.36
NA	-0.1	0.36
374069	0.13	0.36
420172	0.1	0.36
NA	-0.14	0.36
415602	0.76	0.36
426514	-0.17	0.36
NA	0.16	0.36
403089	-0.13	0.36
NA	0.12	0.36
NA	0.17	0.36
NA	-0.11	0.36
396152	-0.14	0.36
NA	-0.11	0.36
421472	0.13	0.36
NA	-0.11	0.36
422110	0.15	0.36
NA	-0.12	0.36
NA	-0.12	0.36
424243	-0.11	0.36
NA	-0.1	0.36
426499	-0.16	0.36
NA	0.14	0.36
NA	0.24	0.36
416482	0.15	0.36
NA	0.14	0.36
NA	0.15	0.36
418091	-0.29	0.36
NA	0.11	0.36
422978	-0.13	0.36
427846	0.13	0.36
396358	-0.12	0.36
419403	-0.17	0.36
NA	0.14	0.36
417535	-0.14	0.36
NA	0.11	0.37
422461	-0.28	0.37
423528	-0.17	0.37
NA	0.17	0.37
423391	0.1	0.37
NA	-0.1	0.37
422285	-0.1	0.37
423468	0.2	0.37
NA	-0.18	0.37
NA	0.12	0.37
422557	-0.18	0.37
NA	-0.13	0.37
NA	-0.11	0.37
418610	0.19	0.37
NA	-0.22	0.37
NA	0.11	0.37
422367	0.19	0.37
NA	0.11	0.37
417118	-0.29	0.37
422392	0.16	0.37
423985	0.13	0.37
427908	-0.17	0.37
428717	-0.2	0.37
426787	-0.11	0.37
770517	-0.18	0.37
423744	-0.19	0.37
NA	-0.14	0.37
416653	0.1	0.37
NA	-0.17	0.37
771899	-0.18	0.37
420399	0.16	0.37
415493	0.29	0.37
415934	0.14	0.37
769605	0.12	0.37
419798	0.16	0.37
NA	0.1	0.37
428431	0.14	0.37
416636	0.13	0.37
769087	0.1	0.37
423612	-0.12	0.37
418902	0.12	0.37
427399	0.14	0.37
NA	-0.14	0.37
424294	0.12	0.37
768555	0.12	0.37
416379	0.1	0.37
419997	-0.12	0.37
424698	-0.14	0.37
427590	0.15	0.37
NA	-0.11	0.37
425734	0.13	0.37
NA	-0.12	0.37
419590	0.1	0.37
427934	-0.14	0.37
NA	0.11	0.37
417360	0.17	0.37
419908	0.1	0.37
424171	-0.1	0.37
425370	-0.16	0.37
425087	0.17	0.37
424669	0.12	0.37
419377	-0.11	0.37
431604	0.15	0.37
396251	0.39	0.37
NA	-0.13	0.37
NA	0.11	0.37
NA	-0.14	0.37
422116	0.14	0.37
NA	0.1	0.37
424472	-0.11	0.37
417309	0.1	0.37
NA	0.11	0.37
418827	0.12	0.37
431107	-0.13	0.37
416955	-0.17	0.37
422937	0.12	0.37
419254	-0.16	0.37
419407	-0.14	0.37
395773	-0.14	0.37
419454	-0.11	0.37
396256	0.15	0.37
770257	-0.18	0.37
NA	-0.21	0.37
421017	-0.18	0.37
396000	-0.2	0.37
420188	0.14	0.37
NA	-0.14	0.37
418778	0.27	0.37
NA	-0.14	0.37
423134	0.12	0.37
NA	0.12	0.37
771599	-0.34	0.37
NA	0.5	0.37
416404	0.11	0.37
NA	-0.22	0.37
772164	0.2	0.37
NA	-0.12	0.37
415502	-0.13	0.37
424885	-0.11	0.37
396474	-0.18	0.37
396481	0.14	0.37
427477	0.11	0.37
NA	0.14	0.37
419561	-0.21	0.37
770275	0.11	0.37
NA	0.12	0.37
NA	-0.13	0.37
421579	-0.16	0.37
422329	-0.28	0.37
417166	0.26	0.37
NA	-0.17	0.37
395225	0.12	0.37
769595	-0.12	0.37
NA	0.11	0.37
NA	0.14	0.37
417507	0.16	0.37
NA	-0.12	0.37
374180	0.22	0.37
NA	-0.3	0.37
417467	-0.16	0.37
395704	-0.19	0.37
421102	-0.17	0.37
NA	0.1	0.37
420201	-0.12	0.37
416554	-0.13	0.37
769322	-0.14	0.37
NA	0.1	0.37
NA	0.11	0.37
NA	-0.1	0.37
NA	0.4	0.37
374050	-0.12	0.37
NA	0.11	0.37
NA	0.12	0.37
428502	0.15	0.38
415750	0.28	0.38
419207	0.16	0.38
419091	-0.12	0.38
NA	-0.14	0.38
426867	0.12	0.42
428891	0.12	0.38
419823	-0.14	0.38
424102	-0.27	0.38
374006	-0.1	0.38
771699	-0.1	0.38
422977	-0.1	0.38
417671	-0.11	0.38
420262	-0.17	0.38
415883	-0.12	0.38
417704	0.12	0.38
NA	0.26	0.38
417146	0.12	0.38
428206	0.12	0.38
NA	0.14	0.38
NA	0.13	0.38
426000	-0.14	0.38
421681	0.13	0.38
422862	-0.14	0.38
420676	0.11	0.38
425104	0.12	0.38
420696	0.12	0.38
417412	0.13	0.38
426299	-0.15	0.38
421652	0.2	0.38
417273	0.11	0.38
NA	-0.15	0.38
415485	0.15	0.38
396010	0.13	0.38
NA	-0.19	0.38
415971	0.18	0.38
423375	0.14	0.38
NA	-0.11	0.38
419024	-0.34	0.38
426574	0.12	0.38
422051	0.12	0.38
415954	-0.1	0.38
NA	0.32	0.38
NA	0.17	0.38
770627	0.1	0.38
NA	0.1	0.38
NA	-0.12	0.38
429105	0.17	0.38
NA	0.14	0.38
419425	-0.11	0.38
427233	0.12	0.38
421628	-0.18	0.38
NA	-0.12	0.38
422553	-0.11	0.38
425024	-0.1	0.38
424097	-0.11	0.38
417615	0.18	0.38
417271	0.12	0.38
771447	-0.2	0.38
416040	-0.11	0.38
NA	0.14	0.38
420561	0.15	0.38
NA	-0.13	0.38
423864	-0.12	0.38
423200	-0.12	0.38
422465	0.13	0.38
425778	-0.13	0.38
395418	0.2	0.38
418628	0.12	0.38
NA	-0.11	0.38
NA	-0.11	0.38
423105	-0.24	0.38
417840	0.12	0.38
395692	0.1	0.38
395168	-0.12	0.38
419179	-0.12	0.38
424314	-0.17	0.38
418727	0.17	0.38
418141	0.15	0.38
423156	0.17	0.38
404229	0.11	0.38
416197	-0.17	0.38
NA	-0.1	0.38
423358	-0.12	0.38
770634	-0.16	0.38
NA	0.18	0.38
422902	-0.14	0.38
NA	-0.13	0.38
424107	-0.14	0.38
NA	0.11	0.38
424227	-0.15	0.38
421988	0.17	0.38
419223	-0.11	0.38
416689	0.13	0.38
NA	0.1	0.38
416073	-0.15	0.38
422092	-0.2	0.38
771001	0.22	0.38
416065	0.18	0.38
NA	-0.1	0.38
420412	0.13	0.38
420928	-0.1	0.38
395814	-0.14	0.38
422974	-0.14	0.38
396211	0.2	0.38
421550	-0.13	0.38
769107	0.1	0.38
424384	-0.16	0.38
426778	0.12	0.38
396191	0.18	0.38
416169	0.12	0.38
418444	-0.12	0.38
419625	-0.82	0.38
776552	-0.12	0.38
425468	0.16	0.38
NA	-0.14	0.38
422904	0.13	0.38
417454	0.18	0.38
395204	-0.13	0.38
NA	0.16	0.38
425938	-0.12	0.38
NA	0.13	0.38
NA	-0.22	0.38
395945	-0.18	0.38
427288	0.16	0.38
NA	0.12	0.38
428190	-0.13	0.38
NA	0.11	0.38
NA	-0.19	0.38
425032	-0.12	0.38
NA	0.14	0.38
NA	0.12	0.38
416960	-0.13	0.38
NA	-0.12	0.38
419171	-0.19	0.38
422560	-0.15	0.38
770511	0.19	0.38
NA	-0.13	0.38
NA	-0.17	0.38
395106	0.13	0.38
419958	0.14	0.38
768556	-0.14	0.39
416484	-0.1	0.39
427137	0.2	0.39
395262	0.14	0.39
NA	0.16	0.39
427208	0.12	0.39
420688	0.11	0.39
424067	0.1	0.39
NA	0.13	0.39
423327	-0.21	0.39
395792	-0.22	0.39
424792	-0.17	0.39
NA	-0.2	0.39
424785	0.14	0.39
NA	-0.18	0.39
NA	0.16	0.39
419388	0.11	0.39
NA	0.16	0.39
769506	0.12	0.39
395535	-0.15	0.39
NA	0.19	0.39
NA	0.13	0.39
421217	0.13	0.39
NA	-0.14	0.39
426535	-0.17	0.39
415528	-0.16	0.39
771115	-0.11	0.39
423499	-0.19	0.39
NA	-0.1	0.39
426016	0.11	0.39
770386	-0.12	0.39
771556	0.1	0.39
NA	-0.44	0.39
NA	-0.17	0.39
NA	-0.13	0.39
427940	0.1	0.39
418258	-0.14	0.39
395129	0.18	0.39
NA	0.11	0.39
NA	-0.14	0.39
416005	-0.1	0.39
422689	0.1	0.39
420023	0.12	0.39
427437	-0.12	0.39
421860	0.18	0.39
NA	0.12	0.39
423999	0.1	0.39
419754	0.23	0.39
769283	-0.12	0.39
415725	-0.15	0.39
427183	-0.11	0.39
423928	0.2	0.39
NA	0.11	0.39
NA	-0.11	0.39
NA	0.09	0.39
422756	-0.11	0.39
NA	0.14	0.39
427955	-0.16	0.39
424155	0.12	0.39
NA	-0.13	0.39
NA	0.15	0.39
419035	-0.12	0.39
NA	-0.16	0.39
421725	0.13	0.39
404754	-0.11	0.39
396417	-0.2	0.39
429110	0.14	0.39
424948	0.2	0.39
NA	-0.25	0.39
417227	-0.13	0.39
424450	-0.11	0.39
396427	-0.1	0.39
423960	0.1	0.39
772190	0.18	0.39
417199	0.13	0.39
422720	-0.17	0.39
421145	-0.14	0.39
421474	0.16	0.39
395330	0.13	0.39
NA	-0.13	0.39
424121	-0.14	0.39
414745	-0.21	0.39
423741	-0.12	0.39
NA	0.11	0.39
NA	0.12	0.39
426010	-0.19	0.39
NA	-0.1	0.39
422663	-0.11	0.39
NA	-0.13	0.39
418843	-0.11	0.39
429831	-0.13	0.39
NA	-0.1	0.39
770613	0.15	0.39
772325	-0.14	0.44
418415	0.16	0.39
426923	-0.13	0.39
396178	0.18	0.39
422537	0.15	0.39
NA	-0.2	0.39
422832	-0.15	0.39
418100	0.2	0.39
429033	0.27	0.39
423365	-0.19	0.39
772367	0.11	0.39
NA	-0.3	0.39
NA	0.11	0.39
421669	-0.15	0.39
693250	-0.12	0.39
NA	0.31	0.39
NA	-0.16	0.39
NA	-0.22	0.39
415566	-0.1	0.39
421080	0.26	0.39
NA	0.17	0.39
417095	-0.14	0.39
423366	0.29	0.39
421610	-0.12	0.39
NA	0.15	0.39
423638	0.1	0.39
422033	0.14	0.39
771220	0.26	0.39
NA	-0.14	0.39
NA	-0.1	0.39
NA	-0.18	0.39
769278	-0.14	0.39
373900	-0.14	0.39
424361	0.1	0.39
771856	0.16	0.39
426319	0.1	0.39
396325	-0.18	0.39
416363	0.13	0.39
420720	0.11	0.39
NA	-0.1	0.4
770442	-0.26	0.4
NA	-0.19	0.4
NA	-0.22	0.4
421523	-0.14	0.4
NA	0.12	0.4
423796	-0.09	0.4
425757	-0.13	0.4
426906	0.17	0.4
416763	0.16	0.4
422688	0.1	0.4
423196	0.15	0.4
418364	0.12	0.4
NA	-0.18	0.4
419396	0.15	0.4
770363	-0.18	0.4
772208	0.19	0.4
419478	0.11	0.4
NA	0.09	0.4
NA	0.26	0.4
421580	0.09	0.4
424003	0.19	0.4
415999	0.1	0.4
424675	0.15	0.4
NA	-0.24	0.4
395639	-0.1	0.4
422229	-0.14	0.4
NA	0.13	0.4
395994	0.13	0.4
422165	0.13	0.4
420051	-0.14	0.4
422698	0.12	0.4
NA	-0.09	0.4
NA	-0.15	0.4
418029	-0.09	0.4
426640	0.19	0.4
415979	-0.11	0.4
421595	0.11	0.4
415472	0.14	0.4
NA	-0.2	0.4
NA	-0.26	0.4
395402	-0.17	0.4
421983	-0.12	0.4
419100	-0.21	0.4
776458	0.17	0.4
418577	0.1	0.4
NA	-0.12	0.4
428583	-0.15	0.4
NA	0.13	0.4
NA	-0.16	0.4
418180	0.18	0.4
395166	0.14	0.45
NA	0.1	0.4
422793	0.14	0.4
NA	0.12	0.4
419406	-0.12	0.4
429060	-0.19	0.4
395436	-0.28	0.4
426970	-0.1	0.4
421991	-0.14	0.45
NA	-0.18	0.4
415970	-0.09	0.4
NA	0.09	0.4
NA	-0.16	0.4
NA	-0.11	0.4
415350	0.13	0.4
420592	0.13	0.4
428249	0.12	0.4
418378	-0.17	0.45
426667	-0.1	0.4
425524	0.11	0.4
417462	-0.1	0.4
396129	-0.16	0.4
769547	-0.2	0.4
422320	0.14	0.4
416513	-0.11	0.4
421828	0.23	0.4
425014	-0.11	0.4
NA	-0.15	0.4
395247	0.15	0.4
424539	-0.2	0.4
NA	-0.13	0.4
420436	-0.12	0.4
772354	-0.2	0.4
NA	-0.1	0.4
378914	-0.1	0.4
427706	0.1	0.4
378927	0.16	0.4
416719	0.2	0.4
NA	0.11	0.4
395684	-0.1	0.4
426456	0.21	0.4
NA	-0.13	0.4
423829	-0.17	0.4
422353	-0.1	0.4
374031	-0.14	0.4
415307	0.09	0.4
768450	-0.12	0.4
418155	-0.12	0.4
769469	0.3	0.4
416426	0.12	0.4
NA	0.12	0.4
NA	-0.13	0.4
NA	0.11	0.4
425722	-0.23	0.4
771674	-0.13	0.4
NA	0.13	0.4
425491	0.25	0.4
421811	-0.11	0.4
421992	0.12	0.4
416289	0.11	0.4
416161	0.13	0.4
769577	-0.14	0.4
416767	0.18	0.4
422154	-0.13	0.4
418822	-0.17	0.4
770366	-0.15	0.4
419712	-0.15	0.4
NA	-0.12	0.4
416998	-0.13	0.4
395356	0.1	0.4
768749	0.13	0.4
420607	-0.18	0.4
421347	0.17	0.4
418923	0.14	0.4
NA	0.11	0.4
416254	-0.17	0.4
NA	0.14	0.4
NA	0.1	0.4
NA	-0.19	0.4
NA	0.15	0.4
421627	-0.21	0.4
422882	0.1	0.4
425455	0.11	0.4
NA	0.14	0.4
NA	-0.09	0.4
417449	-0.14	0.4
NA	-0.1	0.4
423764	-0.1	0.41
395569	0.15	0.41
395339	-0.1	0.41
NA	0.1	0.41
768662	-0.12	0.41
424883	-0.13	0.41
NA	-0.16	0.41
NA	-0.14	0.41
420362	0.18	0.41
770534	-0.13	0.41
396009	0.16	0.41
423220	0.1	0.41
417629	0.13	0.46
418002	0.13	0.41
430770	0.1	0.41
NA	-0.21	0.41
NA	0.13	0.41
772170	0.14	0.41
426411	-0.15	0.41
NA	-0.13	0.41
NA	0.13	0.41
427402	-0.11	0.41
417622	-0.14	0.41
771502	-0.11	0.41
418339	-0.16	0.41
417192	-0.11	0.41
415939	-0.11	0.41
421049	-0.25	0.41
417471	-0.11	0.41
421194	-0.14	0.41
NA	0.12	0.41
424773	0.12	0.41
NA	-0.13	0.41
423571	0.14	0.41
429557	-0.09	0.41
424192	-0.24	0.41
424470	0.09	0.41
429823	-0.16	0.41
430303	0.19	0.41
NA	-0.11	0.41
414876	0.21	0.41
424636	0.09	0.41
415324	0.11	0.41
419785	-0.11	0.41
422271	-0.17	0.41
NA	0.28	0.41
420327	-0.12	0.41
418085	0.18	0.41
419447	0.1	0.41
427464	0.13	0.41
771417	-0.11	0.41
415411	0.14	0.41
395661	0.1	0.41
424529	0.22	0.41
426885	0.16	0.41
420779	0.12	0.41
427836	-0.14	0.41
NA	-0.13	0.41
421015	0.13	0.41
771849	-0.09	0.41
423619	-0.09	0.41
NA	-0.1	0.41
NA	0.09	0.41
408180	-0.12	0.41
395737	0.13	0.41
NA	-0.13	0.41
NA	0.15	0.41
NA	-0.16	0.41
NA	0.14	0.41
427256	-0.1	0.41
416752	-0.27	0.41
NA	0.17	0.41
NA	-0.13	0.41
421709	0.11	0.41
428315	-0.11	0.41
428278	-0.13	0.41
NA	-0.12	0.41
426345	0.13	0.41
416041	0.11	0.41
423460	-0.13	0.41
423023	0.14	0.41
424163	0.14	0.41
428985	-0.11	0.41
419991	-0.12	0.41
396342	-0.18	0.41
416342	0.2	0.41
418341	0.13	0.41
418497	-0.12	0.41
424958	-0.11	0.41
415405	-0.11	0.41
395490	0.22	0.41
426996	0.1	0.41
NA	-0.12	0.41
NA	-0.18	0.41
769612	-0.1	0.41
768091	-0.1	0.41
396085	0.15	0.41
424904	-0.1	0.41
420645	-0.15	0.41
NA	-0.17	0.41
415846	-0.12	0.41
NA	-0.11	0.41
771627	-0.14	0.41
NA	0.14	0.41
415314	0.1	0.41
NA	0.47	0.41
426017	-0.1	0.41
768726	0.1	0.41
423222	-0.1	0.41
419031	0.16	0.41
427512	-0.18	0.41
423827	0.14	0.41
422828	-0.18	0.41
416382	-0.19	0.41
420765	-0.1	0.41
NA	0.1	0.41
NA	0.1	0.41
NA	-0.09	0.41
431595	0.09	0.41
422102	0.09	0.41
427046	0.11	0.41
425119	0.14	0.41
NA	-0.13	0.41
416530	-0.1	0.41
396417	0.12	0.41
NA	-0.12	0.41
416851	0.1	0.41
417922	-0.11	0.41
NA	0.1	0.41
422312	0.1	0.41
374065	0.15	0.41
NA	0.12	0.41
424262	-0.13	0.41
418409	0.11	0.41
NA	0.43	0.41
422467	0.11	0.41
416383	-0.09	0.41
418789	-0.1	0.41
428752	0.19	0.41
421456	-0.11	0.41
423574	0.1	0.41
395484	-0.13	0.41
NA	-0.1	0.41
NA	0.25	0.41
NA	-0.17	0.41
396197	0.17	0.41
427307	0.23	0.41
416961	0.11	0.41
420911	-0.09	0.41
431587	0.29	0.41
417564	-0.09	0.41
420596	-0.21	0.41
427121	-0.19	0.41
424448	-0.12	0.41
395086	0.13	0.41
424874	0.25	0.41
NA	0.13	0.41
NA	0.11	0.41
395879	0.13	0.41
421977	-0.12	0.41
421052	0.16	0.41
769549	0.18	0.41
416415	-0.1	0.41
395868	-0.23	0.41
421958	0.11	0.41
417189	0.11	0.41
423693	-0.27	0.41
423208	0.12	0.41
396309	0.11	0.41
420762	0.1	0.41
418143	0.09	0.41
396069	0.16	0.41
420988	-0.15	0.41
NA	0.13	0.41
416987	0.09	0.41
395652	0.14	0.41
771945	-0.3	0.41
NA	-0.12	0.41
NA	0.18	0.41
428678	0.11	0.41
395267	-0.09	0.41
422892	0.12	0.41
NA	-0.12	0.41
NA	0.1	0.41
771941	0.1	0.41
417009	0.1	0.41
423626	0.19	0.41
NA	0.14	0.41
395406	-0.11	0.41
418782	0.1	0.41
396431	0.1	0.42
NA	-0.15	0.42
NA	-0.14	0.42
395743	-0.22	0.42
NA	0.09	0.42
NA	-0.21	0.42
396054	-0.09	0.42
423298	-0.11	0.42
424245	-0.16	0.42
423561	-0.22	0.42
422024	-0.16	0.42
424048	-0.14	0.42
427664	0.2	0.42
423280	0.25	0.42
NA	-0.18	0.42
NA	-0.13	0.42
422000	0.12	0.42
NA	0.14	0.42
425232	-0.15	0.42
NA	-0.13	0.42
422153	-0.11	0.42
417261	-0.12	0.47
416586	0.11	0.42
424820	0.12	0.42
414797	0.18	0.42
428382	0.13	0.42
426289	0.13	0.42
424293	-0.14	0.42
NA	0.22	0.42
NA	0.11	0.42
420212	0.4	0.42
416351	-0.1	0.42
422358	-0.11	0.42
NA	0.1	0.42
418320	-0.11	0.42
769452	0.19	0.42
NA	0.1	0.42
419406	-0.14	0.42
417594	-0.16	0.42
421946	-0.13	0.42
770236	-0.17	0.42
417548	0.1	0.42
NA	0.12	0.42
420998	-0.16	0.42
431264	-0.12	0.42
421551	-0.12	0.42
423758	-0.15	0.42
419552	0.12	0.42
772205	-0.16	0.42
421232	0.21	0.42
420719	-0.14	0.42
NA	-0.26	0.42
426249	-0.1	0.42
NA	0.12	0.42
772374	-0.12	0.42
395129	0.37	0.42
693256	-0.12	0.42
NA	-0.14	0.42
NA	-0.14	0.42
417746	0.2	0.42
771349	0.15	0.42
769836	0.14	0.45
416720	-0.16	0.42
420338	0.12	0.42
420044	-0.13	0.42
NA	0.12	0.42
423921	0.12	0.42
423400	-0.27	0.42
424043	0.12	0.42
421287	0.31	0.42
770440	0.11	0.42
NA	-0.11	0.42
428901	0.12	0.42
420315	-0.09	0.42
419239	-0.13	0.42
NA	0.1	0.42
NA	-0.12	0.42
NA	0.12	0.42
769654	0.09	0.42
396180	-0.15	0.42
415746	0.11	0.42
417873	0.11	0.42
NA	0.09	0.42
396072	-0.1	0.42
NA	0.14	0.42
NA	-0.12	0.42
NA	-0.14	0.42
417041	-0.16	0.42
418823	-0.11	0.42
NA	0.15	0.42
423962	0.11	0.48
421009	0.1	0.42
NA	0.12	0.42
NA	0.1	0.42
422353	0.2	0.42
NA	-0.18	0.42
NA	0.1	0.42
423498	0.2	0.42
415752	0.16	0.42
416966	0.16	0.42
417489	0.12	0.42
415623	-0.09	0.42
415781	-0.09	0.42
423727	0.1	0.42
NA	0.11	0.42
NA	0.13	0.42
NA	0.11	0.42
NA	-0.1	0.42
374142	-0.15	0.42
769193	-0.11	0.42
NA	0.11	0.42
NA	0.2	0.42
373900	0.16	0.42
395109	-0.11	0.42
NA	-0.14	0.42
423782	-0.13	0.42
419572	0.16	0.42
419893	-0.09	0.42
770237	0.09	0.42
422094	-0.23	0.42
422341	-0.12	0.42
NA	0.13	0.42
NA	-0.1	0.42
415915	0.09	0.42
NA	-0.1	0.42
426412	0.11	0.43
417425	-0.15	0.43
417420	0.19	0.43
425657	0.1	0.43
422162	0.1	0.43
NA	-0.1	0.43
395069	0.15	0.43
420309	0.11	0.43
418790	-0.15	0.43
422878	-0.11	0.43
NA	0.13	0.43
424375	0.13	0.43
416922	0.1	0.43
427318	-0.23	0.43
420899	0.16	0.43
420798	0.18	0.43
421618	0.09	0.43
428116	-0.3	0.43
423433	-0.1	0.43
422015	-0.09	0.43
396328	0.12	0.43
428220	0.11	0.43
NA	-0.2	0.43
428786	0.19	0.43
395412	0.16	0.43
421010	-0.12	0.43
416916	-0.11	0.43
NA	-0.15	0.43
416142	0.1	0.43
395623	-0.36	0.43
422405	0.13	0.43
421864	0.1	0.48
396061	0.1	0.43
418095	-0.12	0.43
NA	0.13	0.48
422029	-0.17	0.43
NA	0.21	0.43
NA	0.17	0.43
420473	0.09	0.43
768427	0.13	0.43
424333	0.14	0.43
395198	-0.1	0.43
424187	-0.15	0.43
420033	-0.13	0.43
424358	-0.12	0.43
426883	0.13	0.43
NA	0.1	0.43
422085	0.17	0.43
NA	-0.17	0.43
419455	-0.09	0.43
NA	0.2	0.43
NA	0.1	0.43
374065	-0.22	0.43
NA	0.1	0.43
421194	-0.1	0.43
770936	-0.12	0.43
NA	-0.09	0.43
423780	0.1	0.43
418934	-0.21	0.43
419531	0.1	0.43
771073	-0.28	0.43
768969	-0.1	0.43
426014	-0.11	0.43
427897	-0.14	0.43
423986	-0.11	0.43
423310	0.12	0.43
426893	0.24	0.43
396336	0.14	0.43
424944	0.14	0.43
770379	-0.17	0.43
421473	-0.15	0.49
417891	0.12	0.43
418410	0.13	0.43
428176	0.09	0.43
423183	-0.15	0.43
NA	-0.13	0.43
416329	0.14	0.49
425886	0.12	0.43
426763	-0.1	0.43
421167	0.12	0.43
416727	-0.1	0.43
374012	-0.16	0.43
NA	0.13	0.43
NA	0.11	0.43
417088	-0.12	0.43
770707	0.09	0.43
395105	0.09	0.43
421114	-0.21	0.43
421135	0.13	0.43
415942	-0.1	0.43
NA	-0.13	0.43
427063	0.09	0.43
395970	-0.11	0.43
416837	-0.18	0.43
424862	0.11	0.43
422035	0.14	0.43
770014	-0.16	0.43
NA	0.14	0.43
424844	0.2	0.43
422547	0.24	0.43
NA	0.11	0.43
396013	0.17	0.49
395178	-0.11	0.43
421616	0.14	0.43
776010	0.12	0.43
428909	-0.22	0.43
415515	0.09	0.43
416810	-0.12	0.43
NA	0.14	0.43
416960	0.09	0.43
NA	-0.09	0.43
420282	-0.16	0.43
NA	0.12	0.43
NA	0.09	0.43
NA	-0.16	0.43
417395	0.11	0.43
NA	-0.14	0.43
416251	-0.09	0.43
423216	0.18	0.43
420574	0.22	0.43
420180	0.16	0.43
NA	-0.1	0.43
NA	0.1	0.43
420655	0.14	0.43
426869	-0.19	0.43
418641	0.13	0.43
396218	-0.2	0.43
421804	-0.13	0.43
418400	0.15	0.43
NA	0.1	0.43
415511	0.12	0.43
378800	-0.11	0.43
426561	-0.29	0.43
428537	0.1	0.43
416984	0.1	0.43
373911	0.11	0.43
421807	-0.09	0.43
417812	-0.11	0.43
NA	0.11	0.43
NA	-0.15	0.43
416574	-0.17	0.43
374031	0.08	0.43
424557	-0.09	0.43
771511	0.12	0.43
424884	-0.19	0.43
374066	-0.13	0.43
417960	0.09	0.43
420612	0.19	0.43
419869	0.09	0.43
418362	0.12	0.43
NA	0.11	0.43
429000	0.12	0.43
NA	-0.12	0.43
771401	-0.1	0.43
NA	-0.15	0.43
NA	-0.12	0.43
416126	-0.13	0.43
429117	-0.13	0.43
769283	0.1	0.43
395660	0.12	0.44
420384	-0.11	0.44
NA	0.1	0.44
428771	-0.12	0.44
416194	-0.11	0.44
427430	0.13	0.44
NA	0.12	0.49
NA	0.13	0.44
417661	-0.09	0.44
NA	0.16	0.44
424085	-0.1	0.44
NA	0.11	0.44
420301	0.08	0.44
NA	-0.12	0.44
NA	-0.14	0.44
396213	0.09	0.44
424022	-0.16	0.44
416413	0.14	0.44
396085	-0.13	0.44
428949	0.12	0.44
770937	0.13	0.44
396245	-0.13	0.44
416871	-0.2	0.44
420063	0.12	0.44
416008	0.26	0.44
395871	0.11	0.44
NA	0.09	0.44
427350	0.19	0.44
418027	-0.16	0.44
421455	-0.12	0.44
417748	-0.1	0.44
NA	0.12	0.44
424365	0.11	0.44
NA	0.56	0.44
428577	0.12	0.44
NA	-0.42	0.44
417623	-0.11	0.44
NA	-0.12	0.5
421648	0.11	0.44
416625	-0.1	0.44
NA	-0.1	0.44
417479	0.11	0.44
NA	0.2	0.44
771488	-0.12	0.44
421835	-0.12	0.44
NA	0.21	0.44
NA	-0.14	0.44
NA	-0.1	0.44
424420	0.13	0.44
421377	-0.12	0.44
396312	0.2	0.44
770563	0.09	0.44
NA	-0.11	0.44
421216	0.13	0.44
NA	-0.14	0.44
428720	0.19	0.44
428553	-0.13	0.44
420978	-0.1	0.44
NA	0.12	0.44
420987	-0.11	0.44
428432	0.17	0.44
423971	0.12	0.44
420988	-0.09	0.44
503574	0.15	0.44
421640	0.14	0.44
NA	-0.26	0.44
426435	-0.16	0.44
424241	-0.17	0.44
NA	-0.15	0.44
415539	0.11	0.44
769145	0.14	0.44
NA	0.13	0.44
427467	-0.1	0.44
427722	0.09	0.44
NA	0.13	0.44
423874	-0.19	0.44
420787	0.11	0.44
422697	-0.13	0.44
427354	-0.11	0.44
420931	-0.11	0.44
422469	-0.19	0.44
420581	-0.34	0.44
415764	0.13	0.44
NA	0.16	0.44
416364	-0.13	0.44
NA	-0.12	0.44
395422	0.21	0.44
416438	-0.1	0.44
NA	-0.18	0.44
NA	0.19	0.44
429119	-0.12	0.44
417196	0.11	0.44
417405	0.13	0.44
423644	0.09	0.44
421171	0.13	0.44
427116	-0.09	0.44
424920	0.1	0.44
NA	0.1	0.44
NA	-0.09	0.44
771806	0.15	0.44
768642	0.13	0.44
424518	0.1	0.44
415458	0.22	0.44
420500	-0.1	0.44
NA	0.1	0.44
771502	-0.1	0.44
427294	-0.11	0.44
419017	0.14	0.44
415335	-0.09	0.44
NA	0.09	0.44
396170	-0.12	0.44
420823	0.1	0.44
422173	-0.1	0.44
423344	0.15	0.44
419213	0.11	0.44
374242	0.09	0.44
396338	0.15	0.44
420479	0.09	0.44
NA	0.12	0.44
373918	0.1	0.44
NA	-0.11	0.44
768487	0.11	0.44
418667	0.13	0.44
396378	0.09	0.44
NA	0.09	0.44
426805	-0.16	0.44
NA	0.13	0.44
417144	-0.18	0.44
416477	0.17	0.44
NA	0.16	0.44
NA	0.17	0.44
395934	-0.14	0.44
416266	-0.1	0.44
NA	-0.13	0.44
419038	-0.08	0.44
431583	0.11	0.44
422069	-0.14	0.44
422511	-0.09	0.44
420793	0.12	0.44
NA	0.08	0.44
424422	0.11	0.44
NA	0.12	0.44
419049	0.18	0.44
NA	-0.13	0.44
415800	-0.14	0.44
NA	-0.17	0.44
425772	0.11	0.44
374199	0.1	0.44
426125	-0.19	0.44
NA	-0.12	0.44
417719	-0.25	0.44
415833	-0.15	0.44
NA	-0.1	0.44
395147	0.09	0.44
395508	-0.16	0.45
NA	0.21	0.45
419822	0.1	0.45
NA	0.09	0.45
421342	-0.14	0.45
428262	-0.12	0.45
418389	0.22	0.45
424259	0.1	0.45
NA	-0.13	0.45
419006	0.12	0.45
416750	0.12	0.45
NA	0.13	0.45
417846	-0.18	0.45
424486	0.12	0.45
769254	-0.12	0.45
396439	-0.16	0.45
416555	0.09	0.45
396017	-0.12	0.45
427175	-0.09	0.45
NA	-0.1	0.45
421280	0.1	0.45
NA	0.12	0.45
423195	0.14	0.45
NA	0.14	0.45
NA	-0.1	0.45
769555	-0.18	0.45
NA	-0.13	0.45
NA	0.09	0.45
431657	0.12	0.45
426504	-0.11	0.45
418960	-0.08	0.45
422850	-0.14	0.45
431056	-0.14	0.45
422037	0.22	0.45
424380	-0.14	0.45
396060	0.15	0.45
422810	-0.18	0.45
424561	-0.1	0.45
417905	0.11	0.45
417961	0.26	0.45
424211	-0.11	0.45
NA	-0.16	0.45
NA	-0.11	0.45
NA	-0.13	0.45
771694	-0.12	0.45
NA	-0.13	0.45
NA	0.12	0.45
417022	-0.09	0.45
395824	0.11	0.45
420986	-0.09	0.45
415645	-0.1	0.45
423011	-0.12	0.45
418300	-0.18	0.45
422033	-0.16	0.45
NA	-0.13	0.45
424810	0.1	0.45
NA	0.15	0.45
NA	-0.11	0.45
NA	0.13	0.45
418734	-0.08	0.45
NA	0.13	0.45
421827	-0.18	0.45
426292	-0.11	0.45
420225	0.19	0.45
421358	-0.16	0.45
416626	0.09	0.45
769901	-0.11	0.45
419050	-0.1	0.51
417543	-0.15	0.45
769500	0.09	0.45
418681	0.21	0.45
NA	-0.11	0.45
421324	-0.1	0.45
415694	-0.16	0.45
771089	0.1	0.45
421046	0.14	0.45
415492	-0.15	0.45
427160	0.1	0.45
415539	-0.16	0.45
430948	-0.09	0.45
NA	0.1	0.45
416600	0.19	0.45
NA	0.09	0.45
777157	0.11	0.45
416741	0.82	0.45
416677	-0.12	0.45
423049	-0.09	0.45
416628	-0.09	0.45
770831	0.19	0.45
417518	0.18	0.45
NA	-0.14	0.45
771693	-0.16	0.45
421376	-0.15	0.45
NA	-0.08	0.45
426076	0.1	0.45
NA	-0.62	0.45
424671	0.12	0.45
395724	-0.14	0.45
769379	-0.09	0.45
423528	-0.1	0.45
418868	0.13	0.45
NA	-0.1	0.45
NA	-0.09	0.45
NA	-0.12	0.45
420452	-0.1	0.45
NA	0.14	0.45
NA	0.12	0.45
395801	-0.12	0.45
NA	-0.14	0.45
NA	0.11	0.45
395536	0.12	0.51
NA	-0.1	0.45
419198	0.1	0.45
417766	-0.11	0.45
428237	-0.09	0.45
420025	0.1	0.45
374060	-0.15	0.45
429879	0.14	0.45
418946	0.1	0.45
NA	-0.35	0.45
396185	0.1	0.45
420413	0.08	0.45
423048	-0.18	0.45
771952	-0.1	0.45
415940	-0.09	0.45
NA	-0.12	0.45
NA	0.19	0.45
NA	-0.13	0.45
418184	0.14	0.45
417550	0.1	0.45
420766	-0.12	0.45
NA	-0.14	0.45
NA	0.32	0.45
395080	-0.14	0.45
424094	0.09	0.45
NA	0.14	0.45
419341	-0.09	0.45
771240	0.12	0.45
419190	0.11	0.45
422129	0.2	0.45
NA	-0.08	0.45
415575	-0.14	0.45
416604	-0.09	0.45
420293	0.14	0.45
770979	0.1	0.45
NA	0.14	0.45
419784	0.1	0.45
423575	-0.12	0.45
395264	0.1	0.45
NA	-0.22	0.45
NA	-0.09	0.45
NA	-0.12	0.45
416395	0.1	0.45
NA	-0.25	0.45
416185	-0.09	0.45
420451	0.08	0.45
NA	-0.1	0.45
415363	0.09	0.45
NA	0.16	0.45
419024	0.14	0.46
418636	0.17	0.46
425858	0.11	0.46
415990	0.21	0.46
NA	-0.15	0.46
428876	0.08	0.46
431607	-0.13	0.46
421960	-0.1	0.46
NA	0.28	0.46
NA	0.11	0.46
419760	-0.16	0.46
NA	-0.14	0.46
419789	-0.11	0.46
NA	-0.11	0.46
416813	-0.09	0.46
416338	0.12	0.46
428651	-0.1	0.46
427196	0.1	0.46
414796	-0.1	0.46
NA	0.18	0.46
396114	-0.15	0.46
426582	-0.72	0.46
424488	0.08	0.46
771793	-0.22	0.46
417643	0.12	0.46
771731	0.22	0.46
NA	0.13	0.46
424566	-0.11	0.46
NA	0.12	0.46
415642	0.1	0.46
428595	0.13	0.46
418046	-0.09	0.46
NA	-0.19	0.46
423385	0.15	0.46
395548	0.1	0.46
NA	0.12	0.46
415552	0.09	0.46
395721	-0.17	0.46
NA	0.11	0.46
426037	0.13	0.46
NA	0.13	0.46
417435	-0.17	0.46
424771	0.1	0.46
NA	0.11	0.46
NA	-0.09	0.46
NA	-0.31	0.46
768612	0.09	0.46
418614	-0.09	0.46
417254	-0.14	0.46
396490	0.13	0.46
NA	0.22	0.46
395365	-0.12	0.46
418976	-0.14	0.46
395895	-0.12	0.46
NA	0.1	0.46
417937	-0.12	0.46
NA	0.11	0.46
416710	-0.14	0.46
420758	0.11	0.46
NA	0.11	0.46
420598	-0.14	0.46
420242	0.13	0.46
NA	0.1	0.46
427447	-0.17	0.46
396464	-0.1	0.46
NA	-0.1	0.46
NA	0.1	0.46
427643	-0.14	0.46
NA	0.09	0.46
NA	0.1	0.46
NA	0.08	0.46
424261	-0.27	0.46
428935	0.09	0.46
395907	0.14	0.46
416830	0.14	0.46
417270	-0.1	0.46
396046	-0.17	0.46
776149	0.08	0.46
NA	0.18	0.46
429078	0.1	0.46
426499	-0.08	0.46
420865	0.17	0.46
NA	0.16	0.46
769974	-0.14	0.46
395901	-0.09	0.46
429737	0.08	0.46
427946	-0.12	0.46
416276	-0.13	0.46
417264	0.15	0.46
396138	-0.09	0.46
NA	0.1	0.46
421414	0.18	0.46
NA	0.12	0.46
768420	-0.11	0.46
395534	0.12	0.46
415876	0.12	0.46
395272	-0.09	0.46
418167	-0.1	0.46
422949	0.12	0.46
416196	0.1	0.46
425938	0.09	0.46
NA	-0.15	0.46
NA	0.11	0.46
NA	-0.16	0.46
421149	0.18	0.46
NA	0.13	0.46
NA	-0.12	0.46
395766	0.17	0.46
428387	-0.16	0.46
428759	-0.1	0.46
424877	-0.11	0.46
NA	-0.15	0.46
396147	0.09	0.46
427428	0.14	0.46
378792	-0.08	0.46
374273	-0.12	0.46
768768	0.17	0.46
417413	-0.11	0.46
NA	-0.16	0.46
422741	-0.12	0.46
424317	0.22	0.46
422004	0.19	0.46
NA	0.08	0.46
414896	0.12	0.46
422912	0.2	0.47
418753	-0.17	0.47
420718	-0.17	0.47
416118	0.11	0.47
NA	-0.1	0.47
427162	-0.08	0.47
374209	0.13	0.47
416101	0.12	0.47
424504	0.1	0.53
419529	-0.26	0.47
NA	0.12	0.47
423441	0.17	0.47
421811	0.17	0.47
NA	0.14	0.47
427819	0.13	0.47
422464	-0.09	0.47
418503	-0.16	0.47
419648	0.09	0.47
420555	0.11	0.47
NA	-0.08	0.47
NA	-0.16	0.47
423228	-0.12	0.47
420148	0.14	0.47
396405	0.08	0.47
419486	0.12	0.47
418632	0.12	0.47
417015	0.13	0.47
771297	-0.1	0.47
NA	0.13	0.47
396386	0.11	0.47
423165	-0.11	0.47
420174	0.09	0.47
NA	-0.09	0.47
420735	0.14	0.47
NA	-0.09	0.47
428381	0.26	0.47
429566	-0.11	0.47
421823	-0.1	0.47
422394	-0.13	0.47
426146	-0.13	0.47
425062	0.11	0.47
NA	-0.11	0.47
NA	-0.16	0.47
426469	-0.08	0.47
NA	0.18	0.47
416940	-0.09	0.47
NA	0.08	0.47
416682	0.1	0.47
NA	0.13	0.47
NA	-0.1	0.47
NA	0.09	0.47
420644	0.17	0.47
NA	-0.11	0.47
378921	0.09	0.47
396453	-0.39	0.47
420659	0.09	0.47
395112	0.11	0.47
424782	-0.08	0.47
422382	-0.12	0.47
427355	0.18	0.47
NA	-0.11	0.47
424515	0.12	0.47
421409	-0.11	0.47
693256	-0.11	0.47
NA	0.44	0.47
769778	0.13	0.47
418870	0.14	0.47
NA	-0.13	0.47
419088	0.1	0.47
417234	0.12	0.47
NA	-0.08	0.47
416516	-0.08	0.47
NA	-0.08	0.47
422455	-0.11	0.47
423599	0.1	0.47
771258	-0.15	0.47
425053	0.12	0.47
426008	-0.09	0.47
417823	-0.08	0.47
396454	0.09	0.47
424659	-0.09	0.47
771218	-0.1	0.47
419185	-0.1	0.47
423589	0.1	0.47
NA	-0.09	0.47
418377	0.18	0.47
NA	-0.16	0.47
415724	-0.08	0.47
429596	-0.09	0.47
NA	0.2	0.47
427180	0.13	0.47
418182	0.11	0.47
NA	0.14	0.47
NA	-0.17	0.47
422502	-0.15	0.47
417859	-0.09	0.47
426869	-0.09	0.47
770243	0.16	0.47
768950	-0.13	0.47
418689	-0.22	0.47
768808	0.1	0.47
NA	0.15	0.47
427722	-0.1	0.47
NA	0.12	0.47
NA	0.08	0.47
396469	0.08	0.47
374073	-0.1	0.47
NA	0.09	0.47
421220	0.1	0.47
NA	-0.13	0.47
428553	-0.14	0.47
418780	0.08	0.47
378917	0.16	0.47
429107	-0.08	0.47
421726	0.13	0.47
NA	0.14	0.47
417570	-0.12	0.47
NA	-0.14	0.47
421097	0.13	0.47
NA	-0.17	0.47
424664	-0.09	0.48
418899	-0.1	0.48
420012	0.11	0.48
770677	0.11	0.48
423456	-0.1	0.48
374088	-0.09	0.48
417326	0.1	0.48
NA	-0.15	0.48
NA	-0.17	0.48
771298	-0.08	0.48
NA	-0.1	0.48
422419	0.12	0.48
396203	-0.18	0.48
418908	-0.14	0.48
395421	-0.09	0.48
396020	0.1	0.54
415957	-0.09	0.48
417702	-0.14	0.48
424173	-0.09	0.48
NA	0.13	0.48
420263	-0.1	0.48
417423	0.13	0.48
427847	-0.11	0.48
418954	-0.1	0.48
416086	0.09	0.48
418936	0.16	0.48
417198	-0.09	0.48
422711	0.14	0.48
NA	-0.17	0.48
417679	-0.08	0.48
395166	0.13	0.48
395369	0.15	0.48
418413	-0.15	0.48
420451	-0.11	0.48
415537	0.08	0.48
419445	0.09	0.48
NA	0.24	0.48
395357	-0.1	0.48
NA	-0.14	0.48
NA	-0.1	0.48
422376	-0.08	0.48
395406	-0.1	0.48
NA	0.08	0.48
NA	-0.11	0.48
NA	0.11	0.48
NA	0.12	0.48
424742	-0.12	0.48
NA	-0.09	0.48
NA	-0.38	0.48
NA	0.1	0.48
425997	-0.09	0.48
431122	-0.08	0.48
770607	0.09	0.48
420274	0.1	0.48
NA	0.13	0.48
NA	0.11	0.48
423185	0.11	0.48
NA	0.09	0.48
396028	0.18	0.48
395836	-0.14	0.48
770334	-0.12	0.48
NA	0.1	0.48
424385	0.15	0.48
395364	-0.3	0.48
426193	0.09	0.48
425916	0.09	0.48
770600	-0.27	0.48
NA	0.08	0.48
421610	0.11	0.48
424438	0.1	0.48
NA	0.16	0.48
NA	0.08	0.48
419585	-0.08	0.48
NA	0.16	0.48
NA	-0.08	0.48
395389	0.08	0.48
422673	-0.17	0.48
419366	-0.09	0.48
423409	-0.08	0.48
NA	-0.11	0.48
423188	0.18	0.48
421264	0.12	0.48
NA	-0.15	0.48
417382	-0.15	0.48
426157	-0.13	0.48
NA	-0.17	0.48
395416	0.08	0.48
417942	0.08	0.48
396192	-0.12	0.48
NA	-0.08	0.48
NA	-0.08	0.48
417697	0.15	0.48
NA	0.16	0.48
420245	-0.12	0.48
769392	0.13	0.48
422886	-0.15	0.48
NA	-0.12	0.48
396076	-0.11	0.48
421930	0.1	0.48
NA	-0.13	0.48
NA	0.12	0.48
420927	0.09	0.48
NA	-0.11	0.48
418013	-0.15	0.48
NA	0.11	0.48
396426	-0.15	0.48
NA	-0.1	0.48
424587	-0.11	0.48
395693	0.12	0.48
396414	0.11	0.48
415970	-0.1	0.48
NA	-0.14	0.48
416283	0.09	0.48
NA	-0.17	0.48
NA	0.31	0.48
426754	-0.12	0.48
NA	0.18	0.48
420717	0.15	0.48
NA	-0.09	0.48
426317	-0.08	0.48
NA	0.13	0.48
NA	-0.22	0.48
NA	-0.25	0.48
424477	0.08	0.48
425067	0.11	0.48
419197	0.11	0.48
426017	-0.11	0.55
554217	0.14	0.48
419892	0.1	0.48
NA	-0.1	0.48
428513	0.18	0.48
395272	0.13	0.48
415554	-0.09	0.48
416030	0.08	0.48
416093	0.09	0.48
NA	-0.08	0.48
426427	-0.12	0.48
422295	-0.18	0.48
424126	0.12	0.48
NA	0.1	0.49
NA	-0.09	0.49
418008	-0.09	0.49
418513	0.18	0.49
431066	0.1	0.49
418339	-0.11	0.49
416103	0.08	0.49
418594	-0.21	0.49
NA	0.15	0.49
427641	0.14	0.49
NA	0.12	0.49
NA	-0.1	0.49
771207	-0.09	0.49
NA	-0.08	0.49
422979	0.15	0.49
NA	-0.16	0.49
423603	-0.08	0.49
419957	-0.11	0.49
425670	-0.32	0.49
408185	0.21	0.49
NA	0.13	0.49
426186	-0.12	0.49
424080	-0.11	0.49
NA	0.32	0.49
NA	-0.09	0.49
418837	0.14	0.49
NA	-0.16	0.49
396276	-0.12	0.49
421295	0.08	0.49
395326	0.12	0.49
NA	0.11	0.49
424539	0.09	0.49
NA	0.14	0.49
NA	0.13	0.49
426276	0.13	0.49
422768	0.08	0.49
NA	-0.11	0.49
420379	0.14	0.49
422740	-0.09	0.49
420762	-0.16	0.49
NA	0.09	0.49
NA	0.1	0.49
NA	-0.14	0.49
419111	0.08	0.49
428881	-0.16	0.49
424556	-0.14	0.49
421982	0.1	0.49
NA	0.1	0.49
NA	0.09	0.49
422195	0.09	0.49
NA	-0.1	0.49
419329	0.12	0.49
NA	0.09	0.49
428860	-0.1	0.49
430764	0.11	0.49
431192	0.12	0.49
427577	0.08	0.49
421461	0.12	0.49
771890	0.1	0.49
425757	0.11	0.49
418936	0.1	0.49
NA	-0.09	0.49
426167	-0.23	0.49
423858	-0.08	0.49
NA	0.11	0.49
422330	-0.09	0.49
421499	0.2	0.49
NA	-0.14	0.49
NA	-0.11	0.49
424024	0.1	0.49
769275	0.13	0.49
396529	-0.13	0.49
NA	-0.09	0.49
420420	0.11	0.49
422618	0.08	0.49
420465	-0.15	0.49
768780	-0.11	0.49
415612	-0.11	0.49
NA	-0.12	0.49
423767	0.09	0.49
408039	0.15	0.49
421690	0.11	0.49
NA	-0.12	0.49
419400	0.1	0.49
419658	-0.11	0.49
425774	-0.13	0.49
NA	-0.12	0.49
NA	0.08	0.49
768377	0.1	0.49
429567	-0.09	0.49
NA	0.12	0.49
416299	-0.14	0.49
NA	-0.16	0.49
420442	-0.11	0.49
425575	-0.14	0.49
NA	-0.1	0.49
423569	0.1	0.49
NA	0.11	0.49
415849	-0.12	0.49
395542	0.18	0.49
416074	-0.16	0.49
421755	0.09	0.49
NA	-0.09	0.49
421490	0.2	0.49
424126	0.1	0.49
416942	-0.09	0.49
395083	-0.13	0.49
395984	-0.09	0.49
426254	-0.14	0.49
NA	-0.12	0.49
426773	-0.18	0.49
418319	0.16	0.49
378892	0.11	0.49
426024	-0.1	0.49
417279	-0.17	0.49
374061	0.09	0.49
422727	-0.12	0.49
429929	0.11	0.49
423082	0.12	0.49
NA	0.11	0.49
NA	0.12	0.49
417273	0.14	0.49
423784	-0.07	0.49
424044	0.1	0.49
NA	-0.1	0.49
428485	0.12	0.49
416277	0.09	0.49
426132	0.08	0.49
429158	-0.08	0.49
NA	-0.11	0.49
NA	-0.1	0.49
425113	0.11	0.5
420664	-0.21	0.5
424043	-0.09	0.5
NA	-0.1	0.5
NA	0.1	0.5
420510	-1.27	0.5
NA	-0.11	0.5
428199	0.08	0.5
419210	-0.1	0.5
426074	-0.13	0.5
396416	-0.15	0.5
396260	-0.11	0.5
NA	-0.12	0.5
NA	-0.17	0.5
374073	0.15	0.5
NA	-0.18	0.5
425204	0.08	0.5
NA	-0.12	0.5
770804	0.14	0.5
424623	0.18	0.5
416069	-0.08	0.5
769069	0.08	0.5
NA	-0.1	0.5
419684	-0.11	0.5
424055	-0.09	0.5
423235	0.12	0.5
NA	0.13	0.5
NA	0.22	0.5
NA	-0.16	0.5
419212	0.12	0.5
427666	-0.15	0.5
NA	0.15	0.5
NA	0.12	0.5
419581	0.13	0.5
422685	-0.11	0.5
NA	-0.12	0.5
416077	-0.1	0.5
422270	-0.1	0.5
424094	0.19	0.5
NA	-0.09	0.5
NA	0.09	0.5
424587	-0.09	0.5
416895	-0.1	0.5
NA	-0.16	0.5
NA	-0.11	0.5
426770	0.09	0.5
396100	-0.1	0.5
NA	-0.1	0.5
771400	0.08	0.5
418342	-0.13	0.5
423772	-0.16	0.5
423441	-0.1	0.5
NA	-0.14	0.5
428561	-0.1	0.5
NA	0.17	0.5
416216	0.1	0.5
NA	-0.13	0.5
NA	-0.1	0.5
NA	-0.09	0.5
424530	-0.09	0.5
419010	0.09	0.5
NA	-0.09	0.5
422649	-0.11	0.5
NA	0.1	0.5
768915	-0.13	0.5
424595	-0.17	0.5
423572	0.09	0.5
NA	-0.14	0.5
416270	0.13	0.5
NA	0.11	0.5
422840	-0.16	0.5
NA	0.12	0.5
423978	-0.08	0.5
771172	-0.1	0.5
NA	-0.15	0.5
NA	0.08	0.5
417987	-0.11	0.5
428275	-0.09	0.5
NA	-0.11	0.5
NA	0.09	0.5
419316	-0.43	0.5
424700	0.09	0.5
419448	0.09	0.5
NA	0.12	0.5
NA	-0.08	0.5
428185	0.1	0.5
424253	-0.09	0.5
NA	-0.08	0.5
NA	0.14	0.5
427125	0.15	0.5
NA	-0.09	0.5
NA	0.12	0.5
427173	-0.09	0.5
423003	-0.09	0.5
414136	-0.17	0.5
417187	-0.12	0.5
NA	-0.11	0.5
NA	0.09	0.5
NA	-0.09	0.5
374146	0.12	0.5
427790	0.09	0.5
424548	-0.15	0.5
418350	-0.1	0.5
426514	-0.1	0.5
427306	-0.07	0.5
395366	0.08	0.5
NA	0.09	0.5
422109	-0.09	0.5
419809	0.2	0.5
NA	-0.16	0.5
421900	-0.12	0.5
419446	-0.1	0.5
NA	-0.08	0.5
771794	0.08	0.5
395840	-0.12	0.5
395167	-0.07	0.5
396445	0.14	0.5
415722	-0.08	0.5
431612	-0.08	0.5
422138	0.08	0.5
NA	0.07	0.5
418513	-0.09	0.5
769611	0.15	0.5
NA	-0.1	0.5
420117	0.2	0.5
416236	-0.1	0.5
429039	-0.1	0.5
419605	0.09	0.51
420164	-0.17	0.51
NA	0.1	0.51
NA	0.1	0.51
776499	-0.15	0.51
396057	-0.15	0.51
417480	0.12	0.51
NA	-0.1	0.51
NA	0.08	0.51
418997	-0.12	0.51
416167	-0.14	0.51
NA	0.08	0.51
423914	-0.12	0.51
NA	0.1	0.51
417823	-0.15	0.51
NA	-0.12	0.51
770833	0.11	0.51
NA	-0.11	0.51
416039	-0.13	0.51
416787	-0.17	0.51
395130	0.17	0.51
415734	0.12	0.51
NA	-0.1	0.51
415348	-0.13	0.51
427227	-0.12	0.51
NA	-0.09	0.51
386575	0.08	0.51
NA	-0.19	0.51
416006	-0.09	0.51
428134	-0.11	0.51
419172	0.17	0.51
424262	-0.08	0.51
NA	-0.18	0.51
418207	-0.1	0.51
415319	-0.11	0.51
395630	-0.12	0.51
419359	0.16	0.51
418042	0.12	0.51
422830	-0.08	0.51
417447	-0.16	0.51
NA	-0.08	0.51
374258	-0.09	0.51
771916	-0.1	0.51
771227	0.14	0.51
426362	-0.14	0.51
422799	-0.09	0.51
419818	0.12	0.51
NA	-0.1	0.51
427266	-0.15	0.51
373960	-0.23	0.51
NA	-0.13	0.51
415834	-0.08	0.51
417215	0.1	0.51
420100	-0.08	0.51
NA	0.15	0.51
395805	0.11	0.51
NA	-0.08	0.51
NA	-0.1	0.51
NA	0.11	0.51
427925	0.11	0.51
373889	-0.08	0.51
NA	0.59	0.51
NA	0.12	0.51
417341	0.08	0.51
417263	-0.22	0.51
419471	0.09	0.51
423680	-0.08	0.51
769143	-0.08	0.51
422887	-0.12	0.51
396440	-0.14	0.51
426166	-0.19	0.51
395667	-0.14	0.51
416709	-0.21	0.51
NA	0.13	0.51
421435	0.09	0.51
418669	0.1	0.51
395355	-0.18	0.51
421968	0.11	0.51
424594	0.15	0.51
417715	-0.2	0.51
769024	0.13	0.51
419347	-0.07	0.51
419678	0.18	0.51
395199	0.1	0.51
424952	-0.11	0.51
423385	-0.14	0.51
423037	0.19	0.51
418951	0.13	0.51
424619	-0.37	0.51
NA	0.08	0.51
422586	-0.1	0.51
395447	-0.08	0.51
NA	-0.11	0.51
769998	-0.12	0.51
421059	0.14	0.51
416745	-0.08	0.58
396201	0.16	0.51
423241	-0.09	0.51
NA	-0.1	0.51
395226	-0.21	0.51
422761	-0.1	0.51
424953	-0.09	0.51
NA	-0.13	0.51
NA	-0.1	0.51
423731	0.11	0.51
422155	-0.09	0.51
422592	-0.09	0.51
395256	-0.09	0.51
427850	-0.13	0.51
NA	0.11	0.51
396549	-0.12	0.51
NA	0.1	0.51
374022	0.13	0.51
421316	-0.18	0.51
374128	-0.14	0.51
427496	-0.15	0.51
424684	0.13	0.51
421792	0.11	0.51
426394	0.08	0.51
428249	0.13	0.51
771389	0.09	0.51
NA	0.08	0.51
424647	-0.1	0.51
421660	-0.1	0.51
427864	0.11	0.51
415867	-0.12	0.51
419523	-0.1	0.51
NA	-0.12	0.51
NA	0.08	0.51
427007	0.07	0.51
420818	-0.08	0.51
NA	0.11	0.51
427834	0.15	0.51
NA	0.14	0.51
421258	0.13	0.51
420790	0.12	0.51
426076	-0.09	0.51
NA	-0.12	0.52
417911	0.08	0.52
427515	0.17	0.52
415532	-0.12	0.52
NA	-0.08	0.52
NA	-0.08	0.52
415682	-0.1	0.52
428661	-0.09	0.52
NA	-0.08	0.52
421531	-0.15	0.52
NA	0.13	0.52
769967	0.08	0.52
415602	0.1	0.52
429022	-0.08	0.52
NA	0.12	0.52
422567	-0.11	0.52
416116	0.12	0.52
427639	0.08	0.52
NA	-0.15	0.59
NA	0.1	0.52
415972	-0.08	0.52
417685	0.1	0.52
NA	-0.08	0.52
419022	-0.08	0.52
419175	-0.07	0.52
NA	0.1	0.52
423851	0.09	0.52
415577	-0.08	0.52
420492	-0.17	0.52
NA	-0.09	0.52
416605	0.15	0.52
421242	-0.1	0.52
769745	0.15	0.52
421509	0.08	0.52
424396	-0.1	0.52
420321	0.28	0.52
422062	0.16	0.52
NA	0.15	0.52
NA	0.08	0.52
417457	0.1	0.52
NA	-0.08	0.52
NA	-0.09	0.52
NA	0.09	0.52
421307	-0.14	0.52
421224	-0.15	0.52
NA	-0.09	0.52
422526	0.1	0.52
420423	0.16	0.59
423882	0.11	0.52
NA	0.1	0.52
395619	-0.12	0.52
421366	-0.12	0.52
NA	0.1	0.52
420372	-0.08	0.52
421699	-0.09	0.52
415433	-0.11	0.52
777049	-0.08	0.52
396186	0.25	0.52
NA	0.18	0.52
770068	0.15	0.52
418524	0.1	0.52
396340	0.1	0.52
NA	-0.11	0.52
NA	0.13	0.52
419888	0.1	0.52
419444	-0.45	0.52
NA	0.1	0.52
419544	-0.09	0.52
770587	0.07	0.52
417361	-0.14	0.52
416551	0.1	0.52
374187	-0.09	0.59
421559	0.17	0.52
415523	0.11	0.52
423389	-0.08	0.52
427581	0.07	0.52
424150	0.1	0.52
NA	-0.13	0.52
414832	0.08	0.52
769232	-0.08	0.52
NA	0.1	0.52
428713	-0.09	0.52
424182	-0.13	0.52
427516	-0.08	0.52
NA	0.11	0.52
417646	-0.08	0.52
422925	-0.12	0.52
NA	0.17	0.52
423101	0.08	0.52
420134	0.12	0.52
423444	0.25	0.52
421488	0.08	0.52
421583	-0.09	0.52
417853	-0.1	0.52
428195	-0.15	0.52
NA	0.1	0.52
416398	-0.1	0.52
NA	0.09	0.52
423460	-0.09	0.52
NA	0.09	0.52
418879	-0.14	0.52
419081	0.11	0.52
426864	0.16	0.52
NA	0.09	0.52
770192	-0.11	0.52
420832	-0.07	0.52
NA	0.09	0.52
NA	-0.18	0.52
427443	0.09	0.52
771523	-0.16	0.52
NA	0.13	0.52
NA	-0.1	0.52
769788	0.08	0.52
417557	-0.15	0.52
396513	-0.07	0.52
421837	0.07	0.52
426663	-0.1	0.52
416580	-0.09	0.52
427675	-0.11	0.52
421504	-0.1	0.52
NA	-0.11	0.52
NA	0.08	0.52
421890	-0.1	0.52
374137	0.11	0.52
421749	0.08	0.52
771690	-0.09	0.52
420055	0.08	0.52
427171	-0.13	0.52
420953	-0.12	0.52
417401	-0.08	0.52
420748	0.07	0.52
769489	-0.12	0.52
417681	-0.07	0.6
416808	-0.08	0.53
NA	0.11	0.53
768374	-0.08	0.53
415608	0.08	0.53
426928	-0.11	0.53
395259	0.07	0.53
NA	-0.07	0.53
418493	0.08	0.53
423246	0.13	0.53
427195	0.17	0.53
770327	0.12	0.53
422630	-0.09	0.53
420422	0.09	0.53
416856	-0.13	0.53
427326	-0.15	0.53
419338	-0.08	0.53
427632	0.11	0.53
424693	-0.11	0.53
418033	0.22	0.53
415409	-0.12	0.53
420804	0.15	0.53
NA	-0.15	0.53
419112	0.13	0.53
NA	0.1	0.53
NA	0.1	0.53
724081	0.08	0.53
373854	0.12	0.53
NA	-0.21	0.53
427225	-0.09	0.53
769989	-0.14	0.53
769246	0.07	0.53
426707	-0.09	0.53
424059	-0.08	0.53
427839	-0.27	0.53
423630	-0.07	0.53
416474	0.09	0.53
422827	-0.27	0.53
NA	0.08	0.53
386586	-0.08	0.53
417108	-0.07	0.53
419781	0.12	0.53
422060	-1.12	0.53
416057	0.1	0.53
426865	0.12	0.53
416142	-0.09	0.53
419015	0.09	0.53
424363	-0.09	0.53
770975	0.18	0.53
421049	0.41	0.53
420217	0.08	0.53
418514	-0.11	0.53
419012	-0.08	0.53
422824	-0.08	0.53
428888	-0.11	0.53
424960	0.1	0.53
NA	0.07	0.53
418878	-0.09	0.53
416624	-0.1	0.53
422486	0.1	0.53
NA	0.18	0.53
418839	-0.16	0.53
374008	-0.09	0.53
418339	0.17	0.53
396044	-0.07	0.53
395350	0.19	0.53
422350	0.08	0.53
NA	0.13	0.53
NA	0.14	0.53
415654	0.07	0.53
374252	0.09	0.53
NA	0.07	0.53
422977	-0.07	0.53
419043	-0.09	0.53
NA	0.09	0.53
NA	-0.14	0.53
424269	0.09	0.53
NA	-0.14	0.53
NA	-0.08	0.53
420949	0.08	0.53
427111	-0.1	0.53
NA	0.07	0.53
424616	0.09	0.53
NA	-0.09	0.53
420009	0.08	0.53
NA	-0.13	0.53
NA	0.07	0.53
422422	-0.1	0.53
NA	0.1	0.53
768618	0.08	0.53
416975	0.14	0.53
419630	0.08	0.53
395953	-0.09	0.53
415818	-0.07	0.53
417464	-0.18	0.53
NA	0.1	0.53
NA	-0.09	0.53
420843	0.13	0.53
423003	0.09	0.53
NA	-0.18	0.53
423234	-0.08	0.53
424678	-0.11	0.53
NA	0.14	0.53
NA	-0.17	0.53
NA	0.07	0.53
NA	0.11	0.53
424733	0.07	0.53
NA	0.11	0.53
416174	0.08	0.53
NA	0.11	0.53
421881	-0.13	0.53
NA	0.07	0.53
770994	0.11	0.53
770364	0.16	0.53
NA	0.07	0.53
422782	0.13	0.53
395586	0.08	0.53
769525	0.11	0.53
408034	0.09	0.53
421857	0.1	0.53
395528	-0.09	0.53
NA	-0.11	0.53
415402	-0.08	0.53
NA	-0.1	0.53
395266	-0.07	0.53
NA	0.07	0.53
NA	0.07	0.53
NA	0.07	0.53
NA	0.11	0.53
NA	-0.14	0.53
415602	0.08	0.53
416678	-0.08	0.53
NA	-0.08	0.53
417809	-0.3	0.53
418381	-0.16	0.53
NA	0.18	0.53
769893	0.16	0.53
NA	0.11	0.53
NA	0.11	0.54
429081	-0.09	0.54
417595	-0.1	0.54
416954	0.21	0.54
NA	-0.1	0.54
423182	0.24	0.54
421724	0.1	0.54
NA	0.15	0.54
415782	-0.08	0.54
422925	-0.15	0.54
422972	0.41	0.54
769203	-0.15	0.54
421321	-0.1	0.54
419283	0.09	0.54
NA	0.14	0.54
423939	-0.17	0.54
423487	0.13	0.54
422249	0.14	0.54
426599	0.09	0.54
NA	0.1	0.54
429484	-0.2	0.54
421727	-0.07	0.54
423343	0.12	0.54
418690	0.07	0.54
NA	-0.18	0.54
418477	-0.12	0.54
396171	-0.12	0.54
NA	0.11	0.54
395279	0.07	0.54
NA	0.08	0.54
386579	0.08	0.54
418803	0.13	0.54
416714	0.23	0.54
415681	0.08	0.54
415463	0.18	0.54
421553	0.1	0.54
771726	-0.22	0.54
NA	0.08	0.54
NA	-0.08	0.54
416948	0.17	0.54
428006	-0.25	0.54
396466	0.1	0.54
427338	0.14	0.54
NA	-0.11	0.54
395463	-0.11	0.54
NA	-0.1	0.54
NA	-0.08	0.54
421234	-0.12	0.54
424654	-0.11	0.54
373945	0.16	0.54
771156	0.08	0.54
422227	-0.07	0.54
416770	-0.13	0.54
423856	-0.1	0.54
417721	-0.1	0.54
427245	0.08	0.54
NA	-0.09	0.54
420935	-0.18	0.54
417784	-0.18	0.54
NA	0.14	0.54
NA	-0.82	0.54
419585	-0.15	0.54
420687	-0.11	0.54
423376	0.11	0.54
769206	-0.14	0.54
395406	0.1	0.54
425375	-0.13	0.54
423029	0.09	0.54
420501	-0.08	0.54
NA	-0.14	0.54
NA	-0.2	0.54
NA	-0.08	0.54
NA	0.1	0.54
428556	-0.1	0.54
NA	0.11	0.54
422049	0.07	0.54
374223	0.09	0.54
423138	0.08	0.54
420271	0.1	0.54
415464	0.08	0.54
423362	0.1	0.54
374080	0.08	0.54
395592	0.1	0.54
415391	0.12	0.54
NA	-0.09	0.54
422671	0.09	0.54
424390	-0.07	0.54
419049	-0.07	0.54
396015	-0.09	0.54
373969	0.08	0.54
425870	-0.15	0.54
416300	-0.24	0.54
NA	-0.09	0.54
NA	-0.09	0.54
418512	-0.1	0.54
428452	0.16	0.54
404528	0.16	0.54
426549	-0.14	0.54
373906	-0.08	0.54
NA	0.07	0.54
772290	-0.12	0.54
NA	-0.08	0.54
NA	-0.1	0.54
770958	-0.18	0.54
425717	0.11	0.54
NA	0.14	0.54
422452	-0.27	0.54
416122	0.13	0.54
NA	0.11	0.54
427651	0.08	0.54
417686	-0.15	0.54
NA	0.11	0.54
425053	0.1	0.54
421993	-0.12	0.54
427547	-0.09	0.54
395089	-0.14	0.54
416964	0.11	0.54
NA	-0.23	0.54
418616	0.1	0.54
428513	0.08	0.54
416089	0.09	0.54
NA	-0.13	0.54
416852	-0.07	0.54
423356	0.07	0.54
427256	-0.08	0.54
422952	-0.12	0.54
418284	0.17	0.54
NA	0.08	0.54
426109	-0.1	0.54
NA	0.08	0.54
417607	-0.1	0.54
418452	-0.09	0.54
NA	0.19	0.54
429044	0.08	0.54
373956	-0.11	0.54
415951	-0.11	0.54
NA	0.07	0.54
418672	-0.12	0.54
NA	-0.09	0.62
420867	-0.2	0.54
NA	-0.11	0.54
421387	0.07	0.54
NA	0.14	0.54
NA	0.12	0.54
396301	-0.1	0.54
NA	-0.1	0.54
419588	-0.07	0.54
NA	0.1	0.54
396116	0.08	0.54
418012	-0.08	0.54
425306	0.11	0.54
422174	0.08	0.54
421357	0.11	0.54
427841	0.09	0.54
428246	0.08	0.54
420210	-0.1	0.54
416861	0.15	0.54
429156	0.23	0.54
417636	0.16	0.55
396542	-0.08	0.62
417089	0.07	0.55
423606	-0.08	0.55
419115	-0.07	0.55
421298	0.17	0.55
NA	-0.08	0.55
416396	0.07	0.55
428661	-0.09	0.55
431608	-0.08	0.55
NA	0.07	0.55
NA	-0.09	0.55
395767	-0.17	0.55
420183	-0.1	0.55
420558	0.1	0.55
421546	-0.17	0.55
418294	-0.22	0.55
430115	-0.07	0.55
420235	0.1	0.55
769005	0.07	0.55
NA	0.08	0.55
425965	-0.09	0.55
417746	0.1	0.55
395415	0.07	0.55
NA	0.1	0.55
427231	-0.08	0.55
NA	0.07	0.55
NA	0.08	0.55
395779	-0.13	0.55
420480	-0.08	0.55
416107	-0.12	0.55
418259	0.09	0.55
417221	0.09	0.55
NA	-0.08	0.55
395891	0.13	0.55
419913	-0.09	0.55
NA	0.07	0.55
419842	-0.1	0.55
425789	-0.19	0.55
420468	0.1	0.55
419626	0.08	0.55
418795	0.16	0.55
NA	-0.09	0.55
395300	0.1	0.55
NA	0.13	0.55
NA	0.08	0.55
NA	0.1	0.55
422362	0.09	0.55
395948	-0.19	0.55
NA	0.18	0.55
418327	-0.11	0.55
NA	-0.16	0.55
772101	-0.1	0.55
416665	0.14	0.55
NA	0.07	0.55
428753	0.09	0.63
769014	0.13	0.55
418999	0.09	0.55
417992	0.15	0.55
421799	0.11	0.55
NA	-0.08	0.55
NA	-0.09	0.55
395887	0.07	0.55
428153	-0.16	0.55
NA	0.09	0.55
418958	0.09	0.55
374014	0.16	0.55
395166	-0.09	0.55
NA	0.07	0.55
420490	0.2	0.55
420946	0.13	0.55
NA	-0.12	0.55
NA	-0.15	0.55
421307	0.1	0.55
422608	0.08	0.55
424373	0.1	0.55
395944	-0.08	0.55
NA	-0.1	0.55
NA	0.09	0.55
772266	0.14	0.55
422729	-0.08	0.55
417597	0.08	0.55
NA	0.09	0.55
421961	-0.11	0.63
427422	-0.1	0.55
416968	0.07	0.55
NA	0.08	0.55
NA	0.15	0.55
768471	-0.1	0.55
NA	0.34	0.55
426284	-0.09	0.55
419401	-0.09	0.55
420925	0.07	0.55
428252	0.08	0.55
NA	-0.11	0.55
428729	-0.1	0.55
NA	-0.12	0.55
419920	0.08	0.55
426045	-0.09	0.55
421809	-0.08	0.55
420081	0.09	0.55
NA	-0.07	0.55
NA	-0.14	0.55
NA	-0.08	0.55
420643	0.07	0.55
770922	0.11	0.55
428626	0.1	0.55
416553	0.08	0.55
416552	-0.08	0.55
NA	-0.08	0.55
395532	-0.07	0.55
373910	-0.12	0.55
424621	0.07	0.55
418251	-0.17	0.55
425758	-0.07	0.55
NA	0.08	0.55
NA	0.09	0.55
NA	-0.12	0.55
NA	0.14	0.63
420407	-0.14	0.55
NA	-0.11	0.55
395890	0.2	0.55
769214	0.08	0.55
423489	-0.11	0.55
420193	0.13	0.55
768612	-0.07	0.55
373913	0.13	0.55
373963	0.08	0.55
423013	-0.07	0.55
423734	0.17	0.55
373957	-0.13	0.55
771342	0.1	0.55
428337	0.17	0.56
NA	-0.09	0.63
NA	-0.13	0.56
420265	0.08	0.56
420001	0.14	0.56
418163	0.11	0.56
431586	0.17	0.56
NA	-0.09	0.56
416297	-0.12	0.56
NA	-0.15	0.56
422262	0.09	0.56
420997	0.08	0.56
NA	-0.23	0.56
395342	0.11	0.56
NA	-0.13	0.56
770351	0.12	0.56
NA	-0.08	0.56
NA	-0.17	0.56
NA	0.08	0.56
378926	0.07	0.56
418604	0.1	0.56
423867	-0.13	0.56
421945	-0.15	0.56
423089	-0.07	0.56
NA	0.1	0.56
NA	-0.12	0.56
422151	0.08	0.56
770874	0.09	0.56
417637	0.08	0.56
424891	-0.06	0.64
419580	0.1	0.56
415484	0.11	0.56
NA	0.07	0.56
415841	-0.09	0.56
415600	0.08	0.56
NA	-0.08	0.56
417656	0.08	0.56
NA	0.14	0.56
420281	0.25	0.56
NA	-0.14	0.56
NA	-0.07	0.56
374039	0.09	0.56
776143	0.1	0.56
395615	0.1	0.56
428559	-0.08	0.56
NA	0.14	0.56
NA	-0.15	0.56
NA	0.09	0.64
770534	0.08	0.56
424468	-0.1	0.56
420049	-0.16	0.56
415396	-0.09	0.56
419366	-0.07	0.56
395750	0.1	0.56
426802	0.07	0.56
419320	0.07	0.56
NA	0.07	0.56
426582	0.12	0.56
424353	-0.08	0.56
424204	0.1	0.56
420733	0.23	0.56
420534	-0.13	0.56
417124	0.08	0.56
NA	0.09	0.56
NA	-0.07	0.56
415362	-0.07	0.56
772163	-0.12	0.56
NA	0.09	0.56
427310	0.13	0.56
396370	-0.1	0.56
NA	0.18	0.56
NA	-0.09	0.56
771904	0.15	0.56
414341	0.21	0.56
NA	0.11	0.56
430152	0.11	0.56
416048	-0.09	0.56
NA	-0.09	0.56
395804	0.13	0.56
419160	0.09	0.56
424527	0.11	0.56
419143	0.1	0.56
416838	-0.11	0.56
NA	-0.15	0.56
416539	0.09	0.56
396110	-0.15	0.56
424657	0.07	0.56
423549	-0.27	0.56
426919	0.09	0.56
422932	0.12	0.56
414338	0.07	0.56
428122	-0.07	0.56
395531	-0.14	0.56
415687	-0.15	0.56
423160	0.09	0.56
423249	-0.06	0.56
NA	-0.13	0.56
395789	0.09	0.56
416602	0.08	0.56
427613	-0.07	0.56
416410	0.07	0.56
NA	0.07	0.56
770088	0.13	0.56
NA	-0.08	0.56
421489	0.07	0.56
420823	-0.09	0.56
417853	0.11	0.56
NA	0.08	0.56
417355	0.1	0.56
396503	0.09	0.64
NA	0.16	0.56
422996	0.09	0.57
422960	-0.13	0.57
421852	-0.14	0.64
424637	-0.08	0.57
421790	-0.07	0.57
776112	0.1	0.57
420070	0.07	0.57
395168	-0.09	0.57
423816	0.08	0.57
420199	-0.19	0.57
NA	-0.13	0.57
NA	-0.1	0.57
NA	0.12	0.57
769919	-0.17	0.57
428401	0.08	0.57
NA	0.11	0.57
415537	0.08	0.57
NA	-0.07	0.57
422702	-0.13	0.57
421282	-0.15	0.57
NA	-0.07	0.57
429406	-0.13	0.57
770094	-0.08	0.57
419667	0.08	0.57
422934	-0.11	0.57
416750	0.1	0.57
416978	0.11	0.57
769001	-0.1	0.57
417015	0.09	0.57
771922	-0.11	0.57
422478	0.07	0.57
548626	0.11	0.57
419176	-0.11	0.57
771226	-0.1	0.57
396060	-0.07	0.57
NA	-0.07	0.57
419168	0.1	0.57
NA	0.13	0.57
422815	-0.18	0.57
NA	-0.09	0.57
418936	-0.14	0.57
420044	0.07	0.57
415960	-0.07	0.57
420763	0.07	0.57
NA	-0.15	0.57
422162	-0.09	0.57
423429	0.1	0.57
378800	0.09	0.65
418944	-0.5	0.57
422040	0.12	0.57
422970	0.07	0.57
NA	0.13	0.57
NA	0.21	0.57
373922	0.07	0.57
421137	0.16	0.57
419659	-0.14	0.57
420943	0.07	0.57
424082	0.1	0.57
NA	-0.07	0.57
NA	-0.08	0.57
396082	0.1	0.57
418655	0.1	0.57
NA	-0.1	0.57
NA	-0.07	0.57
NA	-0.07	0.57
NA	0.13	0.57
395159	0.13	0.57
428728	0.13	0.57
768784	-0.15	0.57
430150	0.18	0.57
NA	0.07	0.57
396114	-0.16	0.57
768721	-0.11	0.57
424451	-0.07	0.57
422380	0.07	0.57
427110	0.08	0.57
428173	-0.09	0.57
771371	0.08	0.57
426731	0.08	0.57
373967	0.08	0.57
418198	0.11	0.57
395604	0.09	0.57
NA	0.08	0.57
395882	-0.2	0.57
420956	0.09	0.57
418492	0.08	0.57
428309	-0.09	0.57
425666	0.09	0.57
NA	0.11	0.57
NA	0.07	0.57
422747	0.09	0.57
415801	0.08	0.57
419456	0.07	0.57
497270	-0.07	0.57
770111	0.06	0.57
NA	0.09	0.57
423421	-0.12	0.57
NA	0.1	0.57
424044	0.09	0.57
NA	-0.08	0.57
431336	-0.07	0.57
396376	-0.14	0.57
396005	0.13	0.57
NA	0.07	0.57
396266	0.14	0.57
420889	-0.11	0.57
420251	0.08	0.57
NA	-0.07	0.57
416818	-0.09	0.57
NA	-0.07	0.57
421874	-0.2	0.57
396364	0.08	0.57
422620	1.1	0.57
421294	-0.08	0.57
420065	-0.08	0.57
419665	0.07	0.57
395505	0.11	0.57
427297	-0.07	0.57
415965	-0.13	0.57
416433	-0.15	0.57
NA	0.09	0.57
416204	0.11	0.57
423656	-0.13	0.57
427305	0.12	0.57
418351	-0.2	0.57
NA	0.06	0.57
414142	0.07	0.57
421123	0.13	0.57
NA	-0.14	0.58
419661	-0.08	0.58
421640	0.1	0.58
NA	0.11	0.58
422717	0.13	0.58
771781	-0.1	0.58
NA	0.08	0.58
395236	-0.09	0.58
423776	0.09	0.58
776892	-0.15	0.58
374272	-0.09	0.58
NA	0.08	0.58
428066	-0.09	0.58
NA	0.18	0.58
NA	-0.15	0.58
421076	0.08	0.58
422492	-0.14	0.58
NA	0.25	0.58
395582	0.12	0.58
NA	0.15	0.58
419782	0.07	0.58
395235	0.1	0.58
NA	0.11	0.58
NA	-0.08	0.58
428817	0.13	0.58
427255	0.11	0.58
419575	0.08	0.58
422276	0.07	0.58
421436	-0.09	0.58
768549	-0.13	0.58
426312	-0.13	0.58
421449	-0.11	0.58
421773	-0.17	0.58
NA	-0.11	0.58
NA	0.07	0.58
418768	0.16	0.58
769575	0.1	0.58
428956	-0.08	0.58
422427	-0.07	0.58
418808	-0.08	0.58
770392	0.27	0.58
771632	0.08	0.58
415854	-0.1	0.58
NA	0.08	0.58
427781	-0.16	0.58
416262	-0.08	0.58
NA	0.11	0.58
770233	0.07	0.58
NA	-0.08	0.58
427165	0.18	0.58
NA	-0.12	0.58
NA	0.07	0.58
428799	-0.07	0.58
NA	0.18	0.58
NA	0.08	0.58
NA	-0.14	0.58
NA	0.15	0.58
424846	0.1	0.58
418231	-0.11	0.58
NA	-0.07	0.58
416579	-0.09	0.58
396262	0.09	0.58
417974	-0.13	0.58
420739	0.13	0.58
NA	-0.16	0.58
395862	-0.07	0.58
422624	-0.13	0.58
425347	-0.07	0.58
419758	-0.08	0.58
395841	-0.09	0.58
NA	0.07	0.58
NA	-0.08	0.58
395770	-0.15	0.58
NA	-0.1	0.58
NA	-0.12	0.58
395709	0.11	0.58
425396	-0.08	0.58
422253	0.09	0.58
419504	-0.08	0.58
NA	-0.12	0.58
NA	-0.07	0.58
NA	-0.07	0.58
NA	0.11	0.58
395979	-0.08	0.58
NA	0.07	0.58
422166	0.07	0.58
424007	0.12	0.58
422261	-0.16	0.58
424495	0.07	0.58
374206	0.24	0.58
NA	-0.06	0.58
425802	-0.12	0.58
NA	0.1	0.58
424185	-0.08	0.58
417017	-0.09	0.58
424339	0.13	0.58
NA	0.08	0.58
NA	0.11	0.58
420294	-0.12	0.58
424682	-0.09	0.58
NA	-0.12	0.58
425505	0.15	0.58
422399	0.09	0.58
416196	0.2	0.58
395291	0.14	0.58
429155	0.07	0.58
422623	-0.11	0.58
NA	0.07	0.58
NA	-0.14	0.58
424221	-0.11	0.58
NA	-0.08	0.58
771218	-0.08	0.58
423918	-0.11	0.58
421314	-0.07	0.58
NA	-0.08	0.58
395783	0.07	0.58
416742	-0.06	0.58
NA	0.09	0.58
427212	-0.09	0.58
771843	-0.06	0.58
770159	-0.08	0.58
422114	0.07	0.58
NA	-0.13	0.58
NA	0.11	0.58
408032	-0.07	0.58
423785	-0.09	0.58
NA	0.11	0.58
428615	-0.08	0.58
419518	-0.09	0.58
NA	0.08	0.58
424283	-0.13	0.58
419599	0.08	0.58
419527	0.1	0.58
NA	-0.09	0.58
770072	-0.07	0.58
415359	0.1	0.58
422389	0.08	0.58
NA	0.09	0.58
424258	-0.08	0.58
420205	-0.07	0.58
NA	-0.07	0.58
422530	-0.12	0.58
768712	0.07	0.58
420334	0.1	0.58
420226	-0.09	0.58
NA	-0.07	0.58
418849	-0.14	0.58
424714	0.09	0.58
NA	0.12	0.58
415476	-0.18	0.58
769298	-0.1	0.58
416618	0.08	0.58
NA	0.07	0.58
NA	-0.08	0.58
417737	-0.17	0.58
373996	0.09	0.58
424197	0.13	0.58
427169	-0.09	0.58
418901	-0.15	0.58
NA	0.62	0.58
NA	0.1	0.58
426899	0.1	0.58
418090	-0.13	0.67
NA	0.14	0.59
422311	-0.09	0.59
426495	0.07	0.59
NA	0.08	0.59
425290	-0.08	0.59
NA	-0.17	0.59
NA	0.07	0.59
NA	0.12	0.59
423215	-0.12	0.59
417888	-0.48	0.59
NA	-0.07	0.59
419702	-0.08	0.59
424271	-0.11	0.59
NA	0.09	0.59
NA	-0.12	0.59
421603	-0.1	0.59
415609	-0.08	0.59
422851	0.07	0.59
419452	-0.08	0.59
NA	-0.11	0.59
424852	-0.19	0.59
770539	-0.09	0.59
NA	0.12	0.59
419352	0.07	0.59
NA	0.1	0.59
422688	-0.07	0.59
423528	0.26	0.59
NA	0.07	0.59
NA	0.09	0.59
419689	-0.07	0.59
396366	-0.08	0.59
424116	-0.07	0.59
NA	-0.23	0.59
NA	0.16	0.59
427723	0.07	0.59
415899	-0.1	0.59
423521	-0.06	0.59
NA	0.09	0.59
NA	0.06	0.59
425567	0.08	0.59
424878	0.07	0.59
NA	-0.06	0.59
NA	0.17	0.59
424262	-0.07	0.59
395511	0.2	0.59
429039	-0.11	0.59
NA	0.06	0.59
NA	0.22	0.59
NA	-0.11	0.59
423170	0.06	0.59
416181	-0.08	0.59
427127	-0.1	0.59
427455	0.13	0.59
NA	-0.13	0.59
NA	0.08	0.59
NA	0.08	0.59
422150	0.13	0.67
NA	0.11	0.59
421151	-0.08	0.59
416974	0.15	0.59
428866	-0.11	0.59
425014	-0.08	0.59
396474	-0.13	0.59
NA	-0.08	0.59
NA	-0.07	0.59
NA	0.08	0.67
417496	0.06	0.59
NA	0.18	0.59
NA	-0.16	0.59
417115	0.06	0.59
395188	0.1	0.67
423243	0.15	0.59
416971	0.13	0.59
418386	0.11	0.59
NA	0.1	0.59
416418	-0.1	0.59
NA	-0.08	0.59
421906	0.11	0.59
430953	0.11	0.59
416860	-0.12	0.59
396244	-0.18	0.67
420491	0.07	0.59
NA	0.06	0.59
422650	-0.11	0.59
420462	0.06	0.67
424534	0.06	0.59
395847	-0.07	0.59
NA	-0.07	0.59
423885	0.15	0.59
NA	-0.12	0.59
418872	-0.06	0.59
NA	0.06	0.59
NA	0.14	0.59
415819	0.11	0.59
427847	0.08	0.59
NA	0.09	0.59
424136	-0.15	0.59
419470	-0.08	0.59
776804	-0.11	0.59
426187	-0.19	0.59
NA	0.06	0.59
425986	-0.16	0.59
423263	0.12	0.59
NA	-0.09	0.59
374135	-0.09	0.59
NA	0.1	0.59
NA	-0.08	0.59
NA	0.08	0.59
419107	-0.12	0.59
421844	-0.07	0.59
415557	0.09	0.59
423477	0.08	0.59
NA	-0.07	0.59
421228	0.1	0.59
424555	-0.13	0.59
NA	-0.06	0.59
NA	-0.11	0.59
424613	0.11	0.59
NA	-0.08	0.59
378928	0.14	0.59
418412	0.15	0.59
NA	0.09	0.59
419749	0.11	0.59
NA	-0.1	0.59
395985	0.12	0.59
NA	-0.13	0.59
418869	-0.06	0.59
423907	0.07	0.59
424685	-0.14	0.59
769868	-0.06	0.59
426778	0.12	0.59
NA	0.07	0.59
424092	-0.16	0.59
428787	0.09	0.59
431530	0.12	0.59
417728	-0.09	0.59
NA	0.17	0.59
NA	0.12	0.59
422801	-0.06	0.59
420446	-0.07	0.6
NA	0.1	0.6
424374	0.11	0.6
417587	0.09	0.6
415553	0.06	0.6
NA	0.06	0.6
426812	0.11	0.6
395432	-0.12	0.6
419256	0.07	0.6
421692	0.07	0.6
NA	-0.07	0.6
425514	0.09	0.6
NA	-0.11	0.68
NA	0.08	0.6
NA	0.12	0.6
424947	-0.07	0.6
418292	0.06	0.6
NA	0.07	0.6
421689	-0.16	0.6
395945	0.08	0.6
428384	0.11	0.6
395188	0.16	0.6
NA	0.1	0.6
415880	-0.14	0.6
771872	-0.1	0.6
417385	0.08	0.6
426941	-0.11	0.6
424581	-0.1	0.6
395554	-0.11	0.6
423898	-0.08	0.6
NA	-0.08	0.6
418075	0.11	0.6
421519	0.14	0.6
418914	0.07	0.6
421463	0.08	0.6
NA	0.35	0.6
378911	0.06	0.6
NA	-0.07	0.6
374243	0.11	0.6
426357	0.07	0.6
431664	0.14	0.6
NA	-0.14	0.6
427509	-0.06	0.6
770140	-0.11	0.6
770178	-0.06	0.6
421125	0.08	0.6
395891	-0.08	0.6
419634	0.13	0.6
419701	0.13	0.6
418715	-0.18	0.6
415678	-0.07	0.6
420620	0.09	0.6
416062	0.09	0.6
416602	-0.17	0.6
420625	0.08	0.6
421743	0.13	0.6
416495	0.07	0.6
373917	-0.08	0.6
419854	-0.11	0.6
418792	-0.09	0.6
NA	0.11	0.6
416681	0.09	0.6
NA	-0.06	0.6
414795	0.06	0.6
425016	0.11	0.6
421977	-0.08	0.6
423354	0.1	0.6
NA	0.11	0.6
416255	-0.07	0.6
NA	-0.07	0.6
415809	0.06	0.6
425255	-0.07	0.6
NA	0.07	0.6
NA	0.08	0.6
395538	-0.08	0.6
431449	-0.08	0.6
NA	0.11	0.6
423454	0.09	0.6
NA	-0.09	0.6
NA	0.1	0.6
NA	0.1	0.6
NA	0.08	0.6
418343	-0.15	0.6
424349	-0.07	0.6
426815	-0.08	0.6
415791	0.06	0.6
NA	0.13	0.6
770387	0.14	0.6
420052	0.1	0.6
420121	0.1	0.6
424410	0.13	0.6
421016	-0.09	0.6
415849	0.1	0.6
NA	-0.06	0.6
395298	-0.12	0.6
421402	0.17	0.6
NA	-0.06	0.6
422702	0.06	0.6
423746	-0.07	0.6
428251	0.1	0.6
427336	-0.13	0.6
NA	0.1	0.6
NA	-0.1	0.6
427996	-0.17	0.6
417733	0.07	0.6
421277	-0.07	0.6
NA	-0.06	0.6
419583	-0.09	0.6
419134	0.07	0.6
423508	-0.07	0.6
395620	0.09	0.6
395612	0.12	0.6
428790	-0.12	0.6
420130	-0.09	0.6
NA	0.1	0.6
769393	0.06	0.6
NA	-0.14	0.6
NA	0.07	0.6
417262	-0.09	0.6
415888	-0.06	0.6
NA	-0.06	0.6
396195	0.08	0.6
NA	-0.07	0.6
417139	-0.11	0.6
415913	0.14	0.6
772061	-0.09	0.6
417672	0.07	0.6
NA	-0.11	0.6
422682	-0.4	0.6
420253	0.08	0.6
415521	0.12	0.6
420887	-0.1	0.6
424158	0.11	0.6
420823	0.13	0.6
NA	-0.11	0.6
427184	0.09	0.6
422226	-0.08	0.6
NA	0.06	0.6
NA	-0.14	0.6
424216	-0.1	0.6
422439	0.09	0.6
NA	0.12	0.6
424711	-0.07	0.6
423488	0.06	0.6
427185	0.07	0.6
395999	0.1	0.61
NA	0.1	0.61
418185	-0.12	0.61
427178	-0.06	0.61
415307	-0.08	0.61
NA	-0.11	0.69
426100	-0.08	0.61
422903	0.1	0.61
NA	0.08	0.61
NA	0.12	0.61
416426	0.07	0.61
416941	-0.07	0.61
NA	0.08	0.61
428829	0.1	0.61
424757	0.08	0.61
NA	0.12	0.61
418001	-0.09	0.69
396187	0.07	0.61
417342	0.07	0.61
420870	-0.09	0.61
417213	-0.07	0.61
NA	0.08	0.61
396437	-0.06	0.61
423618	0.07	0.61
770465	0.34	0.61
416768	-0.14	0.61
NA	-0.23	0.61
NA	0.09	0.61
NA	-0.1	0.61
NA	0.07	0.61
415806	-0.1	0.61
NA	0.1	0.61
415822	-0.07	0.61
NA	0.06	0.61
396161	0.12	0.61
427348	-0.07	0.61
NA	-0.08	0.61
NA	0.26	0.61
396087	0.1	0.61
NA	0.06	0.61
423763	-0.25	0.61
423968	-0.12	0.61
NA	-0.09	0.61
420617	-0.07	0.61
415507	0.07	0.61
NA	-0.08	0.61
417293	0.07	0.61
NA	0.06	0.61
NA	0.09	0.61
NA	0.07	0.61
NA	-0.08	0.61
422571	0.11	0.61
417473	-0.07	0.61
422596	0.08	0.61
422100	-0.11	0.61
418026	-0.09	0.61
NA	0.09	0.61
NA	-0.07	0.61
NA	-0.06	0.61
NA	0.06	0.61
373995	-0.11	0.61
395921	-0.07	0.61
395549	-0.09	0.61
770171	-0.11	0.61
425375	0.11	0.61
422200	0.07	0.61
424877	0.07	0.61
421594	-0.06	0.61
417450	0.09	0.61
420800	-0.07	0.7
NA	0.06	0.61
395658	0.07	0.61
NA	-0.14	0.61
426249	-0.08	0.61
429148	-0.07	0.61
NA	-0.08	0.61
NA	-0.09	0.61
420446	0.06	0.61
NA	0.16	0.61
NA	0.11	0.61
419520	-0.07	0.61
419260	0.07	0.61
428659	-0.12	0.61
429211	-0.1	0.61
419951	-0.1	0.61
NA	0.08	0.61
420721	-0.12	0.61
NA	-0.15	0.61
769410	-0.09	0.61
426376	0.15	0.61
NA	0.07	0.61
423369	-0.15	0.61
NA	0.08	0.61
396276	-0.06	0.61
NA	0.06	0.61
NA	-0.09	0.61
416150	-0.07	0.61
417034	-0.07	0.61
396311	0.09	0.61
418021	-0.11	0.61
NA	-0.18	0.61
NA	-0.12	0.61
NA	-0.07	0.61
415367	0.09	0.61
419734	-0.08	0.61
429823	-0.06	0.61
430280	0.08	0.61
771548	0.09	0.61
NA	0.15	0.61
NA	0.07	0.61
427801	0.06	0.7
NA	-0.07	0.61
NA	0.2	0.61
NA	-0.07	0.61
395433	0.08	0.61
418172	-0.13	0.61
420792	0.07	0.61
NA	-0.09	0.61
NA	-0.07	0.61
NA	-0.13	0.61
772269	0.11	0.61
NA	0.06	0.61
428962	0.11	0.61
428312	-0.12	0.61
421487	0.09	0.61
NA	-0.11	0.61
416688	-0.27	0.61
420326	-0.06	0.61
NA	0.09	0.61
NA	-0.06	0.7
NA	-0.06	0.61
420997	0.07	0.61
419988	0.19	0.7
422174	0.09	0.61
417133	-0.08	0.61
395954	0.11	0.61
424665	-0.09	0.61
418947	0.06	0.61
NA	-0.14	0.61
NA	-0.09	0.61
416456	0.07	0.61
421867	-0.21	0.61
NA	-0.06	0.61
NA	-0.07	0.61
424451	-0.1	0.61
396149	0.12	0.61
423889	-0.1	0.61
418093	0.21	0.61
421796	0.06	0.7
NA	-0.11	0.61
421193	-0.06	0.61
430741	-0.09	0.61
422719	-0.06	0.61
426853	-0.06	0.61
418863	0.06	0.61
418516	0.08	0.62
416156	-0.08	0.62
427913	-0.12	0.62
423704	-0.08	0.62
424966	-0.24	0.62
NA	-0.08	0.62
NA	0.08	0.62
769122	-0.11	0.62
NA	0.14	0.62
NA	0.08	0.62
NA	0.08	0.62
417350	0.07	0.62
417908	-0.11	0.62
NA	-0.08	0.62
427214	-0.1	0.62
395904	0.08	0.62
770173	0.08	0.62
421398	0.1	0.62
NA	0.09	0.62
771996	0.1	0.62
429109	0.07	0.62
420904	0.15	0.62
428724	0.16	0.62
418851	0.07	0.62
426862	0.09	0.62
NA	0.09	0.62
NA	-0.1	0.62
415450	-0.09	0.62
426791	-0.11	0.62
NA	0.07	0.62
420839	-0.19	0.62
768735	0.07	0.62
NA	0.1	0.62
NA	-0.07	0.62
428858	0.21	0.62
NA	-0.18	0.62
769580	0.1	0.62
423825	0.09	0.62
NA	-0.08	0.62
424996	0.11	0.62
419253	-0.06	0.62
415535	-0.11	0.62
418804	-0.06	0.62
NA	-0.07	0.62
420094	-0.11	0.62
396041	-0.12	0.62
NA	-0.06	0.62
422609	-0.1	0.62
418903	-0.2	0.62
425297	-0.07	0.62
771503	-0.17	0.62
416916	-0.07	0.62
423806	-0.09	0.62
418078	0.07	0.62
419768	0.06	0.62
420129	0.07	0.62
419426	-0.11	0.62
771876	0.09	0.62
419964	-0.07	0.62
417113	-0.07	0.62
424304	-0.12	0.62
424787	-0.07	0.62
420191	-0.79	0.62
427291	-0.07	0.62
423235	0.08	0.62
NA	-0.12	0.62
427448	0.08	0.62
416769	0.17	0.62
NA	0.11	0.62
NA	-0.07	0.62
417228	-0.07	0.62
421258	0.08	0.62
417968	-0.06	0.62
423790	0.09	0.62
426107	0.08	0.62
420194	0.06	0.62
418133	-0.08	0.62
NA	-0.07	0.62
NA	0.12	0.62
428878	0.21	0.62
396331	-0.12	0.62
NA	0.1	0.62
769473	-0.09	0.62
421793	0.13	0.62
418968	0.15	0.62
421849	-0.07	0.62
395454	0.09	0.62
419607	-0.07	0.62
417706	0.08	0.62
NA	-0.1	0.62
415467	-0.06	0.62
NA	0.06	0.71
NA	0.08	0.71
418529	0.06	0.62
428459	-0.07	0.62
395596	-0.1	0.62
418340	-0.06	0.62
NA	0.06	0.62
419152	-0.06	0.62
416754	0.06	0.62
NA	0.06	0.62
416461	-0.06	0.62
417515	-0.09	0.62
NA	-0.11	0.62
NA	0.13	0.62
771426	0.07	0.62
769400	0.08	0.62
423623	0.09	0.62
NA	0.1	0.62
422693	0.07	0.62
771321	0.07	0.62
769790	-0.11	0.62
421943	-0.07	0.62
431184	0.06	0.62
422698	-0.1	0.62
420195	-0.08	0.62
417869	-0.1	0.62
423676	0.16	0.62
374006	-0.08	0.62
428967	-0.08	0.62
416570	-0.08	0.62
421819	-0.09	0.62
423217	-0.11	0.62
NA	0.09	0.62
NA	-0.07	0.62
423238	-0.07	0.62
770114	0.07	0.62
424645	-0.05	0.62
395196	0.12	0.62
NA	0.09	0.62
415718	-0.07	0.62
421705	0.09	0.62
NA	-0.06	0.62
NA	-0.08	0.62
NA	0.06	0.62
417211	0.06	0.62
NA	-0.07	0.62
NA	0.08	0.62
422354	-0.11	0.62
422758	-0.07	0.62
NA	-0.1	0.62
430542	-0.06	0.62
423690	0.08	0.62
396088	-0.06	0.62
NA	-0.06	0.62
NA	-0.07	0.62
396170	0.06	0.62
415692	-0.08	0.62
NA	0.15	0.63
770217	0.08	0.63
NA	0.09	0.63
419802	0.1	0.63
NA	-0.12	0.63
NA	-0.11	0.63
NA	-0.12	0.63
374090	-0.07	0.63
NA	-0.09	0.63
NA	0.07	0.72
NA	0.09	0.63
NA	-0.12	0.63
415867	0.06	0.63
419071	0.07	0.63
NA	0.15	0.63
428577	-0.08	0.63
426366	-0.13	0.63
424185	0.1	0.63
396134	-0.09	0.63
419681	-0.08	0.63
396535	-0.11	0.63
NA	-0.09	0.63
424854	0.08	0.63
769997	0.07	0.63
418656	0.13	0.63
428264	0.14	0.63
NA	0.07	0.63
426162	-0.09	0.63
420120	0.06	0.63
416610	-0.07	0.63
425730	-0.14	0.63
416482	0.08	0.63
NA	0.08	0.63
423893	0.07	0.63
NA	0.16	0.63
NA	0.08	0.63
NA	0.07	0.63
417603	-0.14	0.63
418494	-0.09	0.63
419862	0.06	0.63
420242	0.07	0.63
427362	0.06	0.63
NA	-0.06	0.63
395943	0.09	0.63
NA	0.08	0.63
395527	-0.11	0.63
395094	-0.21	0.63
NA	-0.06	0.63
NA	-0.11	0.63
420752	0.06	0.63
374048	0.06	0.63
422443	0.1	0.63
396276	0.16	0.63
NA	0.12	0.63
NA	-0.07	0.63
418933	-0.1	0.63
415388	0.07	0.63
424499	-0.06	0.63
419352	-0.13	0.63
NA	0.07	0.63
NA	-0.08	0.63
NA	0.09	0.63
NA	0.07	0.63
770250	-0.06	0.63
416534	0.08	0.63
422714	-0.08	0.63
423118	-0.07	0.63
425039	0.06	0.63
NA	0.07	0.63
423932	0.1	0.63
415766	0.07	0.63
396052	-0.09	0.63
421405	-0.08	0.63
417031	-0.08	0.63
428865	-0.11	0.63
419806	-0.08	0.63
374194	-0.07	0.63
419004	0.05	0.63
424859	-0.09	0.63
415462	0.07	0.63
771539	0.06	0.63
NA	0.09	0.63
421965	0.1	0.63
427339	0.16	0.63
428389	-0.1	0.63
NA	0.13	0.63
NA	-0.1	0.63
420880	0.08	0.63
421235	0.08	0.63
NA	-0.08	0.63
NA	0.07	0.63
NA	-0.07	0.63
NA	0.07	0.63
418928	-0.06	0.63
428776	-0.07	0.63
NA	-0.1	0.63
NA	0.14	0.63
415969	-0.06	0.63
NA	0.09	0.63
421348	-0.1	0.63
430102	-0.11	0.63
NA	-0.07	0.63
NA	0.12	0.63
NA	0.07	0.63
416028	0.06	0.63
420140	-0.1	0.63
NA	-0.17	0.63
NA	0.07	0.63
395891	0.11	0.63
421437	-0.1	0.63
NA	0.09	0.63
395753	0.09	0.63
421333	-0.14	0.63
418232	0.07	0.63
419771	-0.06	0.63
421648	0.09	0.63
429055	-0.07	0.63
418583	0.12	0.63
NA	0.07	0.63
419953	0.07	0.63
NA	0.1	0.63
415920	-0.07	0.63
415476	-0.06	0.63
769479	0.06	0.63
NA	0.07	0.63
NA	-0.08	0.63
NA	-0.09	0.63
417855	-0.1	0.63
NA	-0.08	0.63
395610	-0.17	0.63
373985	-0.07	0.63
421765	0.06	0.63
NA	0.06	0.63
421230	-0.08	0.63
772135	-0.16	0.63
NA	-0.06	0.63
416083	0.08	0.63
423595	0.06	0.63
NA	0.13	0.63
NA	-0.1	0.63
NA	0.07	0.63
NA	0.11	0.63
422713	-0.13	0.63
428899	-0.07	0.63
NA	-0.1	0.63
417933	-0.06	0.63
415821	0.08	0.63
424589	-0.07	0.63
426242	0.1	0.63
419319	-0.08	0.63
NA	-0.4	0.64
NA	-0.06	0.64
NA	-0.06	0.64
NA	0.42	0.64
424543	-0.09	0.64
418402	-0.05	0.73
417583	0.07	0.64
NA	0.05	0.64
422065	0.07	0.64
NA	-0.09	0.64
421588	-0.08	0.64
NA	0.06	0.64
404755	-0.13	0.64
418181	-0.13	0.64
414739	-0.09	0.64
NA	-0.07	0.64
423558	0.07	0.64
424639	-0.08	0.64
NA	0.08	0.64
426852	-0.06	0.64
NA	0.08	0.64
422765	0.07	0.64
416759	-0.21	0.64
NA	0.09	0.64
421222	-0.13	0.64
NA	0.08	0.64
421381	-0.13	0.64
NA	0.12	0.64
419084	0.07	0.64
420861	-0.06	0.64
428180	-0.12	0.64
421071	0.09	0.64
423197	-0.06	0.64
422581	-0.08	0.64
418577	0.07	0.64
408025	0.11	0.64
396045	0.11	0.64
NA	-0.11	0.64
NA	-0.14	0.64
NA	-0.08	0.64
418429	-0.16	0.64
422572	-0.07	0.64
NA	-0.11	0.64
NA	0.07	0.64
NA	0.08	0.74
NA	-0.44	0.64
421681	0.08	0.64
419478	0.11	0.64
424625	-0.08	0.64
419566	0.09	0.64
NA	-0.08	0.64
422570	0.08	0.64
415313	0.06	0.64
420002	-0.07	0.64
421270	-0.06	0.64
NA	-0.07	0.64
NA	-0.06	0.64
424858	0.06	0.64
418592	-0.13	0.64
416084	0.07	0.64
423302	0.08	0.64
NA	-0.08	0.64
NA	0.12	0.64
422594	-0.09	0.64
NA	0.05	0.64
414340	0.17	0.64
NA	0.06	0.64
419521	-0.08	0.64
NA	0.1	0.64
NA	-0.05	0.64
423420	0.05	0.64
430664	-0.09	0.64
417369	-0.06	0.64
NA	-0.1	0.64
NA	0.07	0.64
421593	-0.06	0.64
395092	-0.06	0.64
420964	-0.08	0.64
NA	0.08	0.64
418388	0.15	0.64
421765	0.16	0.64
NA	-0.12	0.64
NA	-0.06	0.64
422045	0.07	0.64
NA	-0.1	0.64
427475	-0.06	0.64
421886	-0.08	0.64
NA	-0.06	0.64
423917	-0.13	0.64
395789	-0.21	0.64
427756	0.08	0.64
NA	-0.06	0.64
415357	-0.08	0.64
378894	-0.1	0.64
418447	-0.1	0.64
NA	0.06	0.64
NA	0.06	0.64
NA	0.06	0.64
NA	-0.06	0.64
NA	-0.05	0.64
421362	0.06	0.64
418424	0.06	0.64
421750	0.07	0.64
396236	0.06	0.64
395378	0.06	0.64
423950	0.1	0.64
427797	-0.06	0.64
424909	-0.06	0.64
428673	0.07	0.64
NA	0.1	0.74
373997	-0.08	0.64
NA	-0.14	0.64
427333	0.11	0.64
424435	0.07	0.64
416479	0.07	0.64
NA	-0.11	0.64
771629	-0.06	0.64
771344	0.13	0.64
NA	0.08	0.64
419212	0.07	0.64
429011	-0.1	0.64
422809	0.15	0.64
417527	0.16	0.64
NA	-0.07	0.64
NA	0.07	0.64
420309	-0.11	0.64
NA	-0.08	0.64
NA	0.06	0.64
NA	0.07	0.64
395793	0.09	0.64
NA	0.05	0.64
NA	-0.06	0.64
768624	-0.09	0.64
418123	-0.11	0.64
424901	-0.14	0.64
422613	-0.07	0.64
418181	0.06	0.64
418810	0.07	0.64
NA	0.1	0.64
396319	0.06	0.64
421594	0.08	0.65
418989	-0.06	0.65
NA	0.06	0.65
420971	0.08	0.65
428082	0.08	0.65
416496	-0.08	0.65
421924	0.06	0.65
NA	-0.06	0.65
419084	-0.07	0.65
NA	-0.07	0.65
428454	-0.13	0.65
NA	-0.15	0.65
419177	0.12	0.65
723973	0.08	0.65
NA	0.22	0.65
NA	0.14	0.65
396442	-0.2	0.65
417546	-0.09	0.65
396526	0.13	0.65
428414	0.07	0.65
769250	-0.08	0.65
416108	-0.24	0.65
419610	-0.1	0.65
396324	0.1	0.65
NA	-0.09	0.65
425534	0.09	0.65
431270	-0.07	0.75
NA	0.13	0.65
419954	-0.06	0.65
421386	0.05	0.65
NA	0.06	0.75
427635	-0.12	0.65
NA	0.12	0.65
421815	-0.22	0.65
429048	-0.07	0.65
NA	0.06	0.65
NA	0.06	0.65
423673	-0.06	0.65
416630	0.06	0.65
NA	-0.05	0.65
426446	0.06	0.65
426097	0.1	0.65
NA	0.09	0.65
421609	0.15	0.65
416366	0.16	0.65
429986	-0.06	0.65
420813	-0.1	0.65
416467	-0.1	0.65
NA	-0.11	0.65
NA	-0.08	0.65
NA	-0.08	0.65
396345	0.06	0.65
NA	-0.06	0.65
424369	-0.06	0.65
NA	0.15	0.65
776014	-0.06	0.65
418573	-0.06	0.65
NA	0.07	0.65
416704	-0.05	0.65
418307	-0.1	0.65
417714	0.18	0.65
NA	-0.15	0.65
768484	-0.08	0.65
423164	-0.08	0.65
416907	-0.07	0.65
NA	-0.12	0.65
422678	0.08	0.65
416462	-0.05	0.65
420017	0.08	0.65
NA	0.08	0.65
395531	0.07	0.65
NA	-0.05	0.65
NA	-0.06	0.65
NA	-0.08	0.65
NA	0.06	0.65
420969	0.08	0.65
415708	-0.07	0.65
NA	-0.1	0.65
771367	-0.1	0.65
418019	0.07	0.65
NA	0.07	0.65
NA	-0.15	0.65
378894	-0.07	0.65
426179	-0.05	0.65
417606	-0.05	0.65
NA	0.06	0.65
NA	0.08	0.65
427000	-0.08	0.65
415973	0.07	0.65
419007	0.07	0.65
NA	0.07	0.65
769737	-0.08	0.65
425483	-0.2	0.65
415958	0.06	0.65
422956	0.11	0.75
NA	0.05	0.65
NA	-0.06	0.65
422951	-0.1	0.65
NA	0.08	0.65
NA	0.06	0.65
428692	-0.18	0.65
NA	0.05	0.65
NA	-0.11	0.75
425228	-0.1	0.65
419061	-0.08	0.65
427336	-0.06	0.65
396152	-0.11	0.65
428354	0.07	0.65
NA	-0.06	0.65
416429	-0.36	0.65
396404	0.06	0.65
769021	-0.1	0.65
421622	-0.11	0.65
NA	-0.09	0.65
418311	-0.11	0.65
418613	-0.12	0.65
NA	0.05	0.65
418219	0.07	0.65
NA	-0.07	0.65
NA	0.06	0.65
421620	-0.09	0.65
425587	0.06	0.65
777153	0.13	0.65
418247	-0.09	0.65
420863	-0.07	0.65
426218	0.07	0.65
419330	0.06	0.65
414854	0.09	0.65
NA	0.09	0.65
427299	0.06	0.65
NA	0.06	0.65
NA	0.06	0.65
427880	-0.06	0.76
421040	-0.09	0.65
NA	-0.06	0.65
NA	0.13	0.65
NA	-0.07	0.65
NA	-0.11	0.65
423697	0.08	0.65
396417	0.23	0.65
769847	0.06	0.65
770166	-0.09	0.65
769312	-0.06	0.65
426107	-0.06	0.65
419028	-0.08	0.65
NA	-0.08	0.65
NA	0.1	0.76
NA	0.09	0.65
NA	-0.08	0.65
428349	0.06	0.65
416269	-0.06	0.65
770489	-0.06	0.65
NA	-0.07	0.65
421518	-0.06	0.65
NA	-0.06	0.65
416275	-0.13	0.65
395877	-0.06	0.66
424845	0.06	0.66
NA	-0.06	0.66
NA	0.06	0.66
421043	-0.07	0.66
NA	0.06	0.66
NA	-0.06	0.66
418735	-0.09	0.66
378919	-0.1	0.66
NA	0.1	0.66
426169	0.06	0.66
421380	-0.06	0.66
NA	-0.11	0.66
422716	0.12	0.66
417918	-0.12	0.66
NA	-0.07	0.66
419955	-0.08	0.66
395203	-0.09	0.66
NA	-0.07	0.66
422169	0.07	0.66
418221	0.06	0.66
423541	0.09	0.66
NA	0.05	0.66
404671	0.16	0.66
NA	-0.1	0.66
NA	0.1	0.66
415825	-0.12	0.66
395239	-0.06	0.66
NA	-0.07	0.66
419423	-0.09	0.66
769889	-0.09	0.66
420622	0.08	0.66
NA	-0.06	0.66
419290	0.08	0.76
424796	-0.07	0.66
NA	-0.07	0.66
426394	-0.06	0.66
422407	0.07	0.66
NA	0.08	0.66
420020	0.09	0.66
422265	0.08	0.66
427385	0.08	0.66
395333	0.06	0.66
NA	0.06	0.66
426521	-0.1	0.66
427809	0.09	0.66
420764	0.06	0.66
425720	-0.06	0.66
NA	-0.3	0.66
NA	0.06	0.66
422820	0.07	0.66
417976	-0.08	0.66
428403	0.11	0.66
424136	-0.14	0.66
424162	-0.07	0.66
395167	0.06	0.66
NA	0.1	0.66
NA	0.05	0.66
428712	0.16	0.66
424846	0.07	0.66
421589	-0.06	0.66
422802	0.09	0.66
418047	-0.12	0.66
NA	-0.12	0.66
NA	-0.05	0.66
NA	0.06	0.66
396360	-0.08	0.66
427871	0.09	0.66
395781	-0.19	0.66
395367	0.14	0.66
426287	-0.08	0.66
417178	0.05	0.66
422535	-0.06	0.66
424327	-0.1	0.66
425046	0.11	0.66
NA	0.09	0.66
420537	-0.06	0.66
NA	0.05	0.66
NA	-0.06	0.66
NA	-0.06	0.66
NA	-0.07	0.66
770088	0.07	0.66
421637	0.06	0.66
NA	0.07	0.66
416722	-0.1	0.66
NA	-0.06	0.66
NA	-0.09	0.66
423728	-0.12	0.66
NA	-0.09	0.66
426903	-0.12	0.66
422742	0.06	0.66
NA	0.1	0.66
395777	-0.05	0.66
424393	0.09	0.66
395519	-0.21	0.66
NA	0.24	0.66
NA	0.17	0.66
NA	0.08	0.66
427700	-0.06	0.66
417121	0.06	0.66
417505	-0.07	0.66
416009	0.08	0.66
427004	-0.16	0.66
NA	-0.11	0.66
420863	-0.07	0.66
NA	0.06	0.66
422302	0.07	0.66
NA	-0.05	0.66
423377	-0.07	0.66
421973	-0.08	0.66
416843	0.11	0.66
418369	0.07	0.66
396451	-0.06	0.66
374201	0.05	0.66
NA	-0.11	0.66
NA	-0.2	0.66
395455	0.2	0.66
423892	-0.14	0.66
NA	-0.11	0.66
423204	0.09	0.66
NA	-0.06	0.66
418308	0.1	0.66
NA	0.13	0.66
426929	-0.07	0.66
NA	-0.08	0.66
427274	0.06	0.66
417897	0.07	0.66
424710	-0.1	0.66
NA	0.07	0.66
768537	-0.12	0.66
423458	0.11	0.66
424106	-0.11	0.66
428063	0.07	0.66
427381	-0.07	0.66
NA	0.16	0.66
771715	-0.09	0.66
NA	0.06	0.66
NA	0.06	0.66
418227	-0.12	0.66
419852	0.1	0.66
NA	0.07	0.66
418266	0.09	0.66
422234	0.06	0.66
NA	-0.06	0.66
417245	-0.08	0.66
NA	-0.06	0.66
NA	0.13	0.66
426992	0.07	0.67
420171	-0.11	0.67
NA	0.08	0.67
374207	0.07	0.67
423605	-0.06	0.67
417883	0.06	0.67
431623	-0.09	0.67
NA	-0.16	0.67
422153	-0.08	0.67
416394	-0.07	0.67
395845	-0.06	0.67
374223	-0.09	0.67
395436	-0.06	0.67
NA	-0.05	0.67
420724	-0.08	0.67
424452	-0.07	0.67
768774	-0.07	0.67
423759	-0.06	0.67
419391	-0.07	0.67
NA	0.06	0.67
NA	0.07	0.67
395714	0.06	0.67
417705	-0.05	0.67
NA	-0.05	0.77
421913	0.06	0.67
396035	-0.06	0.67
NA	0.07	0.67
NA	-0.13	0.67
769184	0.09	0.67
395736	0.08	0.67
NA	0.06	0.67
419380	-0.06	0.67
416879	-0.05	0.67
427856	0.06	0.67
NA	0.05	0.67
428887	-0.14	0.67
418070	-0.09	0.67
NA	-0.07	0.67
416200	-0.06	0.67
NA	0.07	0.67
NA	-0.08	0.67
428948	-0.06	0.67
NA	0.05	0.67
395383	0.12	0.67
422670	-0.12	0.67
769473	0.05	0.67
NA	-0.09	0.67
427426	0.06	0.67
NA	0.1	0.67
421338	-0.06	0.67
423490	0.09	0.67
771849	-0.1	0.67
418524	0.08	0.67
NA	0.06	0.67
419063	-0.05	0.67
422718	-0.07	0.67
425750	-0.07	0.67
417852	-0.1	0.67
420374	-0.08	0.67
NA	0.08	0.67
418119	-0.06	0.67
419656	-0.09	0.67
425722	0.12	0.67
419280	0.08	0.67
424905	0.05	0.67
423644	-0.06	0.67
423699	0.08	0.67
423566	-0.14	0.67
422838	-0.08	0.67
423789	0.1	0.67
395834	0.2	0.67
NA	0.11	0.67
427091	0.06	0.67
395923	0.06	0.67
NA	0.07	0.67
NA	-0.04	0.78
NA	0.06	0.67
NA	0.12	0.67
422125	-0.06	0.67
772069	0.05	0.67
NA	0.06	0.67
421332	-0.06	0.67
418948	0.09	0.67
422064	-0.16	0.67
407089	0.08	0.67
423872	-0.09	0.67
NA	-0.08	0.67
NA	0.16	0.67
NA	-0.09	0.67
423082	0.07	0.67
NA	0.05	0.67
NA	0.09	0.67
NA	0.07	0.67
NA	0.06	0.67
NA	-0.08	0.67
424101	0.07	0.67
427400	-0.11	0.67
421454	-0.13	0.67
428306	-0.06	0.67
416600	-0.07	0.67
418373	-0.05	0.67
417933	0.05	0.67
NA	-0.11	0.67
424864	-0.06	0.67
417604	-0.07	0.67
408046	0.07	0.67
NA	-0.1	0.67
NA	0.06	0.67
418121	0.1	0.67
416942	-0.06	0.67
771806	0.08	0.67
414893	-0.06	0.67
396132	0.08	0.67
NA	0.08	0.67
NA	0.09	0.67
428994	0.09	0.67
416062	-0.04	0.78
NA	-0.07	0.67
NA	0.06	0.67
423437	-0.07	0.67
422634	0.08	0.67
NA	0.05	0.67
418535	-0.24	0.67
423592	-0.08	0.67
NA	-0.06	0.78
420970	-0.25	0.67
421466	-0.07	0.67
418460	-0.14	0.67
396515	-0.05	0.67
NA	0.09	0.67
427206	-0.06	0.67
NA	0.09	0.67
NA	-0.06	0.67
418696	0.13	0.67
428088	0.06	0.67
415628	0.07	0.67
424904	-0.06	0.67
NA	0.05	0.67
418944	0.1	0.67
395552	-0.07	0.67
NA	0.05	0.67
424679	-0.07	0.67
422804	-0.07	0.67
418787	-0.1	0.67
395291	-0.07	0.67
NA	0.05	0.67
396289	-0.07	0.67
NA	0.05	0.67
424469	-0.08	0.67
417769	-0.05	0.67
418639	0.07	0.67
NA	0.07	0.68
424126	0.05	0.68
NA	-0.06	0.68
421592	-0.06	0.68
426107	0.05	0.68
422991	0.07	0.68
417857	0.1	0.68
395815	0.05	0.68
427092	-0.07	0.68
418429	0.05	0.68
426223	0.06	0.68
415704	-0.06	0.68
NA	-0.1	0.68
424090	-0.08	0.68
419577	0.07	0.68
NA	-0.08	0.68
418915	0.06	0.68
415917	-0.05	0.68
419052	-0.06	0.68
419373	-0.05	0.79
NA	-0.06	0.68
NA	-0.06	0.68
NA	0.2	0.68
NA	0.07	0.68
395902	0.1	0.68
NA	-0.12	0.68
428691	0.08	0.68
424731	0.05	0.68
418395	0.05	0.68
421107	-0.08	0.68
770304	0.06	0.68
771084	0.07	0.68
NA	0.08	0.68
NA	-0.12	0.68
NA	-0.05	0.68
NA	0.08	0.68
NA	-0.12	0.68
426161	0.07	0.68
427772	-0.07	0.68
419816	0.09	0.68
416746	-0.06	0.68
423675	-0.1	0.68
NA	-0.09	0.68
NA	-0.12	0.68
416889	-0.09	0.68
415311	-0.08	0.68
427360	0.14	0.68
NA	-0.07	0.68
424652	0.08	0.68
NA	-0.07	0.68
418691	0.14	0.68
417411	0.09	0.68
423531	-0.07	0.68
420520	-0.05	0.68
NA	-0.14	0.68
NA	-0.07	0.68
418014	0.09	0.68
NA	0.07	0.68
418005	0.05	0.68
426381	0.06	0.68
423447	0.11	0.68
427588	-0.05	0.68
NA	-0.05	0.68
NA	-0.06	0.68
395340	-0.07	0.68
NA	0.1	0.68
NA	-0.07	0.68
NA	0.07	0.68
420757	0.12	0.68
416605	-0.07	0.79
NA	-0.06	0.68
421264	0.12	0.68
431669	0.06	0.68
768445	0.07	0.68
418798	0.08	0.68
420708	0.05	0.68
396131	-0.06	0.68
772378	0.12	0.68
416470	0.08	0.68
427126	-0.09	0.68
NA	0.08	0.68
NA	-0.08	0.68
420358	0.06	0.68
423672	-0.1	0.68
423573	0.07	0.68
NA	-0.05	0.68
429271	-0.12	0.68
418177	0.07	0.68
NA	-0.06	0.68
422689	0.08	0.68
NA	0.28	0.68
425113	0.06	0.68
395166	0.12	0.68
373901	0.09	0.68
777116	-0.06	0.68
423752	0.08	0.68
NA	0.08	0.68
NA	0.11	0.68
NA	0.07	0.68
427272	-0.06	0.68
NA	-0.07	0.68
NA	0.07	0.68
416404	-0.05	0.68
423647	-0.05	0.68
NA	-0.05	0.68
426085	0.06	0.68
428520	-0.06	0.68
417800	0.08	0.68
NA	0.08	0.68
NA	-0.11	0.68
NA	0.07	0.68
NA	-0.08	0.68
395100	-0.06	0.68
416860	0.11	0.8
NA	-0.06	0.68
395514	-0.07	0.68
NA	-0.05	0.68
NA	-0.05	0.68
423072	0.05	0.68
422383	0.13	0.68
419724	0.07	0.68
NA	0.06	0.68
NA	0.08	0.68
396025	0.1	0.68
NA	-0.08	0.69
NA	-0.09	0.69
423011	0.05	0.69
NA	-0.06	0.69
396148	-0.09	0.69
430373	-0.08	0.69
NA	-0.05	0.69
422237	-0.05	0.69
NA	-0.05	0.69
418445	0.07	0.69
NA	0.23	0.69
NA	-0.07	0.69
NA	-0.07	0.69
416179	0.07	0.69
395565	-0.05	0.69
417640	0.1	0.69
414798	0.06	0.69
428360	-0.05	0.69
NA	0.08	0.69
424441	-0.07	0.69
396340	0.06	0.69
422765	-0.14	0.69
420907	-0.1	0.69
419548	0.08	0.69
NA	-0.1	0.69
431454	-0.07	0.69
422235	-0.06	0.69
423877	0.06	0.69
NA	-0.08	0.69
NA	-0.06	0.69
418028	0.05	0.69
415921	-0.06	0.69
NA	-0.07	0.69
NA	0.05	0.69
374216	0.06	0.69
NA	-0.09	0.69
415954	-0.09	0.69
422731	-0.09	0.69
NA	0.09	0.69
NA	-0.05	0.69
419128	-0.14	0.69
NA	-0.06	0.69
417745	0.07	0.69
NA	-0.08	0.69
420458	0.07	0.69
427227	-0.05	0.69
395104	0.06	0.69
426454	-0.11	0.69
396394	0.05	0.69
NA	-0.06	0.69
426941	-0.08	0.69
417824	-0.1	0.69
415671	0.08	0.69
417877	-0.07	0.69
NA	-0.05	0.69
419711	-0.08	0.69
431670	-0.06	0.69
100049058	0.09	0.69
NA	-0.08	0.69
NA	0.06	0.69
NA	0.07	0.69
416656	-0.08	0.69
NA	-0.09	0.69
425606	0.09	0.69
417374	0.08	0.69
NA	0.07	0.69
NA	-0.07	0.69
NA	0.07	0.69
415382	0.06	0.69
NA	0.11	0.69
NA	0.07	0.69
420507	0.08	0.69
395085	0.06	0.69
421824	0.08	0.69
426230	-0.05	0.69
404771	-0.07	0.69
NA	-0.06	0.69
NA	0.08	0.69
NA	0.07	0.69
NA	-0.04	0.81
NA	0.06	0.69
421297	0.07	0.69
770538	0.06	0.69
427816	-0.05	0.81
NA	0.07	0.69
NA	-0.06	0.69
423838	0.07	0.69
NA	0.08	0.69
NA	-0.14	0.69
NA	0.1	0.69
423357	0.05	0.69
NA	-0.11	0.69
NA	0.05	0.69
395646	0.07	0.69
418666	0.09	0.69
426162	0.08	0.69
421811	0.09	0.69
395573	-0.06	0.69
NA	-0.05	0.69
420078	-0.04	0.81
NA	0.07	0.69
NA	0.05	0.69
421070	0.06	0.69
NA	-0.07	0.69
426368	-0.08	0.69
NA	0.1	0.69
427469	0.07	0.69
418108	-0.05	0.69
428105	-0.07	0.69
415700	-0.05	0.69
NA	-0.06	0.69
NA	-0.06	0.69
419699	0.05	0.69
424980	-0.06	0.69
NA	0.07	0.69
424075	-0.07	0.69
419296	0.11	0.69
NA	0.05	0.69
422562	-0.1	0.69
420961	-0.09	0.69
416017	-0.07	0.69
NA	-0.07	0.69
NA	0.05	0.69
424658	-0.08	0.69
NA	0.1	0.69
408034	0.05	0.69
424070	0.1	0.69
424264	-0.1	0.69
NA	-0.1	0.69
419925	0.09	0.69
417761	0.08	0.7
NA	-0.07	0.7
418826	0.06	0.7
424083	-0.09	0.7
416070	-0.06	0.7
NA	0.07	0.7
NA	0.15	0.7
NA	0.07	0.7
NA	0.05	0.7
NA	0.07	0.7
422408	0.07	0.7
424917	0.05	0.7
418221	-0.19	0.7
NA	0.05	0.7
NA	0.05	0.7
378912	-0.07	0.7
418552	0.09	0.7
420460	0.13	0.7
NA	0.13	0.7
772125	-0.06	0.7
404229	0.18	0.7
428836	-0.1	0.7
770527	0.06	0.7
425055	0.05	0.7
396056	-0.15	0.7
NA	0.05	0.7
421069	0.09	0.7
769546	-0.06	0.7
424864	0.07	0.7
416759	-0.1	0.82
768821	-0.11	0.7
395579	-0.09	0.7
423884	-0.07	0.7
395647	0.05	0.7
418235	0.07	0.7
395740	0.09	0.7
417578	0.08	0.7
417274	-0.1	0.7
419097	-0.09	0.7
428928	-0.05	0.7
421603	0.04	0.7
NA	-0.06	0.7
NA	0.1	0.7
395401	-0.09	0.7
422460	-0.09	0.7
396499	-0.06	0.7
NA	-0.06	0.7
NA	-0.15	0.7
NA	0.06	0.7
396476	-0.08	0.7
395873	0.07	0.7
NA	-0.07	0.7
374212	0.04	0.7
396322	-0.1	0.7
415581	0.06	0.7
NA	0.05	0.7
423014	-0.06	0.7
NA	-0.07	0.7
769727	0.06	0.7
419313	0.05	0.7
423908	-0.11	0.7
NA	-0.05	0.7
772215	-0.07	0.7
NA	-0.05	0.7
425014	-0.07	0.7
420810	-0.08	0.7
NA	0.07	0.7
NA	0.07	0.7
NA	-0.21	0.7
422417	0.06	0.7
422161	-0.05	0.7
417137	0.05	0.7
429084	-0.08	0.7
NA	0.05	0.7
428188	0.05	0.7
429020	0.1	0.7
423224	0.21	0.7
416517	-0.06	0.7
374188	-0.05	0.7
NA	0.05	0.7
417820	-0.07	0.7
NA	0.05	0.7
777508	0.09	0.7
422315	0.18	0.7
NA	0.07	0.7
NA	-0.05	0.7
428964	-0.08	0.7
419461	-0.05	0.7
422565	0.06	0.7
396170	-0.12	0.7
419455	-0.15	0.7
420580	-0.06	0.7
395356	-0.08	0.7
420938	-0.06	0.7
421025	-0.06	0.7
418874	0.06	0.7
418508	-0.05	0.7
NA	-0.11	0.7
NA	-0.07	0.7
427929	0.06	0.7
NA	0.06	0.7
424420	0.05	0.7
420336	0.05	0.7
419939	-0.06	0.7
415545	-0.11	0.7
419925	0.08	0.7
426777	-0.08	0.7
419581	-0.05	0.7
427107	-0.14	0.7
NA	-0.05	0.7
NA	0.06	0.7
426366	0.1	0.7
418498	-0.07	0.7
424049	0.08	0.7
425720	0.12	0.7
419791	-0.07	0.7
NA	0.07	0.7
424819	-0.05	0.7
418845	0.08	0.7
NA	0.06	0.7
768430	-0.09	0.7
426863	0.16	0.7
419505	-0.06	0.7
427462	0.06	0.7
NA	0.13	0.7
427007	-0.05	0.7
NA	-0.05	0.7
NA	0.08	0.7
420598	-0.09	0.7
NA	0.17	0.7
425662	-0.05	0.7
NA	0.05	0.7
NA	0.1	0.7
NA	-0.06	0.7
771243	-0.05	0.7
419666	-0.06	0.7
NA	0.05	0.7
424653	-0.06	0.7
417942	-0.09	0.7
769847	0.06	0.7
NA	0.05	0.7
NA	0.05	0.7
NA	-0.12	0.7
NA	-0.05	0.7
NA	0.06	0.7
427360	0.06	0.7
NA	0.07	0.7
417395	-0.1	0.7
395158	-0.09	0.7
429900	-0.15	0.7
416697	0.06	0.7
NA	0.08	0.7
NA	-0.05	0.7
NA	-0.07	0.7
420744	0.11	0.7
395624	0.06	0.7
771929	0.07	0.7
424550	-0.06	0.7
424923	-0.08	0.7
416406	-0.06	0.7
416173	-0.05	0.7
418651	-0.1	0.7
NA	0.15	0.71
417771	0.08	0.71
374131	0.06	0.71
429027	0.09	0.71
421354	-0.07	0.71
NA	0.05	0.71
420192	-0.16	0.71
416784	-0.04	0.83
NA	0.08	0.71
395613	-0.06	0.71
419478	0.08	0.71
424703	0.11	0.71
418867	0.09	0.71
422759	0.05	0.71
421100	0.05	0.71
415387	-0.06	0.71
NA	0.05	0.71
427773	0.09	0.71
396179	-0.06	0.71
422742	0.07	0.71
NA	-0.12	0.71
421340	-0.07	0.71
776089	-0.05	0.71
418257	-0.05	0.71
426218	-0.05	0.71
NA	-0.06	0.71
424242	0.11	0.71
422394	-0.08	0.71
NA	0.1	0.71
395872	0.06	0.71
396111	-0.09	0.71
426270	0.05	0.71
378899	-0.07	0.71
426102	0.14	0.71
420387	0.05	0.71
NA	0.11	0.71
417724	0.06	0.71
422080	0.06	0.71
NA	-0.04	0.71
NA	-0.05	0.71
427419	0.05	0.71
420112	-0.05	0.71
NA	0.05	0.71
416548	-0.08	0.71
423162	0.1	0.71
422487	-0.08	0.71
NA	0.07	0.71
NA	0.07	0.71
416011	0.07	0.71
395167	-0.08	0.71
424218	-0.06	0.71
NA	0.08	0.71
427215	0.15	0.71
420194	-0.08	0.71
NA	0.06	0.71
421623	-0.07	0.71
NA	0.06	0.71
420189	0.1	0.71
420075	0.07	0.71
NA	-0.05	0.71
428727	-0.07	0.71
426847	0.1	0.71
NA	-0.08	0.71
423668	0.19	0.71
422543	0.1	0.71
415740	-0.08	0.71
770844	-0.09	0.71
NA	0.07	0.71
NA	-0.08	0.71
NA	0.06	0.71
427303	0.08	0.71
427830	0.08	0.71
420568	0.05	0.71
NA	-0.11	0.71
NA	-0.07	0.71
NA	0.09	0.71
395676	-0.06	0.71
NA	0.06	0.71
421801	-0.04	0.71
416487	-0.06	0.71
NA	0.05	0.71
417490	-0.06	0.71
417483	0.05	0.71
768512	0.07	0.71
426626	0.06	0.71
417021	-0.05	0.71
423422	0.08	0.71
395509	-0.06	0.71
NA	-0.05	0.71
395625	-0.06	0.71
NA	0.09	0.71
NA	-0.13	0.71
416087	-0.05	0.71
417999	-0.11	0.71
396361	0.05	0.71
422220	-0.06	0.71
777386	-0.14	0.71
NA	-0.04	0.71
NA	0.06	0.71
NA	0.1	0.71
771681	0.1	0.71
NA	0.06	0.71
422634	0.05	0.71
NA	0.05	0.71
419327	0.1	0.71
769364	-0.06	0.71
416827	0.1	0.71
425531	-0.05	0.71
771987	0.06	0.71
NA	0.04	0.71
420535	-0.06	0.71
NA	-0.1	0.71
NA	-0.08	0.71
422146	-0.17	0.71
770355	-0.09	0.71
428123	-0.06	0.71
395718	0.06	0.71
NA	0.04	0.84
771061	-0.08	0.71
418779	-0.07	0.71
431604	0.05	0.71
NA	0.09	0.71
768861	0.06	0.71
NA	-0.06	0.71
418167	-0.07	0.71
770761	0.09	0.72
418279	0.07	0.72
418407	-0.04	0.72
772254	0.03	0.85
426090	-0.07	0.72
NA	-0.05	0.72
NA	0.05	0.72
NA	-0.04	0.72
419838	0.07	0.72
419999	-0.05	0.72
772219	-0.05	0.72
NA	0.06	0.72
418578	-0.09	0.72
NA	0.08	0.72
427642	-0.04	0.72
427427	0.05	0.72
420576	-0.22	0.72
NA	-0.03	0.85
373985	-0.05	0.72
427257	0.05	0.72
404534	-0.07	0.72
420919	-0.06	0.72
772069	-0.08	0.72
NA	0.07	0.72
424351	0.04	0.72
415988	-0.1	0.72
NA	0.05	0.72
423546	-0.09	0.72
417636	0.05	0.72
NA	-0.07	0.72
423998	-0.06	0.72
768809	0.05	0.72
395608	-0.07	0.72
420074	-0.05	0.72
NA	0.11	0.72
404531	0.05	0.72
NA	-0.07	0.72
NA	-0.06	0.72
373999	0.06	0.72
NA	0.08	0.72
NA	-0.17	0.72
416330	0.05	0.72
404295	-0.05	0.72
419780	-0.07	0.72
NA	-0.1	0.72
395878	-0.04	0.85
395087	-0.06	0.72
415924	0.07	0.72
395474	-0.05	0.72
NA	0.06	0.72
NA	0.05	0.72
NA	0.06	0.72
420953	-0.05	0.72
NA	-0.07	0.72
420559	-0.06	0.72
424352	0.05	0.72
395096	-0.07	0.72
416106	-0.1	0.72
770923	-0.07	0.72
429074	0.12	0.72
NA	-0.1	0.72
374002	0.06	0.72
418482	0.09	0.72
771074	0.06	0.85
NA	-0.11	0.72
417366	-0.06	0.72
770703	-0.04	0.72
422401	-0.05	0.72
396031	0.09	0.72
NA	0.06	0.72
NA	0.05	0.72
396471	-0.1	0.72
771538	-0.09	0.72
423399	0.05	0.72
NA	-0.05	0.72
422166	0.06	0.72
417304	-0.04	0.72
NA	0.05	0.72
NA	-0.04	0.72
419169	0.05	0.72
NA	-0.09	0.72
416250	0.05	0.72
395220	0.08	0.72
NA	0.05	0.72
NA	0.06	0.72
417217	0.07	0.72
770850	0.05	0.72
428697	-0.1	0.72
NA	0.05	0.72
NA	-0.09	0.72
429501	-0.05	0.72
771190	0.06	0.72
426226	-0.04	0.72
415945	-0.06	0.72
425111	0.07	0.72
NA	0.15	0.72
419697	-0.05	0.72
419618	0.05	0.72
417568	-0.1	0.72
772308	-0.05	0.72
NA	-0.06	0.72
NA	0.06	0.72
395315	0.06	0.72
423925	0.15	0.72
421589	0.08	0.72
421664	0.1	0.72
NA	0.07	0.72
NA	0.05	0.72
395163	-0.05	0.72
NA	-0.07	0.72
424014	0.07	0.72
417799	0.07	0.72
NA	-0.06	0.72
421814	-0.05	0.72
419002	0.09	0.72
378789	-0.06	0.72
NA	-0.12	0.72
424115	-0.07	0.72
NA	-0.07	0.72
420517	-0.07	0.72
415744	0.04	0.72
419715	-0.04	0.72
418191	0.05	0.72
NA	0.06	0.72
NA	-0.07	0.72
422719	0.04	0.72
423778	-0.06	0.72
NA	-0.07	0.72
396353	-0.05	0.72
416037	-0.08	0.72
NA	0.07	0.72
416491	0.05	0.72
374020	0.07	0.72
NA	0.05	0.72
418936	0.09	0.72
428818	-0.09	0.72
423894	-0.07	0.72
420273	0.1	0.72
422945	-0.08	0.73
419817	-0.04	0.73
424738	0.11	0.73
415553	-0.06	0.73
427355	0.09	0.73
NA	0.05	0.73
NA	-0.08	0.73
NA	-0.06	0.73
NA	-0.05	0.73
NA	0.07	0.73
NA	-0.14	0.73
417568	-0.05	0.73
418271	-0.04	0.73
416148	0.07	0.73
NA	-0.04	0.73
NA	-0.07	0.73
NA	-0.04	0.86
NA	-0.19	0.73
420079	0.06	0.73
416297	-0.08	0.73
NA	0.06	0.73
NA	-0.07	0.73
NA	-0.07	0.73
NA	0.06	0.73
417777	-0.05	0.73
420745	0.14	0.73
425214	-0.06	0.73
421161	-0.05	0.73
770649	-0.07	0.73
NA	0.08	0.73
416973	-0.04	0.73
420713	0.05	0.86
NA	-0.08	0.73
422433	0.07	0.73
428698	-0.05	0.73
417962	0.07	0.73
NA	0.08	0.73
415395	-0.06	0.73
NA	0.09	0.73
769464	0.06	0.73
422403	0.12	0.73
418212	-0.05	0.73
422865	0.11	0.73
NA	-0.13	0.73
424860	-0.05	0.73
426868	-0.05	0.73
NA	0.06	0.73
415550	0.07	0.73
415927	0.07	0.73
395742	0.05	0.73
NA	-0.11	0.73
772114	0.05	0.73
420299	0.05	0.73
422991	-0.06	0.73
426356	-0.11	0.73
416647	0.05	0.73
NA	0.04	0.73
428576	-0.06	0.73
374182	0.07	0.73
421711	-0.04	0.73
421871	-0.14	0.73
416601	-0.09	0.73
419595	-0.08	0.73
423555	-0.08	0.73
771648	0.07	0.73
396103	-0.05	0.73
NA	0.09	0.73
423319	0.11	0.73
NA	0.06	0.73
427096	0.08	0.73
414849	-0.13	0.73
422194	-0.08	0.73
416028	0.06	0.73
395274	-0.06	0.73
NA	0.06	0.73
769519	0.06	0.73
418605	0.04	0.73
NA	0.04	0.73
768654	0.07	0.73
768858	0.06	0.73
424191	0.06	0.73
428089	0.05	0.73
NA	0.06	0.73
418799	-0.12	0.73
NA	0.04	0.73
373895	0.1	0.73
419544	-0.09	0.73
419322	-0.09	0.73
424385	0.05	0.73
417833	0.09	0.73
419039	-0.06	0.73
NA	0.05	0.73
420132	0.05	0.73
NA	-0.05	0.73
NA	-0.05	0.73
424154	0.06	0.73
NA	-0.05	0.73
NA	-0.05	0.73
419614	0.06	0.73
772097	0.04	0.87
424357	-0.07	0.73
418110	-0.05	0.73
429681	0.09	0.73
NA	-0.05	0.73
430939	-0.08	0.73
NA	-0.04	0.73
NA	-0.09	0.73
771906	0.05	0.73
424869	0.04	0.73
424426	0.04	0.73
NA	-0.04	0.73
428456	0.05	0.73
426791	-0.09	0.73
416420	-0.04	0.73
NA	-0.07	0.73
428446	-0.06	0.73
NA	0.05	0.73
426335	-0.11	0.73
NA	-0.04	0.73
415661	0.06	0.73
NA	0.09	0.73
NA	0.08	0.73
419247	-0.04	0.73
422494	0.05	0.73
NA	0.05	0.73
428101	-0.07	0.73
419488	-0.05	0.73
421343	-0.06	0.73
418404	-0.05	0.73
386747	-0.09	0.74
378793	0.07	0.74
NA	-0.07	0.74
396483	-0.05	0.74
NA	-0.07	0.74
768861	-0.08	0.74
424924	-0.19	0.74
NA	-0.1	0.74
419408	-0.07	0.74
NA	-0.1	0.74
415989	0.07	0.74
396089	-0.06	0.74
421132	-0.06	0.74
NA	-0.08	0.74
428994	-0.05	0.74
419305	0.03	0.88
417296	-0.05	0.74
NA	-0.08	0.74
429567	0.34	0.74
423148	0.17	0.74
NA	0.05	0.74
426988	0.18	0.74
NA	-0.12	0.74
396349	-0.1	0.74
NA	-0.04	0.74
415561	0.06	0.74
424224	-0.07	0.74
NA	-0.05	0.74
396370	-0.08	0.74
772170	0.04	0.74
NA	0.07	0.74
424913	0.05	0.74
415981	-0.04	0.74
423754	-0.04	0.74
414344	-0.06	0.74
417921	0.07	0.74
428508	-0.07	0.74
NA	-0.08	0.74
418757	0.05	0.74
NA	-0.06	0.74
420330	-0.11	0.74
420455	0.05	0.74
771107	0.06	0.74
427454	-0.05	0.74
396495	-0.06	0.74
416306	0.04	0.74
418053	-0.04	0.74
NA	-0.05	0.74
NA	-0.04	0.74
417675	0.06	0.74
NA	0.05	0.74
NA	0.04	0.74
422705	-0.08	0.74
421421	-0.08	0.74
423781	-0.06	0.74
NA	0.05	0.74
423992	0.07	0.74
NA	0.08	0.74
770724	0.06	0.74
423683	-0.09	0.74
418164	-0.04	0.88
374193	-0.1	0.74
418071	0.07	0.74
424462	-0.05	0.74
424741	-0.08	0.74
421988	0.07	0.74
421738	0.04	0.74
NA	0.06	0.74
420453	-0.05	0.74
NA	0.04	0.74
416129	-0.11	0.74
419108	0.07	0.74
422731	-0.07	0.74
427872	-0.08	0.74
NA	0.05	0.74
395319	-0.05	0.74
771961	-0.05	0.74
NA	0.09	0.74
NA	0.04	0.74
423829	0.07	0.74
NA	0.1	0.74
395969	0.07	0.74
417796	0.04	0.74
419539	0.15	0.74
420242	-0.11	0.74
420805	0.04	0.74
416887	-0.04	0.74
424735	0.06	0.74
NA	0.11	0.74
NA	-0.08	0.74
NA	-0.2	0.74
NA	-0.04	0.74
419262	-0.06	0.74
NA	-0.06	0.74
421654	-0.08	0.74
421626	0.04	0.74
771142	0.04	0.74
419415	-0.05	0.74
424494	-0.06	0.74
NA	0.1	0.74
396397	-0.04	0.74
424440	-0.11	0.74
374079	-0.04	0.74
NA	0.05	0.74
NA	0.07	0.74
426934	0.06	0.74
427553	0.05	0.74
NA	-0.06	0.74
776268	0.07	0.74
NA	0.07	0.74
422976	-0.1	0.74
NA	-0.06	0.74
NA	0.06	0.74
417848	0.06	0.74
NA	0.04	0.74
NA	-0.07	0.74
NA	0.04	0.74
NA	-0.04	0.74
NA	0.05	0.74
NA	0.04	0.74
422983	-0.08	0.74
427365	-0.05	0.74
NA	-0.05	0.74
395778	0.05	0.74
771780	0.05	0.74
418836	-0.12	0.74
415530	0.06	0.74
NA	-0.06	0.74
424413	0.13	0.74
417938	0.06	0.74
NA	0.04	0.74
423415	0.05	0.74
422641	-0.07	0.74
396363	0.12	0.74
422046	0.07	0.74
395338	-0.09	0.74
NA	-0.07	0.74
426168	-0.04	0.74
NA	-0.14	0.74
395674	0.04	0.74
NA	-0.07	0.74
NA	-0.1	0.74
NA	-0.08	0.74
429036	0.04	0.74
NA	0.06	0.74
NA	-0.11	0.74
420829	0.05	0.74
NA	-0.08	0.74
427223	0.06	0.74
422219	0.04	0.74
428471	0.06	0.74
427106	-0.05	0.74
NA	-0.09	0.74
416700	-0.04	0.74
421373	0.04	0.74
NA	-0.05	0.74
427224	0.06	0.74
NA	0.05	0.74
771303	0.05	0.74
395154	-0.07	0.74
418668	0.05	0.74
NA	0.06	0.74
421879	0.07	0.74
NA	0.04	0.74
420089	-0.05	0.74
426806	-0.05	0.74
396180	0.06	0.74
417875	0.07	0.75
415874	-0.05	0.75
NA	-0.05	0.75
420997	0.11	0.75
771791	-0.04	0.75
395914	0.07	0.75
421980	0.08	0.75
NA	0.04	0.75
NA	-0.05	0.75
415578	0.07	0.75
420352	0.07	0.75
431205	-0.05	0.75
418430	0.05	0.75
420673	-0.07	0.75
NA	0.06	0.75
NA	-0.05	0.75
416480	-0.05	0.75
424665	0.04	0.75
424408	0.06	0.75
771147	-0.07	0.75
NA	-0.04	0.75
415527	0.07	0.75
NA	0.06	0.75
420181	0.06	0.75
374055	-0.06	0.75
423485	-0.05	0.75
374011	-0.04	0.75
426985	0.06	0.75
NA	0.09	0.75
423625	-0.08	0.75
420991	-0.04	0.75
NA	-0.05	0.75
418939	-0.04	0.75
NA	0.06	0.75
426009	-0.06	0.75
424287	-0.11	0.75
NA	0.05	0.75
NA	0.07	0.75
395671	0.1	0.75
NA	0.05	0.75
NA	-0.04	0.75
420418	-0.07	0.75
NA	0.07	0.75
NA	0.06	0.75
431565	0.07	0.75
423259	-0.08	0.75
422463	0.05	0.75
424643	0.06	0.75
396238	-0.07	0.75
416307	-0.09	0.75
NA	0.04	0.75
428080	0.05	0.75
NA	-0.03	0.9
423991	0.55	0.75
770036	0.05	0.75
428587	0.05	0.75
424125	0.04	0.75
NA	-0.09	0.75
NA	0.07	0.75
777560	0.08	0.75
415695	0.06	0.75
NA	0.05	0.75
NA	0.06	0.75
NA	-0.04	0.75
NA	0.08	0.75
395696	-0.08	0.75
429098	-0.09	0.75
395501	0.09	0.75
NA	-0.1	0.75
374120	-0.15	0.75
408043	-0.11	0.75
NA	-0.05	0.75
NA	0.08	0.75
424065	-0.06	0.75
NA	0.06	0.75
416078	-0.05	0.75
421953	0.1	0.75
NA	-0.16	0.75
418470	-0.09	0.75
NA	-0.12	0.75
770630	0.05	0.75
428588	0.05	0.75
420347	-0.05	0.75
425800	-0.05	0.75
422188	0.05	0.75
NA	-0.11	0.75
396515	0.02	0.91
417371	0.07	0.75
425528	-0.04	0.75
418953	-0.06	0.75
NA	0.1	0.75
419209	-0.08	0.75
428766	-0.06	0.75
NA	-0.05	0.75
422363	-0.06	0.75
NA	-0.05	0.75
769853	0.05	0.75
426910	0.1	0.75
395102	0.05	0.75
374251	0.05	0.75
378917	0.07	0.75
424293	-0.05	0.75
NA	0.07	0.75
771764	0.08	0.75
418120	-0.07	0.75
770430	0.07	0.75
771549	-0.05	0.75
NA	0.06	0.75
423974	-0.05	0.75
NA	0.05	0.75
770199	-0.1	0.75
395898	0.05	0.75
418246	-0.08	0.75
395246	0.02	0.91
421494	-0.05	0.75
NA	-0.11	0.75
396227	-0.07	0.75
424315	0.09	0.75
418568	-0.1	0.75
420027	0.04	0.75
769528	-0.06	0.75
422860	0.05	0.75
NA	-0.12	0.75
424616	0.09	0.75
428520	-0.05	0.75
771963	0.05	0.75
NA	0.05	0.75
429022	-0.06	0.75
NA	-0.06	0.75
419910	0.04	0.75
417295	0.04	0.75
373885	-0.05	0.75
419961	-0.08	0.75
423001	0.1	0.75
422333	0.04	0.75
421717	-0.05	0.75
417922	-0.06	0.75
419090	-0.04	0.75
416220	0.07	0.75
NA	0.05	0.75
415305	-0.04	0.75
426134	0.05	0.75
428070	-0.03	0.92
NA	-0.06	0.75
NA	0.06	0.75
NA	-0.06	0.75
NA	-0.1	0.75
395912	-0.07	0.75
770416	-0.12	0.75
NA	-0.05	0.75
424595	-0.04	0.76
418441	-0.04	0.76
420397	0.07	0.76
424168	0.1	0.76
427481	0.06	0.76
NA	0.05	0.76
418290	0.08	0.76
416543	-0.12	0.76
427444	0.05	0.76
427985	-0.07	0.76
422044	-0.09	0.76
417829	0.04	0.76
422135	0.11	0.76
422370	0.05	0.76
416250	0.15	0.76
NA	-0.09	0.76
416402	0.07	0.76
395806	0.05	0.76
417730	-0.07	0.76
423186	-0.06	0.76
417388	0.06	0.76
396248	-0.06	0.76
417255	-0.07	0.76
419503	-0.09	0.76
427096	-0.05	0.76
770209	-0.08	0.76
421241	-0.04	0.76
NA	0.04	0.76
428642	-0.05	0.76
422136	0.04	0.76
419489	-0.08	0.76
418724	-0.08	0.76
NA	-0.07	0.76
426060	-0.05	0.76
396311	-0.08	0.76
424103	-0.04	0.76
423309	-0.06	0.76
417762	0.05	0.76
423634	-0.04	0.76
424196	-0.06	0.76
418534	-0.09	0.76
395571	-0.05	0.76
NA	0.04	0.76
429089	0.06	0.76
424945	0.05	0.76
419837	-0.06	0.76
427198	-0.07	0.76
NA	0.04	0.76
NA	0.05	0.76
396324	-0.06	0.76
NA	0.06	0.76
426884	0.07	0.76
768449	0.04	0.76
419096	-0.1	0.76
420637	0.06	0.76
424117	-0.07	0.76
418595	-0.1	0.76
415646	-0.25	0.76
414833	-0.06	0.76
416580	-0.04	0.76
NA	0.04	0.76
417393	0.06	0.76
415881	-0.11	0.76
NA	-0.04	0.76
NA	-0.08	0.76
421628	-0.05	0.76
396090	-0.07	0.76
NA	-0.1	0.76
424933	-0.09	0.76
418612	-0.14	0.76
424347	-0.05	0.76
422404	0.05	0.76
419564	-0.08	0.76
428951	0.04	0.76
425691	-0.05	0.76
419590	-0.08	0.76
419963	-0.06	0.76
NA	0.09	0.76
NA	-0.05	0.76
NA	-0.04	0.76
428574	0.06	0.76
428419	0.04	0.76
NA	0.06	0.76
395891	-0.05	0.76
NA	-0.05	0.76
769679	0.04	0.76
NA	0.08	0.76
NA	-0.06	0.76
NA	0.05	0.76
422940	-0.07	0.76
418690	0.05	0.76
424908	-0.05	0.76
417901	-0.04	0.76
NA	-0.06	0.76
NA	-0.11	0.76
423193	-0.1	0.76
NA	-0.07	0.76
NA	-0.06	0.76
415400	-0.04	0.76
424777	-0.05	0.76
427814	0.04	0.76
418244	-0.07	0.76
425017	-0.04	0.76
419966	0.07	0.76
374253	-0.04	0.76
NA	-0.05	0.76
770231	-0.07	0.76
NA	-0.05	0.76
424021	0.05	0.76
419654	-0.05	0.76
431605	0.09	0.76
396277	-0.05	0.76
422580	-0.02	0.94
428987	-0.07	0.76
416917	-0.06	0.76
552895	0.04	0.76
395145	-0.04	0.76
NA	0.06	0.76
395783	-0.07	0.76
420799	0.09	0.76
NA	-0.08	0.76
415668	0.05	0.76
395363	-0.08	0.76
419235	0.05	0.76
395915	0.04	0.76
396493	0.04	0.76
NA	0.09	0.76
NA	-0.07	0.76
415989	-0.05	0.76
NA	-0.06	0.76
NA	0.06	0.76
771681	0.04	0.76
419289	0.06	0.76
416404	0.04	0.76
420611	0.09	0.76
395397	-0.1	0.76
416611	-0.04	0.76
422732	-0.05	0.76
421610	-0.06	0.76
420444	0.09	0.76
421842	0.04	0.76
NA	0.04	0.76
423469	-0.12	0.76
420900	0.04	0.76
422282	-0.06	0.76
NA	-0.05	0.76
NA	0.04	0.76
NA	0.04	0.76
427633	0.04	0.76
NA	-0.08	0.76
NA	-0.04	0.76
426889	-0.08	0.76
425499	-0.07	0.76
421303	0.06	0.76
422828	-0.08	0.76
416551	0.05	0.76
771388	-0.04	0.76
418609	-0.06	0.76
419559	-0.07	0.76
416492	-0.04	0.76
417438	-0.06	0.77
422752	0.06	0.77
425867	-0.07	0.77
416485	0.09	0.77
770034	-0.04	0.77
395309	-0.04	0.77
419321	0.05	0.77
NA	-0.05	0.77
NA	-0.06	0.77
373958	-0.09	0.77
378900	0.05	0.77
420862	0.08	0.77
396508	0.07	0.77
396432	-0.04	0.77
NA	-0.09	0.77
387330	-0.02	0.95
NA	0.07	0.77
419085	-0.05	0.77
420000	0.05	0.77
426359	0.06	0.77
NA	0.06	0.77
NA	0.05	0.77
417562	-0.06	0.77
417933	0.04	0.77
425590	0.05	0.77
NA	-0.05	0.77
423118	0.05	0.77
425082	0.06	0.77
422306	0.09	0.77
418103	0.15	0.77
NA	0.05	0.77
417920	-0.04	0.77
423916	-0.04	0.77
416881	0.08	0.77
417565	-0.04	0.77
474360	0.07	0.77
417483	0.07	0.77
420842	0.04	0.77
421597	0.04	0.77
416990	0.07	0.77
422839	-0.06	0.77
415813	-0.07	0.77
416219	0.06	0.77
NA	-0.08	0.77
770601	0.05	0.77
NA	-0.04	0.77
396131	0.06	0.77
NA	-0.04	0.77
428678	0.07	0.77
421327	-0.1	0.77
777560	0.05	0.77
415748	-0.08	0.77
374231	-0.05	0.77
427226	0.01	0.96
418092	0.05	0.77
417204	0.08	0.77
427062	0.05	0.77
423337	-0.05	0.77
424011	-0.04	0.77
NA	0.06	0.77
421399	-0.05	0.77
768553	-0.04	0.77
416648	-0.05	0.77
396225	0.07	0.77
NA	0.07	0.77
NA	0.04	0.77
396250	0.09	0.77
395388	-0.04	0.77
374159	-0.07	0.77
395707	-0.06	0.77
428552	-0.06	0.77
423871	0.07	0.77
NA	-0.06	0.77
NA	0.06	0.77
NA	-0.1	0.77
NA	0.05	0.77
418654	0.06	0.77
419697	-0.04	0.77
425735	0.07	0.77
416758	0.04	0.77
395460	-0.05	0.77
418063	-0.01	0.97
423256	-0.11	0.77
NA	-0.12	0.77
NA	0.09	0.77
417201	0.04	0.77
422992	-0.01	0.97
NA	0.05	0.77
417724	0.02	0.97
395201	-0.05	0.77
NA	-0.04	0.77
423690	-0.09	0.77
420604	-0.1	0.77
769679	0.01	0.97
424519	-0.04	0.77
424160	-0.07	0.77
416428	0.05	0.77
424542	-0.05	0.77
771724	-0.04	0.77
416604	-0.11	0.77
NA	0.01	0.97
NA	-0.06	0.77
423897	-0.06	0.77
NA	0.01	0.97
NA	0.07	0.77
769290	0.06	0.77
425007	-0.04	0.77
417024	-0.21	0.77
415560	0.04	0.77
414879	0.05	0.77
418403	-0.05	0.77
423627	-0.05	0.77
NA	-0.06	0.77
418478	-0.01	0.98
NA	-0.04	0.77
424540	-0.1	0.77
NA	0.03	0.77
NA	-0.04	0.77
421523	-0.05	0.77
395376	-0.04	0.77
426499	0.04	0.77
NA	0.06	0.77
424430	0.04	0.77
NA	0.07	0.77
NA	0.04	0.77
768538	-0.08	0.77
NA	-0.06	0.77
419987	0.04	0.77
425372	0	0.99
423579	0	0.99
NA	-0.07	0.77
420602	0	0.99
425865	0	0.99
417188	0.04	0.77
420030	-0.05	0.77
423484	-0.04	0.77
420612	-0.04	0.77
374270	0.05	0.77
416451	0.05	0.77
423978	0.06	0.77
NA	-0.04	0.77
NA	-0.07	0.77
395665	0.05	0.77
421940	0.05	0.77
771740	-0.04	0.78
NA	-0.05	0.78
418158	0.06	0.78
NA	0.05	0.78
NA	-0.07	0.78
373933	-0.08	0.78
427199	0.05	0.78
NA	0.07	0.78
418370	-0.09	0.78
420826	-0.04	0.78
770737	-0.06	0.78
NA	-0.1	0.78
426457	0.06	0.78
NA	0.06	0.78
431010	0.03	0.78
421952	0.05	0.78
426888	-0.04	0.78
420244	-0.05	0.78
NA	0.05	0.78
NA	-0.06	0.78
421959	0.06	0.78
770876	0.06	0.78
422712	-0.04	0.78
NA	-0.06	0.78
NA	-0.07	0.78
428887	-0.05	0.78
423631	0.04	0.78
417205	-0.06	0.78
NA	0.08	0.78
396463	-0.11	0.78
NA	0.07	0.78
771791	-0.05	0.78
427906	-0.06	0.78
420501	-0.05	0.78
420851	-0.04	0.78
418338	0.05	0.78
374165	0.09	0.78
418559	-0.08	0.78
427201	-0.05	0.78
396055	0.04	0.78
423994	-0.05	0.78
NA	-0.06	0.78
771663	0.04	0.78
420713	-0.05	0.78
NA	-0.17	0.78
396485	-0.06	0.78
NA	0.04	0.78
427530	-0.04	0.78
424859	-0.04	0.78
775985	-0.05	0.78
771737	0.08	0.78
373895	-0.04	0.78
396369	-0.04	0.78
423292	-0.11	0.78
NA	-0.04	0.78
NA	0.06	0.78
418380	-0.05	0.78
NA	-0.04	0.78
422917	-0.06	0.78
NA	0.04	0.78
418256	0.06	0.78
417201	0.07	0.78
772201	0.04	0.78
420917	-0.07	0.78
426786	0.04	0.78
422797	-0.06	0.78
771393	0.06	0.78
424158	0.07	0.78
421099	0.05	0.78
428741	-0.08	0.78
425717	-0.04	0.78
395407	-0.05	0.78
417115	0.04	0.78
420941	0.05	0.78
422011	0.05	0.78
417978	-0.07	0.78
420084	0.04	0.78
419098	-0.06	0.78
417559	0.04	0.78
396396	-0.04	0.78
415605	-0.03	0.78
NA	-0.06	0.78
420215	0.14	0.78
416593	-0.06	0.78
NA	0.04	0.78
418622	0.09	0.78
416244	0.05	0.78
423385	0.04	0.78
418883	0.1	0.78
418424	0.06	0.78
NA	0.03	0.78
NA	0.04	0.78
415676	0.06	0.78
418781	0.08	0.78
420689	-0.04	0.78
NA	0.04	0.78
NA	0.03	0.78
422371	0.06	0.78
424415	-0.06	0.78
771902	0.07	0.78
419024	0.18	0.78
428818	-0.08	0.78
424381	0.05	0.78
428173	0.04	0.78
NA	-0.08	0.78
426680	0.04	0.78
427751	-0.04	0.78
NA	0.04	0.78
422375	-0.1	0.78
420528	0.06	0.78
421770	0.06	0.78
771365	0.04	0.78
422432	-0.04	0.78
770342	-0.08	0.78
418023	0.07	0.78
423530	-0.05	0.78
424201	-0.06	0.78
NA	-0.04	0.78
422268	0.08	0.78
423259	-0.07	0.78
NA	0.04	0.78
NA	-0.06	0.78
427537	-0.05	0.78
423951	0.05	0.78
415974	0.07	0.78
416082	0.04	0.78
418049	-0.09	0.78
421618	0.07	0.78
NA	0.06	0.78
424980	0.04	0.78
422178	-0.04	0.78
420482	-0.06	0.78
NA	-0.07	0.78
416689	-0.05	0.78
421634	0.07	0.78
417943	0.06	0.78
421083	-0.04	0.78
NA	0.05	0.78
NA	-0.04	0.78
423892	0.04	0.78
NA	0.04	0.78
421737	-0.06	0.78
NA	-0.07	0.78
429567	0.05	0.78
NA	-0.06	0.78
427194	0.05	0.78
378800	-0.07	0.78
420986	0.04	0.78
417673	0.05	0.78
427234	-0.05	0.78
NA	-0.03	0.78
416332	-0.04	0.78
422876	-0.05	0.78
NA	-0.07	0.78
418544	-0.08	0.78
497625	-0.05	0.78
NA	0.11	0.78
424465	0.05	0.78
NA	0.08	0.78
425040	-0.05	0.78
415594	0.04	0.78
428795	-0.15	0.79
421566	-0.09	0.79
NA	0.04	0.79
395606	0.06	0.79
419268	0.04	0.79
426998	0.07	0.79
NA	-0.05	0.79
NA	-0.05	0.79
NA	-0.07	0.79
419450	0.04	0.79
NA	-0.07	0.79
426905	-0.05	0.79
419396	-0.04	0.79
NA	0.07	0.79
425275	0.06	0.79
419455	-0.04	0.79
NA	0.06	0.79
428763	-0.07	0.79
417132	0.16	0.79
418416	0.04	0.79
396005	-0.05	0.79
428708	-0.06	0.79
427235	0.07	0.79
426797	0.05	0.79
NA	-0.04	0.79
419845	-0.05	0.79
418582	0.06	0.79
425963	0.05	0.79
426054	-0.04	0.79
NA	0.05	0.79
419947	0.04	0.79
396028	0.13	0.79
422215	0.05	0.79
424282	0.05	0.79
426152	0.06	0.79
427327	0.06	0.79
422178	-0.04	0.79
417533	-0.05	0.79
418618	-0.1	0.79
427944	0.07	0.79
417333	0.04	0.79
428436	-0.07	0.79
424956	-0.09	0.79
421930	0.07	0.79
418371	-0.05	0.79
427277	-0.05	0.79
426279	0.06	0.79
416407	-0.06	0.79
419837	-0.05	0.79
NA	0.05	0.79
416521	-0.04	0.79
NA	0.05	0.79
NA	0.04	0.79
NA	-0.07	0.79
NA	-0.04	0.79
421070	0.04	0.79
422479	-0.11	0.79
NA	0.05	0.79
423379	0.08	0.79
426785	-0.05	0.79
NA	0.05	0.79
420835	-0.05	0.79
422107	-0.05	0.79
418113	-0.09	0.79
NA	0.09	0.79
423982	0.04	0.79
NA	-0.03	0.79
422162	0.03	0.79
NA	-0.07	0.79
430553	-0.05	0.79
NA	-0.05	0.79
NA	0.04	0.79
424071	0.05	0.79
NA	0.06	0.79
404771	0.06	0.79
NA	0.03	0.79
NA	0.04	0.79
421863	-0.06	0.79
NA	-0.19	0.79
420695	-0.06	0.79
422843	-0.04	0.79
423896	0.05	0.79
421033	0.11	0.79
422150	0.05	0.79
423781	0.04	0.79
NA	0.08	0.79
416821	0.04	0.79
771361	0.05	0.79
418055	-0.04	0.79
422933	-0.07	0.79
420817	-0.06	0.79
NA	0.05	0.79
421753	0.04	0.79
417631	0.04	0.79
415705	-0.05	0.79
418162	-0.04	0.79
NA	0.04	0.79
395472	-0.05	0.79
419083	-0.1	0.79
395937	0.06	0.79
419594	0.06	0.79
416003	0.05	0.79
NA	0.04	0.79
431658	0.05	0.79
378785	-0.05	0.79
NA	-0.1	0.79
427323	-0.05	0.79
NA	0.04	0.79
427461	0.06	0.79
417204	-0.04	0.79
417444	-0.04	0.79
NA	0.06	0.79
770371	-0.06	0.79
423205	0.04	0.79
419593	-0.05	0.79
771149	0.11	0.79
374147	0.05	0.79
423545	-0.06	0.79
NA	-0.04	0.79
419481	0.06	0.79
NA	0.04	0.79
417167	0.03	0.79
421020	0.04	0.79
NA	0.05	0.79
421258	0.06	0.79
NA	0.04	0.79
NA	-0.05	0.79
421479	-0.05	0.79
427452	-0.09	0.79
772215	0.07	0.79
423557	0.05	0.79
396189	0.05	0.79
772256	-0.03	0.79
NA	0.03	0.79
424599	0.07	0.79
423587	0.04	0.79
427021	0.05	0.79
427110	-0.15	0.79
NA	0.05	0.79
NA	-0.04	0.79
NA	-0.06	0.79
769379	0.04	0.79
NA	-0.05	0.79
421686	-0.04	0.79
NA	0.06	0.79
417795	-0.04	0.79
423938	0.06	0.79
427663	0.05	0.79
NA	0.04	0.79
NA	0.04	0.79
419474	-0.03	0.79
NA	-0.04	0.79
NA	-0.04	0.79
426566	-0.04	0.79
NA	0.04	0.8
423368	-0.11	0.8
NA	0.06	0.8
418481	-0.05	0.8
421131	0.05	0.8
421035	-0.05	0.8
417738	0.04	0.8
768675	-0.05	0.8
NA	0.05	0.8
NA	-0.04	0.8
425029	0.05	0.8
396076	0.04	0.8
NA	-0.05	0.8
421668	-0.05	0.8
NA	-0.08	0.8
418609	-0.06	0.8
NA	0.06	0.8
NA	0.07	0.8
769832	-0.06	0.8
418611	-0.04	0.8
NA	-0.15	0.8
417865	-0.03	0.8
417830	0.04	0.8
770413	0.05	0.8
NA	0.08	0.8
418932	-0.06	0.8
418769	-0.05	0.8
395340	0.08	0.8
395778	0.05	0.8
416113	-0.12	0.8
417200	-0.04	0.8
423760	0.05	0.8
416588	-0.06	0.8
NA	0.03	0.8
NA	-0.05	0.8
427722	-0.05	0.8
420380	-0.04	0.8
415922	0.04	0.8
NA	0.03	0.8
NA	-0.05	0.8
770827	0.04	0.8
NA	-0.04	0.8
422207	-0.27	0.8
NA	-0.07	0.8
NA	0.04	0.8
416398	-0.04	0.8
NA	-0.06	0.8
423007	0.04	0.8
NA	0.04	0.8
424789	0.04	0.8
428169	0.05	0.8
NA	-0.08	0.8
771271	0.05	0.8
422576	-0.04	0.8
772366	0.04	0.8
NA	-0.05	0.8
NA	0.03	0.8
426202	0.04	0.8
NA	0.06	0.8
420954	0.04	0.8
NA	0.05	0.8
422486	0.05	0.8
NA	-0.05	0.8
425001	0.09	0.8
419074	0.04	0.8
NA	-0.03	0.8
427386	0.05	0.8
427384	-0.03	0.8
373927	-0.06	0.8
374242	0.04	0.8
NA	0.03	0.8
416192	-0.04	0.8
419613	0.07	0.8
NA	-0.06	0.8
NA	-0.03	0.8
421693	-0.04	0.8
NA	-0.03	0.8
423043	0.06	0.8
416410	-0.04	0.8
418579	0.09	0.8
NA	0.03	0.8
NA	0.03	0.8
771003	-0.05	0.8
418213	-0.09	0.8
428472	0.05	0.8
NA	-0.04	0.8
395504	0.04	0.8
422714	0.05	0.8
NA	0.04	0.8
NA	0.03	0.8
417152	-0.03	0.8
422896	0.04	0.8
425961	0.04	0.8
NA	0.1	0.8
768913	-0.05	0.8
374214	-0.04	0.8
420963	-0.04	0.8
NA	-0.03	0.8
419159	0.06	0.8
422889	0.06	0.8
NA	0.03	0.8
NA	0.08	0.8
418114	0.06	0.8
NA	-0.04	0.8
NA	0.04	0.8
395253	-0.03	0.8
NA	-0.03	0.8
416884	-0.04	0.8
NA	0.03	0.8
776400	0.04	0.8
431010	0.08	0.8
422533	0.06	0.8
430580	-0.03	0.8
422052	-0.06	0.8
395796	-0.06	0.8
431622	-0.03	0.8
NA	-0.06	0.8
423498	0.04	0.8
416150	-0.04	0.8
396243	-0.13	0.8
NA	-0.04	0.8
NA	-0.03	0.8
NA	0.03	0.8
NA	-0.04	0.8
396166	-0.04	0.8
420693	-0.05	0.8
423501	-0.05	0.8
373922	0.1	0.8
421891	-0.04	0.8
426116	0.03	0.8
417195	-0.03	0.8
NA	0.04	0.8
416476	0.03	0.8
NA	0.04	0.8
423783	-0.05	0.8
418145	-0.04	0.8
421352	-0.04	0.8
NA	0.04	0.8
NA	0.07	0.8
769811	0.06	0.8
426926	0.06	0.8
422500	0.05	0.8
418242	-0.04	0.8
427474	-0.08	0.8
NA	-0.05	0.8
422984	-0.03	0.8
426086	-0.03	0.8
771902	0.08	0.8
421500	-0.04	0.8
424835	-0.04	0.8
NA	-0.07	0.8
428528	-0.07	0.8
NA	-0.04	0.8
417109	-0.07	0.8
421010	-0.08	0.8
421600	-0.05	0.8
396361	0.03	0.8
NA	0.04	0.8
NA	-0.04	0.8
395218	0.05	0.8
NA	0.04	0.8
425840	-0.03	0.8
NA	-0.06	0.8
416562	0.04	0.8
421613	0.04	0.8
NA	-0.04	0.8
396323	0.04	0.8
NA	-0.06	0.8
418332	0.09	0.8
NA	0.05	0.8
423455	0.03	0.8
422943	0.08	0.81
396102	0.06	0.81
NA	-0.05	0.81
395928	0.24	0.81
421117	0.06	0.81
NA	0.04	0.81
NA	-0.04	0.81
416212	-0.04	0.81
777069	0.1	0.81
NA	0.07	0.81
NA	-0.05	0.81
395998	0.05	0.81
NA	-0.05	0.81
NA	-0.07	0.81
395107	-0.08	0.81
427263	0.06	0.81
NA	0.03	0.81
425979	0.03	0.81
424817	-0.05	0.81
768553	0.03	0.81
420104	0.05	0.81
NA	-0.03	0.81
428194	-0.06	0.81
NA	-0.04	0.81
NA	0.04	0.81
NA	-0.04	0.81
771099	0.03	0.81
NA	0.05	0.81
396043	-0.08	0.81
420098	0.05	0.81
417317	0.03	0.81
395576	0.03	0.81
NA	-0.04	0.81
420267	-0.04	0.81
NA	0.05	0.81
415702	-0.03	0.81
417590	0.04	0.81
416519	-0.04	0.81
427694	-0.04	0.81
NA	-0.03	0.81
NA	0.04	0.81
NA	0.08	0.81
NA	-0.03	0.81
426048	-0.04	0.81
396189	-0.04	0.81
NA	0.04	0.81
427439	-0.05	0.81
422406	-0.04	0.81
416877	0.06	0.81
416872	0.04	0.81
NA	-0.04	0.81
427545	-0.1	0.81
418175	0.1	0.81
420328	0.06	0.81
422269	-0.06	0.81
419037	-0.07	0.81
424139	0.04	0.81
NA	-0.03	0.81
418248	-0.04	0.81
NA	-0.03	0.81
423107	0.04	0.81
NA	-0.05	0.81
378924	0.04	0.81
415796	-0.06	0.81
421505	-0.04	0.81
424029	-0.04	0.81
424458	0.06	0.81
770887	-0.03	0.81
417102	-0.09	0.81
420919	-0.05	0.81
769935	-0.05	0.81
419206	-0.04	0.81
NA	-0.04	0.81
429010	-0.04	0.81
NA	0.03	0.81
420659	-0.04	0.81
423653	0.03	0.81
NA	-0.03	0.81
NA	0.09	0.81
423519	-0.07	0.81
NA	0.08	0.81
422872	0.03	0.81
423790	0.04	0.81
423983	-0.05	0.81
771647	-0.04	0.81
NA	0.03	0.81
NA	-0.04	0.81
419809	0.05	0.81
NA	-0.03	0.81
420361	0.08	0.81
422526	-0.13	0.81
771784	0.03	0.81
NA	-0.03	0.81
428660	0.05	0.81
422769	-0.05	0.81
424762	0.04	0.81
419217	-0.03	0.81
395826	-0.07	0.81
417427	0.04	0.81
396006	-0.04	0.81
NA	-0.03	0.81
NA	-0.04	0.81
427292	-0.05	0.81
424139	-0.09	0.81
427822	-0.04	0.81
NA	0.04	0.81
NA	0.07	0.81
422389	0.03	0.81
NA	-0.05	0.81
429199	0.04	0.81
425719	0.05	0.81
NA	0.03	0.82
421141	-0.03	0.82
NA	0.08	0.82
NA	-0.06	0.82
424706	-0.06	0.82
395963	-0.03	0.82
396452	0.04	0.82
424572	-0.04	0.82
423752	-0.04	0.82
396329	-0.04	0.82
416183	-0.04	0.82
374138	-0.05	0.82
427846	0.03	0.82
427333	-0.04	0.82
426792	-0.06	0.82
396262	-0.06	0.82
NA	-0.15	0.82
421578	0.03	0.82
426611	-0.09	0.82
NA	0.04	0.82
NA	-0.06	0.82
NA	-0.04	0.82
423788	0.05	0.82
427181	0.05	0.82
395166	-0.04	0.82
422411	0.09	0.82
418575	0.05	0.82
419149	0.03	0.82
NA	0.04	0.82
NA	-0.03	0.82
423426	0.05	0.82
771273	-0.05	0.82
772177	-0.05	0.82
NA	0.05	0.82
424234	-0.07	0.82
NA	0.03	0.82
NA	0.05	0.82
421057	-0.06	0.82
396487	0.04	0.82
418486	0.05	0.82
395067	0.03	0.82
418124	0.06	0.82
374244	0.05	0.82
NA	-0.04	0.82
427922	0.05	0.82
NA	0.05	0.82
395708	0.04	0.82
428934	0.03	0.82
428096	0.08	0.82
424312	-0.03	0.82
NA	-0.03	0.82
NA	-0.03	0.82
417027	0.04	0.82
424461	-0.04	0.82
415905	-0.07	0.82
420773	0.03	0.82
422787	-0.04	0.82
395337	0.05	0.82
424067	0.05	0.82
418892	-0.07	0.82
428516	-0.05	0.82
NA	-0.03	0.82
NA	-0.03	0.82
416027	-0.04	0.82
771461	0.07	0.82
NA	-0.03	0.82
396321	-0.04	0.82
427611	-0.04	0.82
421113	0.03	0.82
415593	-0.04	0.82
425305	-0.04	0.82
415490	-0.1	0.82
423238	0.04	0.82
423589	0.04	0.82
NA	-0.04	0.82
NA	0.03	0.82
NA	0.05	0.82
NA	0.06	0.82
NA	-0.04	0.82
424316	0.05	0.82
396139	-0.06	0.82
NA	0.04	0.82
395392	-0.06	0.82
NA	0.07	0.82
422936	-0.07	0.82
NA	-0.04	0.82
423192	-0.03	0.82
395309	0.08	0.82
431641	0.04	0.82
NA	0.03	0.82
418608	-0.03	0.82
769726	-0.04	0.82
422756	-0.07	0.82
NA	0.06	0.82
396441	-0.05	0.82
428510	-0.06	0.82
415571	-0.04	0.82
NA	0.05	0.82
422221	0.04	0.82
NA	0.04	0.82
NA	0.03	0.82
423286	-0.08	0.82
423945	-0.05	0.82
770228	-0.04	0.82
419304	-0.06	0.82
427472	0.04	0.82
NA	-0.06	0.82
424354	-0.05	0.82
NA	-0.06	0.82
NA	0.06	0.82
422973	-0.05	0.82
419729	0.11	0.82
428806	0.12	0.82
NA	-0.05	0.82
NA	0.04	0.82
424346	-0.04	0.83
421313	0.13	0.83
NA	-0.03	0.83
431191	0.05	0.83
395400	0.06	0.83
422394	0.08	0.83
421276	-0.04	0.83
768783	-0.03	0.83
396309	-0.03	0.83
NA	-0.05	0.83
NA	0.09	0.83
NA	0.06	0.83
417972	0.06	0.83
NA	0.04	0.83
415344	0.03	0.83
NA	0.04	0.83
421599	0.1	0.83
NA	-0.06	0.83
NA	-0.04	0.83
418762	0.06	0.83
NA	0.03	0.83
373903	-0.06	0.83
418105	-0.03	0.83
NA	0.04	0.83
NA	0.04	0.83
426360	0.04	0.83
NA	-0.03	0.83
395992	0.03	0.83
421370	0.05	0.83
NA	0.03	0.83
395631	0.04	0.83
428602	0.03	0.83
423858	0.05	0.83
417981	0.04	0.83
NA	-0.03	0.83
426874	0.03	0.83
423311	-0.05	0.83
415379	-0.05	0.83
NA	-0.03	0.83
NA	-0.03	0.83
NA	0.04	0.83
423532	-0.03	0.83
768809	0.04	0.83
NA	0.03	0.83
374169	0.03	0.83
NA	-0.04	0.83
NA	0.03	0.83
NA	0.03	0.83
769974	-0.05	0.83
395331	0.03	0.83
417770	0.03	0.83
417504	-0.03	0.83
419795	-0.05	0.83
427236	-0.05	0.83
NA	0.03	0.83
395988	0.05	0.83
418674	0.03	0.83
423482	0.04	0.83
NA	-0.04	0.83
428187	-0.05	0.83
NA	0.05	0.83
423407	0.05	0.83
423870	-0.06	0.83
423240	-0.04	0.83
772027	-0.03	0.83
NA	0.11	0.83
422936	0.03	0.83
396103	-0.04	0.83
416473	-0.04	0.83
395805	0.08	0.83
427316	-0.06	0.83
417932	-0.07	0.83
429029	-0.08	0.83
417836	-0.04	0.83
NA	0.11	0.83
395128	-0.05	0.83
421868	0.04	0.83
NA	-0.06	0.83
NA	0.03	0.83
425108	0.04	0.83
NA	0.05	0.83
395107	-0.04	0.83
419980	0.04	0.83
420921	-0.04	0.83
396107	-0.03	0.83
NA	-0.03	0.83
NA	0.03	0.83
NA	0.04	0.83
NA	-0.03	0.83
NA	0.03	0.83
404778	-0.05	0.83
425418	0.04	0.83
NA	-0.06	0.83
NA	-0.03	0.83
416033	0.03	0.83
415545	-0.03	0.83
428852	0.03	0.83
NA	-0.05	0.83
NA	0.09	0.83
424872	-0.09	0.83
373947	-0.06	0.83
422313	-0.03	0.83
431597	0.04	0.83
NA	0.06	0.83
424447	0.06	0.83
772019	0.13	0.83
416788	-0.03	0.83
NA	0.05	0.83
NA	0.04	0.83
423644	0.05	0.83
421106	-0.06	0.83
NA	-0.03	0.83
NA	0.05	0.83
NA	-0.05	0.83
421429	0.06	0.83
418469	0.05	0.83
417987	-0.03	0.83
415376	0.06	0.83
429005	-0.03	0.83
NA	-0.04	0.83
415473	-0.05	0.83
415703	0.05	0.83
NA	0.04	0.83
NA	-0.03	0.83
422171	-0.03	0.83
NA	0.06	0.83
418958	0.04	0.83
420286	0.03	0.83
420570	0.05	0.83
NA	0.04	0.83
NA	-0.06	0.83
NA	-0.03	0.83
771678	-0.06	0.83
NA	-0.04	0.83
417035	0.03	0.83
417255	0.04	0.83
417560	0.03	0.83
428726	-0.03	0.83
416956	0.03	0.83
NA	0.03	0.83
429037	-0.05	0.83
427244	0.04	0.83
NA	-0.03	0.83
418767	-0.09	0.83
424889	0.04	0.83
416550	0.03	0.83
424950	-0.03	0.83
422954	-0.06	0.83
417970	-0.04	0.83
NA	-0.05	0.83
426472	-0.03	0.84
416100	-0.03	0.84
418793	-0.05	0.84
776127	0.05	0.84
426772	0.04	0.84
NA	0.04	0.84
NA	-0.04	0.84
374062	0.05	0.84
421588	0.05	0.84
771038	0.05	0.84
424252	-0.04	0.84
419273	-0.04	0.84
420001	-0.07	0.84
424939	0.05	0.84
NA	0.04	0.84
NA	-0.05	0.84
430997	0.06	0.84
NA	-0.03	0.84
422733	-0.05	0.84
NA	-0.06	0.84
NA	0.04	0.84
426899	-0.03	0.84
NA	-0.04	0.84
395557	-0.03	0.84
421269	0.04	0.84
419304	0.04	0.84
NA	0.09	0.84
NA	0.04	0.84
NA	0.05	0.84
NA	0.03	0.84
NA	0.04	0.84
417019	-0.04	0.84
NA	-0.04	0.84
423110	0.04	0.84
NA	-0.04	0.84
396287	0.04	0.84
427182	0.06	0.84
NA	0.05	0.84
NA	-0.04	0.84
776960	0.03	0.84
417851	0.05	0.84
769515	0.05	0.84
417525	-0.03	0.84
771865	-0.03	0.84
NA	0.03	0.84
424912	-0.04	0.84
418200	0.06	0.84
NA	-0.03	0.84
NA	0.05	0.84
415835	0.03	0.84
423102	-0.06	0.84
427222	0.04	0.84
420455	-0.06	0.84
427221	-0.05	0.84
NA	-0.03	0.84
429052	-0.04	0.84
427370	0.05	0.84
NA	0.06	0.84
NA	0.05	0.84
426861	-0.03	0.84
NA	-0.03	0.84
NA	0.03	0.84
420919	0.03	0.84
374089	0.06	0.84
NA	-0.06	0.84
420551	-0.03	0.84
426422	-0.03	0.84
420707	0.03	0.84
416776	0.05	0.84
NA	0.03	0.84
NA	-0.03	0.84
772150	0.03	0.84
NA	-0.03	0.84
421113	-0.03	0.84
NA	-0.03	0.84
417678	-0.04	0.84
NA	0.04	0.84
420131	0.03	0.84
NA	-0.03	0.84
NA	0.03	0.84
NA	-0.05	0.84
420670	-0.05	0.84
418895	-0.04	0.84
395643	0.07	0.84
415766	0.03	0.84
NA	0.08	0.84
NA	-0.04	0.84
416753	0.04	0.84
427626	-0.03	0.84
NA	-0.04	0.84
NA	-0.04	0.84
415782	0.03	0.84
396442	0.04	0.84
415370	-0.05	0.84
424409	0.04	0.84
419248	0.03	0.84
417209	0.04	0.84
422379	-0.05	0.84
NA	-0.03	0.84
NA	0.07	0.84
NA	-0.03	0.84
418923	0.07	0.84
428446	0.03	0.84
428321	0.05	0.84
419518	0.06	0.84
NA	-0.03	0.84
427687	0.07	0.84
418060	-0.05	0.84
421919	-0.03	0.84
770045	-0.03	0.84
420560	-0.04	0.84
772289	0.05	0.84
NA	-0.04	0.84
418637	0.04	0.84
NA	0.03	0.84
NA	0.08	0.84
NA	-0.09	0.84
395216	0.03	0.84
425984	0.04	0.84
422136	-0.03	0.84
421740	-0.05	0.84
416036	-0.03	0.84
NA	0.05	0.84
NA	-0.02	0.84
427139	-0.05	0.84
427104	-0.05	0.84
415708	-0.03	0.84
421884	-0.08	0.84
NA	-0.04	0.84
NA	0.02	0.84
NA	-0.04	0.84
418671	-0.05	0.84
424506	0.03	0.84
NA	-0.03	0.84
NA	0.03	0.84
422569	-0.04	0.84
NA	-0.07	0.84
415948	-0.04	0.84
421148	0.05	0.84
416834	0.05	0.84
416124	0.04	0.84
NA	0.06	0.84
421939	0.07	0.84
769200	-0.05	0.84
770225	0.05	0.84
420060	0.05	0.84
421284	0.04	0.84
419718	0.09	0.84
NA	0.05	0.84
416035	-0.06	0.84
NA	-0.03	0.84
420135	0.03	0.84
NA	-0.04	0.84
415652	-0.13	0.84
374204	-0.04	0.84
416376	0.03	0.84
NA	-0.03	0.84
419530	-0.06	0.84
NA	0.03	0.84
418978	-0.05	0.84
NA	-0.04	0.84
396386	0.06	0.85
NA	-0.05	0.85
431583	0.05	0.85
418554	0.04	0.85
NA	0.04	0.85
NA	0.04	0.85
NA	-0.05	0.85
NA	0.04	0.85
417718	0.03	0.85
416466	-0.04	0.85
417198	-0.04	0.85
420881	-0.03	0.85
NA	0.03	0.85
416030	-0.08	0.85
417164	-0.05	0.85
395219	-0.03	0.85
NA	0.14	0.85
427992	-0.07	0.85
420585	-0.03	0.85
NA	0.03	0.85
NA	0.06	0.85
416066	0.03	0.85
422995	-0.03	0.85
395922	0.06	0.85
NA	-0.03	0.85
NA	-0.04	0.85
NA	-0.04	0.85
NA	-0.03	0.85
416649	-0.03	0.85
NA	-0.06	0.85
770955	-0.03	0.85
418820	-0.05	0.85
NA	0.03	0.85
422887	0.04	0.85
NA	0.04	0.85
NA	0.03	0.85
NA	-0.03	0.85
417899	-0.03	0.85
426646	0.05	0.85
NA	0.06	0.85
416833	-0.03	0.85
NA	-0.04	0.85
427457	-0.03	0.85
NA	-0.03	0.85
770169	-0.05	0.85
395177	0.03	0.85
416104	-0.03	0.85
424222	0.03	0.85
415387	-0.05	0.85
415338	-0.03	0.85
424770	-0.02	0.85
417841	0.03	0.85
428683	-0.05	0.85
427699	0.03	0.85
429108	0.04	0.85
423099	0.05	0.85
419634	-0.03	0.85
NA	0.04	0.85
NA	0.03	0.85
421744	-0.03	0.85
NA	0.03	0.85
423019	0.05	0.85
NA	0.08	0.85
771077	-0.04	0.85
NA	0.07	0.85
770678	-0.04	0.85
424562	-0.03	0.85
NA	0.03	0.85
426779	-0.03	0.85
419144	-0.05	0.85
395376	0.05	0.85
416666	-0.04	0.85
428500	0.04	0.85
422906	0.04	0.85
429020	-0.03	0.85
417002	0.04	0.85
428570	-0.04	0.85
429823	0.07	0.85
428411	0.04	0.85
420441	-0.05	0.85
417797	0.07	0.85
416875	0.03	0.85
422580	-0.03	0.85
NA	-0.04	0.85
419122	-0.04	0.85
NA	-0.06	0.85
NA	0.04	0.85
378424	0.04	0.85
431654	0.03	0.85
NA	0.03	0.85
419419	0.03	0.85
NA	-0.03	0.85
NA	0.03	0.85
NA	-0.03	0.85
421166	0.04	0.85
420699	-0.03	0.85
NA	0.03	0.85
421383	0.04	0.85
424509	-0.03	0.85
771321	-0.03	0.85
424039	-0.04	0.85
421263	0.05	0.85
NA	-0.03	0.85
395241	0.03	0.85
NA	0.03	0.85
374259	0.03	0.85
395392	0.03	0.85
395863	0.04	0.85
427019	0.04	0.85
NA	-0.05	0.85
NA	-0.06	0.85
422731	-0.04	0.85
427318	0.02	0.85
421362	-0.05	0.85
NA	-0.02	0.85
769118	-0.05	0.85
428607	-0.1	0.85
NA	0.03	0.85
NA	-0.04	0.85
428587	-0.03	0.85
769713	0.03	0.85
418862	0.04	0.85
417575	-0.04	0.85
NA	-0.03	0.85
NA	0.03	0.85
395292	0.03	0.85
421696	0.03	0.85
374208	-0.03	0.85
395793	0.04	0.85
NA	0.03	0.85
425044	-0.05	0.85
NA	0.04	0.85
416049	0.1	0.85
NA	-0.05	0.85
420317	0.04	0.85
NA	0.04	0.85
420115	-0.08	0.85
421448	0.03	0.85
427937	0.02	0.85
NA	-0.02	0.85
418707	0.03	0.85
NA	-0.03	0.85
NA	0.04	0.85
426010	0.05	0.85
420713	-0.04	0.85
395968	0.08	0.85
415871	-0.03	0.85
422568	0.03	0.85
421181	0.03	0.85
418657	-0.03	0.85
431331	0.02	0.85
416771	0.03	0.85
428327	0.05	0.85
419878	-0.03	0.85
421739	-0.04	0.85
422857	-0.04	0.85
NA	-0.08	0.85
416229	-0.04	0.85
419694	0.03	0.85
NA	-0.04	0.85
419641	-0.03	0.85
NA	0.03	0.85
416904	0.04	0.85
NA	-0.06	0.85
425470	-0.03	0.85
424436	0.05	0.85
395121	-0.04	0.85
420867	-0.03	0.85
423191	-0.05	0.85
417428	-0.03	0.85
NA	-0.03	0.85
NA	0.05	0.85
395643	0.02	0.85
422043	0.02	0.85
395762	0.04	0.85
422670	0.03	0.85
395454	0.03	0.85
NA	0.05	0.85
422638	0.04	0.85
421074	-0.03	0.85
419363	0.03	0.85
768824	-0.03	0.85
503574	0.03	0.85
422477	0.07	0.85
NA	0.02	0.85
420553	0.04	0.85
NA	-0.03	0.85
424497	-0.12	0.85
NA	-0.03	0.85
NA	0.05	0.86
416722	-0.05	0.86
NA	0.03	0.86
421539	0.05	0.86
NA	0.04	0.86
NA	-0.03	0.86
418840	-0.07	0.86
NA	0.03	0.86
NA	-0.04	0.86
373992	-0.05	0.86
422759	-0.05	0.86
421899	0.16	0.86
429143	0.07	0.86
769780	-0.04	0.86
422994	0.04	0.86
416417	0.02	0.86
420321	0.06	0.86
421851	0.03	0.86
NA	0.04	0.86
416718	-0.03	0.86
396223	-0.05	0.86
427573	0.03	0.86
424656	0.04	0.86
420474	-0.04	0.86
407087	0.03	0.86
416478	-0.03	0.86
419659	0.03	0.86
NA	0.04	0.86
771681	0.03	0.86
NA	-0.02	0.86
415955	0.02	0.86
417979	-0.03	0.86
419646	-0.12	0.86
421182	0.03	0.86
NA	-0.04	0.86
418589	0.05	0.86
427858	-0.03	0.86
NA	-0.03	0.86
421240	0.03	0.86
416772	-0.03	0.86
417256	0.02	0.86
769750	-0.05	0.86
NA	0.03	0.86
NA	0.03	0.86
NA	-0.05	0.86
420995	0.08	0.86
418397	0.04	0.86
422361	0.03	0.86
415831	0.04	0.86
416906	0.03	0.86
NA	0.05	0.86
423565	-0.04	0.86
NA	-0.06	0.86
NA	0.03	0.86
NA	-0.05	0.86
NA	0.03	0.86
NA	-0.04	0.86
NA	-0.05	0.86
416514	0.05	0.86
NA	-0.03	0.86
426770	-0.02	0.86
396463	-0.02	0.86
395185	0.07	0.86
378791	0.03	0.86
408182	-0.04	0.86
NA	0.03	0.86
772072	-0.02	0.86
NA	-0.07	0.86
417098	-0.03	0.86
NA	0.03	0.86
NA	-0.02	0.86
418973	0.03	0.86
770660	-0.03	0.86
424112	0.06	0.86
415518	0.03	0.86
424904	0.03	0.86
NA	0.03	0.86
417671	0.03	0.86
418291	0.03	0.86
NA	-0.03	0.86
421005	-0.04	0.86
421658	0.05	0.86
NA	0.05	0.86
416261	0.03	0.86
427968	0.02	0.86
428879	0.04	0.86
NA	0.04	0.86
NA	-0.04	0.86
NA	-0.03	0.86
395918	0.03	0.86
771973	0.04	0.86
474356	-0.07	0.86
417598	-0.03	0.86
420957	-0.03	0.86
NA	-0.04	0.86
418925	-0.06	0.86
424859	0.03	0.86
418797	0.06	0.86
NA	-0.03	0.86
424298	0.04	0.86
420587	-0.02	0.86
427236	0.03	0.86
418270	0.03	0.86
NA	-0.03	0.86
424476	0.02	0.86
NA	-0.05	0.86
426937	0.04	0.86
NA	0.04	0.86
422347	-0.03	0.86
NA	0.04	0.86
NA	0.03	0.86
426162	0.03	0.86
426866	0.04	0.86
NA	-0.02	0.86
NA	-0.05	0.86
NA	-0.03	0.86
416719	0.04	0.86
NA	0.03	0.86
423463	-0.02	0.86
417849	-0.05	0.86
NA	-0.02	0.86
418115	0.05	0.86
422844	0.03	0.86
NA	-0.1	0.86
415489	-0.06	0.86
423724	0.03	0.86
418685	-0.03	0.86
424444	0.03	0.86
NA	0.05	0.86
419516	-0.03	0.86
NA	0.03	0.86
378908	0.05	0.86
422813	0.03	0.86
423170	-0.03	0.86
373938	-0.04	0.86
424161	-0.02	0.86
395827	-0.03	0.86
NA	-0.03	0.86
NA	0.03	0.86
NA	0.05	0.86
419055	0.04	0.86
NA	0.03	0.86
417234	0.02	0.86
427474	0.04	0.86
771985	-0.03	0.86
427329	0.03	0.86
419661	-0.03	0.86
417712	0.02	0.86
NA	-0.02	0.86
374229	0.05	0.86
421433	-0.03	0.86
419652	-0.03	0.86
418420	-0.03	0.86
NA	0.03	0.86
424687	0.04	0.86
770313	-0.02	0.86
NA	0.03	0.86
374259	-0.03	0.86
423559	0.02	0.86
416061	-0.05	0.86
416319	-0.06	0.86
NA	0.04	0.86
426664	0.03	0.86
395195	0.03	0.86
420789	0.04	0.86
428574	0.05	0.86
427999	0.11	0.86
423234	0.04	0.86
NA	0.06	0.86
415442	0.03	0.86
422442	0.02	0.86
415611	-0.03	0.86
NA	0.04	0.86
421384	0.04	0.86
NA	0.06	0.86
420325	0.06	0.86
419242	-0.03	0.86
420138	-0.02	0.86
776349	-0.03	0.86
NA	0.03	0.86
421098	0.06	0.86
NA	-0.02	0.87
422703	-0.03	0.87
424126	0.03	0.87
428018	-0.06	0.87
771771	0.03	0.87
NA	0.09	0.87
426159	-0.03	0.87
NA	-0.02	0.87
NA	0.04	0.87
415419	0.02	0.87
NA	0.04	0.87
420984	-0.04	0.87
395274	0.03	0.87
769122	0.02	0.87
770334	0.04	0.87
428450	-0.03	0.87
425900	0.05	0.87
NA	0.03	0.87
NA	0.02	0.87
NA	-0.03	0.87
422448	-0.04	0.87
NA	-0.05	0.87
NA	-0.04	0.87
423260	-0.03	0.87
NA	-0.03	0.87
NA	-0.03	0.87
771504	0.09	0.87
423551	-0.02	0.87
418873	-0.07	0.87
424107	-0.03	0.87
NA	-0.05	0.87
NA	-0.02	0.87
427419	-0.03	0.87
NA	-0.02	0.87
419964	0.03	0.87
420019	0.03	0.87
373939	0.05	0.87
418517	0.04	0.87
386579	0.04	0.87
416842	-0.05	0.87
426492	-0.03	0.87
396377	0.04	0.87
417268	0.03	0.87
430829	-0.03	0.87
NA	-0.07	0.87
421935	0.05	0.87
418850	-0.02	0.87
422185	-0.04	0.87
419690	-0.03	0.87
768931	-0.03	0.87
NA	0.04	0.87
NA	-0.04	0.87
427431	-0.02	0.87
425137	-0.06	0.87
NA	-0.04	0.87
423097	0.07	0.87
NA	-0.05	0.87
421299	0.09	0.87
396210	-0.03	0.87
768507	0.02	0.87
426193	0.05	0.87
416121	0.03	0.87
419573	-0.03	0.87
395904	0.03	0.87
NA	-0.05	0.87
NA	-0.05	0.87
415607	-0.03	0.87
NA	-0.05	0.87
NA	-0.03	0.87
554218	0.07	0.87
NA	-0.02	0.87
417870	-0.03	0.87
418109	0.02	0.87
416758	-0.04	0.87
429024	-0.03	0.87
421845	-0.1	0.87
423042	-0.04	0.87
422532	0.03	0.87
423030	0.02	0.87
396245	0.07	0.87
NA	-0.04	0.87
416207	-0.02	0.87
431499	-0.03	0.87
407091	-0.05	0.87
NA	0.02	0.87
NA	-0.03	0.87
NA	-0.03	0.87
417032	0.04	0.87
395982	0.09	0.87
NA	0.02	0.87
424566	-0.04	0.87
396523	0.03	0.87
NA	0.03	0.87
427330	-0.05	0.87
429710	0.03	0.87
427494	-0.03	0.87
419865	0.04	0.87
416043	-0.04	0.87
NA	-0.05	0.87
421195	0.02	0.87
NA	0.03	0.87
771576	-0.02	0.87
415596	0.04	0.87
415816	-0.02	0.87
NA	0.03	0.87
NA	0.03	0.87
374224	0.02	0.87
430463	-0.04	0.87
NA	0.09	0.87
414339	-0.08	0.87
396383	0.03	0.87
NA	0.03	0.87
395775	0.04	0.87
420575	0.03	0.87
NA	-0.03	0.87
768424	-0.05	0.87
422665	-0.02	0.87
771927	-0.07	0.87
417236	-0.03	0.87
418681	0.02	0.87
421029	0.03	0.87
NA	0.03	0.87
NA	-0.05	0.87
423438	0.04	0.87
NA	-0.05	0.87
421978	0.03	0.87
417774	-0.03	0.87
NA	-0.03	0.87
421249	-0.02	0.87
NA	0.04	0.87
NA	-0.03	0.87
NA	-0.03	0.87
NA	-0.03	0.87
419270	-0.02	0.87
415706	0.03	0.87
424811	-0.04	0.87
769584	0.03	0.87
NA	-0.03	0.87
422269	-0.03	0.87
NA	-0.03	0.87
NA	0.06	0.87
NA	-0.03	0.87
430580	-0.04	0.87
395433	-0.03	0.87
418020	0.08	0.87
NA	0.03	0.87
NA	0.03	0.87
422360	0.02	0.87
NA	0.03	0.87
418884	-0.05	0.87
NA	-0.03	0.87
NA	0.06	0.87
422890	0.1	0.87
NA	-0.05	0.87
NA	0.04	0.87
424308	0.02	0.87
770127	-0.03	0.87
419540	-0.04	0.87
422580	0.06	0.88
NA	0.02	0.88
NA	-0.05	0.88
417498	0.03	0.88
396175	0.03	0.88
417026	0.05	0.88
769512	-0.04	0.88
419722	0.03	0.88
387330	0.08	0.88
420769	0.04	0.88
420881	-0.04	0.88
NA	0.05	0.88
418339	0.04	0.88
415875	0.03	0.88
419567	-0.02	0.88
NA	-0.02	0.88
420572	0.03	0.88
425211	0.03	0.88
NA	-0.02	0.88
NA	-0.03	0.88
423397	0.04	0.88
NA	0.04	0.88
NA	0.02	0.88
NA	0.03	0.88
415854	-0.03	0.88
427095	-0.02	0.88
395217	0.05	0.88
424126	-0.03	0.88
NA	0.03	0.88
NA	0.04	0.88
422575	-0.03	0.88
769782	0.03	0.88
NA	0.02	0.88
NA	-0.04	0.88
NA	0.05	0.88
426107	0.05	0.88
NA	0.02	0.88
422653	0.02	0.88
422520	-0.03	0.88
NA	-0.03	0.88
424770	-0.08	0.88
419634	0.03	0.88
418882	0.03	0.88
423593	0.03	0.88
NA	0.03	0.88
416584	-0.03	0.88
424689	0.03	0.88
NA	0.07	0.88
429049	-0.04	0.88
NA	0.03	0.88
422866	0.03	0.88
421356	0.02	0.88
427246	0.03	0.88
422485	0.02	0.88
423161	0.03	0.88
NA	-0.03	0.88
427421	0.04	0.88
396125	-0.03	0.88
418310	-0.03	0.88
NA	0.05	0.88
427215	-0.05	0.88
423857	-0.02	0.88
422829	0.05	0.88
418487	-0.04	0.88
421288	-0.04	0.88
419131	-0.02	0.88
NA	-0.05	0.88
NA	-0.03	0.88
420544	0.02	0.88
NA	-0.03	0.88
NA	0.02	0.88
418099	-0.03	0.88
424475	0.04	0.88
NA	0.03	0.88
417510	-0.02	0.88
NA	0.03	0.88
NA	-0.03	0.88
420300	-0.04	0.88
NA	0.05	0.88
431639	0.03	0.88
NA	0.03	0.88
396442	-0.06	0.88
NA	-0.05	0.88
NA	0.02	0.88
NA	0.04	0.88
NA	0.02	0.88
419905	0.03	0.88
418460	-0.04	0.88
NA	0.02	0.88
NA	-0.04	0.88
NA	0.02	0.88
416259	-0.04	0.88
NA	-0.02	0.88
770712	0.03	0.88
427335	0.04	0.88
NA	0.03	0.88
NA	-0.04	0.88
NA	0.04	0.88
407778	-0.03	0.88
426292	-0.03	0.88
419233	0.02	0.88
395802	0.04	0.88
418340	-0.03	0.88
427241	-0.02	0.88
769109	-0.03	0.88
417280	-0.04	0.88
416869	-0.02	0.88
NA	0.03	0.88
423419	0.04	0.88
422514	-0.02	0.88
422919	-0.03	0.88
427283	-0.03	0.88
416041	-0.02	0.88
420230	-0.03	0.88
416565	-0.05	0.88
417865	-0.03	0.88
NA	0.02	0.88
428994	0.03	0.88
407092	-0.03	0.88
NA	-0.02	0.88
NA	-0.03	0.88
428575	-0.03	0.88
426652	0.02	0.88
416119	-0.03	0.88
NA	-0.02	0.88
NA	0.02	0.88
NA	0.08	0.88
395170	0.03	0.88
422899	-0.03	0.88
426694	-0.03	0.88
418708	0.02	0.88
770190	0.03	0.88
NA	-0.06	0.88
NA	0.03	0.88
429138	-0.04	0.88
416130	0.02	0.88
419453	-0.02	0.88
770621	-0.02	0.88
423341	-0.07	0.88
422241	-0.02	0.88
417488	-0.03	0.88
427457	-0.02	0.88
414875	-0.03	0.88
426369	0.02	0.88
NA	-0.02	0.88
NA	-0.03	0.88
423285	-0.05	0.88
425854	0.03	0.88
421709	0.03	0.88
NA	0.04	0.88
770888	-0.03	0.88
769203	-0.02	0.88
423792	0.03	0.88
395498	0.03	0.88
NA	0.03	0.88
NA	0.02	0.88
428269	-0.03	0.88
NA	0.05	0.88
408044	0.02	0.88
428837	0.02	0.88
395580	0.04	0.88
NA	0.02	0.89
769948	0.02	0.89
422869	0.02	0.89
423101	-0.04	0.89
NA	-0.02	0.89
776038	0.03	0.89
770246	-0.03	0.89
423982	0.03	0.89
NA	0.04	0.89
769879	-0.03	0.89
418828	0.04	0.89
426710	-0.02	0.89
422763	-0.06	0.89
428178	-0.04	0.89
NA	0.02	0.89
NA	0.03	0.89
NA	0.03	0.89
NA	0.02	0.89
395865	0.03	0.89
NA	0.03	0.89
418653	-0.05	0.89
422588	-0.02	0.89
416384	0.02	0.89
420707	0.02	0.89
431243	0.04	0.89
418197	0.02	0.89
NA	-0.04	0.89
428332	0.03	0.89
421219	-0.03	0.89
NA	-0.03	0.89
422977	-0.04	0.89
NA	0.02	0.89
422832	0.03	0.89
421535	0.03	0.89
419054	-0.03	0.89
NA	-0.02	0.89
426774	0.04	0.89
NA	0.02	0.89
424614	0.04	0.89
770753	0.03	0.89
NA	0.02	0.89
NA	-0.03	0.89
NA	0.03	0.89
396136	0.03	0.89
NA	0.03	0.89
416386	-0.03	0.89
417802	0.04	0.89
415326	-0.02	0.89
428094	0.03	0.89
420050	-0.02	0.89
395691	-0.02	0.89
NA	0.02	0.89
423354	-0.03	0.89
374109	-0.03	0.89
374034	0.03	0.89
415921	0.04	0.89
NA	0.03	0.89
423314	-0.02	0.89
NA	0.02	0.89
421917	0.04	0.89
416503	0.03	0.89
418849	-0.08	0.89
422409	-0.04	0.89
421892	-0.02	0.89
NA	0.03	0.89
NA	0.03	0.89
NA	0.03	0.89
415360	0.03	0.89
426853	0.03	0.89
421551	0.02	0.89
771773	0.03	0.89
771647	0.02	0.89
428266	-0.02	0.89
418287	-0.03	0.89
419497	0.02	0.89
NA	0.03	0.89
424823	-0.02	0.89
418780	0.03	0.89
770627	-0.03	0.89
771991	0.02	0.89
417752	-0.05	0.89
396380	-0.02	0.89
417924	-0.03	0.89
NA	0.05	0.89
396037	0.03	0.89
NA	0.02	0.89
NA	-0.03	0.89
418353	-0.03	0.89
427223	0.04	0.89
423095	-0.02	0.89
NA	0.04	0.89
NA	-0.06	0.89
421646	0.02	0.89
NA	0.03	0.89
415708	0.02	0.89
418749	0.03	0.89
417818	-0.04	0.89
416186	0.02	0.89
417541	-0.08	0.89
422600	0.04	0.89
771257	0.03	0.89
395126	-0.03	0.89
424389	0.02	0.89
NA	0.03	0.89
395715	0.04	0.89
419100	-0.02	0.89
NA	0.02	0.89
424201	0.03	0.89
NA	-0.03	0.89
NA	0.03	0.89
NA	0.05	0.89
422618	-0.05	0.89
420986	0.03	0.89
374163	0.03	0.89
415515	0.02	0.89
428689	-0.03	0.89
416504	-0.03	0.89
421265	0.02	0.89
417783	0.03	0.89
NA	0.02	0.89
423031	0.02	0.89
421586	-0.03	0.89
426148	-0.02	0.89
770633	-0.03	0.89
395967	-0.04	0.89
419057	0.03	0.89
NA	0.02	0.89
423885	0.02	0.89
419584	-0.02	0.89
NA	0.04	0.89
421341	0.04	0.89
421709	-0.07	0.89
770610	0.02	0.89
425071	0.02	0.89
NA	-0.03	0.9
378893	0.02	0.9
NA	-0.03	0.9
420085	0.04	0.9
426990	0.02	0.9
430480	-0.04	0.9
NA	-0.02	0.9
418262	0.03	0.9
NA	-0.02	0.9
428630	0.02	0.9
396423	0.04	0.9
416825	-0.02	0.9
423809	-0.03	0.9
420973	0.02	0.9
395148	-0.02	0.9
418224	0.03	0.9
422811	0.03	0.9
429100	0.03	0.9
395380	-0.02	0.9
NA	0.02	0.9
NA	0.02	0.9
415579	0.02	0.9
NA	0.02	0.9
771077	0.02	0.9
420056	-0.03	0.9
NA	0.02	0.9
416376	-0.02	0.9
NA	-0.02	0.9
415644	0.03	0.9
422577	-0.02	0.9
421526	-0.04	0.9
418537	0.06	0.9
374194	0.02	0.9
418977	0.02	0.9
420770	0.03	0.9
427269	-0.02	0.9
NA	-0.04	0.9
423726	0.03	0.9
427844	0.04	0.9
419407	-0.02	0.9
418211	-0.02	0.9
416887	0.02	0.9
419897	-0.03	0.9
NA	0.02	0.9
423116	0.02	0.9
416650	0.02	0.9
424530	0.04	0.9
426868	0.02	0.9
NA	-0.03	0.9
427388	-0.04	0.9
NA	-0.02	0.9
NA	-0.03	0.9
NA	0.06	0.9
396312	-0.08	0.9
418887	0.04	0.9
421845	-0.02	0.9
396294	0.04	0.9
424313	-0.02	0.9
NA	-0.02	0.9
416995	0.02	0.9
NA	0.02	0.9
421645	0.03	0.9
NA	0.02	0.9
771775	0.02	0.9
421306	0.05	0.9
416308	-0.04	0.9
420872	-0.03	0.9
NA	-0.02	0.9
771015	0.06	0.9
423493	-0.04	0.9
415842	0.03	0.9
419877	-0.02	0.9
423234	-0.03	0.9
418408	0.04	0.9
448833	-0.04	0.9
NA	0.03	0.9
427469	0.03	0.9
427662	-0.02	0.9
NA	0.06	0.9
423286	-0.05	0.9
395925	-0.02	0.9
NA	0.04	0.9
422501	-0.03	0.9
426522	0.02	0.9
423050	-0.03	0.9
416686	-0.04	0.9
NA	-0.05	0.9
373938	-0.02	0.9
416585	0.03	0.9
NA	0.03	0.9
421136	0.04	0.9
424018	-0.04	0.9
419906	-0.03	0.9
NA	-0.02	0.9
418977	0.02	0.9
769405	-0.02	0.9
421877	0.03	0.9
419744	0.02	0.9
418750	-0.02	0.9
420237	-0.04	0.9
474361	-0.04	0.9
NA	0.06	0.9
428741	0.02	0.9
378788	-0.02	0.9
777552	-0.03	0.9
395956	0.05	0.9
NA	-0.04	0.9
769203	0.03	0.9
395725	0.02	0.9
425028	0.03	0.9
NA	0.02	0.9
425757	0.04	0.9
423217	-0.02	0.9
NA	-0.02	0.9
424019	-0.02	0.9
423869	0.02	0.9
772017	0.02	0.9
415739	0.02	0.9
NA	-0.02	0.9
422709	0.02	0.9
418326	-0.03	0.9
426098	0.02	0.9
NA	-0.02	0.9
421611	-0.02	0.9
420336	0.02	0.9
428640	0.04	0.9
419071	-0.03	0.9
427320	0.02	0.9
426169	-0.04	0.9
NA	0.03	0.9
418066	0.02	0.9
421183	-0.02	0.9
419141	-0.03	0.9
771772	-0.02	0.9
424383	0.05	0.9
NA	-0.02	0.9
770841	0.04	0.9
431629	0.02	0.9
420656	-0.02	0.9
NA	0.03	0.9
NA	-0.02	0.9
NA	0.02	0.9
NA	-0.03	0.9
396489	0.03	0.9
417158	-0.03	0.9
NA	0.02	0.9
428572	0.03	0.9
424568	-0.02	0.9
NA	-0.03	0.9
426464	0.02	0.9
777017	0.03	0.9
421816	0.02	0.9
418325	-0.02	0.9
416948	0.03	0.91
768823	-0.02	0.91
424548	0.02	0.91
418504	0.03	0.91
416943	0.02	0.91
NA	-0.03	0.91
NA	-0.02	0.91
NA	-0.03	0.91
NA	-0.02	0.91
421153	-0.02	0.91
771028	-0.03	0.91
NA	0.02	0.91
NA	0.02	0.91
396346	0.02	0.91
417346	-0.03	0.91
NA	-0.04	0.91
427207	-0.03	0.91
NA	-0.02	0.91
396540	-0.02	0.91
426584	0.03	0.91
395111	-0.03	0.91
419067	-0.02	0.91
422241	0.02	0.91
415578	0.02	0.91
NA	-0.02	0.91
395904	0.03	0.91
NA	-0.03	0.91
426584	0.02	0.91
428980	0.02	0.91
421396	-0.02	0.91
426844	-0.03	0.91
422307	0.02	0.91
395173	0.02	0.91
NA	-0.03	0.91
NA	-0.03	0.91
NA	0.02	0.91
414873	-0.05	0.91
NA	0.02	0.91
419508	-0.02	0.91
429898	0.02	0.91
423172	0.03	0.91
421663	0.03	0.91
422950	0.03	0.91
395846	0.02	0.91
NA	-0.02	0.91
396445	0.02	0.91
NA	-0.02	0.91
374097	0.02	0.91
403158	-0.02	0.91
408026	-0.03	0.91
NA	0.03	0.91
NA	0.02	0.91
NA	0.05	0.91
NA	-0.03	0.91
421167	-0.03	0.91
420415	0.02	0.91
NA	-0.03	0.91
423842	-0.02	0.91
415868	0.02	0.91
428066	0.02	0.91
423236	0.03	0.91
421702	0.02	0.91
421483	0.02	0.91
NA	-0.03	0.91
419663	-0.02	0.91
422698	0.02	0.91
396367	0.04	0.91
NA	-0.02	0.91
424347	-0.03	0.91
421606	0.02	0.91
768886	0.03	0.91
769150	-0.07	0.91
427899	0.03	0.91
NA	0.02	0.91
NA	0.02	0.91
416716	-0.03	0.91
422145	0.01	0.91
416797	-0.04	0.91
418634	0.02	0.91
417565	-0.02	0.91
427811	-0.02	0.91
421712	0.03	0.91
395329	-0.02	0.91
NA	-0.02	0.91
395682	0.02	0.91
NA	-0.06	0.91
424272	0.04	0.91
NA	0.02	0.91
425073	0.03	0.91
422244	-0.02	0.91
428809	-0.02	0.91
415832	-0.02	0.91
768434	-0.03	0.91
NA	0.02	0.91
424186	0.03	0.91
NA	-0.02	0.91
425991	-0.02	0.91
416045	0.02	0.91
396534	-0.03	0.91
419345	-0.02	0.91
415897	-0.02	0.91
769998	-0.04	0.91
395299	0.03	0.91
NA	-0.02	0.91
426811	0.03	0.91
421956	-0.05	0.91
693266	-0.02	0.91
416364	-0.03	0.91
419299	0.02	0.91
404271	0.02	0.91
424343	0.02	0.91
NA	0.02	0.91
428736	-0.02	0.91
NA	-0.03	0.91
423953	-0.03	0.91
NA	-0.04	0.91
420523	0.02	0.91
NA	0.01	0.91
395685	0.02	0.91
NA	0.02	0.91
421555	-0.03	0.91
NA	0.02	0.91
425543	-0.03	0.91
425200	0.02	0.91
420943	0.02	0.91
419934	0.02	0.91
419021	-0.03	0.91
415325	-0.02	0.91
NA	-0.02	0.91
772125	0.02	0.91
NA	0.02	0.91
424691	-0.02	0.91
429958	-0.02	0.91
395404	-0.02	0.91
419847	-0.02	0.91
768833	0.02	0.91
395970	0.02	0.91
419995	0.02	0.91
NA	0.02	0.91
770056	-0.02	0.91
418283	-0.02	0.91
NA	0.02	0.91
428991	0.04	0.91
NA	0.02	0.91
NA	-0.02	0.91
420026	-0.02	0.91
426636	0.02	0.91
423404	0.03	0.91
421237	0.02	0.91
395456	-0.02	0.91
NA	-0.02	0.91
770664	-0.03	0.91
427865	0.02	0.91
NA	-0.01	0.91
420242	-0.02	0.91
422505	0.02	0.91
418250	-0.02	0.91
395280	0.03	0.91
422853	0.03	0.91
NA	0.03	0.91
NA	0.02	0.91
422509	-0.02	0.91
NA	0.02	0.91
NA	0.02	0.91
NA	0.02	0.91
424666	0.02	0.91
430689	0.03	0.91
396088	-0.02	0.91
428066	0.03	0.91
418532	0.03	0.91
NA	-0.06	0.91
427396	-0.02	0.91
418118	0.02	0.92
421010	-0.03	0.92
396539	-0.03	0.92
NA	-0.02	0.92
427341	0.04	0.92
NA	-0.02	0.92
422687	-0.04	0.92
417692	-0.02	0.92
395957	0.03	0.92
417262	-0.02	0.92
NA	-0.02	0.92
418321	-0.02	0.92
423970	0.03	0.92
769677	-0.02	0.92
427153	0.03	0.92
NA	-0.02	0.92
NA	-0.03	0.92
422892	-0.02	0.92
NA	0.01	0.92
429058	-0.02	0.92
419439	-0.02	0.92
417013	-0.02	0.92
422325	0.02	0.92
424875	-0.03	0.92
NA	0.02	0.92
NA	0.04	0.92
386585	-0.03	0.92
418216	0.02	0.92
420366	-0.05	0.92
NA	-0.02	0.92
416278	-0.02	0.92
418880	0.04	0.92
415992	-0.02	0.92
NA	0.02	0.92
NA	0.02	0.92
373934	0.02	0.92
423259	-0.02	0.92
424397	-0.03	0.92
418933	0.02	0.92
429470	0.04	0.92
NA	-0.02	0.92
423212	-0.03	0.92
421552	-0.02	0.92
417283	0.02	0.92
420587	-0.02	0.92
374166	0.02	0.92
417939	0.02	0.92
417212	0.02	0.92
NA	0.02	0.92
NA	-0.02	0.92
NA	-0.02	0.92
418488	-0.02	0.92
426763	-0.04	0.92
NA	0.03	0.92
415730	0.02	0.92
395449	0.02	0.92
NA	0.04	0.92
NA	-0.02	0.92
NA	0.04	0.92
424345	0.02	0.92
395357	0.03	0.92
417215	0.04	0.92
NA	-0.03	0.92
427290	0.02	0.92
424360	-0.03	0.92
421056	0.02	0.92
428750	0.01	0.92
395607	0.02	0.92
429104	-0.02	0.92
418785	-0.03	0.92
NA	0.03	0.92
395997	-0.01	0.92
NA	-0.03	0.92
NA	-0.03	0.92
424857	-0.02	0.92
417367	0.01	0.92
395790	0.01	0.92
415318	0.02	0.92
427236	0.03	0.92
NA	-0.02	0.92
417338	0.02	0.92
416330	0.02	0.92
421198	0.01	0.92
416740	0.02	0.92
418930	0.04	0.92
395402	-0.04	0.92
419097	-0.03	0.92
420572	0.03	0.92
NA	-0.03	0.92
NA	-0.02	0.92
NA	-0.02	0.92
NA	-0.02	0.92
419409	0.02	0.92
NA	-0.02	0.92
420269	0.02	0.92
417831	-0.01	0.92
422316	0.01	0.92
428685	-0.02	0.92
NA	0.03	0.92
421400	-0.02	0.92
422414	-0.03	0.92
NA	0.02	0.92
NA	0.03	0.92
NA	0.05	0.92
426361	-0.02	0.92
NA	0.01	0.92
417573	0.02	0.92
417090	-0.02	0.92
NA	-0.02	0.92
418720	-0.02	0.92
426890	-0.01	0.92
425607	0.02	0.92
420400	-0.03	0.92
423641	0.04	0.92
421803	-0.01	0.92
418835	-0.02	0.92
NA	0.02	0.92
423085	-0.02	0.92
NA	-0.02	0.92
NA	-0.02	0.92
429126	-0.03	0.92
NA	-0.02	0.92
422044	-0.02	0.92
421990	0.03	0.92
NA	-0.02	0.92
NA	-0.03	0.92
419312	0.02	0.92
768877	0.02	0.92
NA	-0.02	0.92
NA	-0.02	0.92
416619	0.02	0.92
418422	-0.02	0.92
373913	-0.02	0.92
419973	-0.03	0.92
396047	-0.02	0.92
419060	-0.02	0.92
NA	-0.01	0.92
374268	0.02	0.92
NA	-0.02	0.92
NA	0.01	0.92
424055	0.02	0.92
NA	0.01	0.92
425978	-0.02	0.92
420063	0.02	0.92
416506	0.01	0.92
427309	-0.02	0.92
NA	0.02	0.92
395136	-0.02	0.92
NA	0.02	0.92
422760	0.02	0.92
421567	-0.02	0.92
425300	-0.02	0.92
421621	-0.02	0.92
396151	0.03	0.92
417927	0.02	0.92
421910	0.02	0.92
NA	0.01	0.92
NA	-0.01	0.92
422756	0.02	0.92
420774	-0.02	0.92
429153	0.03	0.93
NA	0.03	0.93
420743	0.01	0.93
395666	-0.02	0.93
418169	-0.03	0.93
418737	0.01	0.93
373964	0.02	0.93
426183	-0.03	0.93
395860	-0.01	0.93
NA	0.02	0.93
NA	0.03	0.93
427497	-0.02	0.93
NA	-0.01	0.93
423749	0.03	0.93
414335	-0.02	0.93
NA	0.02	0.93
426042	-0.01	0.93
422545	0.02	0.93
NA	0.04	0.93
421915	0.02	0.93
396346	0.02	0.93
424282	0.02	0.93
423592	0.02	0.93
416829	-0.03	0.93
NA	-0.02	0.93
424149	0.03	0.93
NA	0.03	0.93
417049	-0.02	0.93
NA	-0.02	0.93
NA	0.02	0.93
431566	0.04	0.93
427621	-0.01	0.93
NA	-0.04	0.93
NA	-0.02	0.93
NA	0.01	0.93
NA	0.02	0.93
NA	-0.03	0.93
395291	-0.03	0.93
426000	-0.02	0.93
418420	-0.02	0.93
NA	-0.02	0.93
776031	-0.03	0.93
419900	-0.01	0.93
NA	0.01	0.93
NA	0.01	0.93
422176	0.02	0.93
426196	0.01	0.93
NA	0.02	0.93
429077	0.01	0.93
NA	-0.02	0.93
NA	0.01	0.93
422946	-0.04	0.93
395717	-0.02	0.93
NA	-0.02	0.93
NA	0.03	0.93
428744	0.02	0.93
417115	-0.02	0.93
428842	-0.02	0.93
416815	0.02	0.93
418186	0.02	0.93
NA	-0.02	0.93
NA	0.01	0.93
419972	0.02	0.93
771862	-0.02	0.93
NA	-0.03	0.93
NA	0.02	0.93
417722	-0.02	0.93
NA	0.01	0.93
416480	-0.01	0.93
396145	0.01	0.93
419617	0.01	0.93
429111	-0.02	0.93
419515	0.03	0.93
420157	0.01	0.93
NA	0.02	0.93
NA	-0.02	0.93
418275	0.02	0.93
NA	0.02	0.93
416649	0.03	0.93
427527	0.01	0.93
416512	-0.02	0.93
424908	-0.02	0.93
NA	-0.02	0.93
416845	-0.02	0.93
NA	-0.02	0.93
395400	0.01	0.93
NA	-0.03	0.93
422066	-0.03	0.93
417989	0.02	0.93
415780	-0.01	0.93
769528	-0.01	0.93
418580	0.02	0.93
421541	-0.02	0.93
776655	0.02	0.93
424561	-0.01	0.93
421032	0.02	0.93
416560	-0.02	0.93
395851	0.03	0.93
NA	0.02	0.93
NA	-0.02	0.93
426883	0.02	0.93
424501	-0.01	0.93
420591	0.01	0.93
420924	0.02	0.93
NA	0.02	0.93
424532	0.02	0.93
NA	0.02	0.93
421281	-0.06	0.93
NA	-0.03	0.93
NA	0.03	0.93
770095	-0.02	0.93
417511	-0.02	0.93
NA	-0.03	0.93
395542	0.02	0.93
423758	-0.02	0.93
420968	0.01	0.93
424813	-0.04	0.93
NA	0.01	0.93
420182	-0.06	0.93
396465	0.02	0.93
423187	-0.02	0.93
422080	-0.02	0.93
428007	-0.02	0.93
NA	-0.02	0.93
419571	0.03	0.93
NA	-0.06	0.93
NA	0.02	0.93
425455	-0.02	0.93
NA	0.02	0.93
418211	0.02	0.93
430761	0.01	0.93
NA	-0.02	0.93
416859	0.01	0.93
NA	0.02	0.93
NA	0.02	0.93
NA	-0.02	0.93
423664	-0.01	0.93
NA	-0.01	0.93
396479	0.02	0.93
421047	0.02	0.93
416891	-0.01	0.93
422987	-0.02	0.93
431666	-0.02	0.93
NA	-0.02	0.93
378802	-0.02	0.93
431596	0.03	0.93
NA	-0.02	0.93
418330	-0.03	0.93
422238	0.02	0.93
415658	-0.01	0.93
NA	-0.03	0.93
NA	0.01	0.93
NA	0.01	0.93
NA	-0.02	0.93
417456	0.02	0.93
423335	-0.03	0.93
404537	-0.05	0.93
NA	0.03	0.93
NA	0.01	0.93
430750	-0.02	0.93
NA	0.05	0.93
770747	0.02	0.93
NA	0.01	0.93
768914	0.02	0.93
NA	0.02	0.93
419751	0.01	0.93
416422	0.01	0.93
416400	-0.02	0.93
NA	-0.01	0.93
417765	-0.02	0.93
NA	0.01	0.93
419571	-0.02	0.93
374113	0.03	0.93
422686	0.02	0.93
NA	0.02	0.93
415722	0.01	0.93
770997	0.02	0.93
NA	-0.04	0.93
421996	0.02	0.93
NA	0.02	0.93
422123	-0.02	0.93
NA	-0.01	0.93
420552	0.02	0.93
427468	-0.02	0.93
419082	0.01	0.93
424559	-0.03	0.93
374108	0.02	0.93
427760	0.03	0.93
396440	0.01	0.93
NA	-0.01	0.93
419377	-0.01	0.93
NA	0.02	0.93
420333	0.02	0.93
769088	0.01	0.93
417352	0.03	0.93
420859	0.01	0.93
395401	-0.02	0.93
NA	0.02	0.93
422380	-0.02	0.93
427322	0.01	0.93
428818	-0.01	0.93
420419	0.02	0.93
395194	0.03	0.93
420272	0.02	0.93
NA	-0.02	0.93
431627	-0.03	0.93
NA	0.01	0.93
424729	0.02	0.93
421068	0.02	0.93
NA	0.01	0.93
422645	0.03	0.93
770216	-0.02	0.93
422721	0.01	0.93
428766	0.02	0.94
769183	0.01	0.94
424274	-0.02	0.94
419227	-0.01	0.94
427406	0.02	0.94
NA	-0.04	0.94
428164	-0.01	0.94
416730	0.01	0.94
NA	0.02	0.94
771463	-0.02	0.94
NA	-0.02	0.94
423144	-0.02	0.94
NA	-0.01	0.94
NA	0.01	0.94
NA	0.01	0.94
423043	-0.01	0.94
425036	-0.01	0.94
396182	0.01	0.94
NA	0.02	0.94
417284	0.02	0.94
NA	0.02	0.94
NA	0.03	0.94
771841	0.06	0.94
424963	0.05	0.94
NA	0.01	0.94
424294	0.01	0.94
425038	-0.02	0.94
427445	-0.02	0.94
769592	0.03	0.94
NA	0.02	0.94
NA	-0.01	0.94
420483	-0.02	0.94
770756	-0.02	0.94
NA	-0.03	0.94
423347	-0.02	0.94
423238	-0.03	0.94
420465	-0.01	0.94
417259	-0.01	0.94
395891	0.01	0.94
NA	-0.02	0.94
422563	0.01	0.94
NA	0.01	0.94
418209	-0.02	0.94
419595	-0.02	0.94
421430	-0.02	0.94
NA	-0.03	0.94
NA	-0.02	0.94
416011	0.01	0.94
NA	-0.02	0.94
NA	-0.01	0.94
NA	0.02	0.94
395443	0.02	0.94
423491	0.01	0.94
427246	0.01	0.94
416050	0.05	0.94
NA	-0.02	0.94
NA	0.01	0.94
NA	0.03	0.94
NA	-0.03	0.94
422148	-0.01	0.94
417469	0.01	0.94
426231	-0.02	0.94
395514	0.02	0.94
NA	-0.02	0.94
422488	-0.01	0.94
NA	0.02	0.94
770018	-0.01	0.94
416528	0.01	0.94
374074	-0.01	0.94
415614	0.01	0.94
420962	0.02	0.94
NA	0.02	0.94
NA	-0.01	0.94
419201	0.01	0.94
428388	0.02	0.94
395531	0.02	0.94
NA	0.01	0.94
NA	-0.01	0.94
396311	-0.02	0.94
NA	-0.01	0.94
420488	-0.02	0.94
NA	0.01	0.94
NA	0.03	0.94
416873	-0.01	0.94
419288	0.01	0.94
422155	0.01	0.94
NA	-0.01	0.94
418717	-0.02	0.94
396494	-0.01	0.94
770295	0.03	0.94
417181	0.02	0.94
NA	0.01	0.94
771782	0.01	0.94
NA	0.01	0.94
NA	-0.02	0.94
416949	-0.03	0.94
403158	0.02	0.94
NA	0.02	0.94
NA	0.01	0.94
395836	-0.01	0.94
418123	0.01	0.94
395638	-0.01	0.94
427156	0.01	0.94
426758	-0.01	0.94
428025	0.01	0.94
416341	0.01	0.94
NA	0.01	0.94
428652	-0.02	0.94
426209	-0.02	0.94
416296	0.02	0.94
424194	0.02	0.94
420435	-0.02	0.94
NA	-0.01	0.94
419350	0.03	0.94
770702	-0.01	0.94
554283	-0.01	0.94
421095	0.01	0.94
416602	-0.02	0.94
395940	0.01	0.94
425667	-0.02	0.94
427474	0.01	0.94
417384	0.02	0.94
423852	0.02	0.94
NA	-0.01	0.94
419535	0.01	0.94
420459	-0.02	0.94
772083	-0.03	0.94
424596	-0.02	0.94
396397	-0.01	0.94
417603	0.02	0.94
NA	-0.01	0.94
418027	-0.01	0.94
NA	0.01	0.94
420312	0.02	0.94
423147	-0.01	0.94
417032	-0.03	0.94
NA	0.01	0.94
426323	0.01	0.94
395243	0.02	0.94
NA	0.01	0.94
421202	-0.01	0.94
NA	0.02	0.94
424110	-0.01	0.94
NA	0.01	0.94
NA	0.01	0.94
NA	0.01	0.94
NA	-0.02	0.94
415747	-0.01	0.94
374122	0.01	0.94
422233	-0.01	0.94
NA	-0.02	0.94
374077	-0.02	0.94
374027	0.02	0.94
422817	-0.03	0.94
395412	0.02	0.94
NA	-0.01	0.94
NA	-0.02	0.94
420565	-0.02	0.94
395760	0.01	0.94
NA	-0.02	0.94
427803	0.01	0.94
NA	0.02	0.94
427311	0.02	0.94
396535	0.02	0.94
NA	0.01	0.94
418505	0.01	0.94
424248	0.01	0.94
415830	-0.02	0.94
425462	0.01	0.94
423214	-0.02	0.94
NA	0.01	0.94
NA	0.01	0.94
NA	-0.01	0.94
416070	-0.02	0.94
NA	-0.01	0.94
418981	-0.01	0.94
427435	-0.01	0.94
404300	0.01	0.94
NA	0.01	0.94
420539	0.04	0.95
NA	0.01	0.95
NA	0.02	0.95
424077	0.02	0.95
417484	-0.02	0.95
423079	0.01	0.95
420885	-0.02	0.95
426233	0.02	0.95
NA	0.01	0.95
422548	-0.01	0.95
418686	0.02	0.95
418397	0.02	0.95
768390	-0.01	0.95
420509	-0.01	0.95
NA	0.01	0.95
419832	0.01	0.95
422949	0.01	0.95
417965	0.02	0.95
423269	-0.03	0.95
420069	-0.01	0.95
NA	0.01	0.95
422276	0.01	0.95
418848	-0.01	0.95
395702	-0.02	0.95
418178	0.01	0.95
NA	-0.02	0.95
421119	-0.03	0.95
771615	0.01	0.95
NA	0.01	0.95
NA	-0.01	0.95
424133	-0.01	0.95
418652	-0.02	0.95
NA	0.01	0.95
420096	-0.01	0.95
NA	0.01	0.95
NA	-0.02	0.95
424297	-0.01	0.95
415541	-0.01	0.95
771902	0.03	0.95
NA	0.01	0.95
426090	0.01	0.95
NA	-0.01	0.95
416976	0.01	0.95
404303	-0.01	0.95
NA	0.03	0.95
420980	-0.01	0.95
NA	0.02	0.95
374026	-0.01	0.95
420737	0.03	0.95
421416	-0.02	0.95
395469	-0.02	0.95
396357	0.02	0.95
408035	0.01	0.95
428015	-0.03	0.95
408024	0.01	0.95
373891	0.01	0.95
770695	0.01	0.95
417964	-0.02	0.95
424483	-0.01	0.95
427232	-0.02	0.95
417264	0.01	0.95
396062	-0.02	0.95
NA	-0.01	0.95
416635	-0.01	0.95
395069	-0.02	0.95
427463	-0.02	0.95
418540	-0.04	0.95
396516	-0.01	0.95
417419	0.02	0.95
NA	0.01	0.95
422326	0.01	0.95
NA	0.01	0.95
395234	-0.01	0.95
395153	-0.01	0.95
418127	0.01	0.95
NA	0.01	0.95
395783	0.02	0.95
NA	-0.01	0.95
419028	-0.01	0.95
425035	0.02	0.95
417515	0.01	0.95
420640	0.01	0.95
NA	0.02	0.95
NA	0.01	0.95
NA	0.02	0.95
NA	-0.01	0.95
NA	0.02	0.95
419498	0.02	0.95
428937	-0.01	0.95
422039	0.01	0.95
427278	-0.01	0.95
418264	0.02	0.95
420677	0.01	0.95
420803	-0.02	0.95
428789	-0.02	0.95
419922	-0.01	0.95
NA	-0.01	0.95
NA	-0.02	0.95
417985	-0.01	0.95
NA	0.03	0.95
420325	0.01	0.95
418278	0.01	0.95
NA	0.01	0.95
396086	-0.02	0.95
NA	0.01	0.95
420841	-0.01	0.95
NA	-0.01	0.95
NA	0.01	0.95
428696	-0.02	0.95
419933	-0.01	0.95
NA	-0.01	0.95
404533	-0.01	0.95
769577	0.01	0.95
421999	0.01	0.95
420457	-0.01	0.95
430755	-0.02	0.95
421886	-0.01	0.95
423986	0.01	0.95
NA	-0.02	0.95
396065	0.01	0.95
NA	0.01	0.95
422895	0.02	0.95
NA	-0.01	0.95
NA	0.02	0.95
NA	0.01	0.95
NA	-0.02	0.95
NA	0.02	0.95
424041	-0.02	0.95
NA	-0.01	0.95
416508	0.01	0.95
421888	-0.02	0.95
418717	0.02	0.95
408036	0.02	0.95
NA	0.02	0.95
425467	0.01	0.95
416803	-0.02	0.95
421044	0.01	0.95
374232	0.02	0.95
418710	-0.01	0.95
772331	0.02	0.95
424635	-0.02	0.95
431066	-0.01	0.95
420806	-0.02	0.95
396495	-0.02	0.95
NA	-0.01	0.95
NA	-0.01	0.95
374097	0.01	0.95
NA	0.01	0.95
415339	0.01	0.95
NA	0.01	0.95
423730	0.01	0.95
422903	0.01	0.95
423395	-0.02	0.95
416520	0.01	0.95
NA	0.01	0.95
423306	-0.01	0.95
NA	0.01	0.95
416632	0.01	0.95
422838	0.01	0.95
427516	0.02	0.95
395730	0.01	0.95
419967	0.02	0.95
423747	-0.02	0.95
420851	-0.01	0.95
421916	0.01	0.95
424873	-0.03	0.95
427705	-0.02	0.95
420735	0.01	0.95
395677	0.02	0.95
772107	-0.01	0.95
428780	-0.01	0.95
374197	0.03	0.95
416982	0.01	0.95
396414	-0.01	0.95
419429	-0.01	0.95
NA	0.02	0.95
NA	0.01	0.95
423500	0.01	0.95
374052	0.02	0.95
419204	0.01	0.95
772029	-0.01	0.95
418428	0.01	0.95
378913	-0.01	0.95
NA	0.02	0.95
418715	-0.01	0.95
419861	-0.01	0.95
NA	-0.01	0.95
395273	0.01	0.95
NA	0.01	0.95
395949	0.01	0.95
NA	0.01	0.95
769368	0.01	0.95
418357	-0.01	0.95
NA	0.01	0.95
395346	0.02	0.95
414739	-0.01	0.95
418829	-0.02	0.95
420414	0.01	0.95
NA	-0.01	0.95
396413	0.01	0.95
418985	-0.01	0.95
416170	0.01	0.95
NA	0.01	0.95
431666	-0.02	0.95
421986	0.02	0.95
416383	-0.01	0.95
395121	0.01	0.95
423875	0.02	0.95
419422	-0.01	0.95
419317	0.01	0.95
418361	0.01	0.95
NA	0.02	0.95
NA	0.01	0.95
NA	-0.01	0.95
395946	-0.01	0.95
425030	-0.02	0.95
426086	0.01	0.95
423525	0.01	0.95
NA	0.01	0.95
NA	-0.01	0.95
NA	0.02	0.95
423276	-0.02	0.95
421570	-0.02	0.95
NA	-0.01	0.95
771768	-0.01	0.95
NA	0.01	0.95
416457	-0.01	0.95
NA	-0.01	0.95
422213	0.01	0.95
395512	-0.01	0.95
417117	0.02	0.95
NA	-0.02	0.95
424966	-0.01	0.95
419183	0.01	0.95
420202	0.01	0.95
NA	-0.01	0.95
416848	0.01	0.95
425237	0.02	0.95
420946	0.01	0.96
418223	-0.01	0.96
NA	-0.01	0.96
416699	-0.02	0.96
395097	0.01	0.96
771124	0.01	0.96
NA	-0.01	0.96
422692	0.01	0.96
420396	0.01	0.96
420895	-0.01	0.96
NA	0.01	0.96
396547	-0.01	0.96
420830	0.02	0.96
395328	-0.02	0.96
422587	-0.01	0.96
771165	-0.01	0.96
422881	0.01	0.96
NA	0.01	0.96
422455	-0.01	0.96
NA	0.01	0.96
NA	-0.01	0.96
395258	0.02	0.96
418574	0.01	0.96
NA	0.01	0.96
418015	0.02	0.96
417874	0.01	0.96
NA	-0.01	0.96
424831	-0.01	0.96
768451	0.01	0.96
373919	0.01	0.96
416642	0.01	0.96
426482	0.01	0.96
776856	-0.01	0.96
428935	-0.01	0.96
NA	0.01	0.96
769979	-0.01	0.96
427249	-0.01	0.96
428952	-0.03	0.96
NA	0.01	0.96
424225	-0.01	0.96
NA	0.01	0.96
422121	-0.01	0.96
419031	0.01	0.96
427778	-0.02	0.96
NA	0.01	0.96
424286	0.01	0.96
416425	-0.01	0.96
423932	-0.01	0.96
NA	-0.01	0.96
424550	-0.01	0.96
NA	0.02	0.96
417914	0.01	0.96
NA	-0.01	0.96
NA	-0.01	0.96
418751	-0.01	0.96
396178	-0.02	0.96
NA	0.01	0.96
NA	-0.02	0.96
NA	0.02	0.96
NA	-0.01	0.96
415448	0.02	0.96
423190	-0.02	0.96
420319	-0.01	0.96
428418	0.01	0.96
NA	-0.01	0.96
NA	-0.01	0.96
428554	0.01	0.96
NA	0.01	0.96
426050	0.01	0.96
770026	0.01	0.96
NA	0.01	0.96
395567	-0.01	0.96
NA	-0.01	0.96
NA	-0.01	0.96
423175	-0.01	0.96
NA	-0.01	0.96
422293	0.01	0.96
396248	0.03	0.96
396196	0.01	0.96
NA	0.01	0.96
NA	0.01	0.96
NA	0.04	0.96
424469	-0.01	0.96
421887	0.01	0.96
NA	-0.01	0.96
418677	0.01	0.96
424633	0.01	0.96
417173	-0.01	0.96
415803	0.01	0.96
423067	0.01	0.96
NA	0.02	0.96
NA	-0.01	0.96
427983	-0.03	0.96
428817	-0.01	0.96
693248	0.01	0.96
NA	0.03	0.96
NA	-0.01	0.96
426078	-0.01	0.96
418263	-0.01	0.96
422901	-0.01	0.96
NA	0.01	0.96
374215	0.01	0.96
395303	-0.01	0.96
NA	-0.01	0.96
NA	0.01	0.96
NA	0.01	0.96
428477	-0.01	0.96
418160	0.01	0.96
426131	-0.01	0.96
770600	0.01	0.96
NA	-0.01	0.96
416446	0.01	0.96
421576	0.01	0.96
NA	-0.01	0.96
NA	0.01	0.96
416259	-0.01	0.96
416468	0.01	0.96
NA	-0.01	0.96
NA	-0.02	0.96
420254	-0.02	0.96
420977	-0.02	0.96
NA	-0.02	0.96
NA	-0.01	0.96
416463	0.02	0.96
428674	0.01	0.96
NA	0.01	0.96
NA	0.01	0.96
428748	0.01	0.96
373981	0.01	0.96
NA	0.01	0.96
395891	-0.01	0.96
NA	0.01	0.96
NA	-0.01	0.96
415302	-0.01	0.96
395655	-0.01	0.96
NA	0.01	0.96
NA	-0.01	0.96
415724	-0.01	0.96
427456	-0.01	0.96
421992	-0.01	0.96
417265	-0.01	0.96
NA	0.01	0.96
395827	0.01	0.96
NA	0.01	0.96
415297	-0.01	0.96
421889	0.01	0.96
NA	0.01	0.96
417580	-0.01	0.96
374076	-0.01	0.96
NA	0.01	0.96
769096	-0.01	0.96
415919	-0.01	0.96
416393	-0.01	0.96
426320	0.01	0.96
428656	0.01	0.96
421861	0.02	0.96
NA	0.01	0.96
NA	0.01	0.96
417882	0.01	0.96
414837	-0.01	0.96
420854	-0.02	0.96
420416	0.01	0.96
NA	-0.01	0.96
427378	-0.01	0.96
429674	-0.01	0.96
427917	-0.01	0.96
NA	0.02	0.96
414855	-0.01	0.96
NA	0.01	0.96
396349	0.01	0.96
420628	-0.01	0.96
417552	0.01	0.96
NA	-0.01	0.96
417589	0.01	0.96
422457	0.02	0.96
NA	-0.01	0.96
428818	0.01	0.96
427493	0.01	0.96
NA	-0.01	0.96
NA	0.01	0.96
419726	-0.01	0.96
428949	-0.01	0.96
NA	0.02	0.96
NA	-0.01	0.96
NA	0.01	0.97
NA	0.01	0.97
NA	0.01	0.97
396249	-0.01	0.97
424552	0.01	0.97
419075	-0.01	0.97
418738	0.01	0.97
396415	0.02	0.97
423077	0.01	0.97
NA	-0.01	0.97
424216	0.01	0.97
NA	-0.01	0.97
419790	-0.01	0.97
421393	0.02	0.97
NA	-0.01	0.97
NA	0.01	0.97
NA	-0.01	0.97
NA	-0.01	0.97
NA	0.01	0.97
426573	0.01	0.97
418713	0.01	0.97
424597	0.01	0.97
423593	0.01	0.97
771128	-0.01	0.97
NA	0.01	0.97
416938	-0.01	0.97
416572	0.01	0.97
420214	0.01	0.97
418525	0.01	0.97
424756	-0.01	0.97
395406	-0.01	0.97
NA	0.01	0.97
415473	-0.01	0.97
NA	0.01	0.97
428397	0.01	0.97
395074	-0.01	0.97
NA	-0.01	0.97
NA	0.01	0.97
423972	-0.01	0.97
420994	0.01	0.97
424721	-0.01	0.97
420057	0.01	0.97
418817	-0.01	0.97
424299	0.01	0.97
770213	0.01	0.97
422410	-0.01	0.97
418966	0.01	0.97
422942	0.01	0.97
421569	0.01	0.97
423090	-0.01	0.97
770265	-0.01	0.97
NA	0.01	0.97
424718	0.02	0.97
NA	0.01	0.97
421914	-0.01	0.97
421785	-0.01	0.97
423688	-0.01	0.97
418938	-0.01	0.97
421657	-0.01	0.97
424826	-0.01	0.97
422999	-0.01	0.97
396230	-0.01	0.97
428508	0.01	0.97
414842	-0.01	0.97
428587	-0.01	0.97
NA	0.01	0.97
427652	-0.01	0.97
396341	-0.01	0.97
421142	-0.01	0.97
423154	-0.01	0.97
415318	-0.01	0.97
374099	-0.01	0.97
423617	-0.01	0.97
427252	0.01	0.97
NA	-0.01	0.97
423397	0.01	0.97
NA	-0.01	0.97
NA	-0.01	0.97
NA	0.01	0.97
426794	-0.01	0.97
NA	0.01	0.97
NA	-0.01	0.97
NA	-0.01	0.97
NA	0.01	0.97
395127	0.01	0.97
771519	-0.01	0.97
NA	0.01	0.97
428836	-0.01	0.97
NA	0.01	0.97
415714	0.01	0.97
NA	-0.01	0.97
420638	0.01	0.97
NA	-0.01	0.97
NA	-0.01	0.97
423453	0.01	0.97
418940	-0.01	0.97
NA	-0.01	0.97
420151	-0.01	0.97
418414	-0.01	0.97
428761	0.01	0.97
420694	-0.01	0.97
424431	-0.01	0.97
NA	0.01	0.97
418052	0.01	0.97
770295	-0.01	0.97
416931	-0.01	0.97
NA	-0.01	0.97
431330	0.01	0.97
NA	0.01	0.97
396386	0.01	0.97
419902	0.01	0.97
418902	0.01	0.97
NA	-0.01	0.97
426045	-0.02	0.97
418910	0.01	0.97
NA	0.02	0.97
418663	-0.01	0.97
416373	0.01	0.97
NA	-0.01	0.97
428067	0.01	0.97
416327	-0.01	0.97
770704	0.01	0.97
417460	-0.01	0.97
421140	-0.01	0.97
NA	0	0.97
554217	-0.01	0.97
NA	0.01	0.97
771946	-0.01	0.97
NA	0	0.97
425074	-0.01	0.97
425389	-0.01	0.97
422806	-0.01	0.97
420147	0.01	0.97
NA	-0.01	0.97
419514	0.01	0.97
422807	-0.01	0.97
418112	-0.01	0.97
427850	-0.01	0.97
424620	0.01	0.97
430628	-0.01	0.97
404528	0.01	0.97
NA	0.01	0.97
416629	0.01	0.97
395440	0.01	0.97
NA	-0.01	0.97
NA	0	0.97
395830	-0.02	0.97
NA	-0.01	0.97
423769	0.01	0.97
417529	0.01	0.97
414343	0.01	0.97
NA	0.01	0.97
428062	-0.01	0.97
417381	0.01	0.97
NA	0.01	0.97
431603	-0.01	0.97
419059	0.01	0.97
NA	-0.01	0.97
421477	0.01	0.97
NA	0.01	0.97
427265	-0.01	0.97
NA	0.01	0.97
395457	0.01	0.97
424659	-0.02	0.97
NA	-0.01	0.97
407088	0.01	0.97
420302	0.01	0.97
NA	-0.01	0.97
NA	-0.01	0.97
422980	0	0.97
418545	0.01	0.97
422867	0.01	0.97
NA	0.01	0.97
420167	0.01	0.97
415711	-0.01	0.97
422513	0.01	0.97
NA	0.01	0.97
429495	0	0.97
425778	0.01	0.97
428115	0.01	0.97
770722	0.01	0.97
NA	-0.01	0.97
425998	0.01	0.97
419284	0.02	0.97
395669	0.02	0.97
431192	0.01	0.97
416829	0.01	0.97
396495	0.01	0.97
395427	0.01	0.97
428603	0	0.97
424466	-0.01	0.97
NA	-0.01	0.97
419708	-0.01	0.97
396286	-0.01	0.97
NA	0	0.97
424490	0.01	0.97
395227	0.01	0.97
423270	0.01	0.97
420285	0.01	0.97
NA	-0.01	0.97
NA	-0.01	0.98
421077	0.01	0.98
NA	0.01	0.98
NA	-0.01	0.98
421612	-0.01	0.98
NA	-0.01	0.98
395372	0	0.98
423081	0	0.98
NA	-0.01	0.98
427177	0	0.98
NA	0.01	0.98
NA	-0.01	0.98
423020	-0.01	0.98
426784	0	0.98
776463	-0.01	0.98
NA	0	0.98
NA	0.01	0.98
415368	0	0.98
419140	-0.01	0.98
NA	-0.01	0.98
420308	-0.01	0.98
769409	-0.01	0.98
415674	0.01	0.98
416790	0	0.98
429567	-0.01	0.98
420731	0.01	0.98
395118	0.01	0.98
395543	-0.01	0.98
NA	0.01	0.98
NA	0	0.98
423733	0	0.98
420694	-0.01	0.98
NA	0	0.98
NA	-0.01	0.98
417567	0.01	0.98
419511	-0.01	0.98
NA	0.01	0.98
428659	-0.01	0.98
NA	0	0.98
NA	-0.01	0.98
428366	0.01	0.98
771556	0	0.98
420609	-0.01	0.98
420279	-0.01	0.98
395152	0.01	0.98
NA	0.02	0.98
420518	0	0.98
425010	-0.01	0.98
421669	0.01	0.98
395668	-0.01	0.98
420370	-0.01	0.98
NA	-0.01	0.98
428417	-0.02	0.98
NA	-0.01	0.98
NA	-0.01	0.98
417776	-0.01	0.98
NA	0.01	0.98
421422	0	0.98
NA	-0.01	0.98
NA	0	0.98
NA	0	0.98
NA	0.01	0.98
426277	0.01	0.98
NA	0.01	0.98
417418	0.01	0.98
395682	0.01	0.98
424341	0	0.98
421698	-0.01	0.98
NA	0	0.98
NA	0	0.98
418240	-0.01	0.98
423978	0.01	0.98
770436	0.01	0.98
420062	-0.01	0.98
416364	0	0.98
NA	0.01	0.98
417283	0	0.98
NA	-0.01	0.98
771005	-0.01	0.98
427848	0.01	0.98
NA	0.01	0.98
771523	0.01	0.98
416380	0	0.98
770898	0	0.98
420057	-0.01	0.98
NA	-0.01	0.98
NA	-0.01	0.98
421006	0.01	0.98
NA	0	0.98
427017	0.01	0.98
416325	-0.02	0.98
NA	0	0.98
416923	0	0.98
423293	0	0.98
417566	0	0.98
407091	0.01	0.98
421514	0	0.98
418992	0.01	0.98
772057	0.01	0.98
422113	0	0.98
418167	0	0.98
404296	0.01	0.98
NA	-0.01	0.98
427279	0	0.98
426769	0	0.98
NA	0.01	0.98
417445	0	0.98
NA	0	0.98
373897	0	0.98
415358	0	0.98
418842	-0.01	0.98
417555	0.01	0.98
NA	0.01	0.98
NA	-0.01	0.98
NA	0.01	0.98
416495	0	0.98
423359	0	0.98
NA	0	0.98
420532	-0.01	0.98
NA	0.01	0.98
395515	0	0.98
419371	-0.01	0.98
NA	-0.01	0.98
395847	0	0.98
771985	0	0.98
419352	0	0.98
416527	-0.01	0.98
424400	0	0.98
415923	0	0.98
416894	0	0.98
NA	0	0.98
424402	0	0.98
427499	0	0.98
422255	0.01	0.98
424608	0	0.98
NA	0	0.98
426655	0	0.98
423509	0.01	0.98
422647	0	0.98
424653	0	0.98
NA	0.01	0.98
NA	0	0.98
NA	0	0.98
418000	0	0.98
427254	0.01	0.98
419109	0	0.98
NA	0	0.98
418561	0.01	0.98
NA	0	0.98
422445	0.01	0.98
NA	0.01	0.98
NA	0	0.98
417929	0.01	0.98
423484	0	0.98
427550	0	0.98
NA	-0.01	0.98
424296	0	0.98
420571	0	0.98
395951	0.01	0.98
417821	-0.01	0.98
NA	0	0.98
422488	0.01	0.98
NA	0	0.98
423678	0	0.98
420705	0	0.98
422721	0.01	0.98
NA	0	0.98
NA	-0.01	0.98
NA	-0.01	0.98
421638	0	0.98
NA	0	0.98
421934	0	0.98
419972	0	0.98
NA	0.01	0.98
424288	0	0.98
420215	0	0.98
424246	0	0.98
NA	0	0.98
395166	0	0.98
420326	0.01	0.98
NA	-0.01	0.98
395998	-0.01	0.99
422400	0	0.99
NA	0	0.99
426813	0	0.99
426872	0	0.99
NA	0	0.99
421000	0	0.99
396276	0	0.99
426138	0	0.99
420143	0	0.99
426309	0	0.99
NA	0	0.99
422026	0	0.99
421913	0	0.99
776269	0.01	0.99
395485	0	0.99
416370	0	0.99
374267	0	0.99
426113	0.01	0.99
417536	-0.01	0.99
NA	0	0.99
421314	0	0.99
769785	0	0.99
424487	0	0.99
423426	0	0.99
419611	0	0.99
NA	0	0.99
416237	0	0.99
419576	0	0.99
770658	0	0.99
428099	0	0.99
422487	0	0.99
NA	0	0.99
425626	0	0.99
769878	0	0.99
426985	0	0.99
428908	0	0.99
395279	0	0.99
418058	0	0.99
NA	0	0.99
420830	0	0.99
NA	0.01	0.99
395973	0	0.99
770795	-0.01	0.99
424123	0	0.99
NA	0	0.99
NA	0	0.99
427277	0	0.99
NA	0	0.99
373971	0	0.99
424970	0	0.99
424215	0	0.99
420660	0.01	0.99
421108	0	0.99
NA	0	0.99
NA	0	0.99
NA	0	0.99
NA	0.01	0.99
428259	0	0.99
NA	0	0.99
NA	0.01	0.99
NA	0	0.99
395518	0	0.99
NA	0	0.99
768796	0	0.99
422866	0	0.99
428439	0	0.99
418830	0	0.99
422555	0	0.99
NA	0	0.99
430550	0	0.99
NA	0	0.99
NA	0	0.99
420926	0	0.99
421813	0	0.99
422831	0	0.99
421142	0	0.99
417295	0	0.99
395713	0	0.99
416558	0	0.99
415308	0	0.99
NA	0	0.99
NA	0	0.99
NA	0	0.99
NA	0	0.99
420204	0	0.99
421885	0.01	0.99
419400	0	0.99
421622	0	0.99
418456	0	0.99
428917	0	0.99
415437	0	0.99
423806	0	0.99
NA	0	0.99
422813	0	0.99
419666	0	0.99
395206	0	0.99
416986	0	0.99
425091	0	0.99
422871	0	0.99
429960	0	0.99
418760	-0.01	0.99
416591	0	0.99
422531	0	0.99
418697	0	0.99
NA	0	0.99
416716	0	0.99
NA	0	0.99
417649	0	0.99
768786	0	0.99
423170	0	0.99
421269	0	0.99
425524	0	0.99
396120	0	0.99
419589	0	0.99
422730	0	0.99
NA	0	0.99
422546	0.01	0.99
415862	0	0.99
NA	0	0.99
427447	0	0.99
374274	0	0.99
374003	0	0.99
421992	0	0.99
421178	0	0.99
424721	0	0.99
693246	0	0.99
NA	0	0.99
NA	0	0.99
NA	0	0.99
395589	0	0.99
418572	0	0.99
NA	0	0.99
426324	0	0.99
423766	0	0.99
NA	0	0.99
421894	0	0.99
427270	0	0.99
NA	0	0.99
420340	0.01	0.99
768555	0	0.99
419601	0	0.99
420187	0	0.99
NA	0	0.99
NA	0	0.99
415986	0	0.99
423581	0	0.99
430910	0	0.99
425756	0	0.99
420046	0	0.99
427667	0	0.99
423016	0	0.99
NA	0	0.99
769742	0	0.99
770226	0	0.99
422715	0	0.99
419755	0	0.99
420621	0	0.99
428359	0	0.99
NA	0	0.99
NA	0	0.99
421873	0	0.99
408182	0	0.99
419218	0	0.99
417003	0	0.99
417751	0	0.99
417368	0	0.99
428900	0	0.99
420232	0	0.99
420674	0	0.99
NA	0	0.99
NA	0	0.99
396034	0	0.99
429696	0	0.99
423536	0	0.99
422503	0	0.99
NA	0	0.99
378795	0	0.99
396036	0	0.99
422900	0	0.99
421343	0	0.99
428012	0	0.99
395215	0	0.99
427844	0	0.99
420820	0	0.99
422092	0	0.99
423412	0	0.99
418949	0	0.99
NA	0	0.99
427991	0	1
771293	0	1
423194	0	1
418662	0	1
428579	0	1
417976	0	1
426560	0	1
418515	0	1
427423	0	1
424670	0	1
NA	0	1
418839	0	1
NA	0	1
NA	0	1
NA	0	1
NA	0	1
424968	0	1
395082	0	1
422734	0	1
420549	0	1
416011	0	1
NA	0	1
NA	0	1
418057	0	1
NA	0	1
771389	0	1
418701	0	1
428776	0	1
769988	0	1
NA	0	1
426230	0	1
420678	0	1
419216	0	1
395783	0	1
NA	0	1
NA	0	1
417123	0	1
NA	0	1
421406	0	1
431628	0	1
770302	0	1
428310	0	1
421679	0	1
416698	0	1
NA	0	1
416531	0	1
NA	0	1
421829	0	1
418616	0	1
423545	0	1
415765	0	1
421778	0	1
NA	0	1
NA	0	1
420270	0	1
420219	0	1
NA	0	1
414891	0	1
419615	0	1
418808	0	1
NA	0	1
NA	0	1
NA	0	1
NA	0	1
424439	0	1
420304	0	1
424021	0	1
424660	0	1
NA	0	1
NA	0	1
423608	0	1
768787	0	1
NA	0	1
NA	0	1
426126	0	1
NA	0	1
NA	0	1
NA	0	1
415481	0	1
		
		

																	
