# Supplementary material for: BioNetBuilder2.0: bringing systems biology to chicken and other model organisms
Source: BMC Genomics. 2009 Jul 14;10(Suppl 2):S6. doi: 10.1186/1471-2164-10-S2-S6 (PMC2966329; doi:10.1186/1471-2164-10-S2-S6)
Supplement: Additional file 1 — This file contains all necessary data in the tutorial. It can be unpacked by double-clicking it. [file 1471-2164-10-S2-S6-S1.tgz › BioNetBuilderData/streak_vs_epiblast.props]

#This file specifies visual mappings for Cytoscape and has been automatically generated.
# WARNING: any changes you make to this file while Cytoscape is running may be overwritten.
# Any changes may make these visual mappings unreadable.
# Please make sure you know what you are doing before modifying this file by hand.
#Fri Aug 15 20:17:02 MST 2008

edgeAppearanceCalculator.Aqua.defaultEdgeColor=0,0,0
edgeAppearanceCalculator.Aqua.defaultEdgeFont=SanSerif,plain,10
edgeAppearanceCalculator.Aqua.defaultEdgeFontSize=10.0
edgeAppearanceCalculator.Aqua.defaultEdgeLabel=
edgeAppearanceCalculator.Aqua.defaultEdgeLabelColor=0,0,0
edgeAppearanceCalculator.Aqua.defaultEdgeLabelOpacity=255
edgeAppearanceCalculator.Aqua.defaultEdgeLabelPosition=C,C,c,0,0
edgeAppearanceCalculator.Aqua.defaultEdgeLineStyle=SOLID
edgeAppearanceCalculator.Aqua.defaultEdgeLineWidth=4.0
edgeAppearanceCalculator.Aqua.defaultEdgeOpacity=100
edgeAppearanceCalculator.Aqua.defaultEdgeSourceArrowColor=0,0,0
edgeAppearanceCalculator.Aqua.defaultEdgeSourceArrowOpacity=255
edgeAppearanceCalculator.Aqua.defaultEdgeSourceArrowShape=NONE
edgeAppearanceCalculator.Aqua.defaultEdgeTargetArrowColor=0,0,0
edgeAppearanceCalculator.Aqua.defaultEdgeTargetArrowOpacity=255
edgeAppearanceCalculator.Aqua.defaultEdgeTargetArrowShape=NONE
edgeAppearanceCalculator.Aqua.defaultEdgeToolTip=
edgeAppearanceCalculator.Aqua.defaultNodeBorderColor=0,0,0
edgeAppearanceCalculator.Aqua.defaultNodeBorderOpacity=255
edgeAppearanceCalculator.Aqua.defaultNodeFillColor=255,255,255
edgeAppearanceCalculator.Aqua.defaultNodeFont=Default,plain,12
edgeAppearanceCalculator.Aqua.defaultNodeFontSize=12.0
edgeAppearanceCalculator.Aqua.defaultNodeHight=30.0
edgeAppearanceCalculator.Aqua.defaultNodeLabel=
edgeAppearanceCalculator.Aqua.defaultNodeLabelColor=0,0,0
edgeAppearanceCalculator.Aqua.defaultNodeLabelOpacity=255
edgeAppearanceCalculator.Aqua.defaultNodeLabelPosition=C,C,c,0,0
edgeAppearanceCalculator.Aqua.defaultNodeLineStyle=SOLID
edgeAppearanceCalculator.Aqua.defaultNodeLineWidth=1.0
edgeAppearanceCalculator.Aqua.defaultNodeOpacity=255
edgeAppearanceCalculator.Aqua.defaultNodeShape=rect
edgeAppearanceCalculator.Aqua.defaultNodeSize=35.0
edgeAppearanceCalculator.Aqua.defaultNodeToolTip=
edgeAppearanceCalculator.Aqua.defaultNodeWidth=70.0
edgeAppearanceCalculator.Aqua.nodeSizeLocked=true
edgeAppearanceCalculator.Cloud.defaultEdgeColor=0,0,0
edgeAppearanceCalculator.Cloud.defaultEdgeFont=SanSerif,plain,10
edgeAppearanceCalculator.Cloud.defaultEdgeFontSize=10.0
edgeAppearanceCalculator.Cloud.defaultEdgeLabel=
edgeAppearanceCalculator.Cloud.defaultEdgeLabelColor=0,0,0
edgeAppearanceCalculator.Cloud.defaultEdgeLabelOpacity=255
edgeAppearanceCalculator.Cloud.defaultEdgeLabelPosition=C,C,c,0,0
edgeAppearanceCalculator.Cloud.defaultEdgeLineStyle=SOLID
edgeAppearanceCalculator.Cloud.defaultEdgeLineWidth=2.0
edgeAppearanceCalculator.Cloud.defaultEdgeOpacity=190
edgeAppearanceCalculator.Cloud.defaultEdgeSourceArrowColor=0,0,0
edgeAppearanceCalculator.Cloud.defaultEdgeSourceArrowOpacity=255
edgeAppearanceCalculator.Cloud.defaultEdgeSourceArrowShape=NONE
edgeAppearanceCalculator.Cloud.defaultEdgeTargetArrowColor=0,0,0
edgeAppearanceCalculator.Cloud.defaultEdgeTargetArrowOpacity=255
edgeAppearanceCalculator.Cloud.defaultEdgeTargetArrowShape=NONE
edgeAppearanceCalculator.Cloud.defaultEdgeToolTip=
edgeAppearanceCalculator.Cloud.defaultNodeBorderColor=0,0,0
edgeAppearanceCalculator.Cloud.defaultNodeBorderOpacity=255
edgeAppearanceCalculator.Cloud.defaultNodeFillColor=255,255,255
edgeAppearanceCalculator.Cloud.defaultNodeFont=Default,plain,12
edgeAppearanceCalculator.Cloud.defaultNodeFontSize=12.0
edgeAppearanceCalculator.Cloud.defaultNodeHight=30.0
edgeAppearanceCalculator.Cloud.defaultNodeLabel=
edgeAppearanceCalculator.Cloud.defaultNodeLabelColor=0,0,0
edgeAppearanceCalculator.Cloud.defaultNodeLabelOpacity=255
edgeAppearanceCalculator.Cloud.defaultNodeLabelPosition=C,C,c,0,0
edgeAppearanceCalculator.Cloud.defaultNodeLineStyle=SOLID
edgeAppearanceCalculator.Cloud.defaultNodeLineWidth=1.0
edgeAppearanceCalculator.Cloud.defaultNodeOpacity=255
edgeAppearanceCalculator.Cloud.defaultNodeShape=rect
edgeAppearanceCalculator.Cloud.defaultNodeSize=35.0
edgeAppearanceCalculator.Cloud.defaultNodeToolTip=
edgeAppearanceCalculator.Cloud.defaultNodeWidth=70.0
edgeAppearanceCalculator.Cloud.nodeSizeLocked=true
edgeAppearanceCalculator.Metro.defaultEdgeColor=204,204,255
edgeAppearanceCalculator.Metro.defaultEdgeFont=SanSerif,plain,10
edgeAppearanceCalculator.Metro.defaultEdgeFontSize=10.0
edgeAppearanceCalculator.Metro.defaultEdgeLabel=
edgeAppearanceCalculator.Metro.defaultEdgeLabelColor=0,0,0
edgeAppearanceCalculator.Metro.defaultEdgeLabelOpacity=255
edgeAppearanceCalculator.Metro.defaultEdgeLabelPosition=C,C,c,0,0
edgeAppearanceCalculator.Metro.defaultEdgeLineStyle=SOLID
edgeAppearanceCalculator.Metro.defaultEdgeLineWidth=35.0
edgeAppearanceCalculator.Metro.defaultEdgeOpacity=255
edgeAppearanceCalculator.Metro.defaultEdgeSourceArrowColor=0,0,0
edgeAppearanceCalculator.Metro.defaultEdgeSourceArrowOpacity=255
edgeAppearanceCalculator.Metro.defaultEdgeSourceArrowShape=NONE
edgeAppearanceCalculator.Metro.defaultEdgeTargetArrowColor=0,0,0
edgeAppearanceCalculator.Metro.defaultEdgeTargetArrowOpacity=255
edgeAppearanceCalculator.Metro.defaultEdgeTargetArrowShape=NONE
edgeAppearanceCalculator.Metro.defaultEdgeToolTip=
edgeAppearanceCalculator.Metro.defaultNodeBorderColor=0,0,0
edgeAppearanceCalculator.Metro.defaultNodeBorderOpacity=255
edgeAppearanceCalculator.Metro.defaultNodeFillColor=255,255,255
edgeAppearanceCalculator.Metro.defaultNodeFont=Default,plain,12
edgeAppearanceCalculator.Metro.defaultNodeFontSize=12.0
edgeAppearanceCalculator.Metro.defaultNodeHight=30.0
edgeAppearanceCalculator.Metro.defaultNodeLabel=
edgeAppearanceCalculator.Metro.defaultNodeLabelColor=0,0,0
edgeAppearanceCalculator.Metro.defaultNodeLabelOpacity=255
edgeAppearanceCalculator.Metro.defaultNodeLabelPosition=C,C,c,0,0
edgeAppearanceCalculator.Metro.defaultNodeLineStyle=SOLID
edgeAppearanceCalculator.Metro.defaultNodeLineWidth=1.0
edgeAppearanceCalculator.Metro.defaultNodeOpacity=255
edgeAppearanceCalculator.Metro.defaultNodeShape=rect
edgeAppearanceCalculator.Metro.defaultNodeSize=35.0
edgeAppearanceCalculator.Metro.defaultNodeToolTip=
edgeAppearanceCalculator.Metro.defaultNodeWidth=70.0
edgeAppearanceCalculator.Metro.nodeSizeLocked=true
edgeAppearanceCalculator.Ripple.defaultEdgeColor=0,0,255
edgeAppearanceCalculator.Ripple.defaultEdgeFont=SanSerif,plain,10
edgeAppearanceCalculator.Ripple.defaultEdgeFontSize=10.0
edgeAppearanceCalculator.Ripple.defaultEdgeLabel=
edgeAppearanceCalculator.Ripple.defaultEdgeLabelColor=0,0,0
edgeAppearanceCalculator.Ripple.defaultEdgeLabelOpacity=255
edgeAppearanceCalculator.Ripple.defaultEdgeLabelPosition=C,C,c,0,0
edgeAppearanceCalculator.Ripple.defaultEdgeLineStyle=SOLID
edgeAppearanceCalculator.Ripple.defaultEdgeLineWidth=4.0
edgeAppearanceCalculator.Ripple.defaultEdgeOpacity=100
edgeAppearanceCalculator.Ripple.defaultEdgeSourceArrowColor=0,0,255
edgeAppearanceCalculator.Ripple.defaultEdgeSourceArrowOpacity=100
edgeAppearanceCalculator.Ripple.defaultEdgeSourceArrowShape=NONE
edgeAppearanceCalculator.Ripple.defaultEdgeTargetArrowColor=0,0,255
edgeAppearanceCalculator.Ripple.defaultEdgeTargetArrowOpacity=100
edgeAppearanceCalculator.Ripple.defaultEdgeTargetArrowShape=NONE
edgeAppearanceCalculator.Ripple.defaultEdgeToolTip=
edgeAppearanceCalculator.Ripple.defaultNodeBorderColor=0,0,0
edgeAppearanceCalculator.Ripple.defaultNodeBorderOpacity=255
edgeAppearanceCalculator.Ripple.defaultNodeFillColor=255,255,255
edgeAppearanceCalculator.Ripple.defaultNodeFont=Default,plain,12
edgeAppearanceCalculator.Ripple.defaultNodeFontSize=12.0
edgeAppearanceCalculator.Ripple.defaultNodeHight=30.0
edgeAppearanceCalculator.Ripple.defaultNodeLabel=
edgeAppearanceCalculator.Ripple.defaultNodeLabelColor=0,0,0
edgeAppearanceCalculator.Ripple.defaultNodeLabelOpacity=255
edgeAppearanceCalculator.Ripple.defaultNodeLabelPosition=C,C,c,0,0
edgeAppearanceCalculator.Ripple.defaultNodeLineStyle=SOLID
edgeAppearanceCalculator.Ripple.defaultNodeLineWidth=1.0
edgeAppearanceCalculator.Ripple.defaultNodeOpacity=255
edgeAppearanceCalculator.Ripple.defaultNodeShape=rect
edgeAppearanceCalculator.Ripple.defaultNodeSize=35.0
edgeAppearanceCalculator.Ripple.defaultNodeToolTip=
edgeAppearanceCalculator.Ripple.defaultNodeWidth=70.0
edgeAppearanceCalculator.Ripple.nodeSizeLocked=true
edgeAppearanceCalculator.Sample1.defaultEdgeColor=0,0,0
edgeAppearanceCalculator.Sample1.defaultEdgeFont=Default,plain,10
edgeAppearanceCalculator.Sample1.defaultEdgeFontSize=10.0
edgeAppearanceCalculator.Sample1.defaultEdgeLabel=
edgeAppearanceCalculator.Sample1.defaultEdgeLabelColor=0,0,0
edgeAppearanceCalculator.Sample1.defaultEdgeLabelOpacity=255
edgeAppearanceCalculator.Sample1.defaultEdgeLabelPosition=C,C,c,0,0
edgeAppearanceCalculator.Sample1.defaultEdgeLineStyle=SOLID
edgeAppearanceCalculator.Sample1.defaultEdgeLineWidth=1.0
edgeAppearanceCalculator.Sample1.defaultEdgeOpacity=255
edgeAppearanceCalculator.Sample1.defaultEdgeSourceArrowColor=0,0,0
edgeAppearanceCalculator.Sample1.defaultEdgeSourceArrowOpacity=255
edgeAppearanceCalculator.Sample1.defaultEdgeSourceArrowShape=NONE
edgeAppearanceCalculator.Sample1.defaultEdgeTargetArrowColor=0,0,0
edgeAppearanceCalculator.Sample1.defaultEdgeTargetArrowOpacity=255
edgeAppearanceCalculator.Sample1.defaultEdgeTargetArrowShape=NONE
edgeAppearanceCalculator.Sample1.defaultEdgeToolTip=
edgeAppearanceCalculator.Sample1.defaultNodeBorderColor=0,0,0
edgeAppearanceCalculator.Sample1.defaultNodeBorderOpacity=255
edgeAppearanceCalculator.Sample1.defaultNodeFillColor=255,255,255
edgeAppearanceCalculator.Sample1.defaultNodeFont=Default,plain,12
edgeAppearanceCalculator.Sample1.defaultNodeFontSize=12.0
edgeAppearanceCalculator.Sample1.defaultNodeHight=30.0
edgeAppearanceCalculator.Sample1.defaultNodeLabel=
edgeAppearanceCalculator.Sample1.defaultNodeLabelColor=0,0,0
edgeAppearanceCalculator.Sample1.defaultNodeLabelOpacity=255
edgeAppearanceCalculator.Sample1.defaultNodeLabelPosition=C,C,c,0,0
edgeAppearanceCalculator.Sample1.defaultNodeLineStyle=SOLID
edgeAppearanceCalculator.Sample1.defaultNodeLineWidth=1.0
edgeAppearanceCalculator.Sample1.defaultNodeOpacity=255
edgeAppearanceCalculator.Sample1.defaultNodeShape=rect
edgeAppearanceCalculator.Sample1.defaultNodeSize=35.0
edgeAppearanceCalculator.Sample1.defaultNodeToolTip=
edgeAppearanceCalculator.Sample1.defaultNodeWidth=70.0
edgeAppearanceCalculator.Sample1.edgeColorCalculator=BasicDiscrete
edgeAppearanceCalculator.Sample1.edgeLabelCalculator=EdgeLabel
edgeAppearanceCalculator.Sample1.edgeLineStyleCalculator=Sample1-Edge Line Style-Discrete Mapper
edgeAppearanceCalculator.Sample1.nodeSizeLocked=true
edgeAppearanceCalculator.Sample2.defaultEdgeColor=0,0,0
edgeAppearanceCalculator.Sample2.defaultEdgeFont=Default,plain,10
edgeAppearanceCalculator.Sample2.defaultEdgeFontSize=10.0
edgeAppearanceCalculator.Sample2.defaultEdgeLabel=
edgeAppearanceCalculator.Sample2.defaultEdgeLabelColor=0,0,0
edgeAppearanceCalculator.Sample2.defaultEdgeLabelOpacity=255
edgeAppearanceCalculator.Sample2.defaultEdgeLabelPosition=C,C,c,0,0
edgeAppearanceCalculator.Sample2.defaultEdgeLineStyle=SOLID
edgeAppearanceCalculator.Sample2.defaultEdgeLineWidth=1.0
edgeAppearanceCalculator.Sample2.defaultEdgeOpacity=255
edgeAppearanceCalculator.Sample2.defaultEdgeSourceArrowColor=0,0,0
edgeAppearanceCalculator.Sample2.defaultEdgeSourceArrowOpacity=255
edgeAppearanceCalculator.Sample2.defaultEdgeSourceArrowShape=NONE
edgeAppearanceCalculator.Sample2.defaultEdgeTargetArrowColor=0,0,0
edgeAppearanceCalculator.Sample2.defaultEdgeTargetArrowOpacity=255
edgeAppearanceCalculator.Sample2.defaultEdgeTargetArrowShape=NONE
edgeAppearanceCalculator.Sample2.defaultEdgeToolTip=
edgeAppearanceCalculator.Sample2.defaultNodeBorderColor=0,0,0
edgeAppearanceCalculator.Sample2.defaultNodeBorderOpacity=255
edgeAppearanceCalculator.Sample2.defaultNodeFillColor=255,255,255
edgeAppearanceCalculator.Sample2.defaultNodeFont=Default,plain,12
edgeAppearanceCalculator.Sample2.defaultNodeFontSize=12.0
edgeAppearanceCalculator.Sample2.defaultNodeHight=30.0
edgeAppearanceCalculator.Sample2.defaultNodeLabel=
edgeAppearanceCalculator.Sample2.defaultNodeLabelColor=0,0,0
edgeAppearanceCalculator.Sample2.defaultNodeLabelOpacity=255
edgeAppearanceCalculator.Sample2.defaultNodeLabelPosition=C,C,c,0,0
edgeAppearanceCalculator.Sample2.defaultNodeLineStyle=SOLID
edgeAppearanceCalculator.Sample2.defaultNodeLineWidth=1.0
edgeAppearanceCalculator.Sample2.defaultNodeOpacity=255
edgeAppearanceCalculator.Sample2.defaultNodeShape=rect
edgeAppearanceCalculator.Sample2.defaultNodeSize=35.0
edgeAppearanceCalculator.Sample2.defaultNodeToolTip=
edgeAppearanceCalculator.Sample2.defaultNodeWidth=70.0
edgeAppearanceCalculator.Sample2.nodeSizeLocked=true
edgeAppearanceCalculator.Skeleton.defaultEdgeColor=255,255,255
edgeAppearanceCalculator.Skeleton.defaultEdgeFont=SanSerif,plain,10
edgeAppearanceCalculator.Skeleton.defaultEdgeFontSize=10.0
edgeAppearanceCalculator.Skeleton.defaultEdgeLabel=
edgeAppearanceCalculator.Skeleton.defaultEdgeLabelColor=0,0,0
edgeAppearanceCalculator.Skeleton.defaultEdgeLabelOpacity=255
edgeAppearanceCalculator.Skeleton.defaultEdgeLabelPosition=C,C,c,0,0
edgeAppearanceCalculator.Skeleton.defaultEdgeLineStyle=SOLID
edgeAppearanceCalculator.Skeleton.defaultEdgeLineWidth=3.0
edgeAppearanceCalculator.Skeleton.defaultEdgeOpacity=255
edgeAppearanceCalculator.Skeleton.defaultEdgeSourceArrowColor=0,0,0
edgeAppearanceCalculator.Skeleton.defaultEdgeSourceArrowOpacity=255
edgeAppearanceCalculator.Skeleton.defaultEdgeSourceArrowShape=NONE
edgeAppearanceCalculator.Skeleton.defaultEdgeTargetArrowColor=0,0,0
edgeAppearanceCalculator.Skeleton.defaultEdgeTargetArrowOpacity=255
edgeAppearanceCalculator.Skeleton.defaultEdgeTargetArrowShape=NONE
edgeAppearanceCalculator.Skeleton.defaultEdgeToolTip=
edgeAppearanceCalculator.Skeleton.defaultNodeBorderColor=0,0,0
edgeAppearanceCalculator.Skeleton.defaultNodeBorderOpacity=255
edgeAppearanceCalculator.Skeleton.defaultNodeFillColor=255,255,255
edgeAppearanceCalculator.Skeleton.defaultNodeFont=Default,plain,12
edgeAppearanceCalculator.Skeleton.defaultNodeFontSize=12.0
edgeAppearanceCalculator.Skeleton.defaultNodeHight=30.0
edgeAppearanceCalculator.Skeleton.defaultNodeLabel=
edgeAppearanceCalculator.Skeleton.defaultNodeLabelColor=0,0,0
edgeAppearanceCalculator.Skeleton.defaultNodeLabelOpacity=255
edgeAppearanceCalculator.Skeleton.defaultNodeLabelPosition=C,C,c,0,0
edgeAppearanceCalculator.Skeleton.defaultNodeLineStyle=SOLID
edgeAppearanceCalculator.Skeleton.defaultNodeLineWidth=1.0
edgeAppearanceCalculator.Skeleton.defaultNodeOpacity=255
edgeAppearanceCalculator.Skeleton.defaultNodeShape=rect
edgeAppearanceCalculator.Skeleton.defaultNodeSize=35.0
edgeAppearanceCalculator.Skeleton.defaultNodeToolTip=
edgeAppearanceCalculator.Skeleton.defaultNodeWidth=70.0
edgeAppearanceCalculator.Skeleton.nodeSizeLocked=true
edgeAppearanceCalculator.Solid.defaultEdgeColor=204,204,204
edgeAppearanceCalculator.Solid.defaultEdgeFont=SanSerif,plain,10
edgeAppearanceCalculator.Solid.defaultEdgeFontSize=10.0
edgeAppearanceCalculator.Solid.defaultEdgeLabel=
edgeAppearanceCalculator.Solid.defaultEdgeLabelColor=102,102,102
edgeAppearanceCalculator.Solid.defaultEdgeLabelOpacity=190
edgeAppearanceCalculator.Solid.defaultEdgeLabelPosition=C,C,c,0,0
edgeAppearanceCalculator.Solid.defaultEdgeLineStyle=SOLID
edgeAppearanceCalculator.Solid.defaultEdgeLineWidth=12.0
edgeAppearanceCalculator.Solid.defaultEdgeOpacity=255
edgeAppearanceCalculator.Solid.defaultEdgeSourceArrowColor=0,0,0
edgeAppearanceCalculator.Solid.defaultEdgeSourceArrowOpacity=255
edgeAppearanceCalculator.Solid.defaultEdgeSourceArrowShape=NONE
edgeAppearanceCalculator.Solid.defaultEdgeTargetArrowColor=0,0,0
edgeAppearanceCalculator.Solid.defaultEdgeTargetArrowOpacity=255
edgeAppearanceCalculator.Solid.defaultEdgeTargetArrowShape=NONE
edgeAppearanceCalculator.Solid.defaultEdgeToolTip=
edgeAppearanceCalculator.Solid.defaultNodeBorderColor=0,0,0
edgeAppearanceCalculator.Solid.defaultNodeBorderOpacity=255
edgeAppearanceCalculator.Solid.defaultNodeFillColor=255,255,255
edgeAppearanceCalculator.Solid.defaultNodeFont=Default,plain,12
edgeAppearanceCalculator.Solid.defaultNodeFontSize=12.0
edgeAppearanceCalculator.Solid.defaultNodeHight=30.0
edgeAppearanceCalculator.Solid.defaultNodeLabel=
edgeAppearanceCalculator.Solid.defaultNodeLabelColor=0,0,0
edgeAppearanceCalculator.Solid.defaultNodeLabelOpacity=255
edgeAppearanceCalculator.Solid.defaultNodeLabelPosition=C,C,c,0,0
edgeAppearanceCalculator.Solid.defaultNodeLineStyle=SOLID
edgeAppearanceCalculator.Solid.defaultNodeLineWidth=1.0
edgeAppearanceCalculator.Solid.defaultNodeOpacity=255
edgeAppearanceCalculator.Solid.defaultNodeShape=rect
edgeAppearanceCalculator.Solid.defaultNodeSize=35.0
edgeAppearanceCalculator.Solid.defaultNodeToolTip=
edgeAppearanceCalculator.Solid.defaultNodeWidth=70.0
edgeAppearanceCalculator.Solid.edgeLabelCalculator=Solid-Edge Label-Passthrough Mapper
edgeAppearanceCalculator.Solid.nodeSizeLocked=true
edgeAppearanceCalculator.Tube.defaultEdgeColor=0,0,0
edgeAppearanceCalculator.Tube.defaultEdgeFont=SanSerif,plain,10
edgeAppearanceCalculator.Tube.defaultEdgeFontSize=10.0
edgeAppearanceCalculator.Tube.defaultEdgeLabel=
edgeAppearanceCalculator.Tube.defaultEdgeLabelColor=0,0,0
edgeAppearanceCalculator.Tube.defaultEdgeLabelOpacity=255
edgeAppearanceCalculator.Tube.defaultEdgeLabelPosition=C,C,c,0,0
edgeAppearanceCalculator.Tube.defaultEdgeLineStyle=SOLID
edgeAppearanceCalculator.Tube.defaultEdgeLineWidth=70.0
edgeAppearanceCalculator.Tube.defaultEdgeOpacity=190
edgeAppearanceCalculator.Tube.defaultEdgeSourceArrowColor=0,0,0
edgeAppearanceCalculator.Tube.defaultEdgeSourceArrowOpacity=255
edgeAppearanceCalculator.Tube.defaultEdgeSourceArrowShape=NONE
edgeAppearanceCalculator.Tube.defaultEdgeTargetArrowColor=0,0,0
edgeAppearanceCalculator.Tube.defaultEdgeTargetArrowOpacity=255
edgeAppearanceCalculator.Tube.defaultEdgeTargetArrowShape=NONE
edgeAppearanceCalculator.Tube.defaultEdgeToolTip=
edgeAppearanceCalculator.Tube.defaultNodeBorderColor=0,0,0
edgeAppearanceCalculator.Tube.defaultNodeBorderOpacity=255
edgeAppearanceCalculator.Tube.defaultNodeFillColor=255,255,255
edgeAppearanceCalculator.Tube.defaultNodeFont=Default,plain,12
edgeAppearanceCalculator.Tube.defaultNodeFontSize=12.0
edgeAppearanceCalculator.Tube.defaultNodeHight=30.0
edgeAppearanceCalculator.Tube.defaultNodeLabel=
edgeAppearanceCalculator.Tube.defaultNodeLabelColor=0,0,0
edgeAppearanceCalculator.Tube.defaultNodeLabelOpacity=255
edgeAppearanceCalculator.Tube.defaultNodeLabelPosition=C,C,c,0,0
edgeAppearanceCalculator.Tube.defaultNodeLineStyle=SOLID
edgeAppearanceCalculator.Tube.defaultNodeLineWidth=1.0
edgeAppearanceCalculator.Tube.defaultNodeOpacity=255
edgeAppearanceCalculator.Tube.defaultNodeShape=rect
edgeAppearanceCalculator.Tube.defaultNodeSize=35.0
edgeAppearanceCalculator.Tube.defaultNodeToolTip=
edgeAppearanceCalculator.Tube.defaultNodeWidth=70.0
edgeAppearanceCalculator.Tube.nodeSizeLocked=true
edgeAppearanceCalculator.Universe.defaultEdgeColor=255,255,255
edgeAppearanceCalculator.Universe.defaultEdgeFont=SanSerif,plain,10
edgeAppearanceCalculator.Universe.defaultEdgeFontSize=10.0
edgeAppearanceCalculator.Universe.defaultEdgeLabel=
edgeAppearanceCalculator.Universe.defaultEdgeLabelColor=0,0,0
edgeAppearanceCalculator.Universe.defaultEdgeLabelOpacity=255
edgeAppearanceCalculator.Universe.defaultEdgeLabelPosition=C,C,c,0,0
edgeAppearanceCalculator.Universe.defaultEdgeLineStyle=LONG_DASH
edgeAppearanceCalculator.Universe.defaultEdgeLineWidth=3.0
edgeAppearanceCalculator.Universe.defaultEdgeOpacity=100
edgeAppearanceCalculator.Universe.defaultEdgeSourceArrowColor=0,0,0
edgeAppearanceCalculator.Universe.defaultEdgeSourceArrowOpacity=255
edgeAppearanceCalculator.Universe.defaultEdgeSourceArrowShape=NONE
edgeAppearanceCalculator.Universe.defaultEdgeTargetArrowColor=0,0,0
edgeAppearanceCalculator.Universe.defaultEdgeTargetArrowOpacity=255
edgeAppearanceCalculator.Universe.defaultEdgeTargetArrowShape=NONE
edgeAppearanceCalculator.Universe.defaultEdgeToolTip=
edgeAppearanceCalculator.Universe.defaultNodeBorderColor=0,0,0
edgeAppearanceCalculator.Universe.defaultNodeBorderOpacity=255
edgeAppearanceCalculator.Universe.defaultNodeFillColor=255,255,255
edgeAppearanceCalculator.Universe.defaultNodeFont=Default,plain,12
edgeAppearanceCalculator.Universe.defaultNodeFontSize=12.0
edgeAppearanceCalculator.Universe.defaultNodeHight=30.0
edgeAppearanceCalculator.Universe.defaultNodeLabel=
edgeAppearanceCalculator.Universe.defaultNodeLabelColor=0,0,0
edgeAppearanceCalculator.Universe.defaultNodeLabelOpacity=255
edgeAppearanceCalculator.Universe.defaultNodeLabelPosition=C,C,c,0,0
edgeAppearanceCalculator.Universe.defaultNodeLineStyle=SOLID
edgeAppearanceCalculator.Universe.defaultNodeLineWidth=1.0
edgeAppearanceCalculator.Universe.defaultNodeOpacity=255
edgeAppearanceCalculator.Universe.defaultNodeShape=rect
edgeAppearanceCalculator.Universe.defaultNodeSize=35.0
edgeAppearanceCalculator.Universe.defaultNodeToolTip=
edgeAppearanceCalculator.Universe.defaultNodeWidth=70.0
edgeAppearanceCalculator.Universe.nodeSizeLocked=true
edgeAppearanceCalculator.VistaClara.defaultEdgeColor=0,0,255
edgeAppearanceCalculator.VistaClara.defaultEdgeFont=Default,plain,10
edgeAppearanceCalculator.VistaClara.defaultEdgeFontSize=10.0
edgeAppearanceCalculator.VistaClara.defaultEdgeLabel=
edgeAppearanceCalculator.VistaClara.defaultEdgeLabelColor=0,0,0
edgeAppearanceCalculator.VistaClara.defaultEdgeLabelOpacity=255
edgeAppearanceCalculator.VistaClara.defaultEdgeLabelPosition=C,C,c,0,0
edgeAppearanceCalculator.VistaClara.defaultEdgeLineStyle=SOLID
edgeAppearanceCalculator.VistaClara.defaultEdgeLineWidth=1.0
edgeAppearanceCalculator.VistaClara.defaultEdgeOpacity=255
edgeAppearanceCalculator.VistaClara.defaultEdgeSourceArrowColor=0,0,0
edgeAppearanceCalculator.VistaClara.defaultEdgeSourceArrowOpacity=255
edgeAppearanceCalculator.VistaClara.defaultEdgeSourceArrowShape=NONE
edgeAppearanceCalculator.VistaClara.defaultEdgeTargetArrowColor=0,0,0
edgeAppearanceCalculator.VistaClara.defaultEdgeTargetArrowOpacity=255
edgeAppearanceCalculator.VistaClara.defaultEdgeTargetArrowShape=NONE
edgeAppearanceCalculator.VistaClara.defaultEdgeToolTip=
edgeAppearanceCalculator.VistaClara.defaultNodeBorderColor=0,0,0
edgeAppearanceCalculator.VistaClara.defaultNodeBorderOpacity=255
edgeAppearanceCalculator.VistaClara.defaultNodeFillColor=255,255,255
edgeAppearanceCalculator.VistaClara.defaultNodeFont=Default,plain,12
edgeAppearanceCalculator.VistaClara.defaultNodeFontSize=12.0
edgeAppearanceCalculator.VistaClara.defaultNodeHight=30.0
edgeAppearanceCalculator.VistaClara.defaultNodeLabel=
edgeAppearanceCalculator.VistaClara.defaultNodeLabelColor=0,0,0
edgeAppearanceCalculator.VistaClara.defaultNodeLabelOpacity=255
edgeAppearanceCalculator.VistaClara.defaultNodeLabelPosition=C,C,c,0,0
edgeAppearanceCalculator.VistaClara.defaultNodeLineStyle=SOLID
edgeAppearanceCalculator.VistaClara.defaultNodeLineWidth=1.0
edgeAppearanceCalculator.VistaClara.defaultNodeOpacity=255
edgeAppearanceCalculator.VistaClara.defaultNodeShape=rect
edgeAppearanceCalculator.VistaClara.defaultNodeSize=35.0
edgeAppearanceCalculator.VistaClara.defaultNodeToolTip=
edgeAppearanceCalculator.VistaClara.defaultNodeWidth=70.0
edgeAppearanceCalculator.VistaClara.nodeSizeLocked=true
edgeAppearanceCalculator.default.defaultEdgeColor=0,0,255
edgeAppearanceCalculator.default.defaultEdgeFont=Default,plain,10
edgeAppearanceCalculator.default.defaultEdgeFontSize=10.0
edgeAppearanceCalculator.default.defaultEdgeLabel=
edgeAppearanceCalculator.default.defaultEdgeLabelColor=0,0,0
edgeAppearanceCalculator.default.defaultEdgeLabelOpacity=255
edgeAppearanceCalculator.default.defaultEdgeLabelPosition=C,C,c,0,0
edgeAppearanceCalculator.default.defaultEdgeLineStyle=SOLID
edgeAppearanceCalculator.default.defaultEdgeLineWidth=1.0
edgeAppearanceCalculator.default.defaultEdgeOpacity=255
edgeAppearanceCalculator.default.defaultEdgeSourceArrowColor=0,0,0
edgeAppearanceCalculator.default.defaultEdgeSourceArrowOpacity=255
edgeAppearanceCalculator.default.defaultEdgeSourceArrowShape=NONE
edgeAppearanceCalculator.default.defaultEdgeTargetArrowColor=0,0,0
edgeAppearanceCalculator.default.defaultEdgeTargetArrowOpacity=255
edgeAppearanceCalculator.default.defaultEdgeTargetArrowShape=NONE
edgeAppearanceCalculator.default.defaultEdgeToolTip=
edgeAppearanceCalculator.default.defaultNodeBorderColor=0,0,0
edgeAppearanceCalculator.default.defaultNodeBorderOpacity=255
edgeAppearanceCalculator.default.defaultNodeFillColor=255,255,255
edgeAppearanceCalculator.default.defaultNodeFont=Default,plain,12
edgeAppearanceCalculator.default.defaultNodeFontSize=12.0
edgeAppearanceCalculator.default.defaultNodeHight=30.0
edgeAppearanceCalculator.default.defaultNodeLabel=
edgeAppearanceCalculator.default.defaultNodeLabelColor=0,0,0
edgeAppearanceCalculator.default.defaultNodeLabelOpacity=255
edgeAppearanceCalculator.default.defaultNodeLabelPosition=C,C,c,0,0
edgeAppearanceCalculator.default.defaultNodeLineStyle=SOLID
edgeAppearanceCalculator.default.defaultNodeLineWidth=1.0
edgeAppearanceCalculator.default.defaultNodeOpacity=255
edgeAppearanceCalculator.default.defaultNodeShape=rect
edgeAppearanceCalculator.default.defaultNodeSize=35.0
edgeAppearanceCalculator.default.defaultNodeToolTip=
edgeAppearanceCalculator.default.defaultNodeWidth=70.0
edgeAppearanceCalculator.default.nodeSizeLocked=true
edgeAppearanceCalculator.streak_vs_epiblast.defaultEdgeColor=0,0,255
edgeAppearanceCalculator.streak_vs_epiblast.defaultEdgeFont=Default,plain,10
edgeAppearanceCalculator.streak_vs_epiblast.defaultEdgeFontSize=10.0
edgeAppearanceCalculator.streak_vs_epiblast.defaultEdgeLabel=
edgeAppearanceCalculator.streak_vs_epiblast.defaultEdgeLabelColor=0,0,0
edgeAppearanceCalculator.streak_vs_epiblast.defaultEdgeLabelOpacity=255
edgeAppearanceCalculator.streak_vs_epiblast.defaultEdgeLabelPosition=C,C,c,0,0
edgeAppearanceCalculator.streak_vs_epiblast.defaultEdgeLineStyle=SOLID
edgeAppearanceCalculator.streak_vs_epiblast.defaultEdgeLineWidth=1.0
edgeAppearanceCalculator.streak_vs_epiblast.defaultEdgeOpacity=255
edgeAppearanceCalculator.streak_vs_epiblast.defaultEdgeSourceArrowColor=255,51,255
edgeAppearanceCalculator.streak_vs_epiblast.defaultEdgeSourceArrowOpacity=255
edgeAppearanceCalculator.streak_vs_epiblast.defaultEdgeSourceArrowShape=NONE
edgeAppearanceCalculator.streak_vs_epiblast.defaultEdgeTargetArrowColor=0,0,0
edgeAppearanceCalculator.streak_vs_epiblast.defaultEdgeTargetArrowOpacity=255
edgeAppearanceCalculator.streak_vs_epiblast.defaultEdgeTargetArrowShape=NONE
edgeAppearanceCalculator.streak_vs_epiblast.defaultEdgeToolTip=
edgeAppearanceCalculator.streak_vs_epiblast.defaultNodeBorderColor=0,0,0
edgeAppearanceCalculator.streak_vs_epiblast.defaultNodeBorderOpacity=255
edgeAppearanceCalculator.streak_vs_epiblast.defaultNodeFillColor=255,255,255
edgeAppearanceCalculator.streak_vs_epiblast.defaultNodeFont=Default,plain,12
edgeAppearanceCalculator.streak_vs_epiblast.defaultNodeFontSize=12.0
edgeAppearanceCalculator.streak_vs_epiblast.defaultNodeHight=30.0
edgeAppearanceCalculator.streak_vs_epiblast.defaultNodeLabel=
edgeAppearanceCalculator.streak_vs_epiblast.defaultNodeLabelColor=0,0,0
edgeAppearanceCalculator.streak_vs_epiblast.defaultNodeLabelOpacity=255
edgeAppearanceCalculator.streak_vs_epiblast.defaultNodeLabelPosition=C,C,c,0,0
edgeAppearanceCalculator.streak_vs_epiblast.defaultNodeLineStyle=SOLID
edgeAppearanceCalculator.streak_vs_epiblast.defaultNodeLineWidth=1.0
edgeAppearanceCalculator.streak_vs_epiblast.defaultNodeOpacity=255
edgeAppearanceCalculator.streak_vs_epiblast.defaultNodeShape=rect
edgeAppearanceCalculator.streak_vs_epiblast.defaultNodeSize=35.0
edgeAppearanceCalculator.streak_vs_epiblast.defaultNodeToolTip=
edgeAppearanceCalculator.streak_vs_epiblast.defaultNodeWidth=70.0
edgeAppearanceCalculator.streak_vs_epiblast.edgeColorCalculator=chickchip1-Edge Color-Discrete Mapper
edgeAppearanceCalculator.streak_vs_epiblast.edgeLineStyleCalculator=chicknet2-Edge Line Style-Discrete Mapper
edgeAppearanceCalculator.streak_vs_epiblast.edgeLineWidthCalculator=chicknet2-Edge Line Width-Continuous Mapper
edgeAppearanceCalculator.streak_vs_epiblast.edgeSourceArrowShapeCalculator=chicknet-Edge Source Arrow Shape-Discrete Mapper
edgeAppearanceCalculator.streak_vs_epiblast.edgeTargetArrowShapeCalculator=chicknet-Edge Target Arrow Shape-Discrete Mapper
edgeAppearanceCalculator.streak_vs_epiblast.nodeSizeLocked=true
edgeColorCalculator.BasicDiscrete.mapping.controller=interaction
edgeColorCalculator.BasicDiscrete.mapping.controllerType=4
edgeColorCalculator.BasicDiscrete.mapping.map.pd=255,0,51
edgeColorCalculator.BasicDiscrete.mapping.map.pp=0,204,0
edgeColorCalculator.BasicDiscrete.mapping.type=DiscreteMapping
edgeColorCalculator.BasicDiscrete.visualPropertyType=EDGE_COLOR
edgeColorCalculator.Edge\ Color-Passthrough\ Mapper.mapping.controller=interaction
edgeColorCalculator.Edge\ Color-Passthrough\ Mapper.mapping.type=PassThroughMapping
edgeColorCalculator.Edge\ Color-Passthrough\ Mapper.visualPropertyType=EDGE_COLOR
edgeColorCalculator.chickchip1-Edge\ Color-Discrete\ Mapper.mapping.controller=interaction type
edgeColorCalculator.chickchip1-Edge\ Color-Discrete\ Mapper.mapping.controllerType=4
edgeColorCalculator.chickchip1-Edge\ Color-Discrete\ Mapper.mapping.map.CL=255,51,255
edgeColorCalculator.chickchip1-Edge\ Color-Discrete\ Mapper.mapping.map.EC=0,204,51
edgeColorCalculator.chickchip1-Edge\ Color-Discrete\ Mapper.mapping.map.GE=204,153,0
edgeColorCalculator.chickchip1-Edge\ Color-Discrete\ Mapper.mapping.map.GI=0,102,0
edgeColorCalculator.chickchip1-Edge\ Color-Discrete\ Mapper.mapping.map.PD=255,255,0
edgeColorCalculator.chickchip1-Edge\ Color-Discrete\ Mapper.mapping.map.PP=102,102,255
edgeColorCalculator.chickchip1-Edge\ Color-Discrete\ Mapper.mapping.map.PR=255,51,51
edgeColorCalculator.chickchip1-Edge\ Color-Discrete\ Mapper.mapping.map.SC=0,255,0
edgeColorCalculator.chickchip1-Edge\ Color-Discrete\ Mapper.mapping.type=DiscreteMapping
edgeColorCalculator.chickchip1-Edge\ Color-Discrete\ Mapper.visualPropertyType=EDGE_COLOR
edgeColorCalculator.chickchip1-Edge\ Color-Passthrough\ Mapper.mapping.controller=interaction
edgeColorCalculator.chickchip1-Edge\ Color-Passthrough\ Mapper.mapping.type=PassThroughMapping
edgeColorCalculator.chickchip1-Edge\ Color-Passthrough\ Mapper.visualPropertyType=EDGE_COLOR
edgeFontFaceCalculator.BasicContinuous.mapping.boundaryvalues=2
edgeFontFaceCalculator.BasicContinuous.mapping.bv0.domainvalue=0.0010
edgeFontFaceCalculator.BasicContinuous.mapping.bv0.equal=Default,bold,12
edgeFontFaceCalculator.BasicContinuous.mapping.bv0.greater=Default,plain,11
edgeFontFaceCalculator.BasicContinuous.mapping.bv0.lesser=Default,bold,12
edgeFontFaceCalculator.BasicContinuous.mapping.bv1.domainvalue=0.01
edgeFontFaceCalculator.BasicContinuous.mapping.bv1.equal=Default,plain,11
edgeFontFaceCalculator.BasicContinuous.mapping.bv1.greater=Default,italic,10
edgeFontFaceCalculator.BasicContinuous.mapping.bv1.lesser=Default,plain,11
edgeFontFaceCalculator.BasicContinuous.mapping.controller=pvalues
edgeFontFaceCalculator.BasicContinuous.mapping.interpolator=FlatInterpolator
edgeFontFaceCalculator.BasicContinuous.mapping.type=ContinuousMapping
edgeFontFaceCalculator.BasicContinuous.visualPropertyType=EDGE_FONT_FACE
edgeFontFaceCalculator.BasicDiscrete.mapping.controller=interaction
edgeFontFaceCalculator.BasicDiscrete.mapping.controllerType=4
edgeFontFaceCalculator.BasicDiscrete.mapping.map.pd=Serif,italic,11
edgeFontFaceCalculator.BasicDiscrete.mapping.map.pp=Serif,bold,12
edgeFontFaceCalculator.BasicDiscrete.mapping.type=DiscreteMapping
edgeFontFaceCalculator.BasicDiscrete.visualPropertyType=EDGE_FONT_FACE
edgeFontSizeCalculator.BasicContinuous.mapping.boundaryvalues=2
edgeFontSizeCalculator.BasicContinuous.mapping.bv0.domainvalue=0.0010
edgeFontSizeCalculator.BasicContinuous.mapping.bv0.equal=12.0
edgeFontSizeCalculator.BasicContinuous.mapping.bv0.greater=11.0
edgeFontSizeCalculator.BasicContinuous.mapping.bv0.lesser=12.0
edgeFontSizeCalculator.BasicContinuous.mapping.bv1.domainvalue=0.01
edgeFontSizeCalculator.BasicContinuous.mapping.bv1.equal=11.0
edgeFontSizeCalculator.BasicContinuous.mapping.bv1.greater=10.0
edgeFontSizeCalculator.BasicContinuous.mapping.bv1.lesser=11.0
edgeFontSizeCalculator.BasicContinuous.mapping.controller=pvalues
edgeFontSizeCalculator.BasicContinuous.mapping.interpolator=FlatInterpolator
edgeFontSizeCalculator.BasicContinuous.mapping.type=ContinuousMapping
edgeFontSizeCalculator.BasicContinuous.visualPropertyType=EDGE_FONT_SIZE
edgeFontSizeCalculator.BasicDiscrete.mapping.controller=interaction
edgeFontSizeCalculator.BasicDiscrete.mapping.controllerType=4
edgeFontSizeCalculator.BasicDiscrete.mapping.map.pd=11.0
edgeFontSizeCalculator.BasicDiscrete.mapping.map.pp=12.0
edgeFontSizeCalculator.BasicDiscrete.mapping.type=DiscreteMapping
edgeFontSizeCalculator.BasicDiscrete.visualPropertyType=EDGE_FONT_SIZE
edgeLabelCalculator.BasicContinuous.mapping.boundaryvalues=2
edgeLabelCalculator.BasicContinuous.mapping.bv0.domainvalue=0.0010
edgeLabelCalculator.BasicContinuous.mapping.bv0.equal=good
edgeLabelCalculator.BasicContinuous.mapping.bv0.greater=ok
edgeLabelCalculator.BasicContinuous.mapping.bv0.lesser=good
edgeLabelCalculator.BasicContinuous.mapping.bv1.domainvalue=0.01
edgeLabelCalculator.BasicContinuous.mapping.bv1.equal=ok
edgeLabelCalculator.BasicContinuous.mapping.bv1.greater=poor
edgeLabelCalculator.BasicContinuous.mapping.bv1.lesser=ok
edgeLabelCalculator.BasicContinuous.mapping.controller=pvalues
edgeLabelCalculator.BasicContinuous.mapping.interpolator=FlatInterpolator
edgeLabelCalculator.BasicContinuous.mapping.type=ContinuousMapping
edgeLabelCalculator.BasicContinuous.visualPropertyType=EDGE_LABEL
edgeLabelCalculator.BasicDiscrete.mapping.controller=interaction
edgeLabelCalculator.BasicDiscrete.mapping.controllerType=4
edgeLabelCalculator.BasicDiscrete.mapping.map.pd=pd
edgeLabelCalculator.BasicDiscrete.mapping.map.pp=pp
edgeLabelCalculator.BasicDiscrete.mapping.type=DiscreteMapping
edgeLabelCalculator.BasicDiscrete.visualPropertyType=EDGE_LABEL
edgeLabelCalculator.EdgeLabel.mapping.controller=interaction
edgeLabelCalculator.EdgeLabel.mapping.type=PassThroughMapping
edgeLabelCalculator.EdgeLabel.visualPropertyType=EDGE_LABEL
edgeLabelCalculator.Solid-Edge\ Label-Passthrough\ Mapper.mapping.controller=interaction
edgeLabelCalculator.Solid-Edge\ Label-Passthrough\ Mapper.mapping.type=PassThroughMapping
edgeLabelCalculator.Solid-Edge\ Label-Passthrough\ Mapper.visualPropertyType=EDGE_LABEL
edgeLabelCalculator.testPassThrough.mapping.controller=label
edgeLabelCalculator.testPassThrough.mapping.type=PassThroughMapping
edgeLabelCalculator.testPassThrough.visualPropertyType=EDGE_LABEL
edgeLineStyleCalculator.Sample1-Edge\ Line\ Style-Discrete\ Mapper.mapping.controller=interaction
edgeLineStyleCalculator.Sample1-Edge\ Line\ Style-Discrete\ Mapper.mapping.controllerType=4
edgeLineStyleCalculator.Sample1-Edge\ Line\ Style-Discrete\ Mapper.mapping.map.pd=LONG_DASH
edgeLineStyleCalculator.Sample1-Edge\ Line\ Style-Discrete\ Mapper.mapping.map.pp=SOLID
edgeLineStyleCalculator.Sample1-Edge\ Line\ Style-Discrete\ Mapper.mapping.type=DiscreteMapping
edgeLineStyleCalculator.Sample1-Edge\ Line\ Style-Discrete\ Mapper.visualPropertyType=EDGE_LINE_STYLE
edgeLineStyleCalculator.chicknet2-Edge\ Line\ Style-Discrete\ Mapper.mapping.controller=direct
edgeLineStyleCalculator.chicknet2-Edge\ Line\ Style-Discrete\ Mapper.mapping.controllerType=3
edgeLineStyleCalculator.chicknet2-Edge\ Line\ Style-Discrete\ Mapper.mapping.map.0=LONG_DASH
edgeLineStyleCalculator.chicknet2-Edge\ Line\ Style-Discrete\ Mapper.mapping.map.1=SOLID
edgeLineStyleCalculator.chicknet2-Edge\ Line\ Style-Discrete\ Mapper.mapping.type=DiscreteMapping
edgeLineStyleCalculator.chicknet2-Edge\ Line\ Style-Discrete\ Mapper.visualPropertyType=EDGE_LINE_STYLE
edgeLineWidthCalculator.Edge\ Line\ Width-Continuous\ Mapper.mapping.boundaryvalues=0
edgeLineWidthCalculator.Edge\ Line\ Width-Continuous\ Mapper.mapping.controller=confidence
edgeLineWidthCalculator.Edge\ Line\ Width-Continuous\ Mapper.mapping.interpolator=LinearNumberToNumberInterpolator
edgeLineWidthCalculator.Edge\ Line\ Width-Continuous\ Mapper.mapping.type=ContinuousMapping
edgeLineWidthCalculator.Edge\ Line\ Width-Continuous\ Mapper.visualPropertyType=EDGE_LINE_WIDTH
edgeLineWidthCalculator.Edge\ Line\ Width-Passthrough\ Mapper.mapping.controller=confidence
edgeLineWidthCalculator.Edge\ Line\ Width-Passthrough\ Mapper.mapping.type=PassThroughMapping
edgeLineWidthCalculator.Edge\ Line\ Width-Passthrough\ Mapper.visualPropertyType=EDGE_LINE_WIDTH
edgeLineWidthCalculator.chicknet2-Edge\ Line\ Width-Continuous\ Mapper.mapping.boundaryvalues=2
edgeLineWidthCalculator.chicknet2-Edge\ Line\ Width-Continuous\ Mapper.mapping.bv0.domainvalue=0.0
edgeLineWidthCalculator.chicknet2-Edge\ Line\ Width-Continuous\ Mapper.mapping.bv0.equal=1.0
edgeLineWidthCalculator.chicknet2-Edge\ Line\ Width-Continuous\ Mapper.mapping.bv0.greater=1.0
edgeLineWidthCalculator.chicknet2-Edge\ Line\ Width-Continuous\ Mapper.mapping.bv0.lesser=0.0
edgeLineWidthCalculator.chicknet2-Edge\ Line\ Width-Continuous\ Mapper.mapping.bv1.domainvalue=0.9999999403953552
edgeLineWidthCalculator.chicknet2-Edge\ Line\ Width-Continuous\ Mapper.mapping.bv1.equal=7.0
edgeLineWidthCalculator.chicknet2-Edge\ Line\ Width-Continuous\ Mapper.mapping.bv1.greater=10.0
edgeLineWidthCalculator.chicknet2-Edge\ Line\ Width-Continuous\ Mapper.mapping.bv1.lesser=7.0
edgeLineWidthCalculator.chicknet2-Edge\ Line\ Width-Continuous\ Mapper.mapping.controller=score
edgeLineWidthCalculator.chicknet2-Edge\ Line\ Width-Continuous\ Mapper.mapping.interpolator=LinearNumberToNumberInterpolator
edgeLineWidthCalculator.chicknet2-Edge\ Line\ Width-Continuous\ Mapper.mapping.type=ContinuousMapping
edgeLineWidthCalculator.chicknet2-Edge\ Line\ Width-Continuous\ Mapper.visualPropertyType=EDGE_LINE_WIDTH
edgeSourceArrowCalculator.BasicContinuous.mapping.boundaryvalues=2
edgeSourceArrowCalculator.BasicContinuous.mapping.bv0.domainvalue=0.0010
edgeSourceArrowCalculator.BasicContinuous.mapping.bv0.equal=NONE
edgeSourceArrowCalculator.BasicContinuous.mapping.bv0.greater=NONE
edgeSourceArrowCalculator.BasicContinuous.mapping.bv0.lesser=NONE
edgeSourceArrowCalculator.BasicContinuous.mapping.bv1.domainvalue=0.01
edgeSourceArrowCalculator.BasicContinuous.mapping.bv1.equal=NONE
edgeSourceArrowCalculator.BasicContinuous.mapping.bv1.greater=NONE
edgeSourceArrowCalculator.BasicContinuous.mapping.bv1.lesser=NONE
edgeSourceArrowCalculator.BasicContinuous.mapping.controller=pvalues
edgeSourceArrowCalculator.BasicContinuous.mapping.interpolator=FlatInterpolator
edgeSourceArrowCalculator.BasicContinuous.mapping.type=ContinuousMapping
edgeSourceArrowCalculator.BasicContinuous.visualPropertyType=EDGE_SRCARROW
edgeSourceArrowCalculator.BasicDiscrete.mapping.controller=interaction
edgeSourceArrowCalculator.BasicDiscrete.mapping.controllerType=4
edgeSourceArrowCalculator.BasicDiscrete.mapping.map.pd=NONE
edgeSourceArrowCalculator.BasicDiscrete.mapping.map.pp=NONE
edgeSourceArrowCalculator.BasicDiscrete.mapping.type=DiscreteMapping
edgeSourceArrowCalculator.BasicDiscrete.visualPropertyType=EDGE_SRCARROW
edgeSourceArrowColorCalculator.chicknet2-Edge\ Source\ Arrow\ Color-Discrete\ Mapper.mapping.controller=interaction
edgeSourceArrowColorCalculator.chicknet2-Edge\ Source\ Arrow\ Color-Discrete\ Mapper.mapping.controllerType=4
edgeSourceArrowColorCalculator.chicknet2-Edge\ Source\ Arrow\ Color-Discrete\ Mapper.mapping.map.GC=102,255,255
edgeSourceArrowColorCalculator.chicknet2-Edge\ Source\ Arrow\ Color-Discrete\ Mapper.mapping.map.GI=51,51,0
edgeSourceArrowColorCalculator.chicknet2-Edge\ Source\ Arrow\ Color-Discrete\ Mapper.mapping.map.GN=102,255,255
edgeSourceArrowColorCalculator.chicknet2-Edge\ Source\ Arrow\ Color-Discrete\ Mapper.mapping.map.PD=255,255,0
edgeSourceArrowColorCalculator.chicknet2-Edge\ Source\ Arrow\ Color-Discrete\ Mapper.mapping.map.PI=0,51,51
edgeSourceArrowColorCalculator.chicknet2-Edge\ Source\ Arrow\ Color-Discrete\ Mapper.mapping.map.PP=0,0,255
edgeSourceArrowColorCalculator.chicknet2-Edge\ Source\ Arrow\ Color-Discrete\ Mapper.mapping.map.PR=204,0,255
edgeSourceArrowColorCalculator.chicknet2-Edge\ Source\ Arrow\ Color-Discrete\ Mapper.mapping.map.RD=255,102,0
edgeSourceArrowColorCalculator.chicknet2-Edge\ Source\ Arrow\ Color-Discrete\ Mapper.mapping.map.RP=255,0,153
edgeSourceArrowColorCalculator.chicknet2-Edge\ Source\ Arrow\ Color-Discrete\ Mapper.mapping.map.RR=255,0,0
edgeSourceArrowColorCalculator.chicknet2-Edge\ Source\ Arrow\ Color-Discrete\ Mapper.mapping.map.RS=102,255,255
edgeSourceArrowColorCalculator.chicknet2-Edge\ Source\ Arrow\ Color-Discrete\ Mapper.mapping.map.YP=102,255,255
edgeSourceArrowColorCalculator.chicknet2-Edge\ Source\ Arrow\ Color-Discrete\ Mapper.mapping.type=DiscreteMapping
edgeSourceArrowColorCalculator.chicknet2-Edge\ Source\ Arrow\ Color-Discrete\ Mapper.visualPropertyType=EDGE_SRCARROW_COLOR
edgeSourceArrowShapeCalculator.chicknet-Edge\ Source\ Arrow\ Shape-Discrete\ Mapper.mapping.controller=direction
edgeSourceArrowShapeCalculator.chicknet-Edge\ Source\ Arrow\ Shape-Discrete\ Mapper.mapping.controllerType=3
edgeSourceArrowShapeCalculator.chicknet-Edge\ Source\ Arrow\ Shape-Discrete\ Mapper.mapping.map.-1=ARROW
edgeSourceArrowShapeCalculator.chicknet-Edge\ Source\ Arrow\ Shape-Discrete\ Mapper.mapping.map.0=NONE
edgeSourceArrowShapeCalculator.chicknet-Edge\ Source\ Arrow\ Shape-Discrete\ Mapper.mapping.map.1=NONE
edgeSourceArrowShapeCalculator.chicknet-Edge\ Source\ Arrow\ Shape-Discrete\ Mapper.mapping.type=DiscreteMapping
edgeSourceArrowShapeCalculator.chicknet-Edge\ Source\ Arrow\ Shape-Discrete\ Mapper.visualPropertyType=EDGE_SRCARROW_SHAPE
edgeTargetArrowCalculator.BasicContinuous.mapping.boundaryvalues=2
edgeTargetArrowCalculator.BasicContinuous.mapping.bv0.domainvalue=0.0010
edgeTargetArrowCalculator.BasicContinuous.mapping.bv0.equal=NONE
edgeTargetArrowCalculator.BasicContinuous.mapping.bv0.greater=NONE
edgeTargetArrowCalculator.BasicContinuous.mapping.bv0.lesser=NONE
edgeTargetArrowCalculator.BasicContinuous.mapping.bv1.domainvalue=0.01
edgeTargetArrowCalculator.BasicContinuous.mapping.bv1.equal=NONE
edgeTargetArrowCalculator.BasicContinuous.mapping.bv1.greater=NONE
edgeTargetArrowCalculator.BasicContinuous.mapping.bv1.lesser=NONE
edgeTargetArrowCalculator.BasicContinuous.mapping.controller=pvalues
edgeTargetArrowCalculator.BasicContinuous.mapping.interpolator=FlatInterpolator
edgeTargetArrowCalculator.BasicContinuous.mapping.type=ContinuousMapping
edgeTargetArrowCalculator.BasicContinuous.visualPropertyType=EDGE_TGTARROW
edgeTargetArrowCalculator.BasicDiscrete.mapping.controller=interaction
edgeTargetArrowCalculator.BasicDiscrete.mapping.controllerType=4
edgeTargetArrowCalculator.BasicDiscrete.mapping.map.pd=NONE
edgeTargetArrowCalculator.BasicDiscrete.mapping.map.pp=NONE
edgeTargetArrowCalculator.BasicDiscrete.mapping.type=DiscreteMapping
edgeTargetArrowCalculator.BasicDiscrete.visualPropertyType=EDGE_TGTARROW
edgeTargetArrowColorCalculator.Edge\ Target\ Arrow\ Color-Discrete\ Mapper.mapping.controller=direction
edgeTargetArrowColorCalculator.Edge\ Target\ Arrow\ Color-Discrete\ Mapper.mapping.controllerType=3
edgeTargetArrowColorCalculator.Edge\ Target\ Arrow\ Color-Discrete\ Mapper.mapping.type=DiscreteMapping
edgeTargetArrowColorCalculator.Edge\ Target\ Arrow\ Color-Discrete\ Mapper.visualPropertyType=EDGE_TGTARROW_COLOR
edgeTargetArrowColorCalculator.Edge\ Target\ Arrow\ Color-Passthrough\ Mapper.mapping.controller=direction
edgeTargetArrowColorCalculator.Edge\ Target\ Arrow\ Color-Passthrough\ Mapper.mapping.type=PassThroughMapping
edgeTargetArrowColorCalculator.Edge\ Target\ Arrow\ Color-Passthrough\ Mapper.visualPropertyType=EDGE_TGTARROW_COLOR
edgeTargetArrowColorCalculator.chicknet-Edge\ Target\ Arrow\ Color-Passthrough\ Mapper.mapping.controller=direction
edgeTargetArrowColorCalculator.chicknet-Edge\ Target\ Arrow\ Color-Passthrough\ Mapper.mapping.type=PassThroughMapping
edgeTargetArrowColorCalculator.chicknet-Edge\ Target\ Arrow\ Color-Passthrough\ Mapper.visualPropertyType=EDGE_TGTARROW_COLOR
edgeTargetArrowColorCalculator.chicknet2-Edge\ Target\ Arrow\ Color-Discrete\ Mapper.mapping.controller=direction
edgeTargetArrowColorCalculator.chicknet2-Edge\ Target\ Arrow\ Color-Discrete\ Mapper.mapping.controllerType=3
edgeTargetArrowColorCalculator.chicknet2-Edge\ Target\ Arrow\ Color-Discrete\ Mapper.mapping.map.0=255,51,255
edgeTargetArrowColorCalculator.chicknet2-Edge\ Target\ Arrow\ Color-Discrete\ Mapper.mapping.type=DiscreteMapping
edgeTargetArrowColorCalculator.chicknet2-Edge\ Target\ Arrow\ Color-Discrete\ Mapper.visualPropertyType=EDGE_TGTARROW_COLOR
edgeTargetArrowShapeCalculator.chicknet-Edge\ Target\ Arrow\ Shape-Discrete\ Mapper.mapping.controller=direction
edgeTargetArrowShapeCalculator.chicknet-Edge\ Target\ Arrow\ Shape-Discrete\ Mapper.mapping.controllerType=3
edgeTargetArrowShapeCalculator.chicknet-Edge\ Target\ Arrow\ Shape-Discrete\ Mapper.mapping.map.-1=NONE
edgeTargetArrowShapeCalculator.chicknet-Edge\ Target\ Arrow\ Shape-Discrete\ Mapper.mapping.map.0=NONE
edgeTargetArrowShapeCalculator.chicknet-Edge\ Target\ Arrow\ Shape-Discrete\ Mapper.mapping.map.1=ARROW
edgeTargetArrowShapeCalculator.chicknet-Edge\ Target\ Arrow\ Shape-Discrete\ Mapper.mapping.type=DiscreteMapping
edgeTargetArrowShapeCalculator.chicknet-Edge\ Target\ Arrow\ Shape-Discrete\ Mapper.visualPropertyType=EDGE_TGTARROW_SHAPE
edgeTooltipCalculator.BasicContinuous.mapping.boundaryvalues=2
edgeTooltipCalculator.BasicContinuous.mapping.bv0.domainvalue=0.0010
edgeTooltipCalculator.BasicContinuous.mapping.bv0.equal=smallest
edgeTooltipCalculator.BasicContinuous.mapping.bv0.greater=small
edgeTooltipCalculator.BasicContinuous.mapping.bv0.lesser=smallest
edgeTooltipCalculator.BasicContinuous.mapping.bv1.domainvalue=0.01
edgeTooltipCalculator.BasicContinuous.mapping.bv1.equal=small
edgeTooltipCalculator.BasicContinuous.mapping.bv1.greater=large
edgeTooltipCalculator.BasicContinuous.mapping.bv1.lesser=small
edgeTooltipCalculator.BasicContinuous.mapping.controller=pvalues
edgeTooltipCalculator.BasicContinuous.mapping.interpolator=FlatInterpolator
edgeTooltipCalculator.BasicContinuous.mapping.type=ContinuousMapping
edgeTooltipCalculator.BasicContinuous.visualPropertyType=EDGE_TOOLTIP
edgeTooltipCalculator.BasicDiscrete.mapping.controller=interaction
edgeTooltipCalculator.BasicDiscrete.mapping.controllerType=4
edgeTooltipCalculator.BasicDiscrete.mapping.map.pd=pd Tip
edgeTooltipCalculator.BasicDiscrete.mapping.map.pp=pp Tip
edgeTooltipCalculator.BasicDiscrete.mapping.type=DiscreteMapping
edgeTooltipCalculator.BasicDiscrete.visualPropertyType=EDGE_TOOLTIP
edgeTooltipCalculator.Edge\ Tooltip-Discrete\ Mapper.mapping.controller=direction
edgeTooltipCalculator.Edge\ Tooltip-Discrete\ Mapper.mapping.controllerType=3
edgeTooltipCalculator.Edge\ Tooltip-Discrete\ Mapper.mapping.type=DiscreteMapping
edgeTooltipCalculator.Edge\ Tooltip-Discrete\ Mapper.visualPropertyType=EDGE_TOOLTIP
edgeTooltipCalculator.Edge\ Tooltip-Passthrough\ Mapper.mapping.controller=direction
edgeTooltipCalculator.Edge\ Tooltip-Passthrough\ Mapper.mapping.type=PassThroughMapping
edgeTooltipCalculator.Edge\ Tooltip-Passthrough\ Mapper.visualPropertyType=EDGE_TOOLTIP
edgeTooltipCalculator.chickchip1-Edge\ Tooltip-Discrete\ Mapper.mapping.controller=
edgeTooltipCalculator.chickchip1-Edge\ Tooltip-Discrete\ Mapper.mapping.controllerType=-1
edgeTooltipCalculator.chickchip1-Edge\ Tooltip-Discrete\ Mapper.mapping.type=DiscreteMapping
edgeTooltipCalculator.chickchip1-Edge\ Tooltip-Discrete\ Mapper.visualPropertyType=EDGE_TOOLTIP
edgeTooltipCalculator.chickchip1-Edge\ Tooltip-Passthrough\ Mapper.mapping.controller=direction
edgeTooltipCalculator.chickchip1-Edge\ Tooltip-Passthrough\ Mapper.mapping.type=PassThroughMapping
edgeTooltipCalculator.chickchip1-Edge\ Tooltip-Passthrough\ Mapper.visualPropertyType=EDGE_TOOLTIP
edgeTooltipCalculator.chicknet-Edge\ Tooltip-Discrete\ Mapper.mapping.controller=direction
edgeTooltipCalculator.chicknet-Edge\ Tooltip-Discrete\ Mapper.mapping.controllerType=3
edgeTooltipCalculator.chicknet-Edge\ Tooltip-Discrete\ Mapper.mapping.map.0=asdf
edgeTooltipCalculator.chicknet-Edge\ Tooltip-Discrete\ Mapper.mapping.type=DiscreteMapping
edgeTooltipCalculator.chicknet-Edge\ Tooltip-Discrete\ Mapper.visualPropertyType=EDGE_TOOLTIP
edgeTooltipCalculator.chicknet2-Edge\ Tooltip-Continuous\ Mapper.mapping.boundaryvalues=2
edgeTooltipCalculator.chicknet2-Edge\ Tooltip-Continuous\ Mapper.mapping.bv0.domainvalue=0.0
edgeTooltipCalculator.chicknet2-Edge\ Tooltip-Continuous\ Mapper.mapping.bv0.equal=
edgeTooltipCalculator.chicknet2-Edge\ Tooltip-Continuous\ Mapper.mapping.bv0.greater=
edgeTooltipCalculator.chicknet2-Edge\ Tooltip-Continuous\ Mapper.mapping.bv0.lesser=
edgeTooltipCalculator.chicknet2-Edge\ Tooltip-Continuous\ Mapper.mapping.bv1.domainvalue=1.0
edgeTooltipCalculator.chicknet2-Edge\ Tooltip-Continuous\ Mapper.mapping.bv1.equal=
edgeTooltipCalculator.chicknet2-Edge\ Tooltip-Continuous\ Mapper.mapping.bv1.greater=
edgeTooltipCalculator.chicknet2-Edge\ Tooltip-Continuous\ Mapper.mapping.bv1.lesser=
edgeTooltipCalculator.chicknet2-Edge\ Tooltip-Continuous\ Mapper.mapping.controller=confidence
edgeTooltipCalculator.chicknet2-Edge\ Tooltip-Continuous\ Mapper.mapping.interpolator=FlatInterpolator
edgeTooltipCalculator.chicknet2-Edge\ Tooltip-Continuous\ Mapper.mapping.type=ContinuousMapping
edgeTooltipCalculator.chicknet2-Edge\ Tooltip-Continuous\ Mapper.visualPropertyType=EDGE_TOOLTIP
globalAppearanceCalculator.Aqua.defaultBackgroundColor=255,255,255
globalAppearanceCalculator.Aqua.defaultEdgeReverseSelectionColor=0,255,0
globalAppearanceCalculator.Aqua.defaultEdgeSelectionColor=255,0,0
globalAppearanceCalculator.Aqua.defaultNodeReverseSelectionColor=0,255,0
globalAppearanceCalculator.Aqua.defaultNodeSelectionColor=255,255,0
globalAppearanceCalculator.Aqua.defaultSloppySelectionColor=128,128,128
globalAppearanceCalculator.Cloud.defaultBackgroundColor=255,255,255
globalAppearanceCalculator.Cloud.defaultEdgeReverseSelectionColor=0,255,0
globalAppearanceCalculator.Cloud.defaultEdgeSelectionColor=255,0,0
globalAppearanceCalculator.Cloud.defaultNodeReverseSelectionColor=0,255,0
globalAppearanceCalculator.Cloud.defaultNodeSelectionColor=255,255,0
globalAppearanceCalculator.Cloud.defaultSloppySelectionColor=128,128,128
globalAppearanceCalculator.Metro.defaultBackgroundColor=255,255,255
globalAppearanceCalculator.Metro.defaultEdgeReverseSelectionColor=0,255,0
globalAppearanceCalculator.Metro.defaultEdgeSelectionColor=255,0,0
globalAppearanceCalculator.Metro.defaultNodeReverseSelectionColor=0,255,0
globalAppearanceCalculator.Metro.defaultNodeSelectionColor=255,255,0
globalAppearanceCalculator.Metro.defaultSloppySelectionColor=128,128,128
globalAppearanceCalculator.Ripple.defaultBackgroundColor=255,255,255
globalAppearanceCalculator.Ripple.defaultEdgeReverseSelectionColor=0,255,0
globalAppearanceCalculator.Ripple.defaultEdgeSelectionColor=255,0,0
globalAppearanceCalculator.Ripple.defaultNodeReverseSelectionColor=0,255,0
globalAppearanceCalculator.Ripple.defaultNodeSelectionColor=255,255,0
globalAppearanceCalculator.Ripple.defaultSloppySelectionColor=128,128,128
globalAppearanceCalculator.Sample1.defaultBackgroundColor=255,255,255
globalAppearanceCalculator.Sample1.defaultEdgeReverseSelectionColor=0,255,0
globalAppearanceCalculator.Sample1.defaultEdgeSelectionColor=255,0,0
globalAppearanceCalculator.Sample1.defaultNodeReverseSelectionColor=0,255,0
globalAppearanceCalculator.Sample1.defaultNodeSelectionColor=255,255,0
globalAppearanceCalculator.Sample1.defaultSloppySelectionColor=128,128,128
globalAppearanceCalculator.Sample2.defaultBackgroundColor=255,255,255
globalAppearanceCalculator.Sample2.defaultEdgeReverseSelectionColor=0,255,0
globalAppearanceCalculator.Sample2.defaultEdgeSelectionColor=255,0,0
globalAppearanceCalculator.Sample2.defaultNodeReverseSelectionColor=0,255,0
globalAppearanceCalculator.Sample2.defaultNodeSelectionColor=255,255,0
globalAppearanceCalculator.Sample2.defaultSloppySelectionColor=128,128,128
globalAppearanceCalculator.Skeleton.defaultBackgroundColor=0,0,0
globalAppearanceCalculator.Skeleton.defaultEdgeReverseSelectionColor=0,255,0
globalAppearanceCalculator.Skeleton.defaultEdgeSelectionColor=255,0,0
globalAppearanceCalculator.Skeleton.defaultNodeReverseSelectionColor=0,255,0
globalAppearanceCalculator.Skeleton.defaultNodeSelectionColor=255,255,0
globalAppearanceCalculator.Skeleton.defaultSloppySelectionColor=128,128,128
globalAppearanceCalculator.Solid.defaultBackgroundColor=255,255,255
globalAppearanceCalculator.Solid.defaultEdgeReverseSelectionColor=0,255,0
globalAppearanceCalculator.Solid.defaultEdgeSelectionColor=255,0,0
globalAppearanceCalculator.Solid.defaultNodeReverseSelectionColor=0,255,0
globalAppearanceCalculator.Solid.defaultNodeSelectionColor=255,255,0
globalAppearanceCalculator.Solid.defaultSloppySelectionColor=128,128,128
globalAppearanceCalculator.Tube.defaultBackgroundColor=255,255,255
globalAppearanceCalculator.Tube.defaultEdgeReverseSelectionColor=0,255,0
globalAppearanceCalculator.Tube.defaultEdgeSelectionColor=255,0,0
globalAppearanceCalculator.Tube.defaultNodeReverseSelectionColor=0,255,0
globalAppearanceCalculator.Tube.defaultNodeSelectionColor=255,255,0
globalAppearanceCalculator.Tube.defaultSloppySelectionColor=128,128,128
globalAppearanceCalculator.Universe.defaultBackgroundColor=0,0,0
globalAppearanceCalculator.Universe.defaultEdgeReverseSelectionColor=0,255,0
globalAppearanceCalculator.Universe.defaultEdgeSelectionColor=255,0,0
globalAppearanceCalculator.Universe.defaultNodeReverseSelectionColor=0,255,0
globalAppearanceCalculator.Universe.defaultNodeSelectionColor=255,255,0
globalAppearanceCalculator.Universe.defaultSloppySelectionColor=128,128,128
globalAppearanceCalculator.VistaClara.defaultBackgroundColor=204,204,255
globalAppearanceCalculator.VistaClara.defaultEdgeReverseSelectionColor=0,255,0
globalAppearanceCalculator.VistaClara.defaultEdgeSelectionColor=255,0,0
globalAppearanceCalculator.VistaClara.defaultNodeReverseSelectionColor=0,255,0
globalAppearanceCalculator.VistaClara.defaultNodeSelectionColor=255,200,0
globalAppearanceCalculator.VistaClara.defaultSloppySelectionColor=128,128,128
globalAppearanceCalculator.default.defaultBackgroundColor=204,204,255
globalAppearanceCalculator.default.defaultEdgeReverseSelectionColor=0,255,0
globalAppearanceCalculator.default.defaultEdgeSelectionColor=255,0,0
globalAppearanceCalculator.default.defaultNodeReverseSelectionColor=0,255,0
globalAppearanceCalculator.default.defaultNodeSelectionColor=255,255,0
globalAppearanceCalculator.default.defaultSloppySelectionColor=128,128,128
globalAppearanceCalculator.streak_vs_epiblast.defaultBackgroundColor=204,204,204
globalAppearanceCalculator.streak_vs_epiblast.defaultEdgeReverseSelectionColor=153,255,51
globalAppearanceCalculator.streak_vs_epiblast.defaultEdgeSelectionColor=255,255,0
globalAppearanceCalculator.streak_vs_epiblast.defaultNodeReverseSelectionColor=153,255,51
globalAppearanceCalculator.streak_vs_epiblast.defaultNodeSelectionColor=255,255,0
globalAppearanceCalculator.streak_vs_epiblast.defaultSloppySelectionColor=128,128,128
nodeAppearanceCalculator.Aqua.defaultEdgeColor=0,0,0
nodeAppearanceCalculator.Aqua.defaultEdgeFont=SanSerif,plain,10
nodeAppearanceCalculator.Aqua.defaultEdgeFontSize=10.0
nodeAppearanceCalculator.Aqua.defaultEdgeLabel=
nodeAppearanceCalculator.Aqua.defaultEdgeLabelColor=0,0,0
nodeAppearanceCalculator.Aqua.defaultEdgeLabelOpacity=255
nodeAppearanceCalculator.Aqua.defaultEdgeLabelPosition=C,C,c,0,0
nodeAppearanceCalculator.Aqua.defaultEdgeLineStyle=SOLID
nodeAppearanceCalculator.Aqua.defaultEdgeLineWidth=1.0
nodeAppearanceCalculator.Aqua.defaultEdgeOpacity=255
nodeAppearanceCalculator.Aqua.defaultEdgeSourceArrowColor=0,0,0
nodeAppearanceCalculator.Aqua.defaultEdgeSourceArrowOpacity=255
nodeAppearanceCalculator.Aqua.defaultEdgeSourceArrowShape=NONE
nodeAppearanceCalculator.Aqua.defaultEdgeTargetArrowColor=0,0,0
nodeAppearanceCalculator.Aqua.defaultEdgeTargetArrowOpacity=255
nodeAppearanceCalculator.Aqua.defaultEdgeTargetArrowShape=NONE
nodeAppearanceCalculator.Aqua.defaultEdgeToolTip=
nodeAppearanceCalculator.Aqua.defaultNodeBorderColor=0,0,0
nodeAppearanceCalculator.Aqua.defaultNodeBorderOpacity=255
nodeAppearanceCalculator.Aqua.defaultNodeFillColor=102,204,255
nodeAppearanceCalculator.Aqua.defaultNodeFont=Nimbus Sans L Bold,plain,12
nodeAppearanceCalculator.Aqua.defaultNodeFontSize=12.0
nodeAppearanceCalculator.Aqua.defaultNodeHight=40.0
nodeAppearanceCalculator.Aqua.defaultNodeLabel=
nodeAppearanceCalculator.Aqua.defaultNodeLabelColor=255,255,255
nodeAppearanceCalculator.Aqua.defaultNodeLabelOpacity=200
nodeAppearanceCalculator.Aqua.defaultNodeLabelPosition=C,C,c,0,0
nodeAppearanceCalculator.Aqua.defaultNodeLineStyle=SOLID
nodeAppearanceCalculator.Aqua.defaultNodeLineWidth=0.0
nodeAppearanceCalculator.Aqua.defaultNodeOpacity=170
nodeAppearanceCalculator.Aqua.defaultNodeShape=ellipse
nodeAppearanceCalculator.Aqua.defaultNodeSize=35.0
nodeAppearanceCalculator.Aqua.defaultNodeToolTip=
nodeAppearanceCalculator.Aqua.defaultNodeWidth=75.0
nodeAppearanceCalculator.Aqua.nodeLabelCalculator=Aqua-Node Label-Passthrough Mapper
nodeAppearanceCalculator.Aqua.nodeSizeLocked=false
nodeAppearanceCalculator.Cloud.defaultEdgeColor=0,0,0
nodeAppearanceCalculator.Cloud.defaultEdgeFont=SanSerif,plain,10
nodeAppearanceCalculator.Cloud.defaultEdgeFontSize=10.0
nodeAppearanceCalculator.Cloud.defaultEdgeLabel=
nodeAppearanceCalculator.Cloud.defaultEdgeLabelColor=0,0,0
nodeAppearanceCalculator.Cloud.defaultEdgeLabelOpacity=255
nodeAppearanceCalculator.Cloud.defaultEdgeLabelPosition=C,C,c,0,0
nodeAppearanceCalculator.Cloud.defaultEdgeLineStyle=SOLID
nodeAppearanceCalculator.Cloud.defaultEdgeLineWidth=1.0
nodeAppearanceCalculator.Cloud.defaultEdgeOpacity=255
nodeAppearanceCalculator.Cloud.defaultEdgeSourceArrowColor=0,0,0
nodeAppearanceCalculator.Cloud.defaultEdgeSourceArrowOpacity=255
nodeAppearanceCalculator.Cloud.defaultEdgeSourceArrowShape=NONE
nodeAppearanceCalculator.Cloud.defaultEdgeTargetArrowColor=0,0,0
nodeAppearanceCalculator.Cloud.defaultEdgeTargetArrowOpacity=255
nodeAppearanceCalculator.Cloud.defaultEdgeTargetArrowShape=NONE
nodeAppearanceCalculator.Cloud.defaultEdgeToolTip=
nodeAppearanceCalculator.Cloud.defaultNodeBorderColor=255,255,255
nodeAppearanceCalculator.Cloud.defaultNodeBorderOpacity=0
nodeAppearanceCalculator.Cloud.defaultNodeFillColor=255,255,255
nodeAppearanceCalculator.Cloud.defaultNodeFont=Century Schoolbook L Bold,plain,12
nodeAppearanceCalculator.Cloud.defaultNodeFontSize=12.0
nodeAppearanceCalculator.Cloud.defaultNodeHight=30.0
nodeAppearanceCalculator.Cloud.defaultNodeLabel=
nodeAppearanceCalculator.Cloud.defaultNodeLabelColor=0,0,0
nodeAppearanceCalculator.Cloud.defaultNodeLabelOpacity=200
nodeAppearanceCalculator.Cloud.defaultNodeLabelPosition=C,C,c,0,0
nodeAppearanceCalculator.Cloud.defaultNodeLineStyle=SOLID
nodeAppearanceCalculator.Cloud.defaultNodeLineWidth=1.0
nodeAppearanceCalculator.Cloud.defaultNodeOpacity=0
nodeAppearanceCalculator.Cloud.defaultNodeShape=rect
nodeAppearanceCalculator.Cloud.defaultNodeSize=25.0
nodeAppearanceCalculator.Cloud.defaultNodeToolTip=
nodeAppearanceCalculator.Cloud.defaultNodeWidth=70.0
nodeAppearanceCalculator.Cloud.nodeFontSizeCalculator=Cloud-Node Font Size-Continuous Mapper
nodeAppearanceCalculator.Cloud.nodeLabelCalculator=Cloud-Node Label-Passthrough Mapper
nodeAppearanceCalculator.Cloud.nodeSizeLocked=true
nodeAppearanceCalculator.Metro.defaultEdgeColor=0,0,0
nodeAppearanceCalculator.Metro.defaultEdgeFont=SanSerif,plain,10
nodeAppearanceCalculator.Metro.defaultEdgeFontSize=10.0
nodeAppearanceCalculator.Metro.defaultEdgeLabel=
nodeAppearanceCalculator.Metro.defaultEdgeLabelColor=0,0,0
nodeAppearanceCalculator.Metro.defaultEdgeLabelOpacity=255
nodeAppearanceCalculator.Metro.defaultEdgeLabelPosition=C,C,c,0,0
nodeAppearanceCalculator.Metro.defaultEdgeLineStyle=SOLID
nodeAppearanceCalculator.Metro.defaultEdgeLineWidth=1.0
nodeAppearanceCalculator.Metro.defaultEdgeOpacity=255
nodeAppearanceCalculator.Metro.defaultEdgeSourceArrowColor=0,0,0
nodeAppearanceCalculator.Metro.defaultEdgeSourceArrowOpacity=255
nodeAppearanceCalculator.Metro.defaultEdgeSourceArrowShape=NONE
nodeAppearanceCalculator.Metro.defaultEdgeTargetArrowColor=0,0,0
nodeAppearanceCalculator.Metro.defaultEdgeTargetArrowOpacity=255
nodeAppearanceCalculator.Metro.defaultEdgeTargetArrowShape=NONE
nodeAppearanceCalculator.Metro.defaultEdgeToolTip=
nodeAppearanceCalculator.Metro.defaultNodeBorderColor=0,0,255
nodeAppearanceCalculator.Metro.defaultNodeBorderOpacity=150
nodeAppearanceCalculator.Metro.defaultNodeFillColor=255,255,255
nodeAppearanceCalculator.Metro.defaultNodeFont=SansSerif.bold,plain,12
nodeAppearanceCalculator.Metro.defaultNodeFontSize=25.0
nodeAppearanceCalculator.Metro.defaultNodeHight=55.0
nodeAppearanceCalculator.Metro.defaultNodeLabel=
nodeAppearanceCalculator.Metro.defaultNodeLabelColor=0,0,0
nodeAppearanceCalculator.Metro.defaultNodeLabelOpacity=255
nodeAppearanceCalculator.Metro.defaultNodeLabelPosition=E,NW,c,6,0
nodeAppearanceCalculator.Metro.defaultNodeLineStyle=SOLID
nodeAppearanceCalculator.Metro.defaultNodeLineWidth=11.0
nodeAppearanceCalculator.Metro.defaultNodeOpacity=0
nodeAppearanceCalculator.Metro.defaultNodeShape=rect
nodeAppearanceCalculator.Metro.defaultNodeSize=35.0
nodeAppearanceCalculator.Metro.defaultNodeToolTip=
nodeAppearanceCalculator.Metro.defaultNodeWidth=80.0
nodeAppearanceCalculator.Metro.nodeFillColorCalculator=Sample2-Node Color-Discrete Mapper
nodeAppearanceCalculator.Metro.nodeLabelCalculator=Subway-Node Label-Passthrough Mapper
nodeAppearanceCalculator.Metro.nodeSizeLocked=false
nodeAppearanceCalculator.Ripple.defaultEdgeColor=0,0,0
nodeAppearanceCalculator.Ripple.defaultEdgeFont=SanSerif,plain,10
nodeAppearanceCalculator.Ripple.defaultEdgeFontSize=10.0
nodeAppearanceCalculator.Ripple.defaultEdgeLabel=
nodeAppearanceCalculator.Ripple.defaultEdgeLabelColor=0,0,0
nodeAppearanceCalculator.Ripple.defaultEdgeLabelOpacity=255
nodeAppearanceCalculator.Ripple.defaultEdgeLabelPosition=C,C,c,0,0
nodeAppearanceCalculator.Ripple.defaultEdgeLineStyle=SOLID
nodeAppearanceCalculator.Ripple.defaultEdgeLineWidth=1.0
nodeAppearanceCalculator.Ripple.defaultEdgeOpacity=255
nodeAppearanceCalculator.Ripple.defaultEdgeSourceArrowColor=0,0,0
nodeAppearanceCalculator.Ripple.defaultEdgeSourceArrowOpacity=255
nodeAppearanceCalculator.Ripple.defaultEdgeSourceArrowShape=NONE
nodeAppearanceCalculator.Ripple.defaultEdgeTargetArrowColor=0,0,0
nodeAppearanceCalculator.Ripple.defaultEdgeTargetArrowOpacity=255
nodeAppearanceCalculator.Ripple.defaultEdgeTargetArrowShape=NONE
nodeAppearanceCalculator.Ripple.defaultEdgeToolTip=
nodeAppearanceCalculator.Ripple.defaultNodeBorderColor=0,0,0
nodeAppearanceCalculator.Ripple.defaultNodeBorderOpacity=255
nodeAppearanceCalculator.Ripple.defaultNodeFillColor=153,204,255
nodeAppearanceCalculator.Ripple.defaultNodeFont=SansSerif.bold,plain,12
nodeAppearanceCalculator.Ripple.defaultNodeFontSize=12.0
nodeAppearanceCalculator.Ripple.defaultNodeHight=30.0
nodeAppearanceCalculator.Ripple.defaultNodeLabel=
nodeAppearanceCalculator.Ripple.defaultNodeLabelColor=0,0,0
nodeAppearanceCalculator.Ripple.defaultNodeLabelOpacity=220
nodeAppearanceCalculator.Ripple.defaultNodeLabelPosition=C,C,c,0,0
nodeAppearanceCalculator.Ripple.defaultNodeLineStyle=SOLID
nodeAppearanceCalculator.Ripple.defaultNodeLineWidth=0.0
nodeAppearanceCalculator.Ripple.defaultNodeOpacity=170
nodeAppearanceCalculator.Ripple.defaultNodeShape=ellipse
nodeAppearanceCalculator.Ripple.defaultNodeSize=55.0
nodeAppearanceCalculator.Ripple.defaultNodeToolTip=
nodeAppearanceCalculator.Ripple.defaultNodeWidth=70.0
nodeAppearanceCalculator.Ripple.nodeLabelCalculator=Ripple-Node Label-Passthrough Mapper
nodeAppearanceCalculator.Ripple.nodeSizeLocked=true
nodeAppearanceCalculator.Ripple.nodeUniformSizeCalculator=Ripple-Node Size-Continuous Mapper
nodeAppearanceCalculator.Sample1.defaultEdgeColor=0,0,0
nodeAppearanceCalculator.Sample1.defaultEdgeFont=SanSerif,plain,10
nodeAppearanceCalculator.Sample1.defaultEdgeFontSize=10.0
nodeAppearanceCalculator.Sample1.defaultEdgeLabel=
nodeAppearanceCalculator.Sample1.defaultEdgeLabelColor=0,0,0
nodeAppearanceCalculator.Sample1.defaultEdgeLabelOpacity=255
nodeAppearanceCalculator.Sample1.defaultEdgeLabelPosition=C,C,c,0,0
nodeAppearanceCalculator.Sample1.defaultEdgeLineStyle=SOLID
nodeAppearanceCalculator.Sample1.defaultEdgeLineWidth=1.0
nodeAppearanceCalculator.Sample1.defaultEdgeOpacity=255
nodeAppearanceCalculator.Sample1.defaultEdgeSourceArrowColor=0,0,0
nodeAppearanceCalculator.Sample1.defaultEdgeSourceArrowOpacity=255
nodeAppearanceCalculator.Sample1.defaultEdgeSourceArrowShape=NONE
nodeAppearanceCalculator.Sample1.defaultEdgeTargetArrowColor=0,0,0
nodeAppearanceCalculator.Sample1.defaultEdgeTargetArrowOpacity=255
nodeAppearanceCalculator.Sample1.defaultEdgeTargetArrowShape=NONE
nodeAppearanceCalculator.Sample1.defaultEdgeToolTip=
nodeAppearanceCalculator.Sample1.defaultNodeBorderColor=0,0,0
nodeAppearanceCalculator.Sample1.defaultNodeBorderOpacity=255
nodeAppearanceCalculator.Sample1.defaultNodeFillColor=204,204,255
nodeAppearanceCalculator.Sample1.defaultNodeFont=Default,plain,12
nodeAppearanceCalculator.Sample1.defaultNodeFontSize=12.0
nodeAppearanceCalculator.Sample1.defaultNodeHight=30.0
nodeAppearanceCalculator.Sample1.defaultNodeLabel=
nodeAppearanceCalculator.Sample1.defaultNodeLabelColor=0,0,0
nodeAppearanceCalculator.Sample1.defaultNodeLabelOpacity=255
nodeAppearanceCalculator.Sample1.defaultNodeLabelPosition=C,C,c,0,0
nodeAppearanceCalculator.Sample1.defaultNodeLineStyle=SOLID
nodeAppearanceCalculator.Sample1.defaultNodeLineWidth=1.0
nodeAppearanceCalculator.Sample1.defaultNodeOpacity=255
nodeAppearanceCalculator.Sample1.defaultNodeShape=ellipse
nodeAppearanceCalculator.Sample1.defaultNodeSize=35.0
nodeAppearanceCalculator.Sample1.defaultNodeToolTip=
nodeAppearanceCalculator.Sample1.defaultNodeWidth=70.0
nodeAppearanceCalculator.Sample1.nodeLabelCalculator=NodeLabel
nodeAppearanceCalculator.Sample1.nodeSizeLocked=true
nodeAppearanceCalculator.Sample2.defaultEdgeColor=0,0,0
nodeAppearanceCalculator.Sample2.defaultEdgeFont=SanSerif,plain,10
nodeAppearanceCalculator.Sample2.defaultEdgeFontSize=10.0
nodeAppearanceCalculator.Sample2.defaultEdgeLabel=
nodeAppearanceCalculator.Sample2.defaultEdgeLabelColor=0,0,0
nodeAppearanceCalculator.Sample2.defaultEdgeLabelOpacity=255
nodeAppearanceCalculator.Sample2.defaultEdgeLabelPosition=C,C,c,0,0
nodeAppearanceCalculator.Sample2.defaultEdgeLineStyle=SOLID
nodeAppearanceCalculator.Sample2.defaultEdgeLineWidth=1.0
nodeAppearanceCalculator.Sample2.defaultEdgeOpacity=255
nodeAppearanceCalculator.Sample2.defaultEdgeSourceArrowColor=0,0,0
nodeAppearanceCalculator.Sample2.defaultEdgeSourceArrowOpacity=255
nodeAppearanceCalculator.Sample2.defaultEdgeSourceArrowShape=NONE
nodeAppearanceCalculator.Sample2.defaultEdgeTargetArrowColor=0,0,0
nodeAppearanceCalculator.Sample2.defaultEdgeTargetArrowOpacity=255
nodeAppearanceCalculator.Sample2.defaultEdgeTargetArrowShape=NONE
nodeAppearanceCalculator.Sample2.defaultEdgeToolTip=
nodeAppearanceCalculator.Sample2.defaultNodeBorderColor=0,0,0
nodeAppearanceCalculator.Sample2.defaultNodeBorderOpacity=255
nodeAppearanceCalculator.Sample2.defaultNodeFillColor=255,255,255
nodeAppearanceCalculator.Sample2.defaultNodeFont=Default,plain,12
nodeAppearanceCalculator.Sample2.defaultNodeFontSize=12.0
nodeAppearanceCalculator.Sample2.defaultNodeHight=30.0
nodeAppearanceCalculator.Sample2.defaultNodeLabel=
nodeAppearanceCalculator.Sample2.defaultNodeLabelColor=0,0,0
nodeAppearanceCalculator.Sample2.defaultNodeLabelOpacity=255
nodeAppearanceCalculator.Sample2.defaultNodeLabelPosition=C,C,c,0,0
nodeAppearanceCalculator.Sample2.defaultNodeLineStyle=SOLID
nodeAppearanceCalculator.Sample2.defaultNodeLineWidth=1.0
nodeAppearanceCalculator.Sample2.defaultNodeOpacity=255
nodeAppearanceCalculator.Sample2.defaultNodeShape=ellipse
nodeAppearanceCalculator.Sample2.defaultNodeSize=35.0
nodeAppearanceCalculator.Sample2.defaultNodeToolTip=
nodeAppearanceCalculator.Sample2.defaultNodeWidth=70.0
nodeAppearanceCalculator.Sample2.nodeLabelCalculator=NodeLabel
nodeAppearanceCalculator.Sample2.nodeSizeLocked=true
nodeAppearanceCalculator.Skeleton.defaultEdgeColor=0,0,0
nodeAppearanceCalculator.Skeleton.defaultEdgeFont=SanSerif,plain,10
nodeAppearanceCalculator.Skeleton.defaultEdgeFontSize=10.0
nodeAppearanceCalculator.Skeleton.defaultEdgeLabel=
nodeAppearanceCalculator.Skeleton.defaultEdgeLabelColor=0,0,0
nodeAppearanceCalculator.Skeleton.defaultEdgeLabelOpacity=255
nodeAppearanceCalculator.Skeleton.defaultEdgeLabelPosition=C,C,c,0,0
nodeAppearanceCalculator.Skeleton.defaultEdgeLineStyle=SOLID
nodeAppearanceCalculator.Skeleton.defaultEdgeLineWidth=1.0
nodeAppearanceCalculator.Skeleton.defaultEdgeOpacity=255
nodeAppearanceCalculator.Skeleton.defaultEdgeSourceArrowColor=0,0,0
nodeAppearanceCalculator.Skeleton.defaultEdgeSourceArrowOpacity=255
nodeAppearanceCalculator.Skeleton.defaultEdgeSourceArrowShape=NONE
nodeAppearanceCalculator.Skeleton.defaultEdgeTargetArrowColor=0,0,0
nodeAppearanceCalculator.Skeleton.defaultEdgeTargetArrowOpacity=255
nodeAppearanceCalculator.Skeleton.defaultEdgeTargetArrowShape=NONE
nodeAppearanceCalculator.Skeleton.defaultEdgeToolTip=
nodeAppearanceCalculator.Skeleton.defaultNodeBorderColor=255,255,255
nodeAppearanceCalculator.Skeleton.defaultNodeBorderOpacity=255
nodeAppearanceCalculator.Skeleton.defaultNodeFillColor=255,255,255
nodeAppearanceCalculator.Skeleton.defaultNodeFont=Default,plain,12
nodeAppearanceCalculator.Skeleton.defaultNodeFontSize=15.0
nodeAppearanceCalculator.Skeleton.defaultNodeHight=40.0
nodeAppearanceCalculator.Skeleton.defaultNodeLabel=
nodeAppearanceCalculator.Skeleton.defaultNodeLabelColor=255,255,255
nodeAppearanceCalculator.Skeleton.defaultNodeLabelOpacity=255
nodeAppearanceCalculator.Skeleton.defaultNodeLabelPosition=C,C,c,0,0
nodeAppearanceCalculator.Skeleton.defaultNodeLineStyle=SOLID
nodeAppearanceCalculator.Skeleton.defaultNodeLineWidth=3.0
nodeAppearanceCalculator.Skeleton.defaultNodeOpacity=0
nodeAppearanceCalculator.Skeleton.defaultNodeShape=ellipse
nodeAppearanceCalculator.Skeleton.defaultNodeSize=35.0
nodeAppearanceCalculator.Skeleton.defaultNodeToolTip=
nodeAppearanceCalculator.Skeleton.defaultNodeWidth=90.0
nodeAppearanceCalculator.Skeleton.nodeLabelCalculator=Skeleton-Node Label-Passthrough Mapper
nodeAppearanceCalculator.Skeleton.nodeSizeLocked=false
nodeAppearanceCalculator.Solid.defaultEdgeColor=0,0,0
nodeAppearanceCalculator.Solid.defaultEdgeFont=SanSerif,plain,10
nodeAppearanceCalculator.Solid.defaultEdgeFontSize=10.0
nodeAppearanceCalculator.Solid.defaultEdgeLabel=
nodeAppearanceCalculator.Solid.defaultEdgeLabelColor=0,0,0
nodeAppearanceCalculator.Solid.defaultEdgeLabelOpacity=255
nodeAppearanceCalculator.Solid.defaultEdgeLabelPosition=C,C,c,0,0
nodeAppearanceCalculator.Solid.defaultEdgeLineStyle=SOLID
nodeAppearanceCalculator.Solid.defaultEdgeLineWidth=1.0
nodeAppearanceCalculator.Solid.defaultEdgeOpacity=255
nodeAppearanceCalculator.Solid.defaultEdgeSourceArrowColor=0,0,0
nodeAppearanceCalculator.Solid.defaultEdgeSourceArrowOpacity=255
nodeAppearanceCalculator.Solid.defaultEdgeSourceArrowShape=NONE
nodeAppearanceCalculator.Solid.defaultEdgeTargetArrowColor=0,0,0
nodeAppearanceCalculator.Solid.defaultEdgeTargetArrowOpacity=255
nodeAppearanceCalculator.Solid.defaultEdgeTargetArrowShape=NONE
nodeAppearanceCalculator.Solid.defaultEdgeToolTip=
nodeAppearanceCalculator.Solid.defaultNodeBorderColor=0,0,0
nodeAppearanceCalculator.Solid.defaultNodeBorderOpacity=255
nodeAppearanceCalculator.Solid.defaultNodeFillColor=102,102,102
nodeAppearanceCalculator.Solid.defaultNodeFont=Courier 10 Pitch Bold,plain,12
nodeAppearanceCalculator.Solid.defaultNodeFontSize=18.0
nodeAppearanceCalculator.Solid.defaultNodeHight=30.0
nodeAppearanceCalculator.Solid.defaultNodeLabel=
nodeAppearanceCalculator.Solid.defaultNodeLabelColor=0,0,0
nodeAppearanceCalculator.Solid.defaultNodeLabelOpacity=160
nodeAppearanceCalculator.Solid.defaultNodeLabelPosition=S,NW,c,0,5
nodeAppearanceCalculator.Solid.defaultNodeLineStyle=SOLID
nodeAppearanceCalculator.Solid.defaultNodeLineWidth=0.0
nodeAppearanceCalculator.Solid.defaultNodeOpacity=255
nodeAppearanceCalculator.Solid.defaultNodeShape=ellipse
nodeAppearanceCalculator.Solid.defaultNodeSize=45.0
nodeAppearanceCalculator.Solid.defaultNodeToolTip=
nodeAppearanceCalculator.Solid.defaultNodeWidth=70.0
nodeAppearanceCalculator.Solid.nodeLabelCalculator=Solid-Node Label-Passthrough Mapper
nodeAppearanceCalculator.Solid.nodeSizeLocked=true
nodeAppearanceCalculator.Tube.defaultEdgeColor=0,0,0
nodeAppearanceCalculator.Tube.defaultEdgeFont=SanSerif,plain,10
nodeAppearanceCalculator.Tube.defaultEdgeFontSize=10.0
nodeAppearanceCalculator.Tube.defaultEdgeLabel=
nodeAppearanceCalculator.Tube.defaultEdgeLabelColor=0,0,0
nodeAppearanceCalculator.Tube.defaultEdgeLabelOpacity=255
nodeAppearanceCalculator.Tube.defaultEdgeLabelPosition=C,C,c,0,0
nodeAppearanceCalculator.Tube.defaultEdgeLineStyle=SOLID
nodeAppearanceCalculator.Tube.defaultEdgeLineWidth=1.0
nodeAppearanceCalculator.Tube.defaultEdgeOpacity=255
nodeAppearanceCalculator.Tube.defaultEdgeSourceArrowColor=0,0,0
nodeAppearanceCalculator.Tube.defaultEdgeSourceArrowOpacity=255
nodeAppearanceCalculator.Tube.defaultEdgeSourceArrowShape=NONE
nodeAppearanceCalculator.Tube.defaultEdgeTargetArrowColor=0,0,0
nodeAppearanceCalculator.Tube.defaultEdgeTargetArrowOpacity=255
nodeAppearanceCalculator.Tube.defaultEdgeTargetArrowShape=NONE
nodeAppearanceCalculator.Tube.defaultEdgeToolTip=
nodeAppearanceCalculator.Tube.defaultNodeBorderColor=0,0,0
nodeAppearanceCalculator.Tube.defaultNodeBorderOpacity=255
nodeAppearanceCalculator.Tube.defaultNodeFillColor=0,0,0
nodeAppearanceCalculator.Tube.defaultNodeFont=Monospaced.bold,plain,12
nodeAppearanceCalculator.Tube.defaultNodeFontSize=12.0
nodeAppearanceCalculator.Tube.defaultNodeHight=30.0
nodeAppearanceCalculator.Tube.defaultNodeLabel=
nodeAppearanceCalculator.Tube.defaultNodeLabelColor=204,204,255
nodeAppearanceCalculator.Tube.defaultNodeLabelOpacity=255
nodeAppearanceCalculator.Tube.defaultNodeLabelPosition=C,C,c,0,0
nodeAppearanceCalculator.Tube.defaultNodeLineStyle=SOLID
nodeAppearanceCalculator.Tube.defaultNodeLineWidth=0.0
nodeAppearanceCalculator.Tube.defaultNodeOpacity=0
nodeAppearanceCalculator.Tube.defaultNodeShape=rect
nodeAppearanceCalculator.Tube.defaultNodeSize=20.0
nodeAppearanceCalculator.Tube.defaultNodeToolTip=
nodeAppearanceCalculator.Tube.defaultNodeWidth=70.0
nodeAppearanceCalculator.Tube.nodeLabelCalculator=Pipe-Node Label-Passthrough Mapper
nodeAppearanceCalculator.Tube.nodeSizeLocked=true
nodeAppearanceCalculator.Universe.defaultEdgeColor=0,0,0
nodeAppearanceCalculator.Universe.defaultEdgeFont=SanSerif,plain,10
nodeAppearanceCalculator.Universe.defaultEdgeFontSize=10.0
nodeAppearanceCalculator.Universe.defaultEdgeLabel=
nodeAppearanceCalculator.Universe.defaultEdgeLabelColor=0,0,0
nodeAppearanceCalculator.Universe.defaultEdgeLabelOpacity=255
nodeAppearanceCalculator.Universe.defaultEdgeLabelPosition=C,C,c,0,0
nodeAppearanceCalculator.Universe.defaultEdgeLineStyle=SOLID
nodeAppearanceCalculator.Universe.defaultEdgeLineWidth=1.0
nodeAppearanceCalculator.Universe.defaultEdgeOpacity=255
nodeAppearanceCalculator.Universe.defaultEdgeSourceArrowColor=0,0,0
nodeAppearanceCalculator.Universe.defaultEdgeSourceArrowOpacity=255
nodeAppearanceCalculator.Universe.defaultEdgeSourceArrowShape=NONE
nodeAppearanceCalculator.Universe.defaultEdgeTargetArrowColor=0,0,0
nodeAppearanceCalculator.Universe.defaultEdgeTargetArrowOpacity=255
nodeAppearanceCalculator.Universe.defaultEdgeTargetArrowShape=NONE
nodeAppearanceCalculator.Universe.defaultEdgeToolTip=
nodeAppearanceCalculator.Universe.defaultNodeBorderColor=0,0,0
nodeAppearanceCalculator.Universe.defaultNodeBorderOpacity=255
nodeAppearanceCalculator.Universe.defaultNodeFillColor=0,0,0
nodeAppearanceCalculator.Universe.defaultNodeFont=Monospaced.bold,plain,12
nodeAppearanceCalculator.Universe.defaultNodeFontSize=20.0
nodeAppearanceCalculator.Universe.defaultNodeHight=30.0
nodeAppearanceCalculator.Universe.defaultNodeLabel=
nodeAppearanceCalculator.Universe.defaultNodeLabelColor=255,255,204
nodeAppearanceCalculator.Universe.defaultNodeLabelOpacity=180
nodeAppearanceCalculator.Universe.defaultNodeLabelPosition=C,C,c,0,0
nodeAppearanceCalculator.Universe.defaultNodeLineStyle=SOLID
nodeAppearanceCalculator.Universe.defaultNodeLineWidth=0.0
nodeAppearanceCalculator.Universe.defaultNodeOpacity=0
nodeAppearanceCalculator.Universe.defaultNodeShape=ellipse
nodeAppearanceCalculator.Universe.defaultNodeSize=60.0
nodeAppearanceCalculator.Universe.defaultNodeToolTip=
nodeAppearanceCalculator.Universe.defaultNodeWidth=100.0
nodeAppearanceCalculator.Universe.nodeLabelCalculator=Universe-Node Label-Passthrough Mapper
nodeAppearanceCalculator.Universe.nodeSizeLocked=true
nodeAppearanceCalculator.VistaClara.defaultEdgeColor=0,0,0
nodeAppearanceCalculator.VistaClara.defaultEdgeFont=SanSerif,plain,10
nodeAppearanceCalculator.VistaClara.defaultEdgeFontSize=10.0
nodeAppearanceCalculator.VistaClara.defaultEdgeLabel=
nodeAppearanceCalculator.VistaClara.defaultEdgeLabelColor=0,0,0
nodeAppearanceCalculator.VistaClara.defaultEdgeLabelOpacity=255
nodeAppearanceCalculator.VistaClara.defaultEdgeLabelPosition=C,C,c,0,0
nodeAppearanceCalculator.VistaClara.defaultEdgeLineStyle=SOLID
nodeAppearanceCalculator.VistaClara.defaultEdgeLineWidth=1.0
nodeAppearanceCalculator.VistaClara.defaultEdgeOpacity=255
nodeAppearanceCalculator.VistaClara.defaultEdgeSourceArrowColor=0,0,0
nodeAppearanceCalculator.VistaClara.defaultEdgeSourceArrowOpacity=255
nodeAppearanceCalculator.VistaClara.defaultEdgeSourceArrowShape=NONE
nodeAppearanceCalculator.VistaClara.defaultEdgeTargetArrowColor=0,0,0
nodeAppearanceCalculator.VistaClara.defaultEdgeTargetArrowOpacity=255
nodeAppearanceCalculator.VistaClara.defaultEdgeTargetArrowShape=NONE
nodeAppearanceCalculator.VistaClara.defaultEdgeToolTip=
nodeAppearanceCalculator.VistaClara.defaultNodeBorderColor=0,0,0
nodeAppearanceCalculator.VistaClara.defaultNodeBorderOpacity=255
nodeAppearanceCalculator.VistaClara.defaultNodeFillColor=255,153,153
nodeAppearanceCalculator.VistaClara.defaultNodeFont=Default,plain,12
nodeAppearanceCalculator.VistaClara.defaultNodeFontSize=12.0
nodeAppearanceCalculator.VistaClara.defaultNodeHight=30.0
nodeAppearanceCalculator.VistaClara.defaultNodeLabel=
nodeAppearanceCalculator.VistaClara.defaultNodeLabelColor=0,0,0
nodeAppearanceCalculator.VistaClara.defaultNodeLabelOpacity=255
nodeAppearanceCalculator.VistaClara.defaultNodeLabelPosition=C,C,c,0,0
nodeAppearanceCalculator.VistaClara.defaultNodeLineStyle=SOLID
nodeAppearanceCalculator.VistaClara.defaultNodeLineWidth=1.0
nodeAppearanceCalculator.VistaClara.defaultNodeOpacity=255
nodeAppearanceCalculator.VistaClara.defaultNodeShape=ellipse
nodeAppearanceCalculator.VistaClara.defaultNodeSize=35.0
nodeAppearanceCalculator.VistaClara.defaultNodeToolTip=
nodeAppearanceCalculator.VistaClara.defaultNodeWidth=70.0
nodeAppearanceCalculator.VistaClara.nodeFillColorCalculator=VistaClaraNodeFillColorCalculator
nodeAppearanceCalculator.VistaClara.nodeLabelCalculator=NodeLabel
nodeAppearanceCalculator.VistaClara.nodeSizeLocked=true
nodeAppearanceCalculator.default.defaultEdgeColor=0,0,0
nodeAppearanceCalculator.default.defaultEdgeFont=SanSerif,plain,10
nodeAppearanceCalculator.default.defaultEdgeFontSize=10.0
nodeAppearanceCalculator.default.defaultEdgeLabel=
nodeAppearanceCalculator.default.defaultEdgeLabelColor=0,0,0
nodeAppearanceCalculator.default.defaultEdgeLabelOpacity=255
nodeAppearanceCalculator.default.defaultEdgeLabelPosition=C,C,c,0,0
nodeAppearanceCalculator.default.defaultEdgeLineStyle=SOLID
nodeAppearanceCalculator.default.defaultEdgeLineWidth=1.0
nodeAppearanceCalculator.default.defaultEdgeOpacity=255
nodeAppearanceCalculator.default.defaultEdgeSourceArrowColor=0,0,0
nodeAppearanceCalculator.default.defaultEdgeSourceArrowOpacity=255
nodeAppearanceCalculator.default.defaultEdgeSourceArrowShape=NONE
nodeAppearanceCalculator.default.defaultEdgeTargetArrowColor=0,0,0
nodeAppearanceCalculator.default.defaultEdgeTargetArrowOpacity=255
nodeAppearanceCalculator.default.defaultEdgeTargetArrowShape=NONE
nodeAppearanceCalculator.default.defaultEdgeToolTip=
nodeAppearanceCalculator.default.defaultNodeBorderColor=0,0,0
nodeAppearanceCalculator.default.defaultNodeBorderOpacity=255
nodeAppearanceCalculator.default.defaultNodeFillColor=255,153,153
nodeAppearanceCalculator.default.defaultNodeFont=Default,plain,12
nodeAppearanceCalculator.default.defaultNodeFontSize=12.0
nodeAppearanceCalculator.default.defaultNodeHight=30.0
nodeAppearanceCalculator.default.defaultNodeLabel=
nodeAppearanceCalculator.default.defaultNodeLabelColor=0,0,0
nodeAppearanceCalculator.default.defaultNodeLabelOpacity=255
nodeAppearanceCalculator.default.defaultNodeLabelPosition=C,C,c,0,0
nodeAppearanceCalculator.default.defaultNodeLineStyle=SOLID
nodeAppearanceCalculator.default.defaultNodeLineWidth=1.0
nodeAppearanceCalculator.default.defaultNodeOpacity=255
nodeAppearanceCalculator.default.defaultNodeShape=ellipse
nodeAppearanceCalculator.default.defaultNodeSize=35.0
nodeAppearanceCalculator.default.defaultNodeToolTip=
nodeAppearanceCalculator.default.defaultNodeWidth=70.0
nodeAppearanceCalculator.default.nodeLabelCalculator=NodeLabel
nodeAppearanceCalculator.default.nodeSizeLocked=true
nodeAppearanceCalculator.streak_vs_epiblast.defaultEdgeColor=0,0,0
nodeAppearanceCalculator.streak_vs_epiblast.defaultEdgeFont=SanSerif,plain,10
nodeAppearanceCalculator.streak_vs_epiblast.defaultEdgeFontSize=10.0
nodeAppearanceCalculator.streak_vs_epiblast.defaultEdgeLabel=
nodeAppearanceCalculator.streak_vs_epiblast.defaultEdgeLabelColor=0,0,0
nodeAppearanceCalculator.streak_vs_epiblast.defaultEdgeLabelOpacity=255
nodeAppearanceCalculator.streak_vs_epiblast.defaultEdgeLabelPosition=C,C,c,0,0
nodeAppearanceCalculator.streak_vs_epiblast.defaultEdgeLineStyle=SOLID
nodeAppearanceCalculator.streak_vs_epiblast.defaultEdgeLineWidth=1.0
nodeAppearanceCalculator.streak_vs_epiblast.defaultEdgeOpacity=255
nodeAppearanceCalculator.streak_vs_epiblast.defaultEdgeSourceArrowColor=0,0,0
nodeAppearanceCalculator.streak_vs_epiblast.defaultEdgeSourceArrowOpacity=255
nodeAppearanceCalculator.streak_vs_epiblast.defaultEdgeSourceArrowShape=NONE
nodeAppearanceCalculator.streak_vs_epiblast.defaultEdgeTargetArrowColor=0,0,0
nodeAppearanceCalculator.streak_vs_epiblast.defaultEdgeTargetArrowOpacity=255
nodeAppearanceCalculator.streak_vs_epiblast.defaultEdgeTargetArrowShape=NONE
nodeAppearanceCalculator.streak_vs_epiblast.defaultEdgeToolTip=
nodeAppearanceCalculator.streak_vs_epiblast.defaultNodeBorderColor=254,254,255
nodeAppearanceCalculator.streak_vs_epiblast.defaultNodeBorderOpacity=255
nodeAppearanceCalculator.streak_vs_epiblast.defaultNodeFillColor=254,254,255
nodeAppearanceCalculator.streak_vs_epiblast.defaultNodeFont=Default,plain,12
nodeAppearanceCalculator.streak_vs_epiblast.defaultNodeFontSize=14.0
nodeAppearanceCalculator.streak_vs_epiblast.defaultNodeHight=30.0
nodeAppearanceCalculator.streak_vs_epiblast.defaultNodeLabel=
nodeAppearanceCalculator.streak_vs_epiblast.defaultNodeLabelColor=0,0,0
nodeAppearanceCalculator.streak_vs_epiblast.defaultNodeLabelOpacity=255
nodeAppearanceCalculator.streak_vs_epiblast.defaultNodeLabelPosition=C,C,c,0,0
nodeAppearanceCalculator.streak_vs_epiblast.defaultNodeLineStyle=SOLID
nodeAppearanceCalculator.streak_vs_epiblast.defaultNodeLineWidth=0.0
nodeAppearanceCalculator.streak_vs_epiblast.defaultNodeOpacity=200.0
nodeAppearanceCalculator.streak_vs_epiblast.defaultNodeShape=rect
nodeAppearanceCalculator.streak_vs_epiblast.defaultNodeSize=25.0
nodeAppearanceCalculator.streak_vs_epiblast.defaultNodeToolTip=
nodeAppearanceCalculator.streak_vs_epiblast.defaultNodeWidth=70.0
nodeAppearanceCalculator.streak_vs_epiblast.nodeFillColorCalculator=chicknet-Node Color-Continuous Mapper
nodeAppearanceCalculator.streak_vs_epiblast.nodeLabelCalculator=default-Node Label-Passthrough Mapper
nodeAppearanceCalculator.streak_vs_epiblast.nodeShapeCalculator=chicknet-Node Shape-Continuous Mapper
nodeAppearanceCalculator.streak_vs_epiblast.nodeSizeLocked=true
nodeAppearanceCalculator.streak_vs_epiblast.nodeUniformSizeCalculator=chicknet-Node Size-Continuous Mapper
nodeBorderColorCalculator.RedGreen.mapping.boundaryvalues=3
nodeBorderColorCalculator.RedGreen.mapping.bv0.domainvalue=-2.5
nodeBorderColorCalculator.RedGreen.mapping.bv0.equal=255,0,0
nodeBorderColorCalculator.RedGreen.mapping.bv0.greater=255,0,0
nodeBorderColorCalculator.RedGreen.mapping.bv0.lesser=0,0,255
nodeBorderColorCalculator.RedGreen.mapping.bv1.domainvalue=0.0
nodeBorderColorCalculator.RedGreen.mapping.bv1.equal=255,255,255
nodeBorderColorCalculator.RedGreen.mapping.bv1.greater=255,255,255
nodeBorderColorCalculator.RedGreen.mapping.bv1.lesser=255,255,255
nodeBorderColorCalculator.RedGreen.mapping.bv2.domainvalue=2.1
nodeBorderColorCalculator.RedGreen.mapping.bv2.equal=0,255,102
nodeBorderColorCalculator.RedGreen.mapping.bv2.greater=0,0,0
nodeBorderColorCalculator.RedGreen.mapping.bv2.lesser=0,255,102
nodeBorderColorCalculator.RedGreen.mapping.controller=gal1RGexp
nodeBorderColorCalculator.RedGreen.mapping.interpolator=LinearNumberToColorInterpolator
nodeBorderColorCalculator.RedGreen.mapping.type=ContinuousMapping
nodeBorderColorCalculator.RedGreen.visualPropertyType=NODE_BORDER_COLOR
nodeFillColorCalculator.Node\ Color-Continuous\ Mapper.mapping.boundaryvalues=0
nodeFillColorCalculator.Node\ Color-Continuous\ Mapper.mapping.controller=su5402sig
nodeFillColorCalculator.Node\ Color-Continuous\ Mapper.mapping.interpolator=LinearNumberToColorInterpolator
nodeFillColorCalculator.Node\ Color-Continuous\ Mapper.mapping.type=ContinuousMapping
nodeFillColorCalculator.Node\ Color-Continuous\ Mapper.visualPropertyType=NODE_FILL_COLOR
nodeFillColorCalculator.Node\ Color-Discrete\ Mapper.mapping.controller=su5402sig
nodeFillColorCalculator.Node\ Color-Discrete\ Mapper.mapping.controllerType=-1
nodeFillColorCalculator.Node\ Color-Discrete\ Mapper.mapping.type=DiscreteMapping
nodeFillColorCalculator.Node\ Color-Discrete\ Mapper.visualPropertyType=NODE_FILL_COLOR
nodeFillColorCalculator.Node\ Color-Passthrough\ Mapper.mapping.controller=su5402exp
nodeFillColorCalculator.Node\ Color-Passthrough\ Mapper.mapping.type=PassThroughMapping
nodeFillColorCalculator.Node\ Color-Passthrough\ Mapper.visualPropertyType=NODE_FILL_COLOR
nodeFillColorCalculator.RedGreen.mapping.boundaryvalues=3
nodeFillColorCalculator.RedGreen.mapping.bv0.domainvalue=-2.5
nodeFillColorCalculator.RedGreen.mapping.bv0.equal=255,0,0
nodeFillColorCalculator.RedGreen.mapping.bv0.greater=255,0,0
nodeFillColorCalculator.RedGreen.mapping.bv0.lesser=0,0,255
nodeFillColorCalculator.RedGreen.mapping.bv1.domainvalue=0.0
nodeFillColorCalculator.RedGreen.mapping.bv1.equal=255,255,255
nodeFillColorCalculator.RedGreen.mapping.bv1.greater=255,255,255
nodeFillColorCalculator.RedGreen.mapping.bv1.lesser=255,255,255
nodeFillColorCalculator.RedGreen.mapping.bv2.domainvalue=2.1
nodeFillColorCalculator.RedGreen.mapping.bv2.equal=0,255,102
nodeFillColorCalculator.RedGreen.mapping.bv2.greater=0,0,0
nodeFillColorCalculator.RedGreen.mapping.bv2.lesser=0,255,102
nodeFillColorCalculator.RedGreen.mapping.controller=gal1RGexp
nodeFillColorCalculator.RedGreen.mapping.interpolator=LinearNumberToColorInterpolator
nodeFillColorCalculator.RedGreen.mapping.type=ContinuousMapping
nodeFillColorCalculator.RedGreen.visualPropertyType=NODE_FILL_COLOR
nodeFillColorCalculator.Sample2-Node\ Color-Discrete\ Mapper.mapping.controller=ID
nodeFillColorCalculator.Sample2-Node\ Color-Discrete\ Mapper.mapping.controllerType=-1
nodeFillColorCalculator.Sample2-Node\ Color-Discrete\ Mapper.mapping.type=DiscreteMapping
nodeFillColorCalculator.Sample2-Node\ Color-Discrete\ Mapper.visualPropertyType=NODE_FILL_COLOR
nodeFillColorCalculator.VistaClaraNodeFillColorCalculator.mapping.boundaryvalues=0
nodeFillColorCalculator.VistaClaraNodeFillColorCalculator.mapping.interpolator=LinearNumberToColorInterpolator
nodeFillColorCalculator.VistaClaraNodeFillColorCalculator.mapping.type=ContinuousMapping
nodeFillColorCalculator.VistaClaraNodeFillColorCalculator.visualPropertyType=NODE_FILL_COLOR
nodeFillColorCalculator.chicknet-Node\ Color-Continuous\ Mapper.mapping.boundaryvalues=2
nodeFillColorCalculator.chicknet-Node\ Color-Continuous\ Mapper.mapping.bv0.domainvalue=-0.9999999403953552
nodeFillColorCalculator.chicknet-Node\ Color-Continuous\ Mapper.mapping.bv0.equal=51,204,0
nodeFillColorCalculator.chicknet-Node\ Color-Continuous\ Mapper.mapping.bv0.greater=51,204,0
nodeFillColorCalculator.chicknet-Node\ Color-Continuous\ Mapper.mapping.bv0.lesser=0,204,0
nodeFillColorCalculator.chicknet-Node\ Color-Continuous\ Mapper.mapping.bv1.domainvalue=1.000000238418579
nodeFillColorCalculator.chicknet-Node\ Color-Continuous\ Mapper.mapping.bv1.equal=204,0,0
nodeFillColorCalculator.chicknet-Node\ Color-Continuous\ Mapper.mapping.bv1.greater=204,0,0
nodeFillColorCalculator.chicknet-Node\ Color-Continuous\ Mapper.mapping.bv1.lesser=204,0,0
nodeFillColorCalculator.chicknet-Node\ Color-Continuous\ Mapper.mapping.controller=streak_vs_epi_exp
nodeFillColorCalculator.chicknet-Node\ Color-Continuous\ Mapper.mapping.interpolator=LinearNumberToColorInterpolator
nodeFillColorCalculator.chicknet-Node\ Color-Continuous\ Mapper.mapping.type=ContinuousMapping
nodeFillColorCalculator.chicknet-Node\ Color-Continuous\ Mapper.visualPropertyType=NODE_FILL_COLOR
nodeFillColorCalculator.default-Node\ Color-Continuous\ Mapper.mapping.boundaryvalues=2
nodeFillColorCalculator.default-Node\ Color-Continuous\ Mapper.mapping.bv0.domainvalue=-1.7923258769363166
nodeFillColorCalculator.default-Node\ Color-Continuous\ Mapper.mapping.bv0.equal=255,0,0
nodeFillColorCalculator.default-Node\ Color-Continuous\ Mapper.mapping.bv0.greater=255,0,0
nodeFillColorCalculator.default-Node\ Color-Continuous\ Mapper.mapping.bv0.lesser=255,0,0
nodeFillColorCalculator.default-Node\ Color-Continuous\ Mapper.mapping.bv1.domainvalue=1.7984316700100895
nodeFillColorCalculator.default-Node\ Color-Continuous\ Mapper.mapping.bv1.equal=0,204,0
nodeFillColorCalculator.default-Node\ Color-Continuous\ Mapper.mapping.bv1.greater=0,204,0
nodeFillColorCalculator.default-Node\ Color-Continuous\ Mapper.mapping.bv1.lesser=0,204,0
nodeFillColorCalculator.default-Node\ Color-Continuous\ Mapper.mapping.interpolator=LinearNumberToColorInterpolator
nodeFillColorCalculator.default-Node\ Color-Continuous\ Mapper.mapping.type=ContinuousMapping
nodeFillColorCalculator.default-Node\ Color-Continuous\ Mapper.visualPropertyType=NODE_FILL_COLOR
nodeFillColorCalculator.default-Node\ Color-Discrete\ Mapper.mapping.controller=su5402sig
nodeFillColorCalculator.default-Node\ Color-Discrete\ Mapper.mapping.controllerType=-1
nodeFillColorCalculator.default-Node\ Color-Discrete\ Mapper.mapping.type=DiscreteMapping
nodeFillColorCalculator.default-Node\ Color-Discrete\ Mapper.visualPropertyType=NODE_FILL_COLOR
nodeFillColorCalculator.default-Node\ Color-Passthrough\ Mapper.mapping.controller=su5402exp
nodeFillColorCalculator.default-Node\ Color-Passthrough\ Mapper.mapping.type=PassThroughMapping
nodeFillColorCalculator.default-Node\ Color-Passthrough\ Mapper.visualPropertyType=NODE_FILL_COLOR
nodeFontFaceCalculator.BasicContinuous.mapping.boundaryvalues=3
nodeFontFaceCalculator.BasicContinuous.mapping.bv0.domainvalue=-1.0
nodeFontFaceCalculator.BasicContinuous.mapping.bv0.equal=Serif,italic,12
nodeFontFaceCalculator.BasicContinuous.mapping.bv0.greater=Serif,italic,12
nodeFontFaceCalculator.BasicContinuous.mapping.bv0.lesser=Serif,italic,12
nodeFontFaceCalculator.BasicContinuous.mapping.bv1.domainvalue=0.0
nodeFontFaceCalculator.BasicContinuous.mapping.bv1.equal=null,plain,10
nodeFontFaceCalculator.BasicContinuous.mapping.bv1.greater=Serif,bold,12
nodeFontFaceCalculator.BasicContinuous.mapping.bv1.lesser=Serif,italic,12
nodeFontFaceCalculator.BasicContinuous.mapping.bv2.domainvalue=1.0
nodeFontFaceCalculator.BasicContinuous.mapping.bv2.equal=Serif,bold,12
nodeFontFaceCalculator.BasicContinuous.mapping.bv2.greater=Serif,bold,12
nodeFontFaceCalculator.BasicContinuous.mapping.bv2.lesser=Serif,bold,12
nodeFontFaceCalculator.BasicContinuous.mapping.controller=expression
nodeFontFaceCalculator.BasicContinuous.mapping.interpolator=FlatInterpolator
nodeFontFaceCalculator.BasicContinuous.mapping.type=ContinuousMapping
nodeFontFaceCalculator.BasicContinuous.visualPropertyType=NODE_FONT_FACE
nodeFontFaceCalculator.BasicDiscrete.mapping.controller=GO Biological Process (level 4)
nodeFontFaceCalculator.BasicDiscrete.mapping.controllerType=-1
nodeFontFaceCalculator.BasicDiscrete.mapping.map.autophagy=Serif,italic,11
nodeFontFaceCalculator.BasicDiscrete.mapping.map.biological_process\ unknown=Serif,plain,10
nodeFontFaceCalculator.BasicDiscrete.mapping.map.cell\ cycle=Serif,bold,12
nodeFontFaceCalculator.BasicDiscrete.mapping.type=DiscreteMapping
nodeFontFaceCalculator.BasicDiscrete.visualPropertyType=NODE_FONT_FACE
nodeFontSizeCalculator.BasicContinuous.mapping.boundaryvalues=3
nodeFontSizeCalculator.BasicContinuous.mapping.bv0.domainvalue=-1.0
nodeFontSizeCalculator.BasicContinuous.mapping.bv0.equal=12.0
nodeFontSizeCalculator.BasicContinuous.mapping.bv0.greater=12.0
nodeFontSizeCalculator.BasicContinuous.mapping.bv0.lesser=12.0
nodeFontSizeCalculator.BasicContinuous.mapping.bv1.domainvalue=0.0
nodeFontSizeCalculator.BasicContinuous.mapping.bv1.equal=10.0
nodeFontSizeCalculator.BasicContinuous.mapping.bv1.greater=12.0
nodeFontSizeCalculator.BasicContinuous.mapping.bv1.lesser=12.0
nodeFontSizeCalculator.BasicContinuous.mapping.bv2.domainvalue=1.0
nodeFontSizeCalculator.BasicContinuous.mapping.bv2.equal=12.0
nodeFontSizeCalculator.BasicContinuous.mapping.bv2.greater=12.0
nodeFontSizeCalculator.BasicContinuous.mapping.bv2.lesser=12.0
nodeFontSizeCalculator.BasicContinuous.mapping.controller=expression
nodeFontSizeCalculator.BasicContinuous.mapping.interpolator=FlatInterpolator
nodeFontSizeCalculator.BasicContinuous.mapping.type=ContinuousMapping
nodeFontSizeCalculator.BasicContinuous.visualPropertyType=NODE_FONT_SIZE
nodeFontSizeCalculator.BasicDiscrete.mapping.controller=GO Biological Process (level 4)
nodeFontSizeCalculator.BasicDiscrete.mapping.controllerType=-1
nodeFontSizeCalculator.BasicDiscrete.mapping.map.autophagy=11.0
nodeFontSizeCalculator.BasicDiscrete.mapping.map.biological_process\ unknown=10.0
nodeFontSizeCalculator.BasicDiscrete.mapping.map.cell\ cycle=12.0
nodeFontSizeCalculator.BasicDiscrete.mapping.type=DiscreteMapping
nodeFontSizeCalculator.BasicDiscrete.visualPropertyType=NODE_FONT_SIZE
nodeFontSizeCalculator.Cloud-Node\ Font\ Size-Continuous\ Mapper.mapping.boundaryvalues=2
nodeFontSizeCalculator.Cloud-Node\ Font\ Size-Continuous\ Mapper.mapping.bv0.domainvalue=1.0
nodeFontSizeCalculator.Cloud-Node\ Font\ Size-Continuous\ Mapper.mapping.bv0.equal=12.0
nodeFontSizeCalculator.Cloud-Node\ Font\ Size-Continuous\ Mapper.mapping.bv0.greater=12.0
nodeFontSizeCalculator.Cloud-Node\ Font\ Size-Continuous\ Mapper.mapping.bv0.lesser=1.0
nodeFontSizeCalculator.Cloud-Node\ Font\ Size-Continuous\ Mapper.mapping.bv1.domainvalue=64.0
nodeFontSizeCalculator.Cloud-Node\ Font\ Size-Continuous\ Mapper.mapping.bv1.equal=300.0
nodeFontSizeCalculator.Cloud-Node\ Font\ Size-Continuous\ Mapper.mapping.bv1.greater=1.0
nodeFontSizeCalculator.Cloud-Node\ Font\ Size-Continuous\ Mapper.mapping.bv1.lesser=300.0
nodeFontSizeCalculator.Cloud-Node\ Font\ Size-Continuous\ Mapper.mapping.controller=Degree
nodeFontSizeCalculator.Cloud-Node\ Font\ Size-Continuous\ Mapper.mapping.interpolator=LinearNumberToNumberInterpolator
nodeFontSizeCalculator.Cloud-Node\ Font\ Size-Continuous\ Mapper.mapping.type=ContinuousMapping
nodeFontSizeCalculator.Cloud-Node\ Font\ Size-Continuous\ Mapper.visualPropertyType=NODE_FONT_SIZE
nodeFontSizeCalculator.Cloud-Node\ Font\ Size-Discrete\ Mapper.mapping.controller=Degree
nodeFontSizeCalculator.Cloud-Node\ Font\ Size-Discrete\ Mapper.mapping.controllerType=-1
nodeFontSizeCalculator.Cloud-Node\ Font\ Size-Discrete\ Mapper.mapping.map.10=30.0
nodeFontSizeCalculator.Cloud-Node\ Font\ Size-Discrete\ Mapper.mapping.map.11=32.0
nodeFontSizeCalculator.Cloud-Node\ Font\ Size-Discrete\ Mapper.mapping.map.12=34.0
nodeFontSizeCalculator.Cloud-Node\ Font\ Size-Discrete\ Mapper.mapping.map.13=36.0
nodeFontSizeCalculator.Cloud-Node\ Font\ Size-Discrete\ Mapper.mapping.map.14=38.0
nodeFontSizeCalculator.Cloud-Node\ Font\ Size-Discrete\ Mapper.mapping.map.15=40.0
nodeFontSizeCalculator.Cloud-Node\ Font\ Size-Discrete\ Mapper.mapping.map.17=42.0
nodeFontSizeCalculator.Cloud-Node\ Font\ Size-Discrete\ Mapper.mapping.map.18=44.0
nodeFontSizeCalculator.Cloud-Node\ Font\ Size-Discrete\ Mapper.mapping.map.19=46.0
nodeFontSizeCalculator.Cloud-Node\ Font\ Size-Discrete\ Mapper.mapping.map.1=12.0
nodeFontSizeCalculator.Cloud-Node\ Font\ Size-Discrete\ Mapper.mapping.map.20=48.0
nodeFontSizeCalculator.Cloud-Node\ Font\ Size-Discrete\ Mapper.mapping.map.22=50.0
nodeFontSizeCalculator.Cloud-Node\ Font\ Size-Discrete\ Mapper.mapping.map.24=52.0
nodeFontSizeCalculator.Cloud-Node\ Font\ Size-Discrete\ Mapper.mapping.map.27=54.0
nodeFontSizeCalculator.Cloud-Node\ Font\ Size-Discrete\ Mapper.mapping.map.29=56.0
nodeFontSizeCalculator.Cloud-Node\ Font\ Size-Discrete\ Mapper.mapping.map.2=14.0
nodeFontSizeCalculator.Cloud-Node\ Font\ Size-Discrete\ Mapper.mapping.map.30=58.0
nodeFontSizeCalculator.Cloud-Node\ Font\ Size-Discrete\ Mapper.mapping.map.39=60.0
nodeFontSizeCalculator.Cloud-Node\ Font\ Size-Discrete\ Mapper.mapping.map.3=16.0
nodeFontSizeCalculator.Cloud-Node\ Font\ Size-Discrete\ Mapper.mapping.map.44=62.0
nodeFontSizeCalculator.Cloud-Node\ Font\ Size-Discrete\ Mapper.mapping.map.4=18.0
nodeFontSizeCalculator.Cloud-Node\ Font\ Size-Discrete\ Mapper.mapping.map.5=20.0
nodeFontSizeCalculator.Cloud-Node\ Font\ Size-Discrete\ Mapper.mapping.map.64=64.0
nodeFontSizeCalculator.Cloud-Node\ Font\ Size-Discrete\ Mapper.mapping.map.6=22.0
nodeFontSizeCalculator.Cloud-Node\ Font\ Size-Discrete\ Mapper.mapping.map.7=24.0
nodeFontSizeCalculator.Cloud-Node\ Font\ Size-Discrete\ Mapper.mapping.map.8=26.0
nodeFontSizeCalculator.Cloud-Node\ Font\ Size-Discrete\ Mapper.mapping.map.9=28.0
nodeFontSizeCalculator.Cloud-Node\ Font\ Size-Discrete\ Mapper.mapping.type=DiscreteMapping
nodeFontSizeCalculator.Cloud-Node\ Font\ Size-Discrete\ Mapper.visualPropertyType=NODE_FONT_SIZE
nodeFontSizeCalculator.Node\ Font\ Size-Continuous\ Mapper.mapping.boundaryvalues=0
nodeFontSizeCalculator.Node\ Font\ Size-Continuous\ Mapper.mapping.controller=Degree
nodeFontSizeCalculator.Node\ Font\ Size-Continuous\ Mapper.mapping.interpolator=LinearNumberToNumberInterpolator
nodeFontSizeCalculator.Node\ Font\ Size-Continuous\ Mapper.mapping.type=ContinuousMapping
nodeFontSizeCalculator.Node\ Font\ Size-Continuous\ Mapper.visualPropertyType=NODE_FONT_SIZE
nodeFontSizeCalculator.Node\ Font\ Size-Discrete\ Mapper.mapping.controller=Degree
nodeFontSizeCalculator.Node\ Font\ Size-Discrete\ Mapper.mapping.controllerType=-1
nodeFontSizeCalculator.Node\ Font\ Size-Discrete\ Mapper.mapping.type=DiscreteMapping
nodeFontSizeCalculator.Node\ Font\ Size-Discrete\ Mapper.visualPropertyType=NODE_FONT_SIZE
nodeHeightCalculator.BasicContinuous.mapping.boundaryvalues=3
nodeHeightCalculator.BasicContinuous.mapping.bv0.domainvalue=-1.0
nodeHeightCalculator.BasicContinuous.mapping.bv0.equal=100.0
nodeHeightCalculator.BasicContinuous.mapping.bv0.greater=100.0
nodeHeightCalculator.BasicContinuous.mapping.bv0.lesser=100.0
nodeHeightCalculator.BasicContinuous.mapping.bv1.domainvalue=0.0
nodeHeightCalculator.BasicContinuous.mapping.bv1.equal=50.0
nodeHeightCalculator.BasicContinuous.mapping.bv1.greater=50.0
nodeHeightCalculator.BasicContinuous.mapping.bv1.lesser=50.0
nodeHeightCalculator.BasicContinuous.mapping.bv2.domainvalue=1.0
nodeHeightCalculator.BasicContinuous.mapping.bv2.equal=100.0
nodeHeightCalculator.BasicContinuous.mapping.bv2.greater=100.0
nodeHeightCalculator.BasicContinuous.mapping.bv2.lesser=100.0
nodeHeightCalculator.BasicContinuous.mapping.controller=expression
nodeHeightCalculator.BasicContinuous.mapping.interpolator=LinearNumberToNumberInterpolator
nodeHeightCalculator.BasicContinuous.mapping.type=ContinuousMapping
nodeHeightCalculator.BasicContinuous.visualPropertyType=NODE_HEIGHT
nodeHeightCalculator.BasicDiscrete.mapping.controller=GO Biological Process (level 4)
nodeHeightCalculator.BasicDiscrete.mapping.controllerType=-1
nodeHeightCalculator.BasicDiscrete.mapping.map.autophagy=50.0
nodeHeightCalculator.BasicDiscrete.mapping.map.biological_process\ unknown=10.0
nodeHeightCalculator.BasicDiscrete.mapping.map.cell\ cycle=60.0
nodeHeightCalculator.BasicDiscrete.mapping.type=DiscreteMapping
nodeHeightCalculator.BasicDiscrete.visualPropertyType=NODE_HEIGHT
nodeLabelCalculator.Aqua-Node\ Label-Passthrough\ Mapper.mapping.controller=ID
nodeLabelCalculator.Aqua-Node\ Label-Passthrough\ Mapper.mapping.type=PassThroughMapping
nodeLabelCalculator.Aqua-Node\ Label-Passthrough\ Mapper.visualPropertyType=NODE_LABEL
nodeLabelCalculator.BasicContinuous.mapping.boundaryvalues=3
nodeLabelCalculator.BasicContinuous.mapping.bv0.domainvalue=-1.0
nodeLabelCalculator.BasicContinuous.mapping.bv0.equal=under
nodeLabelCalculator.BasicContinuous.mapping.bv0.greater=under
nodeLabelCalculator.BasicContinuous.mapping.bv0.lesser=under
nodeLabelCalculator.BasicContinuous.mapping.bv1.domainvalue=0.0
nodeLabelCalculator.BasicContinuous.mapping.bv1.equal=zero
nodeLabelCalculator.BasicContinuous.mapping.bv1.greater=over
nodeLabelCalculator.BasicContinuous.mapping.bv1.lesser=under
nodeLabelCalculator.BasicContinuous.mapping.bv2.domainvalue=1.0
nodeLabelCalculator.BasicContinuous.mapping.bv2.equal=over
nodeLabelCalculator.BasicContinuous.mapping.bv2.greater=over
nodeLabelCalculator.BasicContinuous.mapping.bv2.lesser=over
nodeLabelCalculator.BasicContinuous.mapping.controller=expression
nodeLabelCalculator.BasicContinuous.mapping.interpolator=FlatInterpolator
nodeLabelCalculator.BasicContinuous.mapping.type=ContinuousMapping
nodeLabelCalculator.BasicContinuous.visualPropertyType=NODE_LABEL
nodeLabelCalculator.BasicDiscrete.mapping.controller=GO Biological Process (level 4)
nodeLabelCalculator.BasicDiscrete.mapping.controllerType=-1
nodeLabelCalculator.BasicDiscrete.mapping.map.autophagy=autophagy
nodeLabelCalculator.BasicDiscrete.mapping.map.biological_process\ unknown=unknown
nodeLabelCalculator.BasicDiscrete.mapping.map.cell\ cycle=cell cycle
nodeLabelCalculator.BasicDiscrete.mapping.type=DiscreteMapping
nodeLabelCalculator.BasicDiscrete.visualPropertyType=NODE_LABEL
nodeLabelCalculator.BasicPassThrough.mapping.controller=label
nodeLabelCalculator.BasicPassThrough.mapping.type=PassThroughMapping
nodeLabelCalculator.BasicPassThrough.visualPropertyType=NODE_LABEL
nodeLabelCalculator.Cloud-Node\ Label-Passthrough\ Mapper.mapping.controller=ID
nodeLabelCalculator.Cloud-Node\ Label-Passthrough\ Mapper.mapping.type=PassThroughMapping
nodeLabelCalculator.Cloud-Node\ Label-Passthrough\ Mapper.visualPropertyType=NODE_LABEL
nodeLabelCalculator.NodeLabel.mapping.controller=Gene Name
nodeLabelCalculator.NodeLabel.mapping.type=PassThroughMapping
nodeLabelCalculator.NodeLabel.visualPropertyType=NODE_LABEL
nodeLabelCalculator.Node\ Label-Passthrough\ Mapper.mapping.controller=Gene Name
nodeLabelCalculator.Node\ Label-Passthrough\ Mapper.mapping.type=PassThroughMapping
nodeLabelCalculator.Node\ Label-Passthrough\ Mapper.visualPropertyType=NODE_LABEL
nodeLabelCalculator.Pipe-Node\ Label-Passthrough\ Mapper.mapping.controller=ID
nodeLabelCalculator.Pipe-Node\ Label-Passthrough\ Mapper.mapping.type=PassThroughMapping
nodeLabelCalculator.Pipe-Node\ Label-Passthrough\ Mapper.visualPropertyType=NODE_LABEL
nodeLabelCalculator.Ripple-Node\ Label-Passthrough\ Mapper.mapping.controller=ID
nodeLabelCalculator.Ripple-Node\ Label-Passthrough\ Mapper.mapping.type=PassThroughMapping
nodeLabelCalculator.Ripple-Node\ Label-Passthrough\ Mapper.visualPropertyType=NODE_LABEL
nodeLabelCalculator.Skeleton-Node\ Label-Passthrough\ Mapper.mapping.controller=ID
nodeLabelCalculator.Skeleton-Node\ Label-Passthrough\ Mapper.mapping.type=PassThroughMapping
nodeLabelCalculator.Skeleton-Node\ Label-Passthrough\ Mapper.visualPropertyType=NODE_LABEL
nodeLabelCalculator.Solid-Node\ Label-Passthrough\ Mapper.mapping.controller=ID
nodeLabelCalculator.Solid-Node\ Label-Passthrough\ Mapper.mapping.type=PassThroughMapping
nodeLabelCalculator.Solid-Node\ Label-Passthrough\ Mapper.visualPropertyType=NODE_LABEL
nodeLabelCalculator.Subway-Node\ Label-Passthrough\ Mapper.mapping.controller=ID
nodeLabelCalculator.Subway-Node\ Label-Passthrough\ Mapper.mapping.type=PassThroughMapping
nodeLabelCalculator.Subway-Node\ Label-Passthrough\ Mapper.visualPropertyType=NODE_LABEL
nodeLabelCalculator.Universe-Node\ Label-Passthrough\ Mapper.mapping.controller=ID
nodeLabelCalculator.Universe-Node\ Label-Passthrough\ Mapper.mapping.type=PassThroughMapping
nodeLabelCalculator.Universe-Node\ Label-Passthrough\ Mapper.visualPropertyType=NODE_LABEL
nodeLabelCalculator.default-Node\ Label-Passthrough\ Mapper.mapping.controller=GeneName
nodeLabelCalculator.default-Node\ Label-Passthrough\ Mapper.mapping.type=PassThroughMapping
nodeLabelCalculator.default-Node\ Label-Passthrough\ Mapper.visualPropertyType=NODE_LABEL
nodeLabelCalculator.id\ as\ node\ labels.mapping.controller=ID
nodeLabelCalculator.id\ as\ node\ labels.mapping.type=PassThroughMapping
nodeLabelCalculator.id\ as\ node\ labels.visualPropertyType=NODE_LABEL
nodeLineStyleCalculator.chicknet_new-Node\ Line\ Style-Discrete\ Mapper.mapping.controller=annotation.Assigned_by
nodeLineStyleCalculator.chicknet_new-Node\ Line\ Style-Discrete\ Mapper.mapping.controllerType=-1
nodeLineStyleCalculator.chicknet_new-Node\ Line\ Style-Discrete\ Mapper.mapping.map.AgBase=SOLID
nodeLineStyleCalculator.chicknet_new-Node\ Line\ Style-Discrete\ Mapper.mapping.map.DP=SOLID
nodeLineStyleCalculator.chicknet_new-Node\ Line\ Style-Discrete\ Mapper.mapping.map.FM=SOLID
nodeLineStyleCalculator.chicknet_new-Node\ Line\ Style-Discrete\ Mapper.mapping.type=DiscreteMapping
nodeLineStyleCalculator.chicknet_new-Node\ Line\ Style-Discrete\ Mapper.visualPropertyType=NODE_LINE_STYLE
nodeLineWidthCalculator.chicknet_new-Node\ Line\ Width-Discrete\ Mapper.mapping.controller=annotation.Assigned_by
nodeLineWidthCalculator.chicknet_new-Node\ Line\ Width-Discrete\ Mapper.mapping.controllerType=-1
nodeLineWidthCalculator.chicknet_new-Node\ Line\ Width-Discrete\ Mapper.mapping.map.AgBase=2.0
nodeLineWidthCalculator.chicknet_new-Node\ Line\ Width-Discrete\ Mapper.mapping.map.DP=2.0
nodeLineWidthCalculator.chicknet_new-Node\ Line\ Width-Discrete\ Mapper.mapping.map.FM=2.0
nodeLineWidthCalculator.chicknet_new-Node\ Line\ Width-Discrete\ Mapper.mapping.map.GBM=2.0
nodeLineWidthCalculator.chicknet_new-Node\ Line\ Width-Discrete\ Mapper.mapping.map.PK=2.0
nodeLineWidthCalculator.chicknet_new-Node\ Line\ Width-Discrete\ Mapper.mapping.map.RK=2.0
nodeLineWidthCalculator.chicknet_new-Node\ Line\ Width-Discrete\ Mapper.mapping.map.TJB=5.0
nodeLineWidthCalculator.chicknet_new-Node\ Line\ Width-Discrete\ Mapper.mapping.type=DiscreteMapping
nodeLineWidthCalculator.chicknet_new-Node\ Line\ Width-Discrete\ Mapper.visualPropertyType=NODE_LINE_WIDTH
nodeOpacityCalculator.Node\ Opacity-Continuous\ Mapper.mapping.boundaryvalues=0
nodeOpacityCalculator.Node\ Opacity-Continuous\ Mapper.mapping.controller=adj.P.Valsig
nodeOpacityCalculator.Node\ Opacity-Continuous\ Mapper.mapping.interpolator=LinearNumberToNumberInterpolator
nodeOpacityCalculator.Node\ Opacity-Continuous\ Mapper.mapping.type=ContinuousMapping
nodeOpacityCalculator.Node\ Opacity-Continuous\ Mapper.visualPropertyType=NODE_OPACITY
nodeOpacityCalculator.Node\ Opacity-Discrete\ Mapper.mapping.controller=adj.P.Valsig
nodeOpacityCalculator.Node\ Opacity-Discrete\ Mapper.mapping.controllerType=-1
nodeOpacityCalculator.Node\ Opacity-Discrete\ Mapper.mapping.type=DiscreteMapping
nodeOpacityCalculator.Node\ Opacity-Discrete\ Mapper.visualPropertyType=NODE_OPACITY
nodeOpacityCalculator.Node\ Opacity-Passthrough\ Mapper.mapping.controller=adj.P.Valsig
nodeOpacityCalculator.Node\ Opacity-Passthrough\ Mapper.mapping.type=PassThroughMapping
nodeOpacityCalculator.Node\ Opacity-Passthrough\ Mapper.visualPropertyType=NODE_OPACITY
nodeOpacityCalculator.chicknet_new-Node\ Opacity-Continuous\ Mapper.mapping.boundaryvalues=2
nodeOpacityCalculator.chicknet_new-Node\ Opacity-Continuous\ Mapper.mapping.bv0.domainvalue=0.0
nodeOpacityCalculator.chicknet_new-Node\ Opacity-Continuous\ Mapper.mapping.bv0.equal=255.0
nodeOpacityCalculator.chicknet_new-Node\ Opacity-Continuous\ Mapper.mapping.bv0.greater=255.0
nodeOpacityCalculator.chicknet_new-Node\ Opacity-Continuous\ Mapper.mapping.bv0.lesser=1.0
nodeOpacityCalculator.chicknet_new-Node\ Opacity-Continuous\ Mapper.mapping.bv1.domainvalue=1.0
nodeOpacityCalculator.chicknet_new-Node\ Opacity-Continuous\ Mapper.mapping.bv1.equal=172.79605
nodeOpacityCalculator.chicknet_new-Node\ Opacity-Continuous\ Mapper.mapping.bv1.greater=1.0
nodeOpacityCalculator.chicknet_new-Node\ Opacity-Continuous\ Mapper.mapping.bv1.lesser=172.79605
nodeOpacityCalculator.chicknet_new-Node\ Opacity-Continuous\ Mapper.mapping.controller=adj.P.Valsig
nodeOpacityCalculator.chicknet_new-Node\ Opacity-Continuous\ Mapper.mapping.interpolator=LinearNumberToNumberInterpolator
nodeOpacityCalculator.chicknet_new-Node\ Opacity-Continuous\ Mapper.mapping.type=ContinuousMapping
nodeOpacityCalculator.chicknet_new-Node\ Opacity-Continuous\ Mapper.visualPropertyType=NODE_OPACITY
nodeOpacityCalculator.chicknet_new-Node\ Opacity-Discrete\ Mapper.mapping.controller=adj.P.Valsig
nodeOpacityCalculator.chicknet_new-Node\ Opacity-Discrete\ Mapper.mapping.controllerType=-1
nodeOpacityCalculator.chicknet_new-Node\ Opacity-Discrete\ Mapper.mapping.type=DiscreteMapping
nodeOpacityCalculator.chicknet_new-Node\ Opacity-Discrete\ Mapper.visualPropertyType=NODE_OPACITY
nodeOpacityCalculator.chicknet_new-Node\ Opacity-Passthrough\ Mapper.mapping.controller=adj.P.Valsig
nodeOpacityCalculator.chicknet_new-Node\ Opacity-Passthrough\ Mapper.mapping.type=PassThroughMapping
nodeOpacityCalculator.chicknet_new-Node\ Opacity-Passthrough\ Mapper.visualPropertyType=NODE_OPACITY
nodeShapeCalculator.BasicContinuous.mapping.boundaryvalues=3
nodeShapeCalculator.BasicContinuous.mapping.bv0.domainvalue=-1.0
nodeShapeCalculator.BasicContinuous.mapping.bv0.equal=ellipse
nodeShapeCalculator.BasicContinuous.mapping.bv0.greater=ellipse
nodeShapeCalculator.BasicContinuous.mapping.bv0.lesser=ellipse
nodeShapeCalculator.BasicContinuous.mapping.bv1.domainvalue=0.0
nodeShapeCalculator.BasicContinuous.mapping.bv1.equal=diamond
nodeShapeCalculator.BasicContinuous.mapping.bv1.greater=rect
nodeShapeCalculator.BasicContinuous.mapping.bv1.lesser=ellipse
nodeShapeCalculator.BasicContinuous.mapping.bv2.domainvalue=1.0
nodeShapeCalculator.BasicContinuous.mapping.bv2.equal=rect
nodeShapeCalculator.BasicContinuous.mapping.bv2.greater=rect
nodeShapeCalculator.BasicContinuous.mapping.bv2.lesser=rect
nodeShapeCalculator.BasicContinuous.mapping.controller=expression
nodeShapeCalculator.BasicContinuous.mapping.interpolator=FlatInterpolator
nodeShapeCalculator.BasicContinuous.mapping.type=ContinuousMapping
nodeShapeCalculator.BasicContinuous.visualPropertyType=NODE_SHAPE
nodeShapeCalculator.BasicDiscrete.mapping.controller=GO Biological Process (level 4)
nodeShapeCalculator.BasicDiscrete.mapping.controllerType=-1
nodeShapeCalculator.BasicDiscrete.mapping.map.autophagy=rect
nodeShapeCalculator.BasicDiscrete.mapping.map.biological_process\ unknown=ellipse
nodeShapeCalculator.BasicDiscrete.mapping.map.cell\ cycle=diamond
nodeShapeCalculator.BasicDiscrete.mapping.type=DiscreteMapping
nodeShapeCalculator.BasicDiscrete.visualPropertyType=NODE_SHAPE
nodeShapeCalculator.chicknet-Node\ Shape-Continuous\ Mapper.mapping.boundaryvalues=1
nodeShapeCalculator.chicknet-Node\ Shape-Continuous\ Mapper.mapping.bv0.domainvalue=0.0802861675620079
nodeShapeCalculator.chicknet-Node\ Shape-Continuous\ Mapper.mapping.bv0.equal=ellipse
nodeShapeCalculator.chicknet-Node\ Shape-Continuous\ Mapper.mapping.bv0.greater=rect
nodeShapeCalculator.chicknet-Node\ Shape-Continuous\ Mapper.mapping.bv0.lesser=ellipse
nodeShapeCalculator.chicknet-Node\ Shape-Continuous\ Mapper.mapping.controller=streak_vs_epi_sig
nodeShapeCalculator.chicknet-Node\ Shape-Continuous\ Mapper.mapping.interpolator=FlatInterpolator
nodeShapeCalculator.chicknet-Node\ Shape-Continuous\ Mapper.mapping.type=ContinuousMapping
nodeShapeCalculator.chicknet-Node\ Shape-Continuous\ Mapper.visualPropertyType=NODE_SHAPE
nodeTooltipCalculator.BasicContinuous.mapping.boundaryvalues=3
nodeTooltipCalculator.BasicContinuous.mapping.bv0.domainvalue=-1.0
nodeTooltipCalculator.BasicContinuous.mapping.bv0.equal=less
nodeTooltipCalculator.BasicContinuous.mapping.bv0.greater=less
nodeTooltipCalculator.BasicContinuous.mapping.bv0.lesser=less
nodeTooltipCalculator.BasicContinuous.mapping.bv1.domainvalue=0.0
nodeTooltipCalculator.BasicContinuous.mapping.bv1.equal=same
nodeTooltipCalculator.BasicContinuous.mapping.bv1.greater=more
nodeTooltipCalculator.BasicContinuous.mapping.bv1.lesser=less
nodeTooltipCalculator.BasicContinuous.mapping.bv2.domainvalue=1.0
nodeTooltipCalculator.BasicContinuous.mapping.bv2.equal=more
nodeTooltipCalculator.BasicContinuous.mapping.bv2.greater=more
nodeTooltipCalculator.BasicContinuous.mapping.bv2.lesser=more
nodeTooltipCalculator.BasicContinuous.mapping.controller=expression
nodeTooltipCalculator.BasicContinuous.mapping.interpolator=FlatInterpolator
nodeTooltipCalculator.BasicContinuous.mapping.type=ContinuousMapping
nodeTooltipCalculator.BasicContinuous.visualPropertyType=NODE_TOOLTIP
nodeTooltipCalculator.BasicDiscrete.mapping.controller=GO Biological Process (level 4)
nodeTooltipCalculator.BasicDiscrete.mapping.controllerType=-1
nodeTooltipCalculator.BasicDiscrete.mapping.map.autophagy=autophagy Tip
nodeTooltipCalculator.BasicDiscrete.mapping.map.biological_process\ unknown=unknown Tip
nodeTooltipCalculator.BasicDiscrete.mapping.map.cell\ cycle=cell cycle Tip
nodeTooltipCalculator.BasicDiscrete.mapping.type=DiscreteMapping
nodeTooltipCalculator.BasicDiscrete.visualPropertyType=NODE_TOOLTIP
nodeTooltipCalculator.Node\ Tooltip-Passthrough\ Mapper.mapping.controller=RefSeq_URL
nodeTooltipCalculator.Node\ Tooltip-Passthrough\ Mapper.mapping.type=PassThroughMapping
nodeTooltipCalculator.Node\ Tooltip-Passthrough\ Mapper.visualPropertyType=NODE_TOOLTIP
nodeTooltipCalculator.chicknet2-Node\ Tooltip-Passthrough\ Mapper.mapping.controller=RefSeq_URL
nodeTooltipCalculator.chicknet2-Node\ Tooltip-Passthrough\ Mapper.mapping.type=PassThroughMapping
nodeTooltipCalculator.chicknet2-Node\ Tooltip-Passthrough\ Mapper.visualPropertyType=NODE_TOOLTIP
nodeUniformSizeCalculator.BasicContinuous.mapping.boundaryvalues=3
nodeUniformSizeCalculator.BasicContinuous.mapping.bv0.domainvalue=-1.0
nodeUniformSizeCalculator.BasicContinuous.mapping.bv0.equal=100.0
nodeUniformSizeCalculator.BasicContinuous.mapping.bv0.greater=100.0
nodeUniformSizeCalculator.BasicContinuous.mapping.bv0.lesser=100.0
nodeUniformSizeCalculator.BasicContinuous.mapping.bv1.domainvalue=0.0
nodeUniformSizeCalculator.BasicContinuous.mapping.bv1.equal=50.0
nodeUniformSizeCalculator.BasicContinuous.mapping.bv1.greater=50.0
nodeUniformSizeCalculator.BasicContinuous.mapping.bv1.lesser=50.0
nodeUniformSizeCalculator.BasicContinuous.mapping.bv2.domainvalue=1.0
nodeUniformSizeCalculator.BasicContinuous.mapping.bv2.equal=100.0
nodeUniformSizeCalculator.BasicContinuous.mapping.bv2.greater=100.0
nodeUniformSizeCalculator.BasicContinuous.mapping.bv2.lesser=100.0
nodeUniformSizeCalculator.BasicContinuous.mapping.controller=expression
nodeUniformSizeCalculator.BasicContinuous.mapping.interpolator=LinearNumberToNumberInterpolator
nodeUniformSizeCalculator.BasicContinuous.mapping.type=ContinuousMapping
nodeUniformSizeCalculator.BasicContinuous.visualPropertyType=NODE_SIZE
nodeUniformSizeCalculator.BasicDiscrete.mapping.controller=GO Biological Process (level 4)
nodeUniformSizeCalculator.BasicDiscrete.mapping.controllerType=-1
nodeUniformSizeCalculator.BasicDiscrete.mapping.map.autophagy=50.0
nodeUniformSizeCalculator.BasicDiscrete.mapping.map.biological_process\ unknown=10.0
nodeUniformSizeCalculator.BasicDiscrete.mapping.map.cell\ cycle=60.0
nodeUniformSizeCalculator.BasicDiscrete.mapping.type=DiscreteMapping
nodeUniformSizeCalculator.BasicDiscrete.visualPropertyType=NODE_SIZE
nodeUniformSizeCalculator.Node\ Size-Continuous\ Mapper.mapping.boundaryvalues=0
nodeUniformSizeCalculator.Node\ Size-Continuous\ Mapper.mapping.controller=Degree
nodeUniformSizeCalculator.Node\ Size-Continuous\ Mapper.mapping.interpolator=LinearNumberToNumberInterpolator
nodeUniformSizeCalculator.Node\ Size-Continuous\ Mapper.mapping.type=ContinuousMapping
nodeUniformSizeCalculator.Node\ Size-Continuous\ Mapper.visualPropertyType=NODE_SIZE
nodeUniformSizeCalculator.Node\ Size-Passthrough\ Mapper.mapping.controller=su5402sig
nodeUniformSizeCalculator.Node\ Size-Passthrough\ Mapper.mapping.type=PassThroughMapping
nodeUniformSizeCalculator.Node\ Size-Passthrough\ Mapper.visualPropertyType=NODE_SIZE
nodeUniformSizeCalculator.Ripple-Node\ Size-Continuous\ Mapper.mapping.boundaryvalues=2
nodeUniformSizeCalculator.Ripple-Node\ Size-Continuous\ Mapper.mapping.bv0.domainvalue=1.0
nodeUniformSizeCalculator.Ripple-Node\ Size-Continuous\ Mapper.mapping.bv0.equal=30.0
nodeUniformSizeCalculator.Ripple-Node\ Size-Continuous\ Mapper.mapping.bv0.greater=30.0
nodeUniformSizeCalculator.Ripple-Node\ Size-Continuous\ Mapper.mapping.bv0.lesser=1.0
nodeUniformSizeCalculator.Ripple-Node\ Size-Continuous\ Mapper.mapping.bv1.domainvalue=99.9999994635582
nodeUniformSizeCalculator.Ripple-Node\ Size-Continuous\ Mapper.mapping.bv1.equal=1000.0
nodeUniformSizeCalculator.Ripple-Node\ Size-Continuous\ Mapper.mapping.bv1.greater=1000.0
nodeUniformSizeCalculator.Ripple-Node\ Size-Continuous\ Mapper.mapping.bv1.lesser=1000.0
nodeUniformSizeCalculator.Ripple-Node\ Size-Continuous\ Mapper.mapping.controller=Degree
nodeUniformSizeCalculator.Ripple-Node\ Size-Continuous\ Mapper.mapping.interpolator=LinearNumberToNumberInterpolator
nodeUniformSizeCalculator.Ripple-Node\ Size-Continuous\ Mapper.mapping.type=ContinuousMapping
nodeUniformSizeCalculator.Ripple-Node\ Size-Continuous\ Mapper.visualPropertyType=NODE_SIZE
nodeUniformSizeCalculator.chicknet-Node\ Size-Continuous\ Mapper.mapping.boundaryvalues=3
nodeUniformSizeCalculator.chicknet-Node\ Size-Continuous\ Mapper.mapping.bv0.domainvalue=0.05028386041522026
nodeUniformSizeCalculator.chicknet-Node\ Size-Continuous\ Mapper.mapping.bv0.equal=49.894295
nodeUniformSizeCalculator.chicknet-Node\ Size-Continuous\ Mapper.mapping.bv0.greater=49.894295
nodeUniformSizeCalculator.chicknet-Node\ Size-Continuous\ Mapper.mapping.bv0.lesser=50.0
nodeUniformSizeCalculator.chicknet-Node\ Size-Continuous\ Mapper.mapping.bv1.domainvalue=0.15328466892242432
nodeUniformSizeCalculator.chicknet-Node\ Size-Continuous\ Mapper.mapping.bv1.equal=43.809525
nodeUniformSizeCalculator.chicknet-Node\ Size-Continuous\ Mapper.mapping.bv1.greater=43.809525
nodeUniformSizeCalculator.chicknet-Node\ Size-Continuous\ Mapper.mapping.bv1.lesser=43.809525
nodeUniformSizeCalculator.chicknet-Node\ Size-Continuous\ Mapper.mapping.bv2.domainvalue=0.24898619949817657
nodeUniformSizeCalculator.chicknet-Node\ Size-Continuous\ Mapper.mapping.bv2.equal=30.317461
nodeUniformSizeCalculator.chicknet-Node\ Size-Continuous\ Mapper.mapping.bv2.greater=25.0
nodeUniformSizeCalculator.chicknet-Node\ Size-Continuous\ Mapper.mapping.bv2.lesser=30.317461
nodeUniformSizeCalculator.chicknet-Node\ Size-Continuous\ Mapper.mapping.controller=streak_vs_epi_sig
nodeUniformSizeCalculator.chicknet-Node\ Size-Continuous\ Mapper.mapping.interpolator=LinearNumberToNumberInterpolator
nodeUniformSizeCalculator.chicknet-Node\ Size-Continuous\ Mapper.mapping.type=ContinuousMapping
nodeUniformSizeCalculator.chicknet-Node\ Size-Continuous\ Mapper.visualPropertyType=NODE_SIZE
nodeUniformSizeCalculator.default-Node\ Size-Continuous\ Mapper.mapping.boundaryvalues=2
nodeUniformSizeCalculator.default-Node\ Size-Continuous\ Mapper.mapping.bv0.domainvalue=0.0071960999630391615
nodeUniformSizeCalculator.default-Node\ Size-Continuous\ Mapper.mapping.bv0.equal=29.802631
nodeUniformSizeCalculator.default-Node\ Size-Continuous\ Mapper.mapping.bv0.greater=29.802631
nodeUniformSizeCalculator.default-Node\ Size-Continuous\ Mapper.mapping.bv0.lesser=30.0
nodeUniformSizeCalculator.default-Node\ Size-Continuous\ Mapper.mapping.bv1.domainvalue=0.99812
nodeUniformSizeCalculator.default-Node\ Size-Continuous\ Mapper.mapping.bv1.equal=0.19736843
nodeUniformSizeCalculator.default-Node\ Size-Continuous\ Mapper.mapping.bv1.greater=30.0
nodeUniformSizeCalculator.default-Node\ Size-Continuous\ Mapper.mapping.bv1.lesser=0.19736843
nodeUniformSizeCalculator.default-Node\ Size-Continuous\ Mapper.mapping.interpolator=LinearNumberToNumberInterpolator
nodeUniformSizeCalculator.default-Node\ Size-Continuous\ Mapper.mapping.type=ContinuousMapping
nodeUniformSizeCalculator.default-Node\ Size-Continuous\ Mapper.visualPropertyType=NODE_SIZE
nodeUniformSizeCalculator.default-Node\ Size-Passthrough\ Mapper.mapping.controller=su5402sig
nodeUniformSizeCalculator.default-Node\ Size-Passthrough\ Mapper.mapping.type=PassThroughMapping
nodeUniformSizeCalculator.default-Node\ Size-Passthrough\ Mapper.visualPropertyType=NODE_SIZE
nodeWidthCalculator.BasicContinuous.mapping.boundaryvalues=3
nodeWidthCalculator.BasicContinuous.mapping.bv0.domainvalue=-1.0
nodeWidthCalculator.BasicContinuous.mapping.bv0.equal=100.0
nodeWidthCalculator.BasicContinuous.mapping.bv0.greater=100.0
nodeWidthCalculator.BasicContinuous.mapping.bv0.lesser=100.0
nodeWidthCalculator.BasicContinuous.mapping.bv1.domainvalue=0.0
nodeWidthCalculator.BasicContinuous.mapping.bv1.equal=50.0
nodeWidthCalculator.BasicContinuous.mapping.bv1.greater=50.0
nodeWidthCalculator.BasicContinuous.mapping.bv1.lesser=50.0
nodeWidthCalculator.BasicContinuous.mapping.bv2.domainvalue=1.0
nodeWidthCalculator.BasicContinuous.mapping.bv2.equal=100.0
nodeWidthCalculator.BasicContinuous.mapping.bv2.greater=100.0
nodeWidthCalculator.BasicContinuous.mapping.bv2.lesser=100.0
nodeWidthCalculator.BasicContinuous.mapping.controller=expression
nodeWidthCalculator.BasicContinuous.mapping.interpolator=LinearNumberToNumberInterpolator
nodeWidthCalculator.BasicContinuous.mapping.type=ContinuousMapping
nodeWidthCalculator.BasicContinuous.visualPropertyType=NODE_WIDTH
nodeWidthCalculator.BasicDiscrete.mapping.controller=GO Biological Process (level 4)
nodeWidthCalculator.BasicDiscrete.mapping.controllerType=-1
nodeWidthCalculator.BasicDiscrete.mapping.map.autophagy=50.0
nodeWidthCalculator.BasicDiscrete.mapping.map.biological_process\ unknown=10.0
nodeWidthCalculator.BasicDiscrete.mapping.map.cell\ cycle=60.0
nodeWidthCalculator.BasicDiscrete.mapping.type=DiscreteMapping
nodeWidthCalculator.BasicDiscrete.visualPropertyType=NODE_WIDTH
