# Supplementary material for: BioNetBuilder2.0: bringing systems biology to chicken and other model organisms
Source: BMC Genomics. 2009 Jul 14;10(Suppl 2):S6. doi: 10.1186/1471-2164-10-S2-S6 (PMC2966329; doi:10.1186/1471-2164-10-S2-S6)
Supplement: Additional file 1 — This file contains all necessary data in the tutorial. It can be unpacked by double-clicking it. [file 1471-2164-10-S2-S6-S1.tgz › BioNetBuilderData/streak_vs_epiblast.pvals]

ID	streak_vs_epi_	streak_vs_epi_
396277	-6.3	0
420321	-3.1	0
420321	-2.6	0
396085	-2.52	0
425107	-2.36	0
395837	-2.34	0
426933	-2.34	0
424054	-2.32	0.01
NA	-2.29	0
395496	-2.17	0
421091	-2.16	0
418345	-2.16	0
414849	-2.08	0
374193	-2.06	0
395772	-2.06	0
423941	-1.99	0
423504	-1.97	0
424619	-1.95	0.01
423176	-1.95	0.02
NA	-1.91	0
395602	-1.91	0.01
396067	-1.8	0
395133	-1.76	0
423432	-1.76	0
396535	-1.72	0
395443	-1.72	0
NA	-1.69	0
421753	-1.69	0
419382	-1.69	0.01
395181	-1.68	0.01
424852	-1.66	0
416546	-1.65	0
420731	-1.61	0.01
424564	-1.58	0
427466	-1.57	0
419335	-1.56	0
373965	-1.56	0
395550	-1.52	0.01
776779	-1.51	0
427308	-1.51	0
373926	-1.49	0.01
416741	-1.49	0.22
426928	-1.48	0
424117	-1.48	0
422726	-1.48	0.01
396416	-1.45	0
418252	-1.44	0.02
395596	-1.42	0
395194	-1.42	0.01
770125	-1.41	0.01
NA	-1.41	0.25
420321	-1.39	0
419875	-1.38	0
395210	-1.37	0.02
771897	-1.34	0.01
395657	-1.33	0
424073	-1.33	0.01
421268	-1.32	0
422977	-1.32	0
404303	-1.31	0
417491	-1.31	0.01
NA	-1.29	0
NA	-1.29	0
422268	-1.28	0
421058	-1.28	0
NA	-1.26	0
418092	-1.26	0
395982	-1.26	0.04
395853	-1.24	0
770445	-1.23	0.01
NA	-1.22	0
396426	-1.21	0
374019	-1.21	0.01
NA	-1.2	0
424808	-1.2	0
419014	-1.18	0
431330	-1.17	0
425491	-1.17	0.01
770227	-1.17	0.03
426704	-1.16	0
426789	-1.16	0.01
420510	-1.16	0.6
419980	-1.15	0
422060	-1.15	0.58
419791	-1.14	0
429567	-1.14	0.27
769673	-1.13	0
425300	-1.13	0.01
419083	-1.13	0.01
396529	-1.12	0
769479	-1.12	0.01
419452	-1.12	0.01
428845	-1.11	0.51
419570	-1.1	0.01
419146	-1.09	0
373987	-1.09	0.01
420098	-1.09	0.01
396219	-1.09	0.02
NA	-1.09	0.03
768737	-1.08	0
419578	-1.08	0.01
NA	-1.08	0.01
420361	-1.08	0.01
396100	-1.07	0
420218	-1.07	0.01
417758	-1.06	0.01
418830	-1.06	0.01
416054	-1.06	0.01
422547	-1.05	0.01
420322	-1.04	0
418818	-1.04	0
396297	-1.03	0
430610	-1.03	0.03
769415	-1.03	0.17
421169	-1.02	0
396241	-1.02	0.01
NA	-1.02	0.01
769673	-1.01	0
415771	-1.01	0.01
424806	-1.01	0.01
415573	-1.01	0.01
395961	-1	0
427673	-1	0
421979	-1	0.07
NA	-1	0.53
NA	-0.99	0.01
422972	-0.99	0.17
423723	-0.98	0
396335	-0.98	0.01
396302	-0.98	0.01
NA	-0.97	0
424263	-0.97	0.01
422222	-0.97	0.02
NA	-0.96	0.01
418803	-0.96	0.02
769472	-0.96	0.05
396277	-0.95	0
408041	-0.95	0
769479	-0.95	0
420079	-0.94	0
NA	-0.94	0.01
NA	-0.94	0.07
422292	-0.94	0.15
418902	-0.93	0
395897	-0.93	0.01
416018	-0.93	0.01
419653	-0.93	0.01
NA	-0.92	0
395772	-0.92	0.02
NA	-0.92	0.03
425541	-0.91	0
395490	-0.91	0.01
770844	-0.91	0.01
420678	-0.9	0
419623	-0.9	0
427168	-0.9	0.01
395772	-0.89	0
771773	-0.89	0
418130	-0.89	0
395300	-0.89	0
424271	-0.89	0.01
100049058	-0.89	0.01
419460	-0.89	0.01
NA	-0.89	0.01
420610	-0.89	0.01
424726	-0.89	0.05
421540	-0.89	0.07
420191	-0.89	0.63
428320	-0.88	0
418639	-0.88	0
421357	-0.88	0
416074	-0.88	0.01
771069	-0.88	0.01
395709	-0.88	0.01
424901	-0.88	0.02
424721	-0.88	0.02
NA	-0.87	0
NA	-0.87	0
424424	-0.87	0.01
374016	-0.86	0
421216	-0.86	0
424599	-0.86	0.01
403120	-0.86	0.03
415962	-0.86	0.03
395928	-0.86	0.38
417504	-0.85	0
423510	-0.85	0
769254	-0.85	0
771550	-0.85	0.04
NA	-0.84	0
395833	-0.84	0.01
776552	-0.84	0.01
423421	-0.84	0.01
419852	-0.84	0.01
421682	-0.84	0.01
419886	-0.84	0.02
NA	-0.84	0.03
NA	-0.84	0.59
416265	-0.83	0
419695	-0.83	0
426899	-0.83	0
422754	-0.83	0.01
NA	-0.83	0.01
396266	-0.83	0.02
396488	-0.83	0.02
396469	-0.83	0.02
417503	-0.83	0.02
770958	-0.83	0.03
415976	-0.83	0.05
423668	-0.83	0.12
427337	-0.82	0.01
424503	-0.82	0.01
421286	-0.82	0.01
420776	-0.82	0.02
420077	-0.82	0.03
426793	-0.82	0.03
424930	-0.82	0.08
NA	-0.82	0.31
424182	-0.81	0.01
417049	-0.81	0.01
423042	-0.81	0.01
416992	-0.81	0.02
374236	-0.81	0.06
395602	-0.8	0
396472	-0.8	0
769351	-0.8	0.01
422266	-0.8	0.01
423338	-0.8	0.03
419002	-0.8	0.04
422817	-0.8	0.05
772322	-0.79	0
415675	-0.79	0.03
395915	-0.79	0.05
416546	-0.79	0.1
374196	-0.78	0
431622	-0.78	0.01
416167	-0.78	0.01
419368	-0.78	0.01
NA	-0.78	0.08
NA	-0.77	0
426340	-0.77	0.01
396009	-0.77	0.01
417257	-0.77	0.01
421811	-0.77	0.04
776822	-0.76	0.01
418485	-0.76	0.01
417557	-0.76	0.02
427664	-0.76	0.02
NA	-0.76	0.02
396521	-0.76	0.03
NA	-0.76	0.04
396133	-0.75	0.01
425279	-0.75	0.01
424808	-0.75	0.01
422321	-0.75	0.01
NA	-0.75	0.01
426860	-0.75	0.02
421976	-0.75	0.02
425002	-0.74	0
395867	-0.74	0
424897	-0.74	0.01
395131	-0.74	0.01
417483	-0.74	0.01
769723	-0.74	0.01
420877	-0.74	0.02
416010	-0.74	0.02
417520	-0.74	0.19
NA	-0.74	0.25
NA	-0.73	0
421013	-0.73	0
NA	-0.73	0
417913	-0.73	0
374047	-0.73	0
395934	-0.73	0.01
415355	-0.73	0.01
417843	-0.73	0.01
418856	-0.73	0.01
NA	-0.73	0.01
417029	-0.73	0.03
NA	-0.73	0.06
NA	-0.73	0.09
424280	-0.72	0
416147	-0.72	0
423720	-0.72	0.01
395609	-0.72	0.01
NA	-0.72	0.01
NA	-0.72	0.01
417049	-0.72	0.01
396191	-0.72	0.01
427410	-0.72	0.02
415968	-0.72	0.02
395263	-0.72	0.02
419244	-0.71	0
770685	-0.71	0
419100	-0.71	0
NA	-0.71	0.01
425000	-0.71	0.01
768982	-0.71	0.01
419009	-0.71	0.01
420915	-0.71	0.02
426366	-0.71	0.02
416775	-0.71	0.03
NA	-0.71	0.04
NA	-0.71	0.05
NA	-0.71	0.22
NA	-0.71	0.53
416999	-0.7	0
NA	-0.7	0
420961	-0.7	0
NA	-0.7	0.01
423783	-0.7	0.01
419424	-0.7	0.01
426257	-0.7	0.01
424996	-0.7	0.02
771143	-0.7	0.02
431305	-0.7	0.03
NA	-0.7	0.11
419050	-0.69	0.01
422028	-0.69	0.01
395184	-0.69	0.01
386575	-0.69	0.02
427981	-0.69	0.03
416988	-0.69	0.04
NA	-0.68	0
395562	-0.68	0.01
416912	-0.68	0.02
NA	-0.68	0.02
425734	-0.68	0.02
418599	-0.68	0.02
418965	-0.68	0.06
415569	-0.68	0.05
420979	-0.67	0
NA	-0.67	0
427502	-0.67	0.01
395223	-0.67	0.01
NA	-0.67	0.01
NA	-0.67	0.01
422597	-0.67	0.01
415895	-0.67	0.02
424162	-0.67	0.02
NA	-0.67	0.03
418137	-0.67	0.04
396133	-0.66	0.01
428442	-0.66	0.01
428608	-0.66	0.01
424579	-0.66	0.01
415421	-0.66	0.02
NA	-0.66	0.03
418056	-0.66	0.33
NA	-0.65	0
421753	-0.65	0
426807	-0.65	0.01
423839	-0.65	0.01
422642	-0.65	0.01
420057	-0.65	0.01
NA	-0.65	0.02
373939	-0.65	0.02
419961	-0.65	0.02
395494	-0.65	0.04
426582	-0.65	0.06
NA	-0.65	0.07
415954	-0.64	0
422425	-0.64	0
407779	-0.64	0
418310	-0.64	0.01
420635	-0.64	0.01
422877	-0.64	0.01
421822	-0.64	0.01
420810	-0.64	0.02
419723	-0.64	0.06
NA	-0.64	0.08
421715	-0.64	0.09
NA	-0.64	0.22
419434	-0.63	0.01
NA	-0.63	0.01
396015	-0.63	0.01
NA	-0.63	0.01
416182	-0.63	0.02
423799	-0.63	0.02
NA	-0.63	0.03
424039	-0.63	0.02
421683	-0.63	0.02
423656	-0.63	0.03
NA	-0.63	0.03
419535	-0.63	0.03
NA	-0.63	0.04
419689	-0.63	0.04
422003	-0.63	0.1
416196	-0.63	0.12
424565	-0.62	0
420962	-0.62	0
422625	-0.62	0.01
421236	-0.62	0.01
422346	-0.62	0.01
396544	-0.62	0.02
418141	-0.62	0.02
427623	-0.62	0.02
396456	-0.62	0.02
424891	-0.62	0.02
424316	-0.62	0.02
418581	-0.62	0.03
423669	-0.62	0.04
424954	-0.62	0.04
374198	-0.62	0.04
424087	-0.62	0.04
NA	-0.62	0.04
374033	-0.62	0.06
693251	-0.62	0.08
396417	-0.62	0.26
425068	-0.61	0
428206	-0.61	0.01
NA	-0.61	0.01
425450	-0.61	0.01
418752	-0.61	0.01
NA	-0.61	0.01
423857	-0.61	0.01
NA	-0.61	0.01
770958	-0.61	0.02
423866	-0.61	0.02
423878	-0.61	0.02
422860	-0.61	0.02
395599	-0.61	0.02
416574	-0.61	0.02
420004	-0.61	0.03
420079	-0.61	0.04
415467	-0.61	0.04
423841	-0.61	0.04
418436	-0.61	0.05
418714	-0.61	0.05
374182	-0.6	0
776959	-0.6	0.01
417409	-0.6	0.01
NA	-0.6	0.01
777153	-0.6	0.01
NA	-0.6	0.01
396530	-0.6	0.01
416508	-0.6	0.01
417578	-0.6	0.02
418096	-0.6	0.02
424276	-0.6	0.02
396371	-0.6	0.03
NA	-0.6	0.03
418745	-0.6	0.04
425935	-0.6	0.04
417805	-0.6	0.05
424933	-0.6	0.06
420904	-0.6	0.07
NA	-0.6	0.1
NA	-0.6	0.12
429983	-0.59	0.01
768538	-0.59	0.01
425735	-0.59	0.01
424983	-0.59	0.01
428080	-0.59	0.01
419621	-0.59	0.01
417220	-0.59	0.01
NA	-0.59	0.01
374016	-0.59	0.01
420228	-0.59	0.01
417250	-0.59	0.01
424379	-0.59	0.02
427136	-0.59	0.02
NA	-0.59	0.03
395268	-0.59	0.03
396544	-0.59	0.04
419327	-0.59	0.06
423542	-0.59	0.14
NA	-0.59	0.55
420569	-0.58	0
417870	-0.58	0
423217	-0.58	0.01
428818	-0.58	0.01
427138	-0.58	0.01
NA	-0.58	0.01
373965	-0.58	0.01
420806	-0.58	0.01
418689	-0.58	0.02
395235	-0.58	0.02
395465	-0.58	0.02
415877	-0.58	0.02
426231	-0.58	0.03
423296	-0.58	0.03
770081	-0.58	0.06
417268	-0.58	0.08
424910	-0.58	0.17
415601	-0.58	0.64
374273	-0.57	0.01
776092	-0.57	0.01
422636	-0.57	0.01
418996	-0.57	0.01
NA	-0.57	0.01
424282	-0.57	0.01
424507	-0.57	0.01
395222	-0.57	0.02
396193	-0.57	0.02
424596	-0.57	0.03
415672	-0.57	0.03
420923	-0.56	0.01
418283	-0.56	0.01
769355	-0.56	0.01
770816	-0.56	0.01
424263	-0.56	0.01
422899	-0.56	0.01
431205	-0.56	0.02
770353	-0.56	0.02
429041	-0.56	0.02
425042	-0.56	0.03
422301	-0.56	0.03
415817	-0.56	0.03
396409	-0.56	0.03
428256	-0.56	0.05
777169	-0.56	0.05
421680	-0.56	0.06
NA	-0.56	0.06
415666	-0.56	0.08
NA	-0.56	0.34
423391	-0.55	0
NA	-0.55	0.01
425237	-0.55	0.01
776358	-0.55	0.01
NA	-0.55	0.02
NA	-0.55	0.02
421746	-0.55	0.02
423211	-0.55	0.02
423418	-0.55	0.03
424438	-0.55	0.03
426906	-0.55	0.03
421740	-0.55	0.04
NA	-0.55	0.05
423307	-0.55	0.05
432370	-0.55	0.06
396084	-0.55	0.17
416542	-0.55	0.18
416438	-0.54	0.01
403089	-0.54	0.01
426933	-0.54	0.01
414896	-0.54	0.01
416044	-0.54	0.02
423988	-0.54	0.02
NA	-0.54	0.02
427819	-0.54	0.02
418803	-0.54	0.02
426411	-0.54	0.02
423698	-0.54	0.02
416767	-0.54	0.04
378897	-0.54	0.04
421199	-0.54	0.04
419508	-0.54	0.04
426262	-0.54	0.05
771566	-0.54	0.08
424670	-0.54	0.14
420698	-0.53	0.01
NA	-0.53	0.01
418233	-0.53	0.02
427686	-0.53	0.02
418141	-0.53	0.02
NA	-0.53	0.02
420508	-0.53	0.02
415482	-0.53	0.03
422802	-0.53	0.04
426884	-0.53	0.04
771940	-0.53	0.04
395911	-0.53	0.05
425540	-0.53	0.07
428150	-0.53	0.08
772331	-0.53	0.11
NA	-0.53	0.12
419208	-0.53	0.13
771389	-0.52	0.01
419771	-0.52	0.01
419178	-0.52	0.01
424812	-0.52	0.01
416214	-0.52	0.01
418808	-0.52	0.01
428806	-0.52	0.01
423961	-0.52	0.01
431449	-0.52	0.01
NA	-0.52	0.02
422150	-0.52	0.02
422116	-0.52	0.02
396515	-0.52	0.02
421706	-0.52	0.02
769713	-0.52	0.02
415769	-0.52	0.02
396100	-0.52	0.03
776045	-0.52	0.03
395551	-0.52	0.03
771015	-0.52	0.21
419754	-0.52	0.69
769947	-0.51	0.01
421070	-0.51	0.01
430964	-0.51	0.01
NA	-0.51	0.01
548626	-0.51	0.01
416188	-0.51	0.01
426899	-0.51	0.01
418715	-0.51	0.02
422325	-0.51	0.02
424747	-0.51	0.03
NA	-0.51	0.03
422968	-0.51	0.03
422690	-0.51	0.03
417791	-0.51	0.03
430988	-0.51	0.04
NA	-0.51	0.04
776268	-0.51	0.04
421711	-0.51	0.06
420137	-0.51	0.06
772378	-0.51	0.1
418286	-0.51	0.12
422815	-0.51	0.14
416052	-0.51	0.16
NA	-0.51	0.16
395772	-0.5	0.01
422227	-0.5	0.01
395565	-0.5	0.01
426170	-0.5	0.01
419667	-0.5	0.01
NA	-0.5	0.01
NA	-0.5	0.01
395855	-0.5	0.01
421420	-0.5	0.02
426437	-0.5	0.02
723973	-0.5	0.02
423565	-0.5	0.03
422880	-0.5	0.03
771059	-0.5	0.03
NA	-0.5	0.03
NA	-0.5	0.03
NA	-0.5	0.03
425774	-0.5	0.03
395565	-0.5	0.03
416783	-0.5	0.04
776037	-0.5	0.04
416256	-0.5	0.04
NA	-0.5	0.04
771227	-0.5	0.05
396284	-0.5	0.05
396486	-0.5	0.07
417522	-0.5	0.08
NA	-0.5	0.08
431605	-0.5	0.09
424853	-0.49	0.01
NA	-0.49	0.01
420796	-0.49	0.01
427577	-0.49	0.01
423817	-0.49	0.01
378800	-0.49	0.01
396329	-0.49	0.02
395282	-0.49	0.02
396226	-0.49	0.02
374259	-0.49	0.02
NA	-0.49	0.02
395836	-0.49	0.02
776092	-0.49	0.02
421992	-0.49	0.02
426796	-0.49	0.03
374040	-0.49	0.03
420644	-0.49	0.03
NA	-0.49	0.03
420409	-0.49	0.03
NA	-0.49	0.03
420940	-0.49	0.04
769595	-0.49	0.04
427046	-0.49	0.05
395740	-0.49	0.06
415939	-0.49	0.06
425378	-0.49	0.06
419156	-0.49	0.06
424154	-0.49	0.06
419643	-0.49	0.07
724083	-0.49	0.1
NA	-0.49	0.12
NA	-0.49	0.12
NA	-0.49	0.12
418709	-0.49	0.16
777069	-0.49	0.21
NA	-0.49	0.3
NA	-0.49	0.31
NA	-0.48	0.01
395854	-0.48	0.01
770302	-0.48	0.01
422542	-0.48	0.02
NA	-0.48	0.02
NA	-0.48	0.02
416353	-0.48	0.02
420558	-0.48	0.02
395701	-0.48	0.02
422248	-0.48	0.02
374061	-0.48	0.02
418803	-0.48	0.03
NA	-0.48	0.03
NA	-0.48	0.03
395920	-0.48	0.03
418038	-0.48	0.03
NA	-0.48	0.03
NA	-0.48	0.03
426329	-0.48	0.04
396435	-0.48	0.04
419478	-0.48	0.04
419403	-0.48	0.04
395320	-0.48	0.05
NA	-0.48	0.05
396535	-0.48	0.05
373940	-0.48	0.06
415551	-0.48	0.06
424458	-0.48	0.07
395902	-0.48	0.07
769452	-0.48	0.08
422704	-0.48	0.09
415993	-0.48	0.09
416556	-0.48	0.14
NA	-0.48	0.38
426010	-0.47	0.01
771678	-0.47	0.01
421019	-0.47	0.01
427159	-0.47	0.01
419558	-0.47	0.01
NA	-0.47	0.01
416214	-0.47	0.01
418662	-0.47	0.01
431205	-0.47	0.01
419982	-0.47	0.01
419130	-0.47	0.02
423581	-0.47	0.02
431682	-0.47	0.02
428471	-0.47	0.02
422715	-0.47	0.02
420090	-0.47	0.02
417629	-0.47	0.03
427457	-0.47	0.02
NA	-0.47	0.03
423882	-0.47	0.03
423503	-0.47	0.03
420432	-0.47	0.03
396417	-0.47	0.03
777098	-0.47	0.04
426585	-0.47	0.04
NA	-0.47	0.04
426276	-0.47	0.04
NA	-0.47	0.04
396398	-0.47	0.05
416490	-0.47	0.05
422413	-0.47	0.06
428772	-0.47	0.06
421127	-0.47	0.06
424475	-0.47	0.07
420255	-0.47	0.07
426998	-0.47	0.08
NA	-0.47	0.08
426792	-0.47	0.09
NA	-0.47	0.09
427307	-0.47	0.14
416319	-0.47	0.18
421313	-0.47	0.43
NA	-0.47	0.43
424047	-0.46	0.01
771699	-0.46	0.01
424235	-0.46	0.01
420375	-0.46	0.01
428255	-0.46	0.01
418032	-0.46	0.01
423410	-0.46	0.01
424292	-0.46	0.01
418463	-0.46	0.01
NA	-0.46	0.01
417588	-0.46	0.01
407091	-0.46	0.01
420879	-0.46	0.01
421754	-0.46	0.02
NA	-0.46	0.02
396405	-0.46	0.02
771849	-0.46	0.02
NA	-0.46	0.04
421859	-0.46	0.04
417248	-0.46	0.04
423501	-0.46	0.04
417491	-0.46	0.05
768990	-0.46	0.05
424908	-0.46	0.07
426050	-0.46	0.07
395081	-0.46	0.08
NA	-0.46	0.08
NA	-0.46	0.08
422440	-0.46	0.1
426366	-0.46	0.11
NA	-0.46	0.12
430150	-0.46	0.18
419444	-0.46	0.57
NA	-0.45	0.01
418278	-0.45	0.01
423199	-0.45	0.01
422297	-0.45	0.02
423577	-0.45	0.02
418523	-0.45	0.02
NA	-0.45	0.02
386572	-0.45	0.02
416214	-0.45	0.02
417231	-0.45	0.02
NA	-0.45	0.02
416502	-0.45	0.02
NA	-0.45	0.03
415512	-0.45	0.03
NA	-0.45	0.03
426402	-0.45	0.03
417313	-0.45	0.03
NA	-0.45	0.03
395223	-0.45	0.03
427182	-0.45	0.04
425209	-0.45	0.04
415327	-0.45	0.06
424354	-0.45	0.07
395762	-0.45	0.07
NA	-0.45	0.07
418716	-0.45	0.07
421156	-0.45	0.07
418784	-0.45	0.08
427834	-0.45	0.08
421938	-0.45	0.1
419544	-0.45	0.1
NA	-0.45	0.1
417218	-0.45	0.1
768538	-0.45	0.12
421062	-0.45	0.14
NA	-0.45	0.15
NA	-0.45	0.16
NA	-0.45	0.16
418696	-0.45	0.18
421053	-0.45	0.29
424457	-0.44	0.01
NA	-0.44	0.01
421665	-0.44	0.01
417009	-0.44	0.01
NA	-0.44	0.01
427845	-0.44	0.01
424418	-0.44	0.01
770489	-0.44	0.01
NA	-0.44	0.01
421706	-0.44	0.02
415651	-0.44	0.02
NA	-0.44	0.02
423101	-0.44	0.02
428352	-0.44	0.03
NA	-0.44	0.03
427462	-0.44	0.03
425215	-0.44	0.03
426345	-0.44	0.03
395207	-0.44	0.03
770269	-0.44	0.04
423755	-0.44	0.04
416152	-0.44	0.04
NA	-0.44	0.04
415643	-0.44	0.04
427835	-0.44	0.05
NA	-0.44	0.05
428783	-0.44	0.05
NA	-0.44	0.05
420557	-0.44	0.05
NA	-0.44	0.05
417360	-0.44	0.06
373913	-0.44	0.06
NA	-0.44	0.06
771898	-0.44	0.07
427892	-0.44	0.08
776107	-0.44	0.08
416110	-0.44	0.1
423827	-0.44	0.12
420376	-0.44	0.15
419067	-0.44	0.18
396251	-0.44	0.36
419557	-0.43	0.01
424584	-0.43	0.01
419234	-0.43	0.01
419893	-0.43	0.01
415413	-0.43	0.01
395491	-0.43	0.01
423540	-0.43	0.02
415579	-0.43	0.02
771906	-0.43	0.02
396359	-0.43	0.02
430829	-0.43	0.02
419190	-0.43	0.02
NA	-0.43	0.03
423736	-0.43	0.03
NA	-0.43	0.03
422023	-0.43	0.04
418677	-0.43	0.04
395915	-0.43	0.04
430534	-0.43	0.04
422021	-0.43	0.04
769998	-0.43	0.04
NA	-0.43	0.05
NA	-0.43	0.05
395203	-0.43	0.05
423434	-0.43	0.05
416270	-0.43	0.05
426055	-0.43	0.05
422188	-0.43	0.05
NA	-0.43	0.05
426396	-0.43	0.06
378890	-0.43	0.06
NA	-0.43	0.06
NA	-0.43	0.07
427046	-0.43	0.07
373905	-0.43	0.07
396307	-0.43	0.08
NA	-0.43	0.08
NA	-0.43	0.09
424811	-0.43	0.1
421811	-0.43	0.12
425543	-0.43	0.13
396330	-0.43	0.15
421358	-0.43	0.16
426488	-0.43	0.17
422477	-0.43	0.26
421684	-0.43	0.31
418741	-0.43	0.64
417016	-0.42	0.01
423960	-0.42	0.01
430336	-0.42	0.02
423614	-0.42	0.02
427814	-0.42	0.02
415676	-0.42	0.02
776936	-0.42	0.03
396334	-0.42	0.03
419582	-0.42	0.03
417963	-0.42	0.03
423041	-0.42	0.03
426293	-0.42	0.03
NA	-0.42	0.03
416663	-0.42	0.03
395499	-0.42	0.03
NA	-0.42	0.03
422982	-0.42	0.03
422199	-0.42	0.04
421172	-0.42	0.04
NA	-0.42	0.04
419259	-0.42	0.04
421760	-0.42	0.05
424550	-0.42	0.05
421642	-0.42	0.06
424604	-0.42	0.06
420323	-0.42	0.06
NA	-0.42	0.06
424331	-0.42	0.06
417347	-0.42	0.06
422782	-0.42	0.07
428321	-0.42	0.08
373901	-0.42	0.08
NA	-0.42	0.08
423779	-0.42	0.09
424702	-0.42	0.09
426878	-0.42	0.11
427491	-0.42	0.12
420799	-0.42	0.15
768701	-0.42	0.16
418033	-0.42	0.25
416008	-0.42	0.26
NA	-0.42	0.33
427297	-0.41	0.01
420280	-0.41	0.01
NA	-0.41	0.02
419307	-0.41	0.02
420079	-0.41	0.02
425275	-0.41	0.02
395658	-0.41	0.02
NA	-0.41	0.02
416524	-0.41	0.02
NA	-0.41	0.03
419452	-0.41	0.03
421648	-0.41	0.03
693246	-0.41	0.03
419318	-0.41	0.03
415692	-0.41	0.03
NA	-0.41	0.03
NA	-0.41	0.04
NA	-0.41	0.03
419064	-0.41	0.03
771604	-0.41	0.03
NA	-0.41	0.03
NA	-0.41	0.04
415807	-0.41	0.04
423746	-0.41	0.04
NA	-0.41	0.04
416455	-0.41	0.04
418649	-0.41	0.04
415932	-0.41	0.04
422968	-0.41	0.04
423242	-0.41	0.05
428502	-0.41	0.05
NA	-0.41	0.06
424750	-0.41	0.06
NA	-0.41	0.06
417160	-0.41	0.06
418136	-0.41	0.06
NA	-0.41	0.06
NA	-0.41	0.06
424221	-0.41	0.07
415889	-0.41	0.07
422738	-0.41	0.07
396259	-0.41	0.07
395663	-0.41	0.07
418890	-0.41	0.08
NA	-0.41	0.08
NA	-0.41	0.1
NA	-0.41	0.1
420021	-0.41	0.1
NA	-0.41	0.1
417896	-0.41	0.11
422263	-0.41	0.12
396031	-0.41	0.12
422949	-0.41	0.12
396201	-0.41	0.12
422810	-0.41	0.12
428528	-0.41	0.14
418567	-0.41	0.14
424059	-0.41	0.18
423245	-0.41	0.18
396156	-0.41	0.19
422037	-0.41	0.19
770551	-0.41	0.22
425001	-0.41	0.23
429033	-0.41	0.24
417527	-0.41	0.24
426102	-0.41	0.29
777386	-0.41	0.3
422536	-0.41	0.53
NA	-0.4	0.01
NA	-0.4	0.01
417805	-0.4	0.01
415776	-0.4	0.01
418010	-0.4	0.02
NA	-0.4	0.02
416509	-0.4	0.02
396431	-0.4	0.02
NA	-0.4	0.02
420174	-0.4	0.02
408034	-0.4	0.03
416581	-0.4	0.03
769457	-0.4	0.03
428552	-0.4	0.03
417170	-0.4	0.03
NA	-0.4	0.03
422214	-0.4	0.03
396127	-0.4	0.04
771675	-0.4	0.04
396379	-0.4	0.04
NA	-0.4	0.05
NA	-0.4	0.05
NA	-0.4	0.05
416303	-0.4	0.06
NA	-0.4	0.06
769163	-0.4	0.06
428206	-0.4	0.07
396469	-0.4	0.07
424111	-0.4	0.07
771852	-0.4	0.07
771124	-0.4	0.07
NA	-0.4	0.07
431191	-0.4	0.07
424216	-0.4	0.08
419572	-0.4	0.08
418060	-0.4	0.08
423435	-0.4	0.08
396398	-0.4	0.09
769274	-0.4	0.09
428166	-0.4	0.1
420993	-0.4	0.1
396057	-0.4	0.11
NA	-0.4	0.11
NA	-0.4	0.15
395542	-0.4	0.16
396449	-0.4	0.2
417809	-0.4	0.46
395974	-0.39	0.01
427662	-0.39	0.01
NA	-0.39	0.01
426857	-0.39	0.01
416376	-0.39	0.02
421924	-0.39	0.02
NA	-0.39	0.02
NA	-0.39	0.02
421850	-0.39	0.02
NA	-0.39	0.02
NA	-0.39	0.02
772088	-0.39	0.02
416920	-0.39	0.02
422545	-0.39	0.02
NA	-0.39	0.02
419166	-0.39	0.03
430350	-0.39	0.03
419374	-0.39	0.03
771339	-0.39	0.04
NA	-0.39	0.04
416681	-0.39	0.04
427062	-0.39	0.04
417179	-0.39	0.05
420370	-0.39	0.05
417837	-0.39	0.05
NA	-0.39	0.05
415764	-0.39	0.05
418964	-0.39	0.05
422110	-0.39	0.06
NA	-0.39	0.06
395535	-0.39	0.06
768659	-0.39	0.06
NA	-0.39	0.06
NA	-0.39	0.07
421705	-0.39	0.07
425082	-0.39	0.07
NA	-0.39	0.07
395126	-0.39	0.07
428829	-0.39	0.08
424843	-0.39	0.08
418107	-0.39	0.09
419141	-0.39	0.1
429037	-0.39	0.1
424419	-0.39	0.1
771693	-0.39	0.1
420272	-0.39	0.11
423259	-0.39	0.13
NA	-0.39	0.13
395180	-0.39	0.13
420823	-0.39	0.13
378890	-0.39	0.14
421168	-0.39	0.14
NA	-0.39	0.15
419254	-0.39	0.16
395492	-0.39	0.18
NA	-0.39	0.18
416315	-0.39	0.19
418501	-0.39	0.26
426940	-0.39	0.27
772190	-0.39	0.46
NA	-0.38	0.01
424126	-0.38	0.01
423876	-0.38	0.02
426807	-0.38	0.02
420701	-0.38	0.02
NA	-0.38	0.02
427802	-0.38	0.02
NA	-0.38	0.02
419469	-0.38	0.02
414897	-0.38	0.02
431542	-0.38	0.02
422269	-0.38	0.03
429640	-0.38	0.03
417935	-0.38	0.03
NA	-0.38	0.03
416570	-0.38	0.03
NA	-0.38	0.03
419241	-0.38	0.04
422136	-0.38	0.04
426609	-0.38	0.04
419480	-0.38	0.04
421199	-0.38	0.04
396447	-0.38	0.04
419324	-0.38	0.04
NA	-0.38	0.04
374242	-0.38	0.05
419196	-0.38	0.05
428427	-0.38	0.05
NA	-0.38	0.05
NA	-0.38	0.05
419957	-0.38	0.05
373914	-0.38	0.05
395475	-0.38	0.06
416278	-0.38	0.06
421071	-0.38	0.07
386571	-0.38	0.07
NA	-0.38	0.07
NA	-0.38	0.07
418593	-0.38	0.08
NA	-0.38	0.08
420053	-0.38	0.08
430103	-0.38	0.08
421562	-0.38	0.08
416065	-0.38	0.1
768447	-0.38	0.1
395570	-0.38	0.11
420094	-0.38	0.12
424601	-0.38	0.14
NA	-0.38	0.15
NA	-0.38	0.15
420967	-0.38	0.16
418613	-0.38	0.16
NA	-0.38	0.16
416820	-0.38	0.21
NA	-0.38	0.3
422315	-0.38	0.44
NA	-0.38	0.53
NA	-0.38	0.57
424118	-0.37	0.02
416379	-0.37	0.02
415991	-0.37	0.02
373987	-0.37	0.02
419715	-0.37	0.02
418181	-0.37	0.02
NA	-0.37	0.02
418616	-0.37	0.03
374074	-0.37	0.03
771662	-0.37	0.03
423147	-0.37	0.03
NA	-0.37	0.03
426626	-0.37	0.03
NA	-0.37	0.04
421563	-0.37	0.04
NA	-0.37	0.04
420758	-0.37	0.04
423339	-0.37	0.04
NA	-0.37	0.04
426483	-0.37	0.04
418219	-0.37	0.05
426849	-0.37	0.05
422902	-0.37	0.05
374147	-0.37	0.05
424109	-0.37	0.05
422347	-0.37	0.06
NA	-0.37	0.07
423353	-0.37	0.07
423343	-0.37	0.08
407778	-0.37	0.09
NA	-0.37	0.1
374025	-0.37	0.1
422380	-0.37	0.12
415331	-0.37	0.13
768549	-0.37	0.14
374016	-0.37	0.14
426666	-0.37	0.16
426994	-0.37	0.16
416871	-0.37	0.19
395383	-0.37	0.2
770617	-0.37	0.21
426454	-0.37	0.21
427136	-0.37	0.24
NA	-0.37	0.25
427984	-0.37	0.26
395511	-0.37	0.35
395364	-0.37	0.44
NA	-0.37	0.45
422688	-0.36	0.02
395120	-0.36	0.02
419812	-0.36	0.02
418958	-0.36	0.02
NA	-0.36	0.02
NA	-0.36	0.02
415393	-0.36	0.03
NA	-0.36	0.03
NA	-0.36	0.03
421631	-0.36	0.03
418492	-0.36	0.03
414841	-0.36	0.03
NA	-0.36	0.03
396438	-0.36	0.03
374016	-0.36	0.03
374065	-0.36	0.03
417432	-0.36	0.03
422432	-0.36	0.03
424860	-0.36	0.03
374144	-0.36	0.03
396270	-0.36	0.04
NA	-0.36	0.04
424044	-0.36	0.04
415931	-0.36	0.04
426292	-0.36	0.04
420808	-0.36	0.05
416303	-0.36	0.05
NA	-0.36	0.05
NA	-0.36	0.05
424045	-0.36	0.05
395633	-0.36	0.06
NA	-0.36	0.06
NA	-0.36	0.06
395801	-0.36	0.06
395446	-0.36	0.06
419880	-0.36	0.06
408046	-0.36	0.07
422670	-0.36	0.07
NA	-0.36	0.07
424190	-0.36	0.07
427439	-0.36	0.07
423752	-0.36	0.08
418487	-0.36	0.08
NA	-0.36	0.08
NA	-0.36	0.08
426995	-0.36	0.08
419959	-0.36	0.08
NA	-0.36	0.08
NA	-0.36	0.09
NA	-0.36	0.09
423850	-0.36	0.1
428529	-0.36	0.1
NA	-0.36	0.11
426279	-0.36	0.11
425499	-0.36	0.11
423817	-0.36	0.12
423374	-0.36	0.12
770028	-0.36	0.12
NA	-0.36	0.14
771920	-0.36	0.14
771075	-0.36	0.15
428436	-0.36	0.15
421429	-0.36	0.16
427496	-0.36	0.16
NA	-0.36	0.16
420683	-0.36	0.16
423404	-0.36	0.17
NA	-0.36	0.18
395975	-0.36	0.2
NA	-0.36	0.21
NA	-0.36	0.25
416410	-0.36	0.27
770795	-0.36	0.3
424863	-0.35	0.02
420043	-0.35	0.02
423769	-0.35	0.02
427431	-0.35	0.02
374175	-0.35	0.02
428704	-0.35	0.02
374084	-0.35	0.02
395372	-0.35	0.02
770905	-0.35	0.03
NA	-0.35	0.03
418281	-0.35	0.03
416942	-0.35	0.03
NA	-0.35	0.03
419993	-0.35	0.03
NA	-0.35	0.03
771218	-0.35	0.03
NA	-0.35	0.04
423449	-0.35	0.04
417185	-0.35	0.04
NA	-0.35	0.04
NA	-0.35	0.04
NA	-0.35	0.04
NA	-0.35	0.04
419432	-0.35	0.04
NA	-0.35	0.05
424445	-0.35	0.05
427507	-0.35	0.05
422788	-0.35	0.06
396500	-0.35	0.06
769933	-0.35	0.06
416482	-0.35	0.06
424682	-0.35	0.06
426023	-0.35	0.06
NA	-0.35	0.06
415344	-0.35	0.06
427161	-0.35	0.06
419331	-0.35	0.06
416406	-0.35	0.06
418099	-0.35	0.07
430477	-0.35	0.08
428888	-0.35	0.08
772296	-0.35	0.09
423492	-0.35	0.09
423654	-0.35	0.09
NA	-0.35	0.09
421600	-0.35	0.1
425468	-0.35	0.1
417379	-0.35	0.11
419021	-0.35	0.11
417430	-0.35	0.11
423708	-0.35	0.11
396206	-0.35	0.11
427410	-0.35	0.12
NA	-0.35	0.12
419420	-0.35	0.12
768459	-0.35	0.13
427237	-0.35	0.13
374128	-0.35	0.13
423925	-0.35	0.16
NA	-0.35	0.14
NA	-0.35	0.14
NA	-0.35	0.14
769790	-0.35	0.14
423736	-0.35	0.15
418550	-0.35	0.15
421588	-0.35	0.15
422750	-0.35	0.17
NA	-0.35	0.18
395546	-0.35	0.19
426940	-0.35	0.2
422469	-0.35	0.21
395258	-0.35	0.22
395490	-0.35	0.24
NA	-0.35	0.28
396283	-0.35	0.28
395362	-0.35	0.29
426893	-0.35	0.3
NA	-0.35	0.31
395956	-0.35	0.32
NA	-0.35	0.44
NA	-0.35	0.52
NA	-0.35	0.61
NA	-0.34	0.02
427393	-0.34	0.02
424786	-0.34	0.02
374246	-0.34	0.02
NA	-0.34	0.02
426090	-0.34	0.02
419428	-0.34	0.02
396199	-0.34	0.03
424822	-0.34	0.03
423073	-0.34	0.03
425543	-0.34	0.03
415712	-0.34	0.03
426098	-0.34	0.03
NA	-0.34	0.03
416611	-0.34	0.03
396050	-0.34	0.03
424561	-0.34	0.04
417583	-0.34	0.04
423738	-0.34	0.04
422097	-0.34	0.04
421766	-0.34	0.04
770996	-0.34	0.04
428281	-0.34	0.04
777378	-0.34	0.04
419114	-0.34	0.04
NA	-0.34	0.04
NA	-0.34	0.04
422344	-0.34	0.04
NA	-0.34	0.05
417095	-0.34	0.05
NA	-0.34	0.05
770304	-0.34	0.05
NA	-0.34	0.05
423408	-0.34	0.05
427952	-0.34	0.05
NA	-0.34	0.05
777516	-0.34	0.05
425418	-0.34	0.05
768774	-0.34	0.05
416016	-0.34	0.05
423690	-0.34	0.06
428949	-0.34	0.06
418183	-0.34	0.06
423372	-0.34	0.07
NA	-0.34	0.07
NA	-0.34	0.07
424089	-0.34	0.07
418641	-0.34	0.07
NA	-0.34	0.07
NA	-0.34	0.07
416362	-0.34	0.08
419963	-0.34	0.08
769737	-0.34	0.08
424162	-0.34	0.09
420075	-0.34	0.1
430610	-0.34	0.11
415835	-0.34	0.11
425623	-0.34	0.12
378922	-0.34	0.13
417997	-0.34	0.14
424385	-0.34	0.15
NA	-0.34	0.15
419863	-0.34	0.15
395190	-0.34	0.15
417105	-0.34	0.16
423739	-0.34	0.16
NA	-0.34	0.16
395208	-0.34	0.17
426010	-0.34	0.18
NA	-0.34	0.18
421811	-0.34	0.18
418963	-0.34	0.19
425030	-0.34	0.19
417992	-0.34	0.19
NA	-0.34	0.19
419177	-0.34	0.23
420088	-0.34	0.23
NA	-0.34	0.27
428412	-0.34	0.29
396495	-0.34	0.3
421080	-0.34	0.31
NA	-0.34	0.33
NA	-0.34	0.35
421778	-0.34	0.36
NA	-0.34	0.4
395862	-0.33	0.02
424016	-0.33	0.02
421801	-0.33	0.02
NA	-0.33	0.03
NA	-0.33	0.03
415931	-0.33	0.03
NA	-0.33	0.03
396031	-0.33	0.03
770510	-0.33	0.03
396314	-0.33	0.03
374203	-0.33	0.03
426996	-0.33	0.03
NA	-0.33	0.03
NA	-0.33	0.04
NA	-0.33	0.04
396291	-0.33	0.04
425050	-0.33	0.04
420132	-0.33	0.04
425965	-0.33	0.04
419993	-0.33	0.04
NA	-0.33	0.04
NA	-0.33	0.04
419683	-0.33	0.05
423937	-0.33	0.05
421419	-0.33	0.05
415339	-0.33	0.05
417321	-0.33	0.06
NA	-0.33	0.06
422904	-0.33	0.06
422777	-0.33	0.06
374006	-0.33	0.06
417499	-0.33	0.06
NA	-0.33	0.06
422050	-0.33	0.07
422968	-0.33	0.07
416491	-0.33	0.07
423062	-0.33	0.07
373920	-0.33	0.07
NA	-0.33	0.08
417711	-0.33	0.08
418952	-0.33	0.08
420271	-0.33	0.08
419652	-0.33	0.08
422425	-0.33	0.08
422787	-0.33	0.08
431192	-0.33	0.09
418506	-0.33	0.09
418278	-0.33	0.1
417985	-0.33	0.1
419312	-0.33	0.1
NA	-0.33	0.1
429786	-0.33	0.11
426516	-0.33	0.13
421046	-0.33	0.11
396033	-0.33	0.12
427886	-0.33	0.12
NA	-0.33	0.12
417887	-0.33	0.13
418120	-0.33	0.13
548626	-0.33	0.13
416659	-0.33	0.15
422941	-0.33	0.15
396445	-0.33	0.15
373907	-0.33	0.15
770804	-0.33	0.16
NA	-0.33	0.18
421763	-0.33	0.19
428817	-0.33	0.19
NA	-0.33	0.19
NA	-0.33	0.2
424158	-0.33	0.2
NA	-0.33	0.21
NA	-0.33	0.21
423341	-0.33	0.24
421828	-0.33	0.29
395936	-0.33	0.32
422477	-0.33	0.32
420330	-0.33	0.33
NA	-0.33	0.44
421599	-0.33	0.47
NA	-0.32	0.02
419627	-0.32	0.02
NA	-0.32	0.03
NA	-0.32	0.03
NA	-0.32	0.03
416297	-0.32	0.03
418257	-0.32	0.03
417617	-0.32	0.03
415935	-0.32	0.03
416684	-0.32	0.04
421002	-0.32	0.04
NA	-0.32	0.04
419045	-0.32	0.04
422663	-0.32	0.04
416159	-0.32	0.04
423851	-0.32	0.04
416283	-0.32	0.04
NA	-0.32	0.04
416149	-0.32	0.04
NA	-0.32	0.05
419169	-0.32	0.05
416130	-0.32	0.05
396151	-0.32	0.05
429501	-0.32	0.05
770083	-0.32	0.05
396422	-0.32	0.05
770056	-0.32	0.05
421610	-0.32	0.05
419409	-0.32	0.06
NA	-0.32	0.06
395168	-0.32	0.06
771172	-0.32	0.06
415655	-0.32	0.06
395090	-0.32	0.06
395887	-0.32	0.06
421504	-0.32	0.07
421666	-0.32	0.07
418407	-0.32	0.07
NA	-0.32	0.07
420555	-0.32	0.07
424486	-0.32	0.08
418415	-0.32	0.08
NA	-0.32	0.08
426986	-0.32	0.08
419361	-0.32	0.08
417529	-0.32	0.08
419600	-0.32	0.09
415888	-0.32	0.09
416937	-0.32	0.12
417469	-0.32	0.11
420252	-0.32	0.11
420227	-0.32	0.12
417913	-0.32	0.14
771120	-0.32	0.12
NA	-0.32	0.12
NA	-0.32	0.13
NA	-0.32	0.13
423918	-0.32	0.13
416619	-0.32	0.13
424208	-0.32	0.14
421614	-0.32	0.16
426601	-0.32	0.16
417295	-0.32	0.18
NA	-0.32	0.18
395485	-0.32	0.19
396535	-0.32	0.2
770794	-0.32	0.21
418243	-0.32	0.21
NA	-0.32	0.22
426359	-0.32	0.22
417420	-0.32	0.23
420254	-0.32	0.25
425986	-0.32	0.3
769998	-0.32	0.32
NA	-0.32	0.35
395309	-0.32	0.38
429029	-0.32	0.39
418528	-0.32	0.49
428417	-0.32	0.62
NA	-0.32	0.75
420951	-0.31	0.03
416560	-0.31	0.03
416561	-0.31	0.03
NA	-0.31	0.03
416140	-0.31	0.04
417549	-0.31	0.04
NA	-0.31	0.04
395895	-0.31	0.04
422480	-0.31	0.04
419675	-0.31	0.04
395420	-0.31	0.04
770931	-0.31	0.04
NA	-0.31	0.04
426955	-0.31	0.05
416549	-0.31	0.05
415642	-0.31	0.05
NA	-0.31	0.05
395530	-0.31	0.05
373959	-0.31	0.05
421100	-0.31	0.05
415353	-0.31	0.05
NA	-0.31	0.05
NA	-0.31	0.05
NA	-0.31	0.06
419943	-0.31	0.06
425290	-0.31	0.06
NA	-0.31	0.06
423617	-0.31	0.07
NA	-0.31	0.07
NA	-0.31	0.07
420089	-0.31	0.08
428658	-0.31	0.08
418657	-0.31	0.08
416460	-0.31	0.08
NA	-0.31	0.08
NA	-0.31	0.08
421174	-0.31	0.09
417785	-0.31	0.09
770413	-0.31	0.09
395241	-0.31	0.09
421705	-0.31	0.1
395358	-0.31	0.1
428208	-0.31	0.11
416183	-0.31	0.11
420128	-0.31	0.11
769555	-0.31	0.11
NA	-0.31	0.12
NA	-0.31	0.12
418655	-0.31	0.12
396085	-0.31	0.12
427865	-0.31	0.12
420399	-0.31	0.13
420279	-0.31	0.14
421977	-0.31	0.14
395436	-0.31	0.14
421961	-0.31	0.18
415772	-0.31	0.17
421597	-0.31	0.17
404536	-0.31	0.18
NA	-0.31	0.18
NA	-0.31	0.18
419255	-0.31	0.19
427966	-0.31	0.21
NA	-0.31	0.22
427947	-0.31	0.22
427844	-0.31	0.22
NA	-0.31	0.22
NA	-0.31	0.24
419762	-0.31	0.26
419528	-0.31	0.27
NA	-0.31	0.27
NA	-0.31	0.28
418768	-0.31	0.31
395367	-0.31	0.36
422807	-0.31	0.37
421709	-0.31	0.58
NA	-0.31	0.64
415783	-0.31	0.65
395813	-0.3	0.03
423953	-0.3	0.03
NA	-0.3	0.03
416667	-0.3	0.04
414890	-0.3	0.04
NA	-0.3	0.04
420966	-0.3	0.04
768553	-0.3	0.04
NA	-0.3	0.04
422702	-0.3	0.04
NA	-0.3	0.04
418863	-0.3	0.04
427838	-0.3	0.04
419184	-0.3	0.04
415435	-0.3	0.05
427527	-0.3	0.05
424913	-0.3	0.05
415608	-0.3	0.05
417008	-0.3	0.05
395647	-0.3	0.05
NA	-0.3	0.05
415700	-0.3	0.05
417525	-0.3	0.05
777130	-0.3	0.06
421468	-0.3	0.06
374116	-0.3	0.06
NA	-0.3	0.06
768599	-0.3	0.06
416552	-0.3	0.06
NA	-0.3	0.06
396309	-0.3	0.07
395688	-0.3	0.07
418219	-0.3	0.07
771389	-0.3	0.07
423724	-0.3	0.07
NA	-0.3	0.07
424060	-0.3	0.07
396108	-0.3	0.08
769713	-0.3	0.08
NA	-0.3	0.08
427373	-0.3	0.08
NA	-0.3	0.08
404750	-0.3	0.08
421681	-0.3	0.09
769847	-0.3	0.09
NA	-0.3	0.1
425965	-0.3	0.09
NA	-0.3	0.09
NA	-0.3	0.09
424640	-0.3	0.09
769002	-0.3	0.1
NA	-0.3	0.1
426442	-0.3	0.11
396103	-0.3	0.11
NA	-0.3	0.12
421142	-0.3	0.13
NA	-0.3	0.13
771999	-0.3	0.13
374141	-0.3	0.14
396329	-0.3	0.14
396281	-0.3	0.14
419571	-0.3	0.15
417907	-0.3	0.15
395478	-0.3	0.16
769927	-0.3	0.17
420838	-0.3	0.17
378424	-0.3	0.17
395491	-0.3	0.18
NA	-0.3	0.18
NA	-0.3	0.18
431003	-0.3	0.19
431253	-0.3	0.19
417382	-0.3	0.19
416904	-0.3	0.19
417664	-0.3	0.19
424007	-0.3	0.21
420738	-0.3	0.21
NA	-0.3	0.21
378917	-0.3	0.22
418966	-0.3	0.22
769611	-0.3	0.23
415796	-0.3	0.24
404774	-0.3	0.25
NA	-0.3	0.26
426864	-0.3	0.26
420757	-0.3	0.27
NA	-0.3	0.27
415437	-0.3	0.27
422044	-0.3	0.27
420190	-0.3	0.29
386585	-0.3	0.3
419096	-0.3	0.36
408043	-0.3	0.38
NA	-0.3	0.39
426863	-0.3	0.53
421577	-0.3	0.61
NA	-0.3	0.63
417039	-0.29	0.03
422977	-0.29	0.04
NA	-0.29	0.04
NA	-0.29	0.04
420416	-0.29	0.04
415710	-0.29	0.04
428482	-0.29	0.04
424839	-0.29	0.04
NA	-0.29	0.04
769028	-0.29	0.05
NA	-0.29	0.05
396170	-0.29	0.05
768916	-0.29	0.05
NA	-0.29	0.05
NA	-0.29	0.06
NA	-0.29	0.06
414796	-0.29	0.06
NA	-0.29	0.06
NA	-0.29	0.06
423052	-0.29	0.06
NA	-0.29	0.07
374067	-0.29	0.07
NA	-0.29	0.07
416014	-0.29	0.07
NA	-0.29	0.07
NA	-0.29	0.07
NA	-0.29	0.07
417488	-0.29	0.07
NA	-0.29	0.08
424439	-0.29	0.08
424354	-0.29	0.08
771481	-0.29	0.08
395138	-0.29	0.08
NA	-0.29	0.08
417485	-0.29	0.08
NA	-0.29	0.08
417681	-0.29	0.08
776722	-0.29	0.08
423558	-0.29	0.08
NA	-0.29	0.09
424246	-0.29	0.09
395104	-0.29	0.09
395604	-0.29	0.09
396424	-0.29	0.09
396010	-0.29	0.09
418079	-0.29	0.1
427499	-0.29	0.1
NA	-0.29	0.11
NA	-0.29	0.11
395693	-0.29	0.11
395814	-0.29	0.12
424773	-0.29	0.12
419542	-0.29	0.12
421347	-0.29	0.12
424626	-0.29	0.12
424039	-0.29	0.12
415878	-0.29	0.12
NA	-0.29	0.13
NA	-0.29	0.13
769146	-0.29	0.14
396530	-0.29	0.14
425109	-0.29	0.14
426080	-0.29	0.14
NA	-0.29	0.14
420812	-0.29	0.14
NA	-0.29	0.14
424675	-0.29	0.14
427886	-0.29	0.14
NA	-0.29	0.14
NA	-0.29	0.16
374185	-0.29	0.16
428818	-0.29	0.16
418790	-0.29	0.17
419774	-0.29	0.17
NA	-0.29	0.17
424187	-0.29	0.17
NA	-0.29	0.17
NA	-0.29	0.17
NA	-0.29	0.18
427370	-0.29	0.19
421260	-0.29	0.19
395779	-0.29	0.2
NA	-0.29	0.2
NA	-0.29	0.22
418290	-0.29	0.24
NA	-0.29	0.24
417012	-0.29	0.25
419478	-0.29	0.25
NA	-0.29	0.26
423397	-0.29	0.26
770979	-0.29	0.27
771706	-0.29	0.28
NA	-0.29	0.29
427330	-0.29	0.29
416797	-0.29	0.3
NA	-0.29	0.32
396349	-0.29	0.33
418797	-0.29	0.35
416965	-0.29	0.36
423735	-0.29	0.42
395722	-0.29	0.43
418715	-0.29	0.43
396178	-0.29	0.46
NA	-0.29	0.5
NA	-0.29	0.72
423581	-0.28	0.04
NA	-0.28	0.04
771031	-0.28	0.04
NA	-0.28	0.04
NA	-0.28	0.04
421232	-0.28	0.04
416030	-0.28	0.05
424668	-0.28	0.05
427722	-0.28	0.05
418143	-0.28	0.05
395168	-0.28	0.05
422555	-0.28	0.05
NA	-0.28	0.05
419090	-0.28	0.06
772101	-0.28	0.06
NA	-0.28	0.06
429005	-0.28	0.06
NA	-0.28	0.06
NA	-0.28	0.06
NA	-0.28	0.07
415833	-0.28	0.07
395984	-0.28	0.07
422118	-0.28	0.07
396004	-0.28	0.07
422196	-0.28	0.07
424293	-0.28	0.07
416439	-0.28	0.08
428414	-0.28	0.08
423259	-0.28	0.08
418733	-0.28	0.08
NA	-0.28	0.08
NA	-0.28	0.08
771218	-0.28	0.09
NA	-0.28	0.09
NA	-0.28	0.09
NA	-0.28	0.09
378898	-0.28	0.09
NA	-0.28	0.09
418973	-0.28	0.09
417168	-0.28	0.09
424302	-0.28	0.1
373972	-0.28	0.1
NA	-0.28	0.1
NA	-0.28	0.1
396274	-0.28	0.1
NA	-0.28	0.11
373979	-0.28	0.11
NA	-0.28	0.11
769918	-0.28	0.11
NA	-0.28	0.11
424960	-0.28	0.11
416693	-0.28	0.13
417927	-0.28	0.11
423807	-0.28	0.11
418660	-0.28	0.12
421640	-0.28	0.12
NA	-0.28	0.12
422118	-0.28	0.12
416163	-0.28	0.12
NA	-0.28	0.12
418659	-0.28	0.13
422949	-0.28	0.13
428736	-0.28	0.13
404746	-0.28	0.13
771781	-0.28	0.14
415836	-0.28	0.15
422229	-0.28	0.15
NA	-0.28	0.15
NA	-0.28	0.15
NA	-0.28	0.16
421859	-0.28	0.17
424923	-0.28	0.17
420008	-0.28	0.17
427243	-0.28	0.18
NA	-0.28	0.18
425656	-0.28	0.18
417198	-0.28	0.2
768434	-0.28	0.2
420251	-0.28	0.2
415302	-0.28	0.22
422433	-0.28	0.22
417435	-0.28	0.23
427017	-0.28	0.24
374073	-0.28	0.25
396215	-0.28	0.25
NA	-0.28	0.26
771375	-0.28	0.26
770761	-0.28	0.26
428818	-0.28	0.27
425514	-0.28	0.28
NA	-0.28	0.28
396523	-0.28	0.29
770718	-0.28	0.29
421908	-0.28	0.3
NA	-0.28	0.31
NA	-0.28	0.32
418934	-0.28	0.32
395677	-0.28	0.33
NA	-0.28	0.35
420273	-0.28	0.36
395906	-0.28	0.37
395543	-0.28	0.42
NA	-0.28	0.44
NA	-0.28	0.49
420839	-0.28	0.52
NA	-0.28	0.74
NA	-0.27	0.04
NA	-0.27	0.04
418984	-0.27	0.04
424525	-0.27	0.04
NA	-0.27	0.05
419567	-0.27	0.05
429077	-0.27	0.05
NA	-0.27	0.05
NA	-0.27	0.05
418474	-0.27	0.06
NA	-0.27	0.06
427683	-0.27	0.06
424664	-0.27	0.06
427121	-0.27	0.06
428310	-0.27	0.06
419799	-0.27	0.06
420587	-0.27	0.06
422336	-0.27	0.06
416981	-0.27	0.06
427338	-0.27	0.06
374064	-0.27	0.06
770239	-0.27	0.07
NA	-0.27	0.07
415326	-0.27	0.07
NA	-0.27	0.07
NA	-0.27	0.07
NA	-0.27	0.07
396469	-0.27	0.07
423174	-0.27	0.07
418815	-0.27	0.07
418241	-0.27	0.07
421544	-0.27	0.07
416200	-0.27	0.07
421595	-0.27	0.08
422045	-0.27	0.08
768938	-0.27	0.08
418772	-0.27	0.08
419403	-0.27	0.08
427811	-0.27	0.08
428970	-0.27	0.08
421693	-0.27	0.09
NA	-0.27	0.09
395667	-0.27	0.09
423410	-0.27	0.09
423315	-0.27	0.1
NA	-0.27	0.1
426550	-0.27	0.1
NA	-0.27	0.1
NA	-0.27	0.1
422791	-0.27	0.12
395234	-0.27	0.11
NA	-0.27	0.11
422000	-0.27	0.11
395947	-0.27	0.11
419847	-0.27	0.11
396328	-0.27	0.12
NA	-0.27	0.12
422820	-0.27	0.12
NA	-0.27	0.12
NA	-0.27	0.12
373992	-0.27	0.12
NA	-0.27	0.12
420203	-0.27	0.13
373992	-0.27	0.13
417595	-0.27	0.13
417490	-0.27	0.13
422730	-0.27	0.14
NA	-0.27	0.14
420044	-0.27	0.14
NA	-0.27	0.14
419580	-0.27	0.14
415306	-0.27	0.14
417035	-0.27	0.15
421185	-0.27	0.16
421768	-0.27	0.16
427424	-0.27	0.16
395560	-0.27	0.16
424846	-0.27	0.17
NA	-0.27	0.17
NA	-0.27	0.17
NA	-0.27	0.18
769001	-0.27	0.18
419765	-0.27	0.18
418278	-0.27	0.19
772290	-0.27	0.19
NA	-0.27	0.19
427250	-0.27	0.2
417990	-0.27	0.2
NA	-0.27	0.2
NA	-0.27	0.2
NA	-0.27	0.22
771545	-0.27	0.22
NA	-0.27	0.23
416776	-0.27	0.23
422595	-0.27	0.23
416658	-0.27	0.23
422694	-0.27	0.23
416902	-0.27	0.24
418013	-0.27	0.24
426862	-0.27	0.25
NA	-0.27	0.26
420362	-0.27	0.26
NA	-0.27	0.26
NA	-0.27	0.26
770355	-0.27	0.27
419381	-0.27	0.27
428432	-0.27	0.28
416987	-0.27	0.28
NA	-0.27	0.28
424635	-0.27	0.28
421658	-0.27	0.29
NA	-0.27	0.29
419017	-0.27	0.29
430939	-0.27	0.29
NA	-0.27	0.29
NA	-0.27	0.3
NA	-0.27	0.3
395545	-0.27	0.3
422353	-0.27	0.33
426903	-0.27	0.35
NA	-0.27	0.36
395217	-0.27	0.36
777153	-0.27	0.37
NA	-0.27	0.4
426356	-0.27	0.41
NA	-0.27	0.41
418594	-0.27	0.42
NA	-0.27	0.44
417516	-0.27	0.53
NA	-0.26	0.05
NA	-0.26	0.05
422043	-0.26	0.05
427324	-0.26	0.05
419027	-0.26	0.05
378913	-0.26	0.05
NA	-0.26	0.05
769473	-0.26	0.06
NA	-0.26	0.06
NA	-0.26	0.06
431122	-0.26	0.07
419435	-0.26	0.07
769283	-0.26	0.07
424719	-0.26	0.07
NA	-0.26	0.07
419041	-0.26	0.07
423680	-0.26	0.07
427760	-0.26	0.07
NA	-0.26	0.07
NA	-0.26	0.07
404775	-0.26	0.07
NA	-0.26	0.08
423977	-0.26	0.08
419478	-0.26	0.08
424495	-0.26	0.08
395970	-0.26	0.08
420497	-0.26	0.08
395723	-0.26	0.08
421280	-0.26	0.08
418424	-0.26	0.08
374127	-0.26	0.08
770247	-0.26	0.08
421895	-0.26	0.08
NA	-0.26	0.08
417854	-0.26	0.09
771681	-0.26	0.09
419769	-0.26	0.09
554283	-0.26	0.09
NA	-0.26	0.09
NA	-0.26	0.09
427947	-0.26	0.09
421607	-0.26	0.09
416982	-0.26	0.09
423445	-0.26	0.1
425843	-0.26	0.1
422491	-0.26	0.1
395952	-0.26	0.1
771156	-0.26	0.1
421243	-0.26	0.1
423589	-0.26	0.1
418775	-0.26	0.1
NA	-0.26	0.1
419001	-0.26	0.1
NA	-0.26	0.11
418074	-0.26	0.11
418551	-0.26	0.11
420437	-0.26	0.11
NA	-0.26	0.11
777176	-0.26	0.11
NA	-0.26	0.11
NA	-0.26	0.12
772125	-0.26	0.12
421927	-0.26	0.12
422660	-0.26	0.13
418592	-0.26	0.13
420451	-0.26	0.13
769912	-0.26	0.14
416349	-0.26	0.14
772302	-0.26	0.14
421796	-0.26	0.16
424232	-0.26	0.14
427160	-0.26	0.15
421230	-0.26	0.15
396091	-0.26	0.15
NA	-0.26	0.16
428935	-0.26	0.16
417675	-0.26	0.16
422866	-0.26	0.16
419081	-0.26	0.16
NA	-0.26	0.16
424120	-0.26	0.16
417225	-0.26	0.16
421059	-0.26	0.16
421457	-0.26	0.17
NA	-0.26	0.17
420392	-0.26	0.17
423023	-0.26	0.17
769677	-0.26	0.17
420629	-0.26	0.17
424423	-0.26	0.18
NA	-0.26	0.18
423994	-0.26	0.18
395971	-0.26	0.19
426797	-0.26	0.19
420614	-0.26	0.2
418359	-0.26	0.21
395886	-0.26	0.22
424451	-0.26	0.22
769742	-0.26	0.22
NA	-0.26	0.22
395119	-0.26	0.22
427514	-0.26	0.23
396154	-0.26	0.23
418803	-0.26	0.24
408032	-0.26	0.24
395606	-0.26	0.24
NA	-0.26	0.25
NA	-0.26	0.25
420441	-0.26	0.25
NA	-0.26	0.26
427463	-0.26	0.27
NA	-0.26	0.27
417165	-0.26	0.27
NA	-0.26	0.28
420678	-0.26	0.28
NA	-0.26	0.28
429811	-0.26	0.28
NA	-0.26	0.29
NA	-0.26	0.3
418762	-0.26	0.3
421622	-0.26	0.32
418200	-0.26	0.33
395851	-0.26	0.33
NA	-0.26	0.34
422716	-0.26	0.34
NA	-0.26	0.36
419155	-0.26	0.38
NA	-0.26	0.39
415990	-0.26	0.4
420757	-0.26	0.41
NA	-0.26	0.44
NA	-0.26	0.47
NA	-0.26	0.54
428015	-0.26	0.56
421055	-0.25	0.06
417121	-0.25	0.06
419899	-0.25	0.06
424027	-0.25	0.06
428228	-0.25	0.06
416550	-0.25	0.07
NA	-0.25	0.07
426667	-0.25	0.07
776014	-0.25	0.07
422353	-0.25	0.07
NA	-0.25	0.07
396433	-0.25	0.07
NA	-0.25	0.07
427798	-0.25	0.08
431660	-0.25	0.08
374016	-0.25	0.08
NA	-0.25	0.08
423655	-0.25	0.08
NA	-0.25	0.08
NA	-0.25	0.08
424904	-0.25	0.08
420860	-0.25	0.08
418914	-0.25	0.08
416223	-0.25	0.09
422428	-0.25	0.09
424917	-0.25	0.09
428678	-0.25	0.09
NA	-0.25	0.09
416537	-0.25	0.09
NA	-0.25	0.09
416078	-0.25	0.09
431602	-0.25	0.1
419221	-0.25	0.1
422361	-0.25	0.1
395448	-0.25	0.1
415598	-0.25	0.1
NA	-0.25	0.11
426522	-0.25	0.11
NA	-0.25	0.11
395370	-0.25	0.11
NA	-0.25	0.11
417939	-0.25	0.11
422204	-0.25	0.11
771169	-0.25	0.11
424953	-0.25	0.11
NA	-0.25	0.12
420580	-0.25	0.12
374214	-0.25	0.12
NA	-0.25	0.12
NA	-0.25	0.12
NA	-0.25	0.12
419429	-0.25	0.12
395168	-0.25	0.12
422341	-0.25	0.12
418386	-0.25	0.13
NA	-0.25	0.13
NA	-0.25	0.13
421008	-0.25	0.13
424126	-0.25	0.13
416361	-0.25	0.13
NA	-0.25	0.13
418341	-0.25	0.14
771365	-0.25	0.14
NA	-0.25	0.14
772374	-0.25	0.14
422786	-0.25	0.17
373887	-0.25	0.15
420971	-0.25	0.15
NA	-0.25	0.15
416998	-0.25	0.15
417027	-0.25	0.16
415422	-0.25	0.16
NA	-0.25	0.16
419039	-0.25	0.16
417607	-0.25	0.17
NA	-0.25	0.17
425630	-0.25	0.17
NA	-0.25	0.17
NA	-0.25	0.17
395172	-0.25	0.18
NA	-0.25	0.18
NA	-0.25	0.18
420096	-0.25	0.18
768512	-0.25	0.19
NA	-0.25	0.19
423922	-0.25	0.19
NA	-0.25	0.19
425134	-0.25	0.19
NA	-0.25	0.19
402783	-0.25	0.19
419412	-0.25	0.2
771523	-0.25	0.2
430210	-0.25	0.2
418828	-0.25	0.23
770613	-0.25	0.2
NA	-0.25	0.2
421228	-0.25	0.2
417015	-0.25	0.21
395271	-0.25	0.21
NA	-0.25	0.21
395488	-0.25	0.22
415999	-0.25	0.22
422095	-0.25	0.22
423758	-0.25	0.22
NA	-0.25	0.22
NA	-0.25	0.23
NA	-0.25	0.23
422034	-0.25	0.23
428377	-0.25	0.24
NA	-0.25	0.24
418339	-0.25	0.24
NA	-0.25	0.24
420020	-0.25	0.25
419311	-0.25	0.25
NA	-0.25	0.25
NA	-0.25	0.25
423858	-0.25	0.25
427096	-0.25	0.26
428749	-0.25	0.27
396034	-0.25	0.27
427953	-0.25	0.28
415586	-0.25	0.28
419069	-0.25	0.29
418886	-0.25	0.3
427119	-0.25	0.3
776722	-0.25	0.31
420378	-0.25	0.31
NA	-0.25	0.31
395527	-0.25	0.31
420119	-0.25	0.31
NA	-0.25	0.31
423871	-0.25	0.31
NA	-0.25	0.31
427490	-0.25	0.31
427713	-0.25	0.32
396025	-0.25	0.32
427266	-0.25	0.32
NA	-0.25	0.33
425441	-0.25	0.34
420076	-0.25	0.34
424149	-0.25	0.34
396041	-0.25	0.35
431596	-0.25	0.35
430574	-0.25	0.36
396139	-0.25	0.36
422651	-0.25	0.36
421569	-0.25	0.37
416549	-0.25	0.37
417636	-0.25	0.38
429955	-0.25	0.4
NA	-0.25	0.41
771902	-0.25	0.44
420977	-0.25	0.45
423901	-0.25	0.49
423400	-0.25	0.52
416769	-0.25	0.52
417912	-0.25	0.53
420197	-0.25	0.58
427839	-0.25	0.61
374120	-0.25	0.62
395455	-0.25	0.64
NA	-0.25	0.67
NA	-0.24	0.06
NA	-0.24	0.06
NA	-0.24	0.06
422377	-0.24	0.07
420156	-0.24	0.07
NA	-0.24	0.07
NA	-0.24	0.07
423488	-0.24	0.07
NA	-0.24	0.07
NA	-0.24	0.07
423103	-0.24	0.07
NA	-0.24	0.07
NA	-0.24	0.07
NA	-0.24	0.07
418692	-0.24	0.07
NA	-0.24	0.08
395862	-0.24	0.08
NA	-0.24	0.08
395825	-0.24	0.08
420707	-0.24	0.08
426873	-0.24	0.09
424633	-0.24	0.09
396458	-0.24	0.09
NA	-0.24	0.09
419851	-0.24	0.09
416821	-0.24	0.09
416312	-0.24	0.09
416102	-0.24	0.1
NA	-0.24	0.1
NA	-0.24	0.1
NA	-0.24	0.1
419485	-0.24	0.1
NA	-0.24	0.1
422937	-0.24	0.1
NA	-0.24	0.1
395264	-0.24	0.11
417245	-0.24	0.11
417226	-0.24	0.11
NA	-0.24	0.11
423063	-0.24	0.11
418109	-0.24	0.11
770114	-0.24	0.11
NA	-0.24	0.11
416890	-0.24	0.11
771760	-0.24	0.12
NA	-0.24	0.12
374102	-0.24	0.12
420452	-0.24	0.12
417140	-0.24	0.12
771388	-0.24	0.12
417047	-0.24	0.12
418446	-0.24	0.12
416657	-0.24	0.12
428459	-0.24	0.12
417559	-0.24	0.13
NA	-0.24	0.13
428800	-0.24	0.13
396389	-0.24	0.13
425418	-0.24	0.13
NA	-0.24	0.14
429640	-0.24	0.14
NA	-0.24	0.14
770380	-0.24	0.14
420263	-0.24	0.14
418668	-0.24	0.14
426817	-0.24	0.15
NA	-0.24	0.15
NA	-0.24	0.15
428263	-0.24	0.15
425846	-0.24	0.15
421835	-0.24	0.15
418181	-0.24	0.15
416918	-0.24	0.15
418910	-0.24	0.16
396176	-0.24	0.16
NA	-0.24	0.16
423460	-0.24	0.16
NA	-0.24	0.16
419820	-0.24	0.16
420263	-0.24	0.16
NA	-0.24	0.16
415843	-0.24	0.17
NA	-0.24	0.17
417587	-0.24	0.17
422421	-0.24	0.17
NA	-0.24	0.17
NA	-0.24	0.18
395769	-0.24	0.18
426927	-0.24	0.18
NA	-0.24	0.19
429060	-0.24	0.19
420078	-0.24	0.22
NA	-0.24	0.19
NA	-0.24	0.19
422636	-0.24	0.19
NA	-0.24	0.19
396487	-0.24	0.19
415367	-0.24	0.2
418459	-0.24	0.2
395285	-0.24	0.2
NA	-0.24	0.2
NA	-0.24	0.2
NA	-0.24	0.2
426090	-0.24	0.2
395301	-0.24	0.21
NA	-0.24	0.21
771107	-0.24	0.21
NA	-0.24	0.21
416465	-0.24	0.21
423593	-0.24	0.21
420719	-0.24	0.21
422395	-0.24	0.21
NA	-0.24	0.22
428333	-0.24	0.22
421721	-0.24	0.23
771257	-0.24	0.23
771410	-0.24	0.23
416882	-0.24	0.23
NA	-0.24	0.23
419203	-0.24	0.23
395823	-0.24	0.23
395707	-0.24	0.24
425324	-0.24	0.24
423541	-0.24	0.24
415830	-0.24	0.26
NA	-0.24	0.27
423086	-0.24	0.27
374249	-0.24	0.27
416952	-0.24	0.28
417996	-0.24	0.28
425121	-0.24	0.28
424041	-0.24	0.29
374056	-0.24	0.29
408182	-0.24	0.29
426248	-0.24	0.3
770633	-0.24	0.3
420151	-0.24	0.3
NA	-0.24	0.31
419848	-0.24	0.33
NA	-0.24	0.34
NA	-0.24	0.37
420862	-0.24	0.35
769555	-0.24	0.36
418651	-0.24	0.37
416456	-0.24	0.37
419209	-0.24	0.38
422673	-0.24	0.38
427291	-0.24	0.39
423728	-0.24	0.41
425294	-0.24	0.42
421687	-0.24	0.44
374065	-0.24	0.45
415458	-0.24	0.46
422728	-0.24	0.52
NA	-0.24	0.54
772083	-0.24	0.56
419455	-0.24	0.58
770641	-0.24	0.58
415602	-0.24	0.84
421991	-0.23	0.06
NA	-0.23	0.07
416461	-0.23	0.07
NA	-0.23	0.07
NA	-0.23	0.07
395148	-0.23	0.07
416352	-0.23	0.07
NA	-0.23	0.07
419794	-0.23	0.08
NA	-0.23	0.08
NA	-0.23	0.08
NA	-0.23	0.08
428401	-0.23	0.08
427177	-0.23	0.08
NA	-0.23	0.08
421967	-0.23	0.08
395647	-0.23	0.08
396145	-0.23	0.09
NA	-0.23	0.09
424537	-0.23	0.09
423764	-0.23	0.09
425359	-0.23	0.09
NA	-0.23	0.09
419086	-0.23	0.09
NA	-0.23	0.09
395127	-0.23	0.09
423068	-0.23	0.1
417636	-0.23	0.1
419782	-0.23	0.1
NA	-0.23	0.1
423184	-0.23	0.1
425126	-0.23	0.1
395246	-0.23	0.1
429451	-0.23	0.1
422268	-0.23	0.1
NA	-0.23	0.1
417929	-0.23	0.1
NA	-0.23	0.11
NA	-0.23	0.11
421606	-0.23	0.11
NA	-0.23	0.11
NA	-0.23	0.11
415338	-0.23	0.11
NA	-0.23	0.11
428089	-0.23	0.11
419563	-0.23	0.12
395637	-0.23	0.12
NA	-0.23	0.12
416128	-0.23	0.12
420696	-0.23	0.12
NA	-0.23	0.12
424313	-0.23	0.12
423053	-0.23	0.13
429518	-0.23	0.13
NA	-0.23	0.13
416046	-0.23	0.13
NA	-0.23	0.13
418894	-0.23	0.13
NA	-0.23	0.13
422467	-0.23	0.14
NA	-0.23	0.14
NA	-0.23	0.14
417098	-0.23	0.14
423381	-0.23	0.14
419523	-0.23	0.15
426048	-0.23	0.15
769424	-0.23	0.15
416572	-0.23	0.15
NA	-0.23	0.15
NA	-0.23	0.15
422067	-0.23	0.15
428858	-0.23	0.15
418035	-0.23	0.15
424321	-0.23	0.15
NA	-0.23	0.15
419191	-0.23	0.16
NA	-0.23	0.16
395979	-0.23	0.16
NA	-0.23	0.16
417035	-0.23	0.16
428817	-0.23	0.16
423076	-0.23	0.17
415896	-0.23	0.17
395359	-0.23	0.17
NA	-0.23	0.17
374068	-0.23	0.17
NA	-0.23	0.17
NA	-0.23	0.18
NA	-0.23	0.18
415947	-0.23	0.18
NA	-0.23	0.18
NA	-0.23	0.18
419543	-0.23	0.18
NA	-0.23	0.18
423506	-0.23	0.18
395463	-0.23	0.18
772329	-0.23	0.19
NA	-0.23	0.19
420931	-0.23	0.19
NA	-0.23	0.19
NA	-0.23	0.19
425665	-0.23	0.19
428571	-0.23	0.2
420694	-0.23	0.2
428926	-0.23	0.2
422486	-0.23	0.2
421209	-0.23	0.2
NA	-0.23	0.2
423430	-0.23	0.2
NA	-0.23	0.21
395406	-0.23	0.21
770833	-0.23	0.21
427941	-0.23	0.21
NA	-0.23	0.21
374258	-0.23	0.21
428411	-0.23	0.22
NA	-0.23	0.22
423429	-0.23	0.22
NA	-0.23	0.23
NA	-0.23	0.23
396490	-0.23	0.24
429211	-0.23	0.26
424077	-0.23	0.26
425534	-0.23	0.26
421343	-0.23	0.26
420457	-0.23	0.26
420948	-0.23	0.27
416392	-0.23	0.28
426429	-0.23	0.29
775973	-0.23	0.29
425575	-0.23	0.29
419204	-0.23	0.3
422546	-0.23	0.3
NA	-0.23	0.3
NA	-0.23	0.3
417620	-0.23	0.31
430953	-0.23	0.31
421258	-0.23	0.31
421709	-0.23	0.32
415371	-0.23	0.32
NA	-0.23	0.32
418082	-0.23	0.32
NA	-0.23	0.33
NA	-0.23	0.34
NA	-0.23	0.34
420986	-0.23	0.34
425827	-0.23	0.35
422898	-0.23	0.36
772136	-0.23	0.36
426222	-0.23	0.36
NA	-0.23	0.36
NA	-0.23	0.37
NA	-0.23	0.39
426869	-0.23	0.4
NA	-0.23	0.41
426163	-0.23	0.41
NA	-0.23	0.42
415986	-0.23	0.42
374096	-0.23	0.42
NA	-0.23	0.42
423498	-0.23	0.42
769169	-0.23	0.44
414741	-0.23	0.45
416974	-0.23	0.46
768928	-0.23	0.46
NA	-0.23	0.49
396203	-0.23	0.49
769965	-0.23	0.5
418332	-0.23	0.53
NA	-0.23	0.57
417247	-0.23	0.58
NA	-0.23	0.59
NA	-0.23	0.62
NA	-0.23	0.63
776892	-0.22	0.07
423766	-0.22	0.08
396308	-0.22	0.08
374031	-0.22	0.08
417089	-0.22	0.08
422004	-0.22	0.08
NA	-0.22	0.08
424057	-0.22	0.08
NA	-0.22	0.08
NA	-0.22	0.08
NA	-0.22	0.09
NA	-0.22	0.09
NA	-0.22	0.09
NA	-0.22	0.09
415430	-0.22	0.09
NA	-0.22	0.1
374269	-0.22	0.1
416626	-0.22	0.1
417195	-0.22	0.1
NA	-0.22	0.1
NA	-0.22	0.1
417517	-0.22	0.1
NA	-0.22	0.1
NA	-0.22	0.1
NA	-0.22	0.11
415961	-0.22	0.11
NA	-0.22	0.11
419529	-0.22	0.11
419447	-0.22	0.11
417860	-0.22	0.11
NA	-0.22	0.12
NA	-0.22	0.12
418315	-0.22	0.12
776064	-0.22	0.12
395421	-0.22	0.12
NA	-0.22	0.12
408184	-0.22	0.12
NA	-0.22	0.12
416844	-0.22	0.12
418786	-0.22	0.12
420412	-0.22	0.12
NA	-0.22	0.12
427402	-0.22	0.12
415790	-0.22	0.13
NA	-0.22	0.13
416625	-0.22	0.13
424810	-0.22	0.13
768618	-0.22	0.13
NA	-0.22	0.13
NA	-0.22	0.13
416033	-0.22	0.13
396276	-0.22	0.14
425524	-0.22	0.14
421142	-0.22	0.14
418000	-0.22	0.14
NA	-0.22	0.14
NA	-0.22	0.14
428223	-0.22	0.14
427329	-0.22	0.14
422838	-0.22	0.14
426412	-0.22	0.14
424319	-0.22	0.15
423705	-0.22	0.15
396083	-0.22	0.15
426861	-0.22	0.15
417156	-0.22	0.15
373923	-0.22	0.15
NA	-0.22	0.15
420069	-0.22	0.16
777495	-0.22	0.16
770916	-0.22	0.16
NA	-0.22	0.17
NA	-0.22	0.17
395935	-0.22	0.17
772315	-0.22	0.17
421564	-0.22	0.17
420160	-0.22	0.17
NA	-0.22	0.17
NA	-0.22	0.18
421309	-0.22	0.21
NA	-0.22	0.18
420421	-0.22	0.18
418325	-0.22	0.18
418958	-0.22	0.18
NA	-0.22	0.18
422079	-0.22	0.19
420457	-0.22	0.19
NA	-0.22	0.19
374272	-0.22	0.19
NA	-0.22	0.19
NA	-0.22	0.2
422851	-0.22	0.2
NA	-0.22	0.2
424883	-0.22	0.2
NA	-0.22	0.2
422291	-0.22	0.21
427194	-0.22	0.21
NA	-0.22	0.21
427277	-0.22	0.21
NA	-0.22	0.21
415989	-0.22	0.22
395682	-0.22	0.22
428551	-0.22	0.22
423123	-0.22	0.23
NA	-0.22	0.23
NA	-0.22	0.23
419506	-0.22	0.23
NA	-0.22	0.23
771342	-0.22	0.23
417521	-0.22	0.24
396123	-0.22	0.24
NA	-0.22	0.24
419122	-0.22	0.24
NA	-0.22	0.25
422342	-0.22	0.25
NA	-0.22	0.25
415902	-0.22	0.26
NA	-0.22	0.26
418755	-0.22	0.26
769410	-0.22	0.26
395472	-0.22	0.26
NA	-0.22	0.27
NA	-0.22	0.27
422692	-0.22	0.27
769542	-0.22	0.27
NA	-0.22	0.27
424632	-0.22	0.28
426883	-0.22	0.28
395607	-0.22	0.28
422686	-0.22	0.28
420214	-0.22	0.28
396547	-0.22	0.29
771856	-0.22	0.29
415594	-0.22	0.3
NA	-0.22	0.32
NA	-0.22	0.32
431512	-0.22	0.32
396197	-0.22	0.32
NA	-0.22	0.33
NA	-0.22	0.33
424245	-0.22	0.34
417327	-0.22	0.34
421484	-0.22	0.34
395129	-0.22	0.34
769409	-0.22	0.34
NA	-0.22	0.35
423263	-0.22	0.36
374163	-0.22	0.36
NA	-0.22	0.36
NA	-0.22	0.36
NA	-0.22	0.36
NA	-0.22	0.36
422488	-0.22	0.37
427449	-0.22	0.37
422830	-0.22	0.37
419489	-0.22	0.37
422683	-0.22	0.38
418185	-0.22	0.4
417846	-0.22	0.4
422840	-0.22	0.41
NA	-0.22	0.41
424567	-0.22	0.44
421840	-0.22	0.46
423749	-0.22	0.46
422306	-0.22	0.47
374014	-0.22	0.48
373970	-0.22	0.5
423457	-0.22	0.51
NA	-0.22	0.51
NA	-0.22	0.55
418620	-0.22	0.55
427360	-0.22	0.56
NA	-0.22	0.57
416759	-0.22	0.6
NA	-0.22	0.59
374072	-0.22	0.62
771073	-0.22	0.62
424718	-0.22	0.63
NA	-0.21	0.09
NA	-0.21	0.09
423170	-0.21	0.09
NA	-0.21	0.09
426499	-0.21	0.09
NA	-0.21	0.09
429737	-0.21	0.1
NA	-0.21	0.1
770251	-0.21	0.1
NA	-0.21	0.1
421711	-0.21	0.1
423559	-0.21	0.1
NA	-0.21	0.11
422284	-0.21	0.11
NA	-0.21	0.11
417389	-0.21	0.11
NA	-0.21	0.11
NA	-0.21	0.11
419833	-0.21	0.11
768711	-0.21	0.11
417281	-0.21	0.11
421775	-0.21	0.11
768457	-0.21	0.11
NA	-0.21	0.12
NA	-0.21	0.12
374266	-0.21	0.12
416537	-0.21	0.12
421193	-0.21	0.12
418784	-0.21	0.12
NA	-0.21	0.12
NA	-0.21	0.12
425033	-0.21	0.12
420277	-0.21	0.12
421401	-0.21	0.12
426309	-0.21	0.13
NA	-0.21	0.13
420634	-0.21	0.13
424815	-0.21	0.13
NA	-0.21	0.13
NA	-0.21	0.13
NA	-0.21	0.13
NA	-0.21	0.13
NA	-0.21	0.14
NA	-0.21	0.14
NA	-0.21	0.14
417228	-0.21	0.14
415834	-0.21	0.14
426948	-0.21	0.14
NA	-0.21	0.14
396249	-0.21	0.15
415324	-0.21	0.15
NA	-0.21	0.15
415445	-0.21	0.15
418392	-0.21	0.15
396290	-0.21	0.15
NA	-0.21	0.15
417987	-0.21	0.16
426090	-0.21	0.16
NA	-0.21	0.16
NA	-0.21	0.16
771952	-0.21	0.16
419889	-0.21	0.16
425396	-0.21	0.17
426652	-0.21	0.17
NA	-0.21	0.17
395309	-0.21	0.17
NA	-0.21	0.18
419070	-0.21	0.18
417183	-0.21	0.18
419686	-0.21	0.18
395727	-0.21	0.18
425014	-0.21	0.19
NA	-0.21	0.19
418206	-0.21	0.19
427547	-0.21	0.19
422389	-0.21	0.19
424270	-0.21	0.19
427208	-0.21	0.19
427453	-0.21	0.19
416884	-0.21	0.19
NA	-0.21	0.2
396053	-0.21	0.2
422077	-0.21	0.2
770722	-0.21	0.2
NA	-0.21	0.2
770340	-0.21	0.2
374021	-0.21	0.2
418611	-0.21	0.2
396130	-0.21	0.2
421210	-0.21	0.21
NA	-0.21	0.21
NA	-0.21	0.21
423473	-0.21	0.21
423014	-0.21	0.21
NA	-0.21	0.21
NA	-0.21	0.21
NA	-0.21	0.21
424005	-0.21	0.21
NA	-0.21	0.21
NA	-0.21	0.22
NA	-0.21	0.22
424344	-0.21	0.22
416600	-0.21	0.22
NA	-0.21	0.22
428901	-0.21	0.22
417721	-0.21	0.22
424835	-0.21	0.22
422849	-0.21	0.23
395116	-0.21	0.23
NA	-0.21	0.23
427663	-0.21	0.23
NA	-0.21	0.23
418278	-0.21	0.23
426107	-0.21	0.23
NA	-0.21	0.23
428760	-0.21	0.23
415773	-0.21	0.24
769161	-0.21	0.24
415782	-0.21	0.24
426905	-0.21	0.24
419823	-0.21	0.24
414830	-0.21	0.24
NA	-0.21	0.24
NA	-0.21	0.25
423792	-0.21	0.25
420785	-0.21	0.25
NA	-0.21	0.25
NA	-0.21	0.25
423616	-0.21	0.25
NA	-0.21	0.26
422887	-0.21	0.26
415384	-0.21	0.26
427430	-0.21	0.26
423571	-0.21	0.26
416822	-0.21	0.26
425479	-0.21	0.26
NA	-0.21	0.27
421900	-0.21	0.27
395321	-0.21	0.27
NA	-0.21	0.28
NA	-0.21	0.28
NA	-0.21	0.28
417848	-0.21	0.28
417999	-0.21	0.28
NA	-0.21	0.28
NA	-0.21	0.29
423175	-0.21	0.29
421698	-0.21	0.3
421757	-0.21	0.3
428795	-0.21	0.31
427908	-0.21	0.31
NA	-0.21	0.31
424393	-0.21	0.32
425455	-0.21	0.32
NA	-0.21	0.33
373964	-0.21	0.33
428964	-0.21	0.34
770738	-0.21	0.34
428778	-0.21	0.34
419108	-0.21	0.35
395319	-0.21	0.35
416764	-0.21	0.36
NA	-0.21	0.37
373904	-0.21	0.37
420435	-0.21	0.37
418121	-0.21	0.37
NA	-0.21	0.44
421980	-0.21	0.38
415636	-0.21	0.38
771227	-0.21	0.4
396151	-0.21	0.4
NA	-0.21	0.4
NA	-0.21	0.4
NA	-0.21	0.41
396000	-0.21	0.41
424103	-0.21	0.41
NA	-0.21	0.42
NA	-0.21	0.42
424264	-0.21	0.44
416698	-0.21	0.45
429878	-0.21	0.47
416649	-0.21	0.47
418041	-0.21	0.47
769893	-0.21	0.48
NA	-0.21	0.49
NA	-0.21	0.5
396475	-0.21	0.5
NA	-0.21	0.5
395671	-0.21	0.5
419530	-0.21	0.51
427474	-0.21	0.52
418778	-0.21	0.55
426135	-0.21	0.56
415750	-0.21	0.57
417352	-0.21	0.59
414842	-0.21	0.63
NA	-0.2	0.1
395228	-0.2	0.1
424665	-0.2	0.1
374097	-0.2	0.1
426776	-0.2	0.11
416030	-0.2	0.11
423630	-0.2	0.11
396436	-0.2	0.11
NA	-0.2	0.11
770644	-0.2	0.12
428237	-0.2	0.12
396301	-0.2	0.12
422518	-0.2	0.12
425455	-0.2	0.12
NA	-0.2	0.12
422382	-0.2	0.12
404271	-0.2	0.12
418614	-0.2	0.12
NA	-0.2	0.12
396202	-0.2	0.12
395267	-0.2	0.13
NA	-0.2	0.13
421570	-0.2	0.13
NA	-0.2	0.13
415815	-0.2	0.13
418147	-0.2	0.13
423049	-0.2	0.13
NA	-0.2	0.13
NA	-0.2	0.13
422273	-0.2	0.13
NA	-0.2	0.14
NA	-0.2	0.14
418574	-0.2	0.14
415886	-0.2	0.14
NA	-0.2	0.14
NA	-0.2	0.14
417622	-0.2	0.14
417397	-0.2	0.14
395506	-0.2	0.15
429336	-0.2	0.15
420500	-0.2	0.15
NA	-0.2	0.15
416398	-0.2	0.16
419028	-0.2	0.16
NA	-0.2	0.16
420908	-0.2	0.16
417859	-0.2	0.16
420223	-0.2	0.16
NA	-0.2	0.17
418893	-0.2	0.18
NA	-0.2	0.17
NA	-0.2	0.17
423618	-0.2	0.17
NA	-0.2	0.17
421356	-0.2	0.17
423746	-0.2	0.17
NA	-0.2	0.17
374254	-0.2	0.18
429199	-0.2	0.18
NA	-0.2	0.18
428401	-0.2	0.18
417361	-0.2	0.18
424970	-0.2	0.18
417566	-0.2	0.18
769413	-0.2	0.18
NA	-0.2	0.18
417483	-0.2	0.18
429208	-0.2	0.18
415531	-0.2	0.18
427564	-0.2	0.18
NA	-0.2	0.18
424751	-0.2	0.18
NA	-0.2	0.18
NA	-0.2	0.18
417293	-0.2	0.19
427124	-0.2	0.19
NA	-0.2	0.19
423892	-0.2	0.19
423217	-0.2	0.19
NA	-0.2	0.19
420572	-0.2	0.19
420486	-0.2	0.2
NA	-0.2	0.2
415868	-0.2	0.2
417851	-0.2	0.21
422630	-0.2	0.21
421408	-0.2	0.21
421977	-0.2	0.21
416268	-0.2	0.21
419737	-0.2	0.22
420824	-0.2	0.22
NA	-0.2	0.22
396366	-0.2	0.22
429022	-0.2	0.22
NA	-0.2	0.22
395334	-0.2	0.23
NA	-0.2	0.24
418074	-0.2	0.24
NA	-0.2	0.24
NA	-0.2	0.24
417625	-0.2	0.24
NA	-0.2	0.24
374054	-0.2	0.24
NA	-0.2	0.24
378894	-0.2	0.24
423101	-0.2	0.25
426074	-0.2	0.25
421690	-0.2	0.25
421297	-0.2	0.25
NA	-0.2	0.25
771337	-0.2	0.25
NA	-0.2	0.25
395315	-0.2	0.26
769097	-0.2	0.26
415298	-0.2	0.26
421167	-0.2	0.26
426785	-0.2	0.26
417332	-0.2	0.27
NA	-0.2	0.27
424735	-0.2	0.27
425590	-0.2	0.27
NA	-0.2	0.27
770334	-0.2	0.27
427239	-0.2	0.27
427684	-0.2	0.28
427826	-0.2	0.29
NA	-0.2	0.29
424375	-0.2	0.29
427616	-0.2	0.29
419262	-0.2	0.29
417299	-0.2	0.29
421769	-0.2	0.29
431607	-0.2	0.29
426862	-0.2	0.29
NA	-0.2	0.3
423592	-0.2	0.3
424149	-0.2	0.3
427759	-0.2	0.3
420919	-0.2	0.3
418885	-0.2	0.31
NA	-0.2	0.31
769807	-0.2	0.31
419804	-0.2	0.31
427283	-0.2	0.31
NA	-0.2	0.31
418519	-0.2	0.31
422285	-0.2	0.32
419467	-0.2	0.32
415422	-0.2	0.32
420278	-0.2	0.32
NA	-0.2	0.33
395980	-0.2	0.33
395753	-0.2	0.33
415470	-0.2	0.33
428796	-0.2	0.33
423923	-0.2	0.33
429470	-0.2	0.34
NA	-0.2	0.34
418211	-0.2	0.35
770627	-0.2	0.36
423953	-0.2	0.37
419854	-0.2	0.37
418075	-0.2	0.37
427474	-0.2	0.37
770140	-0.2	0.38
417861	-0.2	0.39
NA	-0.2	0.4
NA	-0.2	0.4
421534	-0.2	0.41
423644	-0.2	0.41
431302	-0.2	0.41
418307	-0.2	0.42
NA	-0.2	0.42
423441	-0.2	0.43
NA	-0.2	0.43
NA	-0.2	0.44
418319	-0.2	0.44
424197	-0.2	0.44
416605	-0.2	0.44
415703	-0.2	0.44
395392	-0.2	0.45
422014	-0.2	0.46
NA	-0.2	0.46
417833	-0.2	0.46
427217	-0.2	0.46
420455	-0.2	0.48
423048	-0.2	0.48
422409	-0.2	0.49
NA	-0.2	0.5
421519	-0.2	0.5
NA	-0.2	0.51
423692	-0.2	0.51
404755	-0.2	0.52
373895	-0.2	0.53
418470	-0.2	0.53
418339	-0.2	0.54
428646	-0.2	0.55
428789	-0.2	0.55
417026	-0.2	0.57
414341	-0.2	0.62
NA	-0.2	0.65
NA	-0.2	0.69
422146	-0.2	0.72
NA	-0.19	0.12
417712	-0.19	0.12
NA	-0.19	0.12
NA	-0.19	0.12
418195	-0.19	0.12
419707	-0.19	0.12
396384	-0.19	0.13
NA	-0.19	0.13
424308	-0.19	0.13
NA	-0.19	0.13
422998	-0.19	0.13
419849	-0.19	0.13
424310	-0.19	0.13
426852	-0.19	0.14
771771	-0.19	0.14
418174	-0.19	0.14
419908	-0.19	0.14
416069	-0.19	0.14
417127	-0.19	0.14
NA	-0.19	0.14
NA	-0.19	0.14
373940	-0.19	0.15
NA	-0.19	0.15
419366	-0.19	0.15
417960	-0.19	0.15
420851	-0.19	0.15
422350	-0.19	0.15
419063	-0.19	0.15
NA	-0.19	0.16
374048	-0.19	0.16
422922	-0.19	0.16
424951	-0.19	0.16
425224	-0.19	0.16
416578	-0.19	0.16
NA	-0.19	0.16
NA	-0.19	0.17
NA	-0.19	0.17
422911	-0.19	0.17
NA	-0.19	0.17
424161	-0.19	0.17
417975	-0.19	0.17
417421	-0.19	0.18
419433	-0.19	0.18
NA	-0.19	0.18
395887	-0.19	0.18
NA	-0.19	0.18
NA	-0.19	0.18
NA	-0.19	0.18
423562	-0.19	0.18
423220	-0.19	0.18
415704	-0.19	0.18
426697	-0.19	0.19
NA	-0.19	0.19
NA	-0.19	0.19
424860	-0.19	0.19
422368	-0.19	0.19
771090	-0.19	0.2
423708	-0.19	0.2
396451	-0.19	0.2
NA	-0.19	0.2
417161	-0.19	0.2
423327	-0.19	0.2
425071	-0.19	0.2
NA	-0.19	0.2
417044	-0.19	0.2
417631	-0.19	0.2
NA	-0.19	0.2
419634	-0.19	0.2
415658	-0.19	0.2
418489	-0.19	0.2
416456	-0.19	0.21
415378	-0.19	0.21
421157	-0.19	0.21
415557	-0.19	0.21
417598	-0.19	0.21
NA	-0.19	0.21
396345	-0.19	0.21
425297	-0.19	0.21
NA	-0.19	0.22
415625	-0.19	0.22
420154	-0.19	0.22
NA	-0.19	0.22
422183	-0.19	0.22
416041	-0.19	0.22
NA	-0.19	0.22
418804	-0.19	0.22
770705	-0.19	0.22
NA	-0.19	0.23
418808	-0.19	0.23
772237	-0.19	0.23
418783	-0.19	0.23
419160	-0.19	0.23
420453	-0.19	0.23
NA	-0.19	0.23
427408	-0.19	0.23
415715	-0.19	0.23
NA	-0.19	0.23
NA	-0.19	0.23
428975	-0.19	0.23
424585	-0.19	0.23
428899	-0.19	0.23
NA	-0.19	0.24
415307	-0.19	0.24
420395	-0.19	0.24
NA	-0.19	0.24
396181	-0.19	0.24
395436	-0.19	0.24
420104	-0.19	0.28
424773	-0.19	0.24
NA	-0.19	0.25
395171	-0.19	0.25
NA	-0.19	0.25
420549	-0.19	0.25
416726	-0.19	0.3
NA	-0.19	0.26
417039	-0.19	0.26
NA	-0.19	0.26
NA	-0.19	0.26
428743	-0.19	0.26
421465	-0.19	0.27
NA	-0.19	0.27
396414	-0.19	0.27
NA	-0.19	0.28
416112	-0.19	0.28
415634	-0.19	0.28
427428	-0.19	0.29
NA	-0.19	0.29
428577	-0.19	0.29
428832	-0.19	0.29
NA	-0.19	0.29
396085	-0.19	0.29
423385	-0.19	0.29
NA	-0.19	0.3
395805	-0.19	0.3
423320	-0.19	0.3
427114	-0.19	0.3
NA	-0.19	0.3
424904	-0.19	0.3
426359	-0.19	0.3
423899	-0.19	0.31
NA	-0.19	0.31
421455	-0.19	0.31
NA	-0.19	0.31
419082	-0.19	0.31
422638	-0.19	0.32
NA	-0.19	0.32
418633	-0.19	0.32
378798	-0.19	0.32
417668	-0.19	0.33
415999	-0.19	0.33
NA	-0.19	0.33
769465	-0.19	0.33
415656	-0.19	0.33
NA	-0.19	0.34
396549	-0.19	0.34
NA	-0.19	0.34
NA	-0.19	0.34
NA	-0.19	0.34
424866	-0.19	0.34
422080	-0.19	0.34
NA	-0.19	0.35
418201	-0.19	0.35
423046	-0.19	0.35
427469	-0.19	0.35
421988	-0.19	0.35
373956	-0.19	0.36
419548	-0.19	0.36
NA	-0.19	0.36
422993	-0.19	0.36
NA	-0.19	0.36
416296	-0.19	0.36
418491	-0.19	0.37
422024	-0.19	0.37
424916	-0.19	0.37
420098	-0.19	0.37
414878	-0.19	0.39
NA	-0.19	0.39
421474	-0.19	0.4
NA	-0.19	0.4
422185	-0.19	0.4
NA	-0.19	0.41
769014	-0.19	0.42
422052	-0.19	0.42
NA	-0.19	0.42
NA	-0.19	0.42
420929	-0.19	0.42
423516	-0.19	0.42
395985	-0.19	0.43
425606	-0.19	0.43
427110	-0.19	0.46
428678	-0.19	0.44
427773	-0.19	0.44
NA	-0.19	0.45
NA	-0.19	0.45
395357	-0.19	0.45
NA	-0.19	0.45
419495	-0.19	0.45
421339	-0.19	0.46
NA	-0.19	0.47
423270	-0.19	0.47
NA	-0.19	0.48
NA	-0.19	0.48
395802	-0.19	0.49
770209	-0.19	0.49
NA	-0.19	0.52
422853	-0.19	0.49
420741	-0.19	0.5
419352	-0.19	0.5
NA	-0.19	0.51
419677	-0.19	0.51
418577	-0.19	0.51
423162	-0.19	0.51
418901	-0.19	0.53
424307	-0.19	0.53
NA	-0.19	0.53
421136	-0.19	0.54
NA	-0.19	0.55
NA	-0.19	0.63
768821	-0.19	0.55
768784	-0.19	0.55
NA	-0.19	0.55
NA	-0.19	0.57
420342	-0.19	0.59
NA	-0.19	0.62
418653	-0.19	0.64
427122	-0.19	0.65
427004	-0.19	0.65
769007	-0.19	0.66
424813	-0.19	0.69
423444	-0.19	0.7
417541	-0.19	0.76
NA	-0.18	0.14
418276	-0.18	0.14
NA	-0.18	0.14
421255	-0.18	0.14
429557	-0.18	0.15
415560	-0.18	0.15
NA	-0.18	0.15
373891	-0.18	0.15
NA	-0.18	0.15
NA	-0.18	0.15
NA	-0.18	0.15
431066	-0.18	0.16
427150	-0.18	0.16
415654	-0.18	0.16
NA	-0.18	0.16
NA	-0.18	0.16
NA	-0.18	0.16
NA	-0.18	0.17
416462	-0.18	0.17
769996	-0.18	0.17
NA	-0.18	0.17
417496	-0.18	0.17
NA	-0.18	0.17
422675	-0.18	0.17
NA	-0.18	0.17
NA	-0.18	0.18
417914	-0.18	0.18
427655	-0.18	0.18
416827	-0.18	0.18
426737	-0.18	0.18
419136	-0.18	0.18
771180	-0.18	0.18
416612	-0.18	0.19
419425	-0.18	0.19
420479	-0.18	0.19
396314	-0.18	0.19
415460	-0.18	0.19
415481	-0.18	0.19
395667	-0.18	0.19
418252	-0.18	0.19
420688	-0.18	0.19
NA	-0.18	0.2
418424	-0.18	0.2
425997	-0.18	0.2
NA	-0.18	0.2
427426	-0.18	0.2
NA	-0.18	0.2
769806	-0.18	0.2
427816	-0.18	0.2
422573	-0.18	0.2
420823	-0.18	0.2
NA	-0.18	0.21
421360	-0.18	0.21
420801	-0.18	0.21
NA	-0.18	0.21
423899	-0.18	0.21
NA	-0.18	0.21
428773	-0.18	0.21
422464	-0.18	0.21
419449	-0.18	0.21
423141	-0.18	0.21
420842	-0.18	0.22
374148	-0.18	0.22
395572	-0.18	0.22
424771	-0.18	0.22
NA	-0.18	0.22
420109	-0.18	0.22
418915	-0.18	0.22
424294	-0.18	0.22
429097	-0.18	0.22
427183	-0.18	0.22
NA	-0.18	0.23
415410	-0.18	0.23
424076	-0.18	0.23
395202	-0.18	0.23
424700	-0.18	0.23
NA	-0.18	0.23
428352	-0.18	0.23
422172	-0.18	0.24
373904	-0.18	0.24
424759	-0.18	0.24
396076	-0.18	0.24
NA	-0.18	0.24
428121	-0.18	0.24
416038	-0.18	0.24
421441	-0.18	0.24
NA	-0.18	0.25
419702	-0.18	0.25
423399	-0.18	0.25
424044	-0.18	0.25
423390	-0.18	0.25
378893	-0.18	0.25
NA	-0.18	0.25
419071	-0.18	0.25
NA	-0.18	0.26
415875	-0.18	0.26
418123	-0.18	0.26
395166	-0.18	0.26
395733	-0.18	0.26
422673	-0.18	0.26
NA	-0.18	0.26
427073	-0.18	0.26
NA	-0.18	0.26
417395	-0.18	0.26
431629	-0.18	0.26
419726	-0.18	0.26
418259	-0.18	0.26
422321	-0.18	0.26
423793	-0.18	0.27
423583	-0.18	0.31
417976	-0.18	0.27
420942	-0.18	0.27
421242	-0.18	0.27
NA	-0.18	0.27
429422	-0.18	0.27
423165	-0.18	0.27
425214	-0.18	0.27
NA	-0.18	0.27
771991	-0.18	0.28
422197	-0.18	0.28
418375	-0.18	0.28
424366	-0.18	0.28
421952	-0.18	0.28
NA	-0.18	0.28
421463	-0.18	0.29
415430	-0.18	0.29
416243	-0.18	0.29
NA	-0.18	0.29
NA	-0.18	0.29
431499	-0.18	0.3
426197	-0.18	0.3
415494	-0.18	0.3
417431	-0.18	0.31
NA	-0.18	0.31
419239	-0.18	0.31
NA	-0.18	0.32
419006	-0.18	0.32
431253	-0.18	0.32
416640	-0.18	0.32
NA	-0.18	0.32
NA	-0.18	0.32
424328	-0.18	0.32
NA	-0.18	0.32
NA	-0.18	0.32
415997	-0.18	0.32
396047	-0.18	0.33
418512	-0.18	0.33
420414	-0.18	0.33
NA	-0.18	0.33
374242	-0.18	0.33
396360	-0.18	0.33
423724	-0.18	0.34
NA	-0.18	0.34
416482	-0.18	0.34
374031	-0.18	0.35
416793	-0.18	0.35
424524	-0.18	0.35
416867	-0.18	0.35
NA	-0.18	0.36
396302	-0.18	0.41
419527	-0.18	0.36
NA	-0.18	0.36
425211	-0.18	0.36
421799	-0.18	0.36
416016	-0.18	0.37
770994	-0.18	0.37
423047	-0.18	0.37
NA	-0.18	0.37
422026	-0.18	0.37
NA	-0.18	0.37
NA	-0.18	0.38
422714	-0.18	0.38
420504	-0.18	0.39
417984	-0.18	0.39
416359	-0.18	0.39
NA	-0.18	0.39
NA	-0.18	0.4
420354	-0.18	0.4
422500	-0.18	0.4
415578	-0.18	0.41
378927	-0.18	0.41
NA	-0.18	0.41
419749	-0.18	0.41
416803	-0.18	0.41
422005	-0.18	0.49
421121	-0.18	0.43
NA	-0.18	0.43
420770	-0.18	0.43
NA	-0.18	0.43
NA	-0.18	0.44
395205	-0.18	0.44
417723	-0.18	0.44
NA	-0.18	0.44
427270	-0.18	0.44
395836	-0.18	0.45
420962	-0.18	0.45
NA	-0.18	0.46
NA	-0.18	0.46
420348	-0.18	0.46
423949	-0.18	0.46
NA	-0.18	0.46
NA	-0.18	0.47
421421	-0.18	0.47
NA	-0.18	0.47
NA	-0.18	0.49
NA	-0.18	0.49
NA	-0.18	0.49
768430	-0.18	0.49
NA	-0.18	0.5
429060	-0.18	0.5
417942	-0.18	0.5
NA	-0.18	0.5
428180	-0.18	0.5
427355	-0.18	0.5
395376	-0.18	0.51
421011	-0.18	0.52
424576	-0.18	0.52
419150	-0.18	0.52
396474	-0.18	0.52
396471	-0.18	0.53
417126	-0.18	0.54
422190	-0.18	0.55
430685	-0.18	0.55
419172	-0.18	0.55
418227	-0.18	0.55
423806	-0.18	0.56
423032	-0.18	0.57
423734	-0.18	0.58
423448	-0.18	0.58
418251	-0.18	0.59
NA	-0.18	0.6
396286	-0.18	0.62
422457	-0.18	0.63
417719	-0.18	0.67
424807	-0.18	0.67
395669	-0.18	0.8
NA	-0.17	0.15
769528	-0.17	0.15
416123	-0.17	0.16
415875	-0.17	0.16
423044	-0.17	0.16
NA	-0.17	0.16
427007	-0.17	0.16
396085	-0.17	0.16
NA	-0.17	0.17
NA	-0.17	0.17
NA	-0.17	0.17
395124	-0.17	0.17
NA	-0.17	0.18
424869	-0.17	0.18
422517	-0.17	0.18
418026	-0.17	0.18
NA	-0.17	0.18
NA	-0.17	0.18
NA	-0.17	0.18
423704	-0.17	0.18
NA	-0.17	0.18
374266	-0.17	0.18
424361	-0.17	0.18
769904	-0.17	0.19
425324	-0.17	0.19
396300	-0.17	0.19
NA	-0.17	0.19
771243	-0.17	0.19
NA	-0.17	0.19
NA	-0.17	0.19
NA	-0.17	0.19
NA	-0.17	0.19
772125	-0.17	0.19
NA	-0.17	0.19
419743	-0.17	0.2
415623	-0.17	0.2
416730	-0.17	0.2
415400	-0.17	0.2
417123	-0.17	0.2
NA	-0.17	0.2
NA	-0.17	0.2
771262	-0.17	0.2
418221	-0.17	0.2
417373	-0.17	0.2
NA	-0.17	0.2
422208	-0.17	0.21
NA	-0.17	0.21
419363	-0.17	0.21
425543	-0.17	0.21
418043	-0.17	0.21
NA	-0.17	0.21
NA	-0.17	0.21
418127	-0.17	0.22
427435	-0.17	0.22
NA	-0.17	0.22
417329	-0.17	0.22
NA	-0.17	0.22
424103	-0.17	0.22
416086	-0.17	0.22
NA	-0.17	0.22
NA	-0.17	0.22
421431	-0.17	0.22
424421	-0.17	0.22
428843	-0.17	0.22
418145	-0.17	0.23
374065	-0.17	0.23
421369	-0.17	0.23
770538	-0.17	0.23
395378	-0.17	0.23
771647	-0.17	0.23
770780	-0.17	0.23
420669	-0.17	0.23
429678	-0.17	0.23
417027	-0.17	0.23
771567	-0.17	0.23
416749	-0.17	0.23
419824	-0.17	0.24
395163	-0.17	0.24
428852	-0.17	0.24
428252	-0.17	0.24
404300	-0.17	0.24
417795	-0.17	0.24
424444	-0.17	0.24
418943	-0.17	0.24
NA	-0.17	0.24
NA	-0.17	0.24
420025	-0.17	0.24
421648	-0.17	0.25
NA	-0.17	0.25
419705	-0.17	0.25
NA	-0.17	0.25
NA	-0.17	0.25
417554	-0.17	0.25
772279	-0.17	0.26
423134	-0.17	0.26
NA	-0.17	0.26
418263	-0.17	0.26
771497	-0.17	0.26
419448	-0.17	0.26
416261	-0.17	0.26
NA	-0.17	0.26
395225	-0.17	0.26
415581	-0.17	0.27
418792	-0.17	0.27
427273	-0.17	0.27
427511	-0.17	0.27
769358	-0.17	0.27
419814	-0.17	0.27
415382	-0.17	0.28
NA	-0.17	0.28
NA	-0.17	0.28
420135	-0.17	0.28
414837	-0.17	0.28
404538	-0.17	0.28
NA	-0.17	0.28
395102	-0.17	0.29
419803	-0.17	0.29
422019	-0.17	0.3
418972	-0.17	0.3
NA	-0.17	0.3
427746	-0.17	0.3
NA	-0.17	0.3
NA	-0.17	0.3
NA	-0.17	0.3
NA	-0.17	0.3
NA	-0.17	0.3
420938	-0.17	0.3
NA	-0.17	0.31
396166	-0.17	0.31
396076	-0.17	0.31
422613	-0.17	0.32
418176	-0.17	0.32
424563	-0.17	0.32
420677	-0.17	0.32
770217	-0.17	0.32
396149	-0.17	0.32
424282	-0.17	0.32
424126	-0.17	0.32
NA	-0.17	0.33
769021	-0.17	0.33
396142	-0.17	0.33
423363	-0.17	0.34
426393	-0.17	0.34
NA	-0.17	0.34
429001	-0.17	0.34
419635	-0.17	0.34
NA	-0.17	0.34
NA	-0.17	0.34
421523	-0.17	0.34
427373	-0.17	0.34
427087	-0.17	0.34
NA	-0.17	0.34
422912	-0.17	0.35
416258	-0.17	0.41
427658	-0.17	0.35
426298	-0.17	0.35
418106	-0.17	0.36
396256	-0.17	0.36
423827	-0.17	0.36
NA	-0.17	0.36
422685	-0.17	0.37
421394	-0.17	0.37
418841	-0.17	0.37
NA	-0.17	0.37
768945	-0.17	0.37
421213	-0.17	0.37
423946	-0.17	0.37
NA	-0.17	0.37
424553	-0.17	0.37
427362	-0.17	0.37
NA	-0.17	0.38
NA	-0.17	0.38
421956	-0.17	0.38
378804	-0.17	0.38
415821	-0.17	0.38
395463	-0.17	0.39
417580	-0.17	0.39
415441	-0.17	0.39
NA	-0.17	0.39
395353	-0.17	0.39
417141	-0.17	0.39
NA	-0.17	0.4
426615	-0.17	0.4
NA	-0.17	0.41
NA	-0.17	0.42
418415	-0.17	0.42
771874	-0.17	0.42
NA	-0.17	0.42
427809	-0.17	0.42
420239	-0.17	0.43
NA	-0.17	0.43
424206	-0.17	0.43
NA	-0.17	0.43
NA	-0.17	0.43
768915	-0.17	0.44
416575	-0.17	0.44
395122	-0.17	0.44
421061	-0.17	0.45
427508	-0.17	0.46
422194	-0.17	0.46
NA	-0.17	0.46
424332	-0.17	0.47
427171	-0.17	0.47
422811	-0.17	0.47
NA	-0.17	0.47
NA	-0.17	0.48
424324	-0.17	0.48
NA	-0.17	0.49
422733	-0.17	0.49
421384	-0.17	0.49
396225	-0.17	0.49
428962	-0.17	0.49
418924	-0.17	0.5
421838	-0.17	0.5
770430	-0.17	0.5
423397	-0.17	0.51
426926	-0.17	0.51
769206	-0.17	0.51
769876	-0.17	0.51
NA	-0.17	0.51
374202	-0.17	0.52
395118	-0.17	0.53
423216	-0.17	0.53
417144	-0.17	0.53
NA	-0.17	0.54
424106	-0.17	0.54
NA	-0.17	0.55
771737	-0.17	0.55
NA	-0.17	0.56
427886	-0.17	0.56
NA	-0.17	0.56
422295	-0.17	0.56
NA	-0.17	0.57
NA	-0.17	0.58
421627	-0.17	0.58
NA	-0.17	0.59
418515	-0.17	0.6
NA	-0.17	0.61
NA	-0.17	0.61
NA	-0.17	0.61
418370	-0.17	0.62
NA	-0.17	0.62
430480	-0.17	0.62
422135	-0.17	0.65
429074	-0.17	0.66
420806	-0.17	0.66
422329	-0.17	0.68
395830	-0.17	0.73
422217	-0.16	0.17
421603	-0.16	0.17
771419	-0.16	0.18
424772	-0.16	0.18
771763	-0.16	0.19
420013	-0.16	0.19
NA	-0.16	0.19
NA	-0.16	0.19
428807	-0.16	0.19
416814	-0.16	0.19
416987	-0.16	0.19
429823	-0.16	0.19
NA	-0.16	0.2
NA	-0.16	0.2
NA	-0.16	0.2
769417	-0.16	0.2
419313	-0.16	0.2
421387	-0.16	0.2
424457	-0.16	0.2
415791	-0.16	0.2
NA	-0.16	0.2
429107	-0.16	0.2
423312	-0.16	0.2
771199	-0.16	0.2
416410	-0.16	0.2
NA	-0.16	0.21
NA	-0.16	0.21
416689	-0.16	0.21
NA	-0.16	0.21
NA	-0.16	0.21
426920	-0.16	0.21
NA	-0.16	0.21
374012	-0.16	0.21
NA	-0.16	0.21
416376	-0.16	0.21
416754	-0.16	0.21
423473	-0.16	0.22
418153	-0.16	0.22
771628	-0.16	0.22
768783	-0.16	0.22
NA	-0.16	0.22
NA	-0.16	0.22
NA	-0.16	0.22
415587	-0.16	0.22
NA	-0.16	0.22
768553	-0.16	0.22
428644	-0.16	0.22
NA	-0.16	0.22
NA	-0.16	0.23
420032	-0.16	0.23
NA	-0.16	0.23
NA	-0.16	0.23
425347	-0.16	0.23
NA	-0.16	0.23
419115	-0.16	0.23
423356	-0.16	0.23
422224	-0.16	0.23
NA	-0.16	0.23
NA	-0.16	0.23
423069	-0.16	0.23
395699	-0.16	0.23
424917	-0.16	0.24
422259	-0.16	0.24
422506	-0.16	0.24
416802	-0.16	0.24
NA	-0.16	0.24
554217	-0.16	0.24
417523	-0.16	0.24
NA	-0.16	0.24
378916	-0.16	0.24
NA	-0.16	0.25
NA	-0.16	0.25
415801	-0.16	0.25
428163	-0.16	0.26
416638	-0.16	0.26
769379	-0.16	0.26
428934	-0.16	0.26
415594	-0.16	0.26
395339	-0.16	0.26
768619	-0.16	0.26
420525	-0.16	0.26
NA	-0.16	0.26
416791	-0.16	0.26
395388	-0.16	0.26
NA	-0.16	0.26
416786	-0.16	0.27
428985	-0.16	0.27
416391	-0.16	0.27
422799	-0.16	0.27
NA	-0.16	0.27
NA	-0.16	0.27
417153	-0.16	0.27
NA	-0.16	0.27
NA	-0.16	0.27
NA	-0.16	0.27
429058	-0.16	0.27
417513	-0.16	0.27
420792	-0.16	0.28
421031	-0.16	0.28
416151	-0.16	0.28
418104	-0.16	0.28
NA	-0.16	0.28
423284	-0.16	0.28
426707	-0.16	0.29
NA	-0.16	0.29
416745	-0.16	0.33
426881	-0.16	0.29
427443	-0.16	0.29
419758	-0.16	0.29
427220	-0.16	0.31
426815	-0.16	0.29
NA	-0.16	0.29
NA	-0.16	0.3
NA	-0.16	0.3
416771	-0.16	0.3
396135	-0.16	0.31
417762	-0.16	0.31
771663	-0.16	0.31
419173	-0.16	0.31
396470	-0.16	0.31
419960	-0.16	0.31
NA	-0.16	0.31
421422	-0.16	0.31
NA	-0.16	0.31
418308	-0.16	0.31
418688	-0.16	0.31
NA	-0.16	0.32
428227	-0.16	0.32
NA	-0.16	0.32
NA	-0.16	0.32
NA	-0.16	0.32
418479	-0.16	0.32
417326	-0.16	0.32
395835	-0.16	0.33
424218	-0.16	0.33
NA	-0.16	0.33
NA	-0.16	0.33
420002	-0.16	0.33
NA	-0.16	0.33
423042	-0.16	0.34
420395	-0.16	0.34
427050	-0.16	0.34
426663	-0.16	0.35
NA	-0.16	0.35
426923	-0.16	0.35
420835	-0.16	0.35
769250	-0.16	0.35
NA	-0.16	0.35
NA	-0.16	0.35
NA	-0.16	0.35
415954	-0.16	0.35
425529	-0.16	0.35
423902	-0.16	0.36
418179	-0.16	0.36
395330	-0.16	0.36
418702	-0.16	0.36
NA	-0.16	0.36
425025	-0.16	0.36
NA	-0.16	0.37
NA	-0.16	0.37
768957	-0.16	0.37
423885	-0.16	0.37
431010	-0.16	0.37
427756	-0.16	0.37
423375	-0.16	0.37
NA	-0.16	0.37
NA	-0.16	0.37
422745	-0.16	0.37
418258	-0.16	0.38
776439	-0.16	0.38
416872	-0.16	0.38
417535	-0.16	0.38
NA	-0.16	0.38
NA	-0.16	0.38
423528	-0.16	0.38
416624	-0.16	0.38
419573	-0.16	0.38
429678	-0.16	0.38
NA	-0.16	0.38
422503	-0.16	0.38
NA	-0.16	0.39
374055	-0.16	0.39
NA	-0.16	0.39
417697	-0.16	0.39
396019	-0.16	0.39
422987	-0.16	0.39
421087	-0.16	0.39
NA	-0.16	0.4
395536	-0.16	0.46
NA	-0.16	0.4
423965	-0.16	0.4
NA	-0.16	0.4
NA	-0.16	0.41
424961	-0.16	0.41
396136	-0.16	0.41
416880	-0.16	0.41
422831	-0.16	0.41
422423	-0.16	0.41
NA	-0.16	0.42
396503	-0.16	0.45
427816	-0.16	0.45
NA	-0.16	0.43
396144	-0.16	0.43
416813	-0.16	0.43
415372	-0.16	0.44
769525	-0.16	0.44
418042	-0.16	0.44
417666	-0.16	0.44
419549	-0.16	0.44
418217	-0.16	0.44
776856	-0.16	0.45
NA	-0.16	0.45
419504	-0.16	0.45
NA	-0.16	0.53
416707	-0.16	0.46
421839	-0.16	0.46
418279	-0.16	0.46
418492	-0.16	0.46
NA	-0.16	0.46
419781	-0.16	0.46
418435	-0.16	0.46
417865	-0.16	0.46
NA	-0.16	0.48
420813	-0.16	0.48
395406	-0.16	0.48
374060	-0.16	0.48
418386	-0.16	0.49
422557	-0.16	0.49
418397	-0.16	0.49
420140	-0.16	0.49
NA	-0.16	0.49
420475	-0.16	0.49
NA	-0.16	0.49
424096	-0.16	0.5
415304	-0.16	0.5
NA	-0.16	0.5
424158	-0.16	0.5
426277	-0.16	0.5
NA	-0.16	0.5
769199	-0.16	0.53
NA	-0.16	0.5
776458	-0.16	0.51
420478	-0.16	0.51
425802	-0.16	0.51
395682	-0.16	0.52
396439	-0.16	0.52
422502	-0.16	0.53
427333	-0.16	0.53
NA	-0.16	0.54
NA	-0.16	0.54
395891	-0.16	0.54
425735	-0.16	0.54
418482	-0.16	0.54
424339	-0.16	0.54
427201	-0.16	0.55
424614	-0.16	0.55
430303	-0.16	0.56
NA	-0.16	0.56
NA	-0.16	0.56
NA	-0.16	0.57
NA	-0.16	0.57
NA	-0.16	0.58
423172	-0.16	0.58
NA	-0.16	0.61
421813	-0.16	0.58
396110	-0.16	0.58
418936	-0.16	0.58
NA	-0.16	0.59
417279	-0.16	0.6
426107	-0.16	0.61
770387	-0.16	0.62
NA	-0.16	0.62
419350	-0.16	0.63
NA	-0.16	0.63
NA	-0.16	0.65
421741	-0.16	0.65
NA	-0.16	0.67
424317	-0.16	0.68
415881	-0.16	0.69
422403	-0.16	0.7
396244	-0.16	0.74
395140	-0.16	0.71
422479	-0.16	0.72
418537	-0.16	0.74
396397	-0.15	0.19
NA	-0.15	0.2
418565	-0.15	0.2
NA	-0.15	0.2
420571	-0.15	0.21
NA	-0.15	0.21
419347	-0.15	0.21
NA	-0.15	0.21
418545	-0.15	0.21
416510	-0.15	0.21
374006	-0.15	0.22
431615	-0.15	0.22
424776	-0.15	0.23
418731	-0.15	0.23
768825	-0.15	0.23
425450	-0.15	0.23
NA	-0.15	0.23
418449	-0.15	0.23
374169	-0.15	0.23
396288	-0.15	0.23
427516	-0.15	0.23
395395	-0.15	0.23
416859	-0.15	0.23
NA	-0.15	0.24
NA	-0.15	0.24
417115	-0.15	0.24
419443	-0.15	0.24
426168	-0.15	0.24
NA	-0.15	0.24
NA	-0.15	0.24
NA	-0.15	0.24
416030	-0.15	0.24
NA	-0.15	0.24
423333	-0.15	0.24
416024	-0.15	0.24
423774	-0.15	0.24
NA	-0.15	0.24
426179	-0.15	0.24
NA	-0.15	0.24
424188	-0.15	0.24
NA	-0.15	0.24
422688	-0.15	0.24
426010	-0.15	0.25
416292	-0.15	0.25
421601	-0.15	0.25
395356	-0.15	0.25
416376	-0.15	0.25
428716	-0.15	0.25
NA	-0.15	0.25
NA	-0.15	0.25
396440	-0.15	0.25
NA	-0.15	0.25
416796	-0.15	0.26
NA	-0.15	0.26
768822	-0.15	0.26
373976	-0.15	0.26
423647	-0.15	0.26
423389	-0.15	0.26
423351	-0.15	0.26
NA	-0.15	0.26
NA	-0.15	0.26
416011	-0.15	0.26
422281	-0.15	0.26
424688	-0.15	0.26
NA	-0.15	0.26
431544	-0.15	0.27
415957	-0.15	0.27
417885	-0.15	0.27
NA	-0.15	0.27
NA	-0.15	0.27
417772	-0.15	0.27
416093	-0.15	0.27
427722	-0.15	0.27
417895	-0.15	0.28
419330	-0.15	0.28
395322	-0.15	0.28
421589	-0.15	0.28
404747	-0.15	0.28
417950	-0.15	0.28
418707	-0.15	0.29
395376	-0.15	0.29
NA	-0.15	0.29
NA	-0.15	0.29
422992	-0.15	0.29
NA	-0.15	0.29
395445	-0.15	0.29
776621	-0.15	0.29
NA	-0.15	0.29
NA	-0.15	0.29
395306	-0.15	0.29
419822	-0.15	0.3
NA	-0.15	0.3
NA	-0.15	0.3
422496	-0.15	0.3
NA	-0.15	0.3
422896	-0.15	0.3
425467	-0.15	0.3
417191	-0.15	0.3
420676	-0.15	0.3
395410	-0.15	0.3
NA	-0.15	0.3
421842	-0.15	0.31
425720	-0.15	0.31
431192	-0.15	0.31
396340	-0.15	0.31
417124	-0.15	0.31
NA	-0.15	0.31
417433	-0.15	0.31
424157	-0.15	0.31
417136	-0.15	0.31
426549	-0.15	0.31
415959	-0.15	0.31
422051	-0.15	0.31
418846	-0.15	0.31
NA	-0.15	0.31
769166	-0.15	0.32
423257	-0.15	0.34
422121	-0.15	0.32
374254	-0.15	0.32
424980	-0.15	0.32
395537	-0.15	0.32
417883	-0.15	0.32
NA	-0.15	0.32
424987	-0.15	0.33
374258	-0.15	0.33
373970	-0.15	0.33
422447	-0.15	0.33
426076	-0.15	0.33
NA	-0.15	0.33
420472	-0.15	0.33
NA	-0.15	0.33
415711	-0.15	0.33
NA	-0.15	0.33
NA	-0.15	0.34
378797	-0.15	0.34
423572	-0.15	0.34
NA	-0.15	0.34
NA	-0.15	0.34
417925	-0.15	0.34
395590	-0.15	0.34
429039	-0.15	0.34
426599	-0.15	0.34
NA	-0.15	0.34
422455	-0.15	0.34
416764	-0.15	0.34
416196	-0.15	0.35
415722	-0.15	0.35
416517	-0.15	0.35
427320	-0.15	0.35
NA	-0.15	0.35
428354	-0.15	0.35
421598	-0.15	0.35
420952	-0.15	0.35
426584	-0.15	0.35
769944	-0.15	0.35
NA	-0.15	0.35
NA	-0.15	0.35
396235	-0.15	0.36
NA	-0.15	0.36
NA	-0.15	0.36
769642	-0.15	0.36
416835	-0.15	0.37
396364	-0.15	0.37
423709	-0.15	0.37
NA	-0.15	0.37
NA	-0.15	0.37
NA	-0.15	0.37
396020	-0.15	0.37
416665	-0.15	0.37
NA	-0.15	0.37
NA	-0.15	0.37
415738	-0.15	0.37
NA	-0.15	0.37
NA	-0.15	0.37
426134	-0.15	0.37
424779	-0.15	0.38
768904	-0.15	0.38
395245	-0.15	0.38
418705	-0.15	0.38
396469	-0.15	0.38
417505	-0.15	0.38
419451	-0.15	0.38
NA	-0.15	0.39
NA	-0.15	0.39
NA	-0.15	0.39
423851	-0.15	0.39
NA	-0.15	0.39
418633	-0.15	0.39
407092	-0.15	0.39
NA	-0.15	0.39
396158	-0.15	0.4
NA	-0.15	0.4
416641	-0.15	0.4
415765	-0.15	0.4
418669	-0.15	0.4
427484	-0.15	0.4
396260	-0.15	0.4
416168	-0.15	0.41
NA	-0.15	0.41
373952	-0.15	0.41
424072	-0.15	0.41
NA	-0.15	0.41
395407	-0.15	0.41
395284	-0.15	0.48
418302	-0.15	0.42
421352	-0.15	0.42
NA	-0.15	0.42
417792	-0.15	0.42
429163	-0.15	0.42
421166	-0.15	0.43
423466	-0.15	0.43
NA	-0.15	0.43
NA	-0.15	0.43
415523	-0.15	0.44
416436	-0.15	0.44
424048	-0.15	0.44
NA	-0.15	0.44
770887	-0.15	0.45
415411	-0.15	0.45
NA	-0.15	0.45
418839	-0.15	0.45
NA	-0.15	0.46
NA	-0.15	0.46
421720	-0.15	0.46
421383	-0.15	0.46
NA	-0.15	0.46
NA	-0.15	0.48
NA	-0.15	0.46
NA	-0.15	0.46
NA	-0.15	0.46
NA	-0.15	0.46
418158	-0.15	0.46
770750	-0.15	0.47
NA	-0.15	0.47
NA	-0.15	0.47
NA	-0.15	0.47
NA	-0.15	0.55
419798	-0.15	0.47
428570	-0.15	0.47
417065	-0.15	0.47
421673	-0.15	0.48
429960	-0.15	0.48
417374	-0.15	0.48
NA	-0.15	0.48
419970	-0.15	0.48
423879	-0.15	0.48
424535	-0.15	0.49
374240	-0.15	0.56
395709	-0.15	0.49
NA	-0.15	0.49
420706	-0.15	0.49
421873	-0.15	0.49
418218	-0.15	0.49
425199	-0.15	0.5
421898	-0.15	0.5
NA	-0.15	0.5
427867	-0.15	0.5
424090	-0.15	0.5
428251	-0.15	0.5
418266	-0.15	0.5
NA	-0.15	0.5
419755	-0.15	0.5
NA	-0.15	0.51
NA	-0.15	0.51
421514	-0.15	0.51
395998	-0.15	0.51
395457	-0.15	0.51
NA	-0.15	0.51
423933	-0.15	0.52
NA	-0.15	0.52
418424	-0.15	0.52
NA	-0.15	0.53
NA	-0.15	0.53
777017	-0.15	0.53
415833	-0.15	0.53
395508	-0.15	0.54
422979	-0.15	0.54
417756	-0.15	0.54
NA	-0.15	0.54
395579	-0.15	0.54
NA	-0.15	0.54
NA	-0.15	0.55
770336	-0.15	0.55
NA	-0.15	0.55
NA	-0.15	0.55
417640	-0.15	0.55
426778	-0.15	0.56
NA	-0.15	0.56
NA	-0.15	0.56
429035	-0.15	0.56
422925	-0.15	0.58
418549	-0.15	0.59
396425	-0.15	0.59
425028	-0.15	0.59
415974	-0.15	0.6
418100	-0.15	0.6
424192	-0.15	0.6
424948	-0.15	0.6
429681	-0.15	0.6
420270	-0.15	0.61
NA	-0.15	0.61
NA	-0.15	0.61
374015	-0.15	0.61
NA	-0.15	0.62
NA	-0.15	0.64
NA	-0.15	0.65
426340	-0.15	0.65
421316	-0.15	0.65
421333	-0.15	0.66
NA	-0.15	0.66
373958	-0.15	0.66
NA	-0.15	0.68
NA	-0.15	0.68
418213	-0.15	0.68
424383	-0.15	0.7
422369	-0.15	0.71
NA	-0.15	0.71
421612	-0.15	0.72
418618	-0.15	0.72
NA	-0.15	0.72
NA	-0.15	0.75
418572	-0.15	0.77
426902	-0.15	0.8
NA	-0.14	0.23
768734	-0.14	0.23
427446	-0.14	0.23
420912	-0.14	0.24
396099	-0.14	0.25
424021	-0.14	0.25
NA	-0.14	0.25
NA	-0.14	0.26
NA	-0.14	0.26
374186	-0.14	0.26
424470	-0.14	0.26
770841	-0.14	0.26
NA	-0.14	0.26
NA	-0.14	0.26
NA	-0.14	0.26
769393	-0.14	0.27
427672	-0.14	0.27
NA	-0.14	0.27
NA	-0.14	0.27
NA	-0.14	0.27
420748	-0.14	0.27
NA	-0.14	0.27
NA	-0.14	0.27
418062	-0.14	0.27
416364	-0.14	0.27
NA	-0.14	0.27
424665	-0.14	0.28
419884	-0.14	0.28
415541	-0.14	0.28
420965	-0.14	0.28
416082	-0.14	0.28
NA	-0.14	0.29
419119	-0.14	0.29
415733	-0.14	0.29
423356	-0.14	0.29
416173	-0.14	0.29
771699	-0.14	0.29
415770	-0.14	0.3
770670	-0.14	0.3
416662	-0.14	0.3
414143	-0.14	0.3
415603	-0.14	0.3
421985	-0.14	0.3
395067	-0.14	0.3
NA	-0.14	0.3
395373	-0.14	0.3
NA	-0.14	0.3
770104	-0.14	0.31
416075	-0.14	0.31
424472	-0.14	0.31
NA	-0.14	0.31
421742	-0.14	0.31
NA	-0.14	0.31
424787	-0.14	0.31
417609	-0.14	0.31
NA	-0.14	0.31
NA	-0.14	0.32
NA	-0.14	0.32
NA	-0.14	0.32
374244	-0.14	0.32
NA	-0.14	0.33
NA	-0.14	0.33
417177	-0.14	0.33
374092	-0.14	0.33
422534	-0.14	0.33
NA	-0.14	0.33
NA	-0.14	0.34
416496	-0.14	0.34
421999	-0.14	0.34
417672	-0.14	0.34
415541	-0.14	0.34
NA	-0.14	0.34
NA	-0.14	0.34
417128	-0.14	0.34
NA	-0.14	0.34
396498	-0.14	0.34
NA	-0.14	0.34
NA	-0.14	0.35
424673	-0.14	0.35
NA	-0.14	0.35
NA	-0.14	0.35
415328	-0.14	0.35
421277	-0.14	0.35
771297	-0.14	0.35
422319	-0.14	0.35
421165	-0.14	0.35
NA	-0.14	0.35
408044	-0.14	0.35
NA	-0.14	0.35
395406	-0.14	0.35
426778	-0.14	0.35
425455	-0.14	0.35
396101	-0.14	0.35
419194	-0.14	0.35
430349	-0.14	0.35
424909	-0.14	0.35
NA	-0.14	0.35
423916	-0.14	0.35
NA	-0.14	0.36
424430	-0.14	0.36
423026	-0.14	0.36
427651	-0.14	0.36
770618	-0.14	0.36
423738	-0.14	0.36
378900	-0.14	0.36
421823	-0.14	0.36
NA	-0.14	0.36
NA	-0.14	0.36
416452	-0.14	0.37
431654	-0.14	0.37
427847	-0.14	0.37
770630	-0.14	0.37
NA	-0.14	0.37
419969	-0.14	0.37
420129	-0.14	0.37
428623	-0.14	0.37
NA	-0.14	0.37
417804	-0.14	0.38
NA	-0.14	0.38
423029	-0.14	0.38
378902	-0.14	0.38
NA	-0.14	0.38
415739	-0.14	0.38
772169	-0.14	0.38
NA	-0.14	0.38
NA	-0.14	0.38
NA	-0.14	0.39
423985	-0.14	0.39
NA	-0.14	0.39
NA	-0.14	0.39
416268	-0.14	0.39
421269	-0.14	0.39
NA	-0.14	0.4
416675	-0.14	0.4
NA	-0.14	0.4
NA	-0.14	0.4
417157	-0.14	0.4
NA	-0.14	0.41
418852	-0.14	0.41
428673	-0.14	0.41
NA	-0.14	0.41
NA	-0.14	0.41
NA	-0.14	0.41
427347	-0.14	0.41
417413	-0.14	0.41
420456	-0.14	0.41
426218	-0.14	0.41
421371	-0.14	0.42
NA	-0.14	0.42
428649	-0.14	0.42
417544	-0.14	0.42
418095	-0.14	0.42
422868	-0.14	0.42
NA	-0.14	0.42
395152	-0.14	0.43
771791	-0.14	0.43
396170	-0.14	0.43
418430	-0.14	0.43
NA	-0.14	0.43
395106	-0.14	0.43
NA	-0.14	0.43
415121	-0.14	0.43
NA	-0.14	0.43
425984	-0.14	0.43
NA	-0.14	0.43
NA	-0.14	0.44
415906	-0.14	0.44
426013	-0.14	0.44
395483	-0.14	0.44
424587	-0.14	0.44
NA	-0.14	0.44
420135	-0.14	0.45
416818	-0.14	0.45
NA	-0.14	0.45
NA	-0.14	0.45
396518	-0.14	0.45
769785	-0.14	0.45
418981	-0.14	0.45
416633	-0.14	0.45
422685	-0.14	0.46
NA	-0.14	0.46
419059	-0.14	0.46
415557	-0.14	0.46
427019	-0.14	0.46
419953	-0.14	0.46
NA	-0.14	0.46
NA	-0.14	0.47
NA	-0.14	0.47
NA	-0.14	0.47
424908	-0.14	0.47
NA	-0.14	0.47
395514	-0.14	0.47
770943	-0.14	0.47
424400	-0.14	0.47
NA	-0.14	0.47
NA	-0.14	0.47
NA	-0.14	0.47
414739	-0.14	0.47
422532	-0.14	0.47
770021	-0.14	0.48
NA	-0.14	0.48
NA	-0.14	0.48
NA	-0.14	0.49
420941	-0.14	0.49
NA	-0.14	0.49
417562	-0.14	0.49
NA	-0.14	0.5
425019	-0.14	0.5
NA	-0.14	0.5
416798	-0.14	0.5
419965	-0.14	0.5
420523	-0.14	0.5
424107	-0.14	0.5
428677	-0.14	0.51
NA	-0.14	0.51
NA	-0.14	0.51
425060	-0.14	0.51
396438	-0.14	0.51
424649	-0.14	0.52
426534	-0.14	0.52
NA	-0.14	0.52
416204	-0.14	0.53
417851	-0.14	0.53
420786	-0.14	0.54
415952	-0.14	0.54
NA	-0.14	0.54
NA	-0.14	0.54
770608	-0.14	0.55
421117	-0.14	0.55
373938	-0.14	0.56
416146	-0.14	0.56
NA	-0.14	0.56
421348	-0.14	0.56
771899	-0.14	0.56
418985	-0.14	0.56
395776	-0.14	0.57
421154	-0.14	0.57
NA	-0.14	0.57
NA	-0.14	0.57
420554	-0.14	0.58
396434	-0.14	0.58
NA	-0.14	0.58
NA	-0.14	0.58
427661	-0.14	0.58
424656	-0.14	0.59
NA	-0.14	0.59
423867	-0.14	0.59
NA	-0.14	0.59
418397	-0.14	0.59
NA	-0.14	0.6
422889	-0.14	0.6
415370	-0.14	0.6
419928	-0.14	0.6
428280	-0.14	0.6
422453	-0.14	0.6
418026	-0.14	0.61
421777	-0.14	0.61
NA	-0.14	0.61
423067	-0.14	0.62
416829	-0.14	0.62
NA	-0.14	0.65
424070	-0.14	0.62
423672	-0.14	0.63
416967	-0.14	0.63
417447	-0.14	0.63
418419	-0.14	0.63
430997	-0.14	0.63
416070	-0.14	0.63
NA	-0.14	0.64
428403	-0.14	0.65
NA	-0.14	0.65
NA	-0.14	0.66
396075	-0.14	0.66
428153	-0.14	0.67
NA	-0.14	0.68
416061	-0.14	0.68
NA	-0.14	0.69
NA	-0.14	0.69
421098	-0.14	0.69
420744	-0.14	0.69
NA	-0.14	0.7
NA	-0.14	0.71
417166	-0.14	0.71
424092	-0.14	0.71
418388	-0.14	0.72
NA	-0.14	0.72
417263	-0.14	0.73
395402	-0.14	0.74
421885	-0.14	0.78
426113	-0.14	0.79
416759	-0.14	0.8
423451	-0.14	0.8
NA	-0.14	0.81
395789	-0.14	0.81
NA	-0.13	0.26
395551	-0.13	0.27
374201	-0.13	0.27
424337	-0.13	0.27
NA	-0.13	0.27
422432	-0.13	0.28
NA	-0.13	0.28
NA	-0.13	0.28
769019	-0.13	0.28
427702	-0.13	0.29
771556	-0.13	0.29
421697	-0.13	0.29
423664	-0.13	0.29
771622	-0.13	0.29
424419	-0.13	0.29
NA	-0.13	0.29
NA	-0.13	0.3
422689	-0.13	0.3
424768	-0.13	0.3
NA	-0.13	0.3
426268	-0.13	0.3
419741	-0.13	0.3
422882	-0.13	0.31
418823	-0.13	0.31
418521	-0.13	0.31
423329	-0.13	0.31
NA	-0.13	0.31
420856	-0.13	0.31
419811	-0.13	0.31
NA	-0.13	0.31
417764	-0.13	0.31
425299	-0.13	0.32
417569	-0.13	0.32
419320	-0.13	0.32
770637	-0.13	0.32
424500	-0.13	0.32
NA	-0.13	0.32
420765	-0.13	0.32
426623	-0.13	0.32
417657	-0.13	0.33
420292	-0.13	0.33
770050	-0.13	0.33
422984	-0.13	0.33
395681	-0.13	0.33
418052	-0.13	0.33
NA	-0.13	0.33
776874	-0.13	0.33
415570	-0.13	0.33
423824	-0.13	0.33
422846	-0.13	0.34
428360	-0.13	0.34
428744	-0.13	0.34
423879	-0.13	0.34
416876	-0.13	0.34
NA	-0.13	0.34
416246	-0.13	0.34
NA	-0.13	0.35
427507	-0.13	0.35
NA	-0.13	0.35
396182	-0.13	0.35
378900	-0.13	0.35
425462	-0.13	0.35
419377	-0.13	0.35
NA	-0.13	0.35
NA	-0.13	0.35
427374	-0.13	0.35
771805	-0.13	0.35
NA	-0.13	0.35
426086	-0.13	0.35
NA	-0.13	0.35
NA	-0.13	0.35
NA	-0.13	0.36
NA	-0.13	0.36
395860	-0.13	0.36
421809	-0.13	0.36
NA	-0.13	0.36
770433	-0.13	0.36
373898	-0.13	0.36
422323	-0.13	0.36
NA	-0.13	0.36
423273	-0.13	0.36
418168	-0.13	0.36
NA	-0.13	0.36
NA	-0.13	0.36
NA	-0.13	0.36
395173	-0.13	0.37
776071	-0.13	0.37
NA	-0.13	0.37
NA	-0.13	0.37
NA	-0.13	0.37
NA	-0.13	0.37
420639	-0.13	0.37
418989	-0.13	0.37
423104	-0.13	0.37
NA	-0.13	0.37
414337	-0.13	0.38
428419	-0.13	0.38
425829	-0.13	0.38
421161	-0.13	0.38
NA	-0.13	0.38
420336	-0.13	0.38
418829	-0.13	0.38
422825	-0.13	0.38
416499	-0.13	0.39
424940	-0.13	0.39
422316	-0.13	0.39
424244	-0.13	0.39
NA	-0.13	0.39
395953	-0.13	0.39
424363	-0.13	0.39
416632	-0.13	0.39
770094	-0.13	0.39
421194	-0.13	0.39
NA	-0.13	0.39
NA	-0.13	0.4
427453	-0.13	0.4
769069	-0.13	0.4
423828	-0.13	0.4
NA	-0.13	0.4
426041	-0.13	0.4
423612	-0.13	0.4
417333	-0.13	0.4
423528	-0.13	0.4
423579	-0.13	0.43
NA	-0.13	0.41
419832	-0.13	0.41
NA	-0.13	0.41
NA	-0.13	0.41
NA	-0.13	0.41
428173	-0.13	0.41
416083	-0.13	0.41
418664	-0.13	0.41
NA	-0.13	0.42
421592	-0.13	0.42
NA	-0.13	0.42
NA	-0.13	0.42
NA	-0.13	0.42
416898	-0.13	0.42
NA	-0.13	0.42
424169	-0.13	0.42
424438	-0.13	0.43
NA	-0.13	0.43
424616	-0.13	0.43
420020	-0.13	0.43
395161	-0.13	0.43
NA	-0.13	0.44
NA	-0.13	0.44
423895	-0.13	0.44
NA	-0.13	0.44
NA	-0.13	0.44
395392	-0.13	0.44
NA	-0.13	0.44
423441	-0.13	0.44
NA	-0.13	0.44
418019	-0.13	0.44
NA	-0.13	0.44
374008	-0.13	0.45
424583	-0.13	0.45
424850	-0.13	0.45
430409	-0.13	0.45
416070	-0.13	0.45
NA	-0.13	0.45
421307	-0.13	0.45
769611	-0.13	0.45
NA	-0.13	0.45
426584	-0.13	0.46
428190	-0.13	0.46
395479	-0.13	0.46
NA	-0.13	0.46
428556	-0.13	0.46
418310	-0.13	0.46
425659	-0.13	0.46
422253	-0.13	0.46
NA	-0.13	0.46
396006	-0.13	0.46
NA	-0.13	0.47
771274	-0.13	0.47
NA	-0.13	0.47
NA	-0.13	0.47
NA	-0.13	0.47
426000	-0.13	0.47
428707	-0.13	0.47
NA	-0.13	0.47
423252	-0.13	0.47
422997	-0.13	0.47
425283	-0.13	0.47
420034	-0.13	0.47
428418	-0.13	0.47
378789	-0.13	0.48
427505	-0.13	0.48
424021	-0.13	0.48
NA	-0.13	0.48
374009	-0.13	0.48
425026	-0.13	0.49
NA	-0.13	0.49
374137	-0.13	0.49
NA	-0.13	0.49
395930	-0.13	0.49
419671	-0.13	0.49
420457	-0.13	0.49
NA	-0.13	0.5
NA	-0.13	0.5
396231	-0.13	0.5
423302	-0.13	0.5
420869	-0.13	0.5
418196	-0.13	0.5
NA	-0.13	0.5
422348	-0.13	0.5
420092	-0.13	0.5
NA	-0.13	0.51
NA	-0.13	0.51
420015	-0.13	0.51
NA	-0.13	0.51
415927	-0.13	0.51
NA	-0.13	0.51
NA	-0.13	0.51
415849	-0.13	0.51
423525	-0.13	0.51
423354	-0.13	0.51
422838	-0.13	0.52
NA	-0.13	0.52
NA	-0.13	0.52
420878	-0.13	0.52
419507	-0.13	0.52
NA	-0.13	0.53
NA	-0.13	0.53
NA	-0.13	0.53
417181	-0.13	0.53
420528	-0.13	0.53
421610	-0.13	0.53
424049	-0.13	0.53
772308	-0.13	0.53
426897	-0.13	0.53
424384	-0.13	0.54
422832	-0.13	0.54
NA	-0.13	0.54
427148	-0.13	0.54
427612	-0.13	0.54
NA	-0.13	0.54
427263	-0.13	0.54
424333	-0.13	0.54
424294	-0.13	0.54
418256	-0.13	0.55
NA	-0.13	0.55
428062	-0.13	0.55
431053	-0.13	0.55
395531	-0.13	0.55
424298	-0.13	0.55
NA	-0.13	0.55
772177	-0.13	0.55
417967	-0.13	0.55
428574	-0.13	0.55
NA	-0.13	0.55
407089	-0.13	0.55
417998	-0.13	0.56
428900	-0.13	0.56
770436	-0.13	0.56
421623	-0.13	0.56
374146	-0.13	0.56
424550	-0.13	0.56
NA	-0.13	0.56
420850	-0.13	0.56
770565	-0.13	0.56
NA	-0.13	0.56
NA	-0.13	0.56
419802	-0.13	0.56
427955	-0.13	0.57
429084	-0.13	0.57
418580	-0.13	0.57
418701	-0.13	0.57
771806	-0.13	0.57
428572	-0.13	0.57
417338	-0.13	0.58
417194	-0.13	0.58
416254	-0.13	0.58
NA	-0.13	0.58
NA	-0.13	0.59
416039	-0.13	0.59
NA	-0.13	0.59
420478	-0.13	0.59
417065	-0.13	0.59
426535	-0.13	0.59
NA	-0.13	0.6
424786	-0.13	0.6
428194	-0.13	0.6
423829	-0.13	0.6
418374	-0.13	0.6
NA	-0.13	0.6
NA	-0.13	0.6
NA	-0.13	0.61
395167	-0.13	0.61
427236	-0.13	0.61
NA	-0.13	0.61
378919	-0.13	0.62
421663	-0.13	0.62
NA	-0.13	0.62
428174	-0.13	0.62
NA	-0.13	0.62
418538	-0.13	0.62
417697	-0.13	0.62
418944	-0.13	0.62
431243	-0.13	0.63
425867	-0.13	0.63
423927	-0.13	0.63
NA	-0.13	0.63
NA	-0.13	0.63
NA	-0.13	0.63
416989	-0.13	0.63
419856	-0.13	0.63
428453	-0.13	0.63
769591	-0.13	0.64
NA	-0.13	0.64
423772	-0.13	0.64
769368	-0.13	0.65
768768	-0.13	0.65
416011	-0.13	0.65
NA	-0.13	0.65
416881	-0.13	0.66
769203	-0.13	0.66
NA	-0.13	0.68
416699	-0.13	0.68
419100	-0.13	0.69
415448	-0.13	0.69
421772	-0.13	0.69
423276	-0.13	0.69
NA	-0.13	0.69
415714	-0.13	0.7
NA	-0.13	0.7
NA	-0.13	0.7
420596	-0.13	0.7
422942	-0.13	0.72
421566	-0.13	0.72
769097	-0.13	0.73
NA	-0.13	0.73
418923	-0.13	0.73
427687	-0.13	0.73
418113	-0.13	0.74
NA	-0.13	0.74
422383	-0.13	0.74
396113	-0.13	0.75
NA	-0.13	0.75
770442	-0.13	0.75
NA	-0.13	0.77
426167	-0.13	0.78
421871	-0.13	0.79
424123	-0.12	0.3
NA	-0.12	0.3
415676	-0.12	0.31
423777	-0.12	0.32
415779	-0.12	0.32
395609	-0.12	0.32
NA	-0.12	0.32
NA	-0.12	0.32
427099	-0.12	0.32
423951	-0.12	0.33
425052	-0.12	0.33
430542	-0.12	0.33
NA	-0.12	0.33
419138	-0.12	0.33
430580	-0.12	0.34
395639	-0.12	0.34
395870	-0.12	0.34
420027	-0.12	0.34
NA	-0.12	0.34
420138	-0.12	0.34
416874	-0.12	0.34
768612	-0.12	0.34
428991	-0.12	0.34
416346	-0.12	0.35
NA	-0.12	0.35
770395	-0.12	0.35
NA	-0.12	0.35
426116	-0.12	0.35
415439	-0.12	0.35
NA	-0.12	0.35
419389	-0.12	0.35
416530	-0.12	0.35
NA	-0.12	0.35
NA	-0.12	0.35
425938	-0.12	0.36
427175	-0.12	0.36
428940	-0.12	0.36
427355	-0.12	0.36
424331	-0.12	0.36
419180	-0.12	0.36
NA	-0.12	0.36
426584	-0.12	0.36
424490	-0.12	0.37
NA	-0.12	0.37
416713	-0.12	0.37
NA	-0.12	0.37
NA	-0.12	0.37
771422	-0.12	0.37
NA	-0.12	0.37
421858	-0.12	0.37
422756	-0.12	0.37
768712	-0.12	0.37
NA	-0.12	0.37
417048	-0.12	0.37
770758	-0.12	0.38
378784	-0.12	0.38
431184	-0.12	0.38
419669	-0.12	0.38
420881	-0.12	0.38
426655	-0.12	0.38
NA	-0.12	0.38
415619	-0.12	0.38
NA	-0.12	0.38
NA	-0.12	0.39
NA	-0.12	0.39
NA	-0.12	0.39
NA	-0.12	0.39
419907	-0.12	0.39
418703	-0.12	0.39
374040	-0.12	0.39
771077	-0.12	0.39
374179	-0.12	0.39
418974	-0.12	0.39
427493	-0.12	0.39
NA	-0.12	0.39
415732	-0.12	0.39
416516	-0.12	0.39
427415	-0.12	0.4
NA	-0.12	0.4
419648	-0.12	0.4
NA	-0.12	0.4
NA	-0.12	0.4
NA	-0.12	0.4
NA	-0.12	0.4
428275	-0.12	0.4
419198	-0.12	0.4
NA	-0.12	0.4
421749	-0.12	0.4
421332	-0.12	0.4
422905	-0.12	0.4
425531	-0.12	0.4
416075	-0.12	0.4
417636	-0.12	0.41
425978	-0.12	0.41
425039	-0.12	0.41
415313	-0.12	0.41
418009	-0.12	0.41
NA	-0.12	0.41
NA	-0.12	0.41
NA	-0.12	0.41
419439	-0.12	0.41
NA	-0.12	0.41
374260	-0.12	0.41
416540	-0.12	0.41
386582	-0.12	0.41
NA	-0.12	0.42
429022	-0.12	0.42
NA	-0.12	0.42
NA	-0.12	0.42
416729	-0.12	0.42
NA	-0.12	0.42
417395	-0.12	0.42
NA	-0.12	0.43
418055	-0.12	0.43
422765	-0.12	0.43
NA	-0.12	0.43
417481	-0.12	0.43
415577	-0.12	0.43
427368	-0.12	0.43
420900	-0.12	0.43
NA	-0.12	0.43
422155	-0.12	0.43
415464	-0.12	0.43
418623	-0.12	0.43
420154	-0.12	0.43
415388	-0.12	0.43
NA	-0.12	0.43
424354	-0.12	0.43
431530	-0.12	0.43
NA	-0.12	0.43
NA	-0.12	0.44
422897	-0.12	0.44
NA	-0.12	0.44
422244	-0.12	0.44
424920	-0.12	0.44
NA	-0.12	0.44
427013	-0.12	0.45
395459	-0.12	0.45
NA	-0.12	0.45
421613	-0.12	0.45
423816	-0.12	0.45
NA	-0.12	0.45
NA	-0.12	0.45
NA	-0.12	0.45
770534	-0.12	0.45
420546	-0.12	0.45
NA	-0.12	0.46
427328	-0.12	0.46
NA	-0.12	0.46
NA	-0.12	0.46
419132	-0.12	0.46
NA	-0.12	0.46
420093	-0.12	0.46
NA	-0.12	0.46
424491	-0.12	0.46
374268	-0.12	0.46
NA	-0.12	0.46
422364	-0.12	0.46
NA	-0.12	0.46
421477	-0.12	0.47
420265	-0.12	0.47
NA	-0.12	0.47
427294	-0.12	0.47
428249	-0.12	0.47
NA	-0.12	0.47
NA	-0.12	0.47
423905	-0.12	0.47
NA	-0.12	0.47
420147	-0.12	0.47
426249	-0.12	0.48
NA	-0.12	0.48
419309	-0.12	0.48
NA	-0.12	0.48
419599	-0.12	0.48
417890	-0.12	0.48
419845	-0.12	0.48
419319	-0.12	0.49
417088	-0.12	0.49
416451	-0.12	0.49
421703	-0.12	0.49
NA	-0.12	0.49
NA	-0.12	0.49
NA	-0.12	0.49
NA	-0.12	0.49
420436	-0.12	0.49
427799	-0.12	0.49
421140	-0.12	0.49
429028	-0.12	0.49
428901	-0.12	0.5
395638	-0.12	0.5
422526	-0.12	0.5
416436	-0.12	0.5
396049	-0.12	0.5
426275	-0.12	0.5
NA	-0.12	0.5
420481	-0.12	0.5
422644	-0.12	0.5
NA	-0.12	0.5
428262	-0.12	0.51
395852	-0.12	0.51
419752	-0.12	0.51
417015	-0.12	0.51
419888	-0.12	0.51
NA	-0.12	0.51
NA	-0.12	0.51
417970	-0.12	0.51
416338	-0.12	0.51
424110	-0.12	0.52
416456	-0.12	0.52
422265	-0.12	0.52
776143	-0.12	0.52
NA	-0.12	0.52
426430	-0.12	0.52
396228	-0.12	0.52
416534	-0.12	0.52
NA	-0.12	0.52
NA	-0.12	0.53
417163	-0.12	0.53
396466	-0.12	0.53
423333	-0.12	0.53
426747	-0.12	0.53
NA	-0.12	0.53
NA	-0.12	0.53
NA	-0.12	0.53
415561	-0.12	0.53
NA	-0.12	0.53
NA	-0.12	0.53
424212	-0.12	0.54
768914	-0.12	0.54
NA	-0.12	0.54
417673	-0.12	0.54
NA	-0.12	0.54
NA	-0.12	0.54
419273	-0.12	0.54
395262	-0.12	0.55
374035	-0.12	0.55
NA	-0.12	0.55
396085	-0.12	0.55
425053	-0.12	0.55
NA	-0.12	0.55
NA	-0.12	0.55
NA	-0.12	0.55
373986	-0.12	0.55
NA	-0.12	0.55
NA	-0.12	0.55
NA	-0.12	0.55
427199	-0.12	0.55
NA	-0.12	0.56
378899	-0.12	0.56
427180	-0.12	0.56
422560	-0.12	0.56
NA	-0.12	0.56
421968	-0.12	0.56
NA	-0.12	0.56
424494	-0.12	0.56
428169	-0.12	0.56
NA	-0.12	0.56
420230	-0.12	0.57
416418	-0.12	0.57
NA	-0.12	0.57
NA	-0.12	0.58
420775	-0.12	0.58
422303	-0.12	0.58
426482	-0.12	0.58
420095	-0.12	0.58
424381	-0.12	0.59
417065	-0.12	0.59
418773	-0.12	0.59
429064	-0.12	0.59
427232	-0.12	0.59
417678	-0.12	0.6
NA	-0.12	0.6
NA	-0.12	0.6
427199	-0.12	0.6
NA	-0.12	0.6
NA	-0.12	0.6
422839	-0.12	0.61
423344	-0.12	0.61
420560	-0.12	0.61
NA	-0.12	0.61
422046	-0.12	0.61
425878	-0.12	0.61
NA	-0.12	0.61
NA	-0.12	0.61
426582	-0.12	0.62
424792	-0.12	0.62
NA	-0.12	0.62
NA	-0.12	0.62
NA	-0.12	0.62
425096	-0.12	0.62
422705	-0.12	0.63
395313	-0.12	0.63
776788	-0.12	0.63
423938	-0.12	0.63
417273	-0.12	0.63
422650	-0.12	0.63
420654	-0.12	0.63
NA	-0.12	0.63
426000	-0.12	0.63
NA	-0.12	0.63
769879	-0.12	0.63
396060	-0.12	0.64
373994	-0.12	0.64
NA	-0.12	0.64
386580	-0.12	0.64
418191	-0.12	0.65
NA	-0.12	0.65
416876	-0.12	0.65
374168	-0.12	0.65
NA	-0.12	0.65
395704	-0.12	0.65
415521	-0.12	0.65
NA	-0.12	0.65
417201	-0.12	0.65
428238	-0.12	0.66
431603	-0.12	0.66
421053	-0.12	0.67
NA	-0.12	0.67
418903	-0.12	0.67
NA	-0.12	0.67
NA	-0.12	0.67
NA	-0.12	0.67
427121	-0.12	0.67
418311	-0.12	0.68
426788	-0.12	0.68
NA	-0.12	0.68
425619	-0.12	0.68
422676	-0.12	0.68
NA	-0.12	0.69
428572	-0.12	0.69
769728	-0.12	0.69
395400	-0.12	0.7
424754	-0.12	0.7
396218	-0.12	0.7
416960	-0.12	0.71
417568	-0.12	0.71
NA	-0.12	0.71
415988	-0.12	0.71
426247	-0.12	0.71
417918	-0.12	0.71
424703	-0.12	0.72
NA	-0.12	0.72
NA	-0.12	0.72
417849	-0.12	0.72
NA	-0.12	0.72
NA	-0.12	0.72
NA	-0.12	0.73
416514	-0.12	0.73
422261	-0.12	0.73
422531	-0.12	0.74
416686	-0.12	0.74
418544	-0.12	0.74
420703	-0.12	0.75
NA	-0.12	0.75
NA	-0.12	0.76
NA	-0.12	0.77
NA	-0.12	0.77
422809	-0.12	0.78
NA	-0.12	0.79
422635	-0.12	0.79
414873	-0.12	0.79
416361	-0.12	0.8
415646	-0.12	0.92
417367	-0.11	0.33
NA	-0.11	0.36
417627	-0.11	0.36
NA	-0.11	0.36
NA	-0.11	0.36
419004	-0.11	0.36
420979	-0.11	0.37
420531	-0.11	0.37
420418	-0.11	0.37
395872	-0.11	0.37
395648	-0.11	0.37
420509	-0.11	0.37
424423	-0.11	0.37
NA	-0.11	0.37
415914	-0.11	0.37
NA	-0.11	0.37
419154	-0.11	0.37
NA	-0.11	0.37
395117	-0.11	0.37
NA	-0.11	0.37
NA	-0.11	0.38
419972	-0.11	0.38
423743	-0.11	0.38
420286	-0.11	0.38
NA	-0.11	0.38
420176	-0.11	0.38
427808	-0.11	0.38
NA	-0.11	0.39
425544	-0.11	0.39
NA	-0.11	0.39
NA	-0.11	0.39
NA	-0.11	0.39
416968	-0.11	0.39
417660	-0.11	0.39
422551	-0.11	0.39
417143	-0.11	0.39
419807	-0.11	0.39
418721	-0.11	0.39
395661	-0.11	0.4
NA	-0.11	0.4
416476	-0.11	0.4
NA	-0.11	0.4
NA	-0.11	0.4
NA	-0.11	0.4
428187	-0.11	0.4
419665	-0.11	0.4
426132	-0.11	0.41
NA	-0.11	0.41
427940	-0.11	0.41
769143	-0.11	0.41
NA	-0.11	0.41
396242	-0.11	0.41
428714	-0.11	0.41
NA	-0.11	0.41
426016	-0.11	0.42
NA	-0.11	0.42
NA	-0.11	0.42
395899	-0.11	0.42
395765	-0.11	0.43
NA	-0.11	0.43
416324	-0.11	0.43
424800	-0.11	0.43
422151	-0.11	0.43
422177	-0.11	0.43
428622	-0.11	0.43
NA	-0.11	0.43
NA	-0.11	0.43
NA	-0.11	0.43
415332	-0.11	0.44
NA	-0.11	0.44
NA	-0.11	0.44
NA	-0.11	0.44
395700	-0.11	0.44
417510	-0.11	0.44
NA	-0.11	0.44
NA	-0.11	0.44
418676	-0.11	0.44
NA	-0.11	0.44
NA	-0.11	0.44
418891	-0.11	0.44
395182	-0.11	0.44
423585	-0.11	0.45
NA	-0.11	0.45
416062	-0.11	0.52
426435	-0.11	0.45
NA	-0.11	0.45
396068	-0.11	0.45
427378	-0.11	0.45
374026	-0.11	0.45
395921	-0.11	0.45
NA	-0.11	0.45
415761	-0.11	0.45
415504	-0.11	0.45
415822	-0.11	0.46
NA	-0.11	0.46
426249	-0.11	0.46
425009	-0.11	0.46
374200	-0.11	0.46
418263	-0.11	0.46
415713	-0.11	0.46
427185	-0.11	0.46
428513	-0.11	0.46
378788	-0.11	0.46
427848	-0.11	0.46
426810	-0.11	0.47
NA	-0.11	0.47
NA	-0.11	0.47
374252	-0.11	0.47
NA	-0.11	0.47
420656	-0.11	0.47
771426	-0.11	0.47
415681	-0.11	0.47
427626	-0.11	0.47
416536	-0.11	0.47
NA	-0.11	0.47
415533	-0.11	0.47
NA	-0.11	0.47
415922	-0.11	0.47
768786	-0.11	0.47
423611	-0.11	0.47
NA	-0.11	0.47
423767	-0.11	0.47
378799	-0.11	0.47
NA	-0.11	0.47
425036	-0.11	0.48
421678	-0.11	0.48
427838	-0.11	0.48
416956	-0.11	0.48
417192	-0.11	0.48
NA	-0.11	0.48
NA	-0.11	0.48
NA	-0.11	0.48
NA	-0.11	0.48
374080	-0.11	0.48
395941	-0.11	0.48
NA	-0.11	0.48
769963	-0.11	0.48
NA	-0.11	0.48
420202	-0.11	0.48
427046	-0.11	0.49
NA	-0.11	0.49
416194	-0.11	0.49
419449	-0.11	0.49
422565	-0.11	0.49
396488	-0.11	0.49
418564	-0.11	0.49
423160	-0.11	0.49
419625	-0.11	0.49
NA	-0.11	0.49
771269	-0.11	0.49
373919	-0.11	0.49
415645	-0.11	0.49
NA	-0.11	0.5
769584	-0.11	0.5
419972	-0.11	0.5
415832	-0.11	0.5
NA	-0.11	0.5
421555	-0.11	0.5
416186	-0.11	0.5
NA	-0.11	0.5
421992	-0.11	0.5
374139	-0.11	0.5
373954	-0.11	0.5
425290	-0.11	0.5
422358	-0.11	0.5
417329	-0.11	0.5
424531	-0.11	0.5
421020	-0.11	0.5
NA	-0.11	0.5
NA	-0.11	0.5
396051	-0.11	0.5
693256	-0.11	0.51
NA	-0.11	0.51
426826	-0.11	0.51
NA	-0.11	0.51
395112	-0.11	0.51
422515	-0.11	0.51
421636	-0.11	0.51
427322	-0.11	0.51
NA	-0.11	0.51
423476	-0.11	0.51
395913	-0.11	0.51
771862	-0.11	0.51
NA	-0.11	0.51
420327	-0.11	0.52
430670	-0.11	0.52
423200	-0.11	0.52
NA	-0.11	0.52
396340	-0.11	0.52
418881	-0.11	0.52
769193	-0.11	0.52
421747	-0.11	0.52
NA	-0.11	0.52
768992	-0.11	0.52
NA	-0.11	0.52
419391	-0.11	0.52
NA	-0.11	0.52
416909	-0.11	0.53
420771	-0.11	0.53
NA	-0.11	0.53
416673	-0.11	0.53
425032	-0.11	0.53
418882	-0.11	0.53
426437	-0.11	0.53
422996	-0.11	0.53
428771	-0.11	0.53
424762	-0.11	0.53
419517	-0.11	0.54
424647	-0.11	0.54
416689	-0.11	0.54
396004	-0.11	0.54
NA	-0.11	0.54
NA	-0.11	0.54
NA	-0.11	0.54
416829	-0.11	0.54
NA	-0.11	0.54
426992	-0.11	0.54
421408	-0.11	0.54
421384	-0.11	0.54
415559	-0.11	0.54
421056	-0.11	0.54
NA	-0.11	0.63
NA	-0.11	0.54
NA	-0.11	0.54
378905	-0.11	0.54
422858	-0.11	0.55
419939	-0.11	0.55
422881	-0.11	0.55
NA	-0.11	0.55
NA	-0.11	0.64
416718	-0.11	0.55
NA	-0.11	0.55
421826	-0.11	0.55
427003	-0.11	0.55
NA	-0.11	0.55
423716	-0.11	0.55
NA	-0.11	0.56
396100	-0.11	0.56
374267	-0.11	0.56
NA	-0.11	0.56
418707	-0.11	0.56
417712	-0.11	0.56
420926	-0.11	0.56
768749	-0.11	0.56
422893	-0.11	0.56
423309	-0.11	0.57
419792	-0.11	0.57
421436	-0.11	0.57
419614	-0.11	0.57
NA	-0.11	0.57
421486	-0.11	0.57
427694	-0.11	0.57
423589	-0.11	0.57
NA	-0.11	0.57
428134	-0.11	0.57
NA	-0.11	0.57
416934	-0.11	0.58
418445	-0.11	0.58
NA	-0.11	0.58
NA	-0.11	0.58
419716	-0.11	0.58
417267	-0.11	0.58
425894	-0.11	0.58
497625	-0.11	0.58
NA	-0.11	0.59
769998	-0.11	0.59
NA	-0.11	0.59
396199	-0.11	0.59
396492	-0.11	0.59
421235	-0.11	0.59
NA	-0.11	0.59
423699	-0.11	0.59
NA	-0.11	0.59
417575	-0.11	0.6
373988	-0.11	0.6
NA	-0.11	0.6
421764	-0.11	0.6
NA	-0.11	0.6
422813	-0.11	0.6
NA	-0.11	0.61
427632	-0.11	0.61
395272	-0.11	0.61
NA	-0.11	0.61
431454	-0.11	0.61
NA	-0.11	0.61
374189	-0.11	0.61
415590	-0.11	0.61
772215	-0.11	0.62
NA	-0.11	0.62
NA	-0.11	0.62
NA	-0.11	0.62
395949	-0.11	0.62
429211	-0.11	0.62
NA	-0.11	0.62
421856	-0.11	0.62
395474	-0.11	0.62
423791	-0.11	0.62
429069	-0.11	0.62
386579	-0.11	0.63
418163	-0.11	0.63
768721	-0.11	0.63
NA	-0.11	0.63
770371	-0.11	0.63
421972	-0.11	0.63
425854	-0.11	0.64
NA	-0.11	0.64
374182	-0.11	0.64
NA	-0.11	0.64
NA	-0.11	0.64
420890	-0.11	0.64
NA	-0.11	0.65
768745	-0.11	0.65
415348	-0.11	0.65
429632	-0.11	0.65
NA	-0.11	0.65
419290	-0.11	0.69
423528	-0.11	0.65
NA	-0.11	0.66
421079	-0.11	0.66
418148	-0.11	0.67
NA	-0.11	0.67
NA	-0.11	0.67
NA	-0.11	0.67
426521	-0.11	0.67
395412	-0.11	0.67
NA	-0.11	0.67
417908	-0.11	0.67
NA	-0.11	0.68
419608	-0.11	0.68
420849	-0.11	0.68
414896	-0.11	0.68
422379	-0.11	0.68
426640	-0.11	0.68
NA	-0.11	0.68
NA	-0.11	0.68
420312	-0.11	0.68
419903	-0.11	0.68
424360	-0.11	0.69
NA	-0.11	0.69
NA	-0.11	0.69
421123	-0.11	0.7
421148	-0.11	0.7
420718	-0.11	0.7
420789	-0.11	0.71
419359	-0.11	0.71
418936	-0.11	0.71
NA	-0.11	0.71
428572	-0.11	0.71
NA	-0.11	0.72
NA	-0.11	0.72
396423	-0.11	0.72
NA	-0.11	0.72
427350	-0.11	0.72
373933	-0.11	0.72
NA	-0.11	0.72
428014	-0.11	0.72
423458	-0.11	0.73
NA	-0.11	0.73
427944	-0.11	0.73
772375	-0.11	0.73
431664	-0.11	0.73
421106	-0.11	0.73
420189	-0.11	0.73
NA	-0.11	0.73
421930	-0.11	0.74
425505	-0.11	0.74
424844	-0.11	0.75
420085	-0.11	0.75
NA	-0.11	0.75
NA	-0.11	0.75
NA	-0.11	0.76
415905	-0.11	0.77
426230	-0.11	0.8
417134	-0.11	0.8
NA	-0.11	0.81
426763	-0.11	0.81
373960	-0.11	0.82
424598	-0.11	0.82
428645	-0.11	0.84
423925	-0.11	0.85
418221	-0.11	0.87
NA	-0.1	0.38
395883	-0.1	0.39
429823	-0.1	0.39
NA	-0.1	0.41
422127	-0.1	0.41
NA	-0.1	0.41
NA	-0.1	0.41
NA	-0.1	0.41
NA	-0.1	0.41
423796	-0.1	0.41
NA	-0.1	0.42
NA	-0.1	0.42
424551	-0.1	0.42
373891	-0.1	0.42
NA	-0.1	0.42
NA	-0.1	0.42
NA	-0.1	0.42
417169	-0.1	0.43
769891	-0.1	0.43
NA	-0.1	0.43
NA	-0.1	0.43
768365	-0.1	0.43
395777	-0.1	0.43
420763	-0.1	0.44
417322	-0.1	0.44
373920	-0.1	0.44
NA	-0.1	0.44
428995	-0.1	0.44
424040	-0.1	0.44
420832	-0.1	0.45
419250	-0.1	0.45
NA	-0.1	0.45
NA	-0.1	0.45
415901	-0.1	0.45
NA	-0.1	0.45
417303	-0.1	0.45
NA	-0.1	0.45
423678	-0.1	0.46
NA	-0.1	0.46
419269	-0.1	0.46
NA	-0.1	0.46
770428	-0.1	0.46
426779	-0.1	0.46
415947	-0.1	0.46
416383	-0.1	0.46
NA	-0.1	0.46
771156	-0.1	0.46
417389	-0.1	0.47
416055	-0.1	0.47
421779	-0.1	0.47
NA	-0.1	0.47
NA	-0.1	0.47
NA	-0.1	0.47
404229	-0.1	0.47
425241	-0.1	0.47
386583	-0.1	0.47
NA	-0.1	0.47
417526	-0.1	0.47
424184	-0.1	0.47
426694	-0.1	0.47
NA	-0.1	0.47
428487	-0.1	0.47
NA	-0.1	0.47
424177	-0.1	0.47
428817	-0.1	0.47
NA	-0.1	0.47
NA	-0.1	0.48
428446	-0.1	0.48
421753	-0.1	0.48
418256	-0.1	0.48
418097	-0.1	0.48
374029	-0.1	0.48
415335	-0.1	0.48
423089	-0.1	0.48
NA	-0.1	0.48
420153	-0.1	0.48
416419	-0.1	0.48
421064	-0.1	0.48
422478	-0.1	0.48
NA	-0.1	0.48
427095	-0.1	0.48
NA	-0.1	0.49
416505	-0.1	0.49
395073	-0.1	0.49
NA	-0.1	0.49
427290	-0.1	0.49
NA	-0.1	0.49
421469	-0.1	0.49
NA	-0.1	0.49
770547	-0.1	0.49
418738	-0.1	0.49
NA	-0.1	0.49
NA	-0.1	0.49
428951	-0.1	0.49
386586	-0.1	0.5
NA	-0.1	0.5
NA	-0.1	0.5
420819	-0.1	0.5
NA	-0.1	0.5
424063	-0.1	0.5
NA	-0.1	0.5
NA	-0.1	0.5
427760	-0.1	0.5
415568	-0.1	0.5
416121	-0.1	0.5
427348	-0.1	0.5
424929	-0.1	0.5
404303	-0.1	0.5
NA	-0.1	0.5
421070	-0.1	0.5
415680	-0.1	0.59
418048	-0.1	0.51
420716	-0.1	0.51
NA	-0.1	0.51
NA	-0.1	0.51
423908	-0.1	0.51
NA	-0.1	0.51
422080	-0.1	0.51
426304	-0.1	0.51
395474	-0.1	0.51
423893	-0.1	0.51
420919	-0.1	0.51
395178	-0.1	0.51
NA	-0.1	0.51
395167	-0.1	0.51
424748	-0.1	0.51
421913	-0.1	0.51
424044	-0.1	0.52
428478	-0.1	0.52
416889	-0.1	0.52
416848	-0.1	0.52
416938	-0.1	0.52
420537	-0.1	0.52
768530	-0.1	0.6
415678	-0.1	0.52
NA	-0.1	0.52
771941	-0.1	0.52
NA	-0.1	0.52
420439	-0.1	0.52
NA	-0.1	0.53
418108	-0.1	0.53
374087	-0.1	0.53
422698	-0.1	0.53
100125976	-0.1	0.53
414870	-0.1	0.53
374084	-0.1	0.53
NA	-0.1	0.53
420131	-0.1	0.53
421349	-0.1	0.55
NA	-0.1	0.53
395533	-0.1	0.53
428615	-0.1	0.53
423635	-0.1	0.53
395383	-0.1	0.53
418324	-0.1	0.53
423124	-0.1	0.54
416916	-0.1	0.54
NA	-0.1	0.54
NA	-0.1	0.54
428084	-0.1	0.54
NA	-0.1	0.54
418422	-0.1	0.54
417343	-0.1	0.54
373985	-0.1	0.54
415766	-0.1	0.54
769722	-0.1	0.55
NA	-0.1	0.55
419419	-0.1	0.55
NA	-0.1	0.55
427412	-0.1	0.55
NA	-0.1	0.55
NA	-0.1	0.55
423185	-0.1	0.55
424608	-0.1	0.55
NA	-0.1	0.55
NA	-0.1	0.55
NA	-0.1	0.55
NA	-0.1	0.55
NA	-0.1	0.55
NA	-0.1	0.55
NA	-0.1	0.56
424044	-0.1	0.56
NA	-0.1	0.56
418098	-0.1	0.56
417704	-0.1	0.56
NA	-0.1	0.56
NA	-0.1	0.56
395695	-0.1	0.56
417445	-0.1	0.56
417840	-0.1	0.56
416953	-0.1	0.57
396161	-0.1	0.57
418133	-0.1	0.57
NA	-0.1	0.57
421702	-0.1	0.57
NA	-0.1	0.57
NA	-0.1	0.58
417469	-0.1	0.58
NA	-0.1	0.58
426075	-0.1	0.58
423377	-0.1	0.59
421890	-0.1	0.59
NA	-0.1	0.59
425757	-0.1	0.59
424515	-0.1	0.59
NA	-0.1	0.59
395166	-0.1	0.62
396321	-0.1	0.59
422709	-0.1	0.59
NA	-0.1	0.59
NA	-0.1	0.59
420867	-0.1	0.59
396523	-0.1	0.59
418859	-0.1	0.59
NA	-0.1	0.59
423427	-0.1	0.59
769684	-0.1	0.59
417868	-0.1	0.59
420046	-0.1	0.6
NA	-0.1	0.6
421359	-0.1	0.6
396017	-0.1	0.6
395908	-0.1	0.6
NA	-0.1	0.6
771873	-0.1	0.6
416750	-0.1	0.6
NA	-0.1	0.6
422599	-0.1	0.6
395789	-0.1	0.6
425029	-0.1	0.6
771373	-0.1	0.6
421447	-0.1	0.6
NA	-0.1	0.6
395771	-0.1	0.6
NA	-0.1	0.6
417199	-0.1	0.6
422370	-0.1	0.61
414871	-0.1	0.61
396240	-0.1	0.61
415963	-0.1	0.61
373953	-0.1	0.61
NA	-0.1	0.61
NA	-0.1	0.61
NA	-0.1	0.61
378796	-0.1	0.61
378800	-0.1	0.65
420713	-0.1	0.62
NA	-0.1	0.62
NA	-0.1	0.62
NA	-0.1	0.62
NA	-0.1	0.62
NA	-0.1	0.62
424468	-0.1	0.62
395620	-0.1	0.62
NA	-0.1	0.62
769648	-0.1	0.62
NA	-0.1	0.62
426265	-0.1	0.62
429138	-0.1	0.63
422654	-0.1	0.63
396037	-0.1	0.63
428472	-0.1	0.63
NA	-0.1	0.63
421652	-0.1	0.63
416948	-0.1	0.63
NA	-0.1	0.63
423731	-0.1	0.63
424082	-0.1	0.63
420022	-0.1	0.63
427288	-0.1	0.63
417393	-0.1	0.64
NA	-0.1	0.64
423730	-0.1	0.64
NA	-0.1	0.64
NA	-0.1	0.64
416687	-0.1	0.64
423357	-0.1	0.64
420072	-0.1	0.64
396255	-0.1	0.64
420521	-0.1	0.65
424491	-0.1	0.65
420724	-0.1	0.65
770406	-0.1	0.65
426514	-0.1	0.65
395319	-0.1	0.65
769077	-0.1	0.65
423992	-0.1	0.65
416964	-0.1	0.65
396311	-0.1	0.65
396276	-0.1	0.65
771155	-0.1	0.65
374065	-0.1	0.65
421579	-0.1	0.65
418210	-0.1	0.65
423897	-0.1	0.66
NA	-0.1	0.66
416247	-0.1	0.66
423894	-0.1	0.66
395342	-0.1	0.66
419254	-0.1	0.66
427991	-0.1	0.66
NA	-0.1	0.67
417480	-0.1	0.67
NA	-0.1	0.67
NA	-0.1	0.67
NA	-0.1	0.67
423385	-0.1	0.67
395836	-0.1	0.67
417986	-0.1	0.67
NA	-0.1	0.67
428388	-0.1	0.68
419838	-0.1	0.68
NA	-0.1	0.68
422487	-0.1	0.68
NA	-0.1	0.68
NA	-0.1	0.68
768795	-0.1	0.68
NA	-0.1	0.68
426844	-0.1	0.69
425275	-0.1	0.69
395273	-0.1	0.69
421709	-0.1	0.69
422009	-0.1	0.69
423970	-0.1	0.69
420397	-0.1	0.69
417555	-0.1	0.69
428656	-0.1	0.69
418908	-0.1	0.7
424258	-0.1	0.7
422271	-0.1	0.7
NA	-0.1	0.7
423889	-0.1	0.7
421689	-0.1	0.7
415491	-0.1	0.7
NA	-0.1	0.71
416574	-0.1	0.71
771538	-0.1	0.71
NA	-0.1	0.71
NA	-0.1	0.72
395945	-0.1	0.72
427236	-0.1	0.72
417275	-0.1	0.72
NA	-0.1	0.72
416407	-0.1	0.72
427221	-0.1	0.72
408026	-0.1	0.73
NA	-0.1	0.73
NA	-0.1	0.73
419002	-0.1	0.74
NA	-0.1	0.74
771678	-0.1	0.74
771849	-0.1	0.74
NA	-0.1	0.74
NA	-0.1	0.75
422677	-0.1	0.75
423447	-0.1	0.75
422717	-0.1	0.75
NA	-0.1	0.75
395130	-0.1	0.76
396098	-0.1	0.77
418116	-0.1	0.77
NA	-0.1	0.77
NA	-0.1	0.78
423243	-0.1	0.78
422004	-0.1	0.78
NA	-0.1	0.78
419000	-0.1	0.78
NA	-0.1	0.78
NA	-0.1	0.78
NA	-0.1	0.78
395350	-0.1	0.79
424170	-0.1	0.79
771295	-0.1	0.79
NA	-0.1	0.8
NA	-0.1	0.8
425137	-0.1	0.8
NA	-0.1	0.81
424136	-0.1	0.81
396415	-0.1	0.81
418091	-0.1	0.82
NA	-0.1	0.84
422064	-0.1	0.85
422763	-0.1	0.85
NA	-0.09	0.45
NA	-0.09	0.46
425529	-0.09	0.47
416404	-0.09	0.47
415565	-0.09	0.47
421296	-0.09	0.47
429083	-0.09	0.47
423529	-0.09	0.47
415541	-0.09	0.47
NA	-0.09	0.47
NA	-0.09	0.47
NA	-0.09	0.47
416202	-0.09	0.48
NA	-0.09	0.48
395154	-0.09	0.48
416587	-0.09	0.48
423420	-0.09	0.48
418734	-0.09	0.48
NA	-0.09	0.49
NA	-0.09	0.49
418812	-0.09	0.49
NA	-0.09	0.49
415486	-0.09	0.5
NA	-0.09	0.5
414739	-0.09	0.5
NA	-0.09	0.5
417537	-0.09	0.5
418922	-0.09	0.5
422719	-0.09	0.5
373942	-0.09	0.5
415683	-0.09	0.5
428934	-0.09	0.5
395250	-0.09	0.5
427364	-0.09	0.51
416528	-0.09	0.51
395308	-0.09	0.51
417130	-0.09	0.51
421309	-0.09	0.51
416922	-0.09	0.51
426319	-0.09	0.51
NA	-0.09	0.51
418850	-0.09	0.51
428091	-0.09	0.51
422634	-0.09	0.51
NA	-0.09	0.52
NA	-0.09	0.52
419042	-0.09	0.52
422305	-0.09	0.52
NA	-0.09	0.52
NA	-0.09	0.52
NA	-0.09	0.52
NA	-0.09	0.52
NA	-0.09	0.52
769230	-0.09	0.52
427282	-0.09	0.52
NA	-0.09	0.52
NA	-0.09	0.52
768091	-0.09	0.53
395387	-0.09	0.53
NA	-0.09	0.53
424290	-0.09	0.53
NA	-0.09	0.53
422640	-0.09	0.53
415889	-0.09	0.53
428906	-0.09	0.53
NA	-0.09	0.53
NA	-0.09	0.53
415651	-0.09	0.53
425662	-0.09	0.54
424519	-0.09	0.54
420978	-0.09	0.54
NA	-0.09	0.54
420358	-0.09	0.54
421315	-0.09	0.54
416950	-0.09	0.54
NA	-0.09	0.54
423255	-0.09	0.54
416727	-0.09	0.54
374234	-0.09	0.54
418420	-0.09	0.54
429151	-0.09	0.54
419850	-0.09	0.54
395389	-0.09	0.54
NA	-0.09	0.54
416493	-0.09	0.55
NA	-0.09	0.55
NA	-0.09	0.55
415488	-0.09	0.55
416274	-0.09	0.55
NA	-0.09	0.55
422456	-0.09	0.55
426680	-0.09	0.55
416642	-0.09	0.55
415942	-0.09	0.55
NA	-0.09	0.55
373918	-0.09	0.55
427529	-0.09	0.55
420009	-0.09	0.55
NA	-0.09	0.55
418766	-0.09	0.55
422578	-0.09	0.55
NA	-0.09	0.55
416969	-0.09	0.55
NA	-0.09	0.55
424864	-0.09	0.55
419531	-0.09	0.55
417360	-0.09	0.55
NA	-0.09	0.55
769771	-0.09	0.55
421161	-0.09	0.56
NA	-0.09	0.56
417021	-0.09	0.56
NA	-0.09	0.56
776089	-0.09	0.56
NA	-0.09	0.56
769554	-0.09	0.56
429024	-0.09	0.56
NA	-0.09	0.56
395742	-0.09	0.57
422633	-0.09	0.57
418105	-0.09	0.57
423393	-0.09	0.57
NA	-0.09	0.57
421845	-0.09	0.57
396137	-0.09	0.57
425064	-0.09	0.57
NA	-0.09	0.57
NA	-0.09	0.58
NA	-0.09	0.58
425013	-0.09	0.58
396080	-0.09	0.58
424798	-0.09	0.58
NA	-0.09	0.58
421494	-0.09	0.58
NA	-0.09	0.58
NA	-0.09	0.58
419964	-0.09	0.58
NA	-0.09	0.58
NA	-0.09	0.58
427330	-0.09	0.58
420309	-0.09	0.58
374251	-0.09	0.58
395461	-0.09	0.59
NA	-0.09	0.59
423663	-0.09	0.59
415985	-0.09	0.59
429048	-0.09	0.59
395350	-0.09	0.59
424815	-0.09	0.59
NA	-0.09	0.59
416184	-0.09	0.59
NA	-0.09	0.59
NA	-0.09	0.59
422270	-0.09	0.59
373890	-0.09	0.59
418752	-0.09	0.59
415373	-0.09	0.6
NA	-0.09	0.6
NA	-0.09	0.6
395167	-0.09	0.6
NA	-0.09	0.6
422101	-0.09	0.6
771865	-0.09	0.6
NA	-0.09	0.6
NA	-0.09	0.6
770664	-0.09	0.6
395786	-0.09	0.6
419085	-0.09	0.6
NA	-0.09	0.6
418407	-0.09	0.6
NA	-0.09	0.6
769343	-0.09	0.6
423845	-0.09	0.61
427902	-0.09	0.61
NA	-0.09	0.61
NA	-0.09	0.61
428520	-0.09	0.61
416847	-0.09	0.61
NA	-0.09	0.61
428016	-0.09	0.61
422080	-0.09	0.61
426088	-0.09	0.61
NA	-0.09	0.61
418895	-0.09	0.61
424293	-0.09	0.61
NA	-0.09	0.61
395887	-0.09	0.61
417979	-0.09	0.61
422740	-0.09	0.62
395530	-0.09	0.62
NA	-0.09	0.62
426360	-0.09	0.62
NA	-0.09	0.62
417427	-0.09	0.62
419170	-0.09	0.62
426121	-0.09	0.62
427667	-0.09	0.62
430550	-0.09	0.62
417685	-0.09	0.62
421081	-0.09	0.62
417390	-0.09	0.62
423059	-0.09	0.62
417221	-0.09	0.62
417501	-0.09	0.62
776032	-0.09	0.63
416939	-0.09	0.63
424150	-0.09	0.63
416172	-0.09	0.63
416636	-0.09	0.63
422996	-0.09	0.63
424820	-0.09	0.63
422166	-0.09	0.63
373997	-0.09	0.63
NA	-0.09	0.63
426846	-0.09	0.63
NA	-0.09	0.63
395365	-0.09	0.64
NA	-0.09	0.64
416487	-0.09	0.64
423667	-0.09	0.64
NA	-0.09	0.64
NA	-0.09	0.64
NA	-0.09	0.64
396000	-0.09	0.64
771330	-0.09	0.64
NA	-0.09	0.64
NA	-0.09	0.64
416057	-0.09	0.65
422929	-0.09	0.65
419790	-0.09	0.65
374098	-0.09	0.65
NA	-0.09	0.65
420133	-0.09	0.65
NA	-0.09	0.65
422991	-0.09	0.65
421922	-0.09	0.65
NA	-0.09	0.65
NA	-0.09	0.65
NA	-0.09	0.65
423697	-0.09	0.66
418825	-0.09	0.66
427169	-0.09	0.66
416277	-0.09	0.66
NA	-0.09	0.66
NA	-0.09	0.66
418443	-0.09	0.66
419060	-0.09	0.67
416416	-0.09	0.67
420244	-0.09	0.67
NA	-0.09	0.67
424154	-0.09	0.67
378930	-0.09	0.67
NA	-0.09	0.67
423160	-0.09	0.67
426464	-0.09	0.67
NA	-0.09	0.67
423945	-0.09	0.67
422808	-0.09	0.67
415611	-0.09	0.67
417862	-0.09	0.67
416689	-0.09	0.67
NA	-0.09	0.67
427935	-0.09	0.67
415984	-0.09	0.67
424625	-0.09	0.67
NA	-0.09	0.67
423838	-0.09	0.68
427439	-0.09	0.68
771307	-0.09	0.68
422178	-0.09	0.68
426162	-0.09	0.68
421745	-0.09	0.68
NA	-0.09	0.68
417217	-0.09	0.68
421086	-0.09	0.69
420181	-0.09	0.69
NA	-0.09	0.69
769902	-0.09	0.69
423032	-0.09	0.69
429089	-0.09	0.69
418760	-0.09	0.69
NA	-0.09	0.69
NA	-0.09	0.69
396401	-0.09	0.69
395724	-0.09	0.69
422903	-0.09	0.69
418115	-0.09	0.69
NA	-0.09	0.69
417622	-0.09	0.69
NA	-0.09	0.69
NA	-0.09	0.69
427523	-0.09	0.69
NA	-0.09	0.69
768823	-0.09	0.69
420148	-0.09	0.69
NA	-0.09	0.69
NA	-0.09	0.7
374243	-0.09	0.7
427214	-0.09	0.7
416148	-0.09	0.7
NA	-0.09	0.7
415352	-0.09	0.7
420015	-0.09	0.7
NA	-0.09	0.7
NA	-0.09	0.7
NA	-0.09	0.7
428853	-0.09	0.71
420317	-0.09	0.71
417943	-0.09	0.71
419514	-0.09	0.71
100125976	-0.09	0.71
NA	-0.09	0.71
NA	-0.09	0.72
427181	-0.09	0.72
NA	-0.09	0.72
416716	-0.09	0.72
427641	-0.09	0.72
425232	-0.09	0.72
427758	-0.09	0.72
425087	-0.09	0.72
NA	-0.09	0.72
NA	-0.09	0.72
415676	-0.09	0.72
769337	-0.09	0.72
423950	-0.09	0.73
419481	-0.09	0.73
396111	-0.09	0.73
421625	-0.09	0.73
NA	-0.09	0.73
NA	-0.09	0.74
418552	-0.09	0.74
NA	-0.09	0.74
396324	-0.09	0.74
NA	-0.09	0.74
395114	-0.09	0.74
NA	-0.09	0.74
418652	-0.09	0.74
420465	-0.09	0.74
419540	-0.09	0.74
NA	-0.09	0.74
421589	-0.09	0.74
423246	-0.09	0.74
418136	-0.09	0.74
416206	-0.09	0.75
421416	-0.09	0.75
NA	-0.09	0.75
425243	-0.09	0.75
420774	-0.09	0.75
395875	-0.09	0.75
420880	-0.09	0.75
418014	-0.09	0.75
426010	-0.09	0.75
NA	-0.09	0.75
422029	-0.09	0.75
427326	-0.09	0.75
429514	-0.09	0.76
417857	-0.09	0.76
NA	-0.09	0.76
420803	-0.09	0.76
419097	-0.09	0.76
395280	-0.09	0.76
427260	-0.09	0.76
426193	-0.09	0.76
424939	-0.09	0.76
NA	-0.09	0.77
387330	-0.09	0.81
408039	-0.09	0.77
NA	-0.09	0.77
423327	-0.09	0.77
429567	-0.09	0.77
770660	-0.09	0.77
418160	-0.09	0.77
395721	-0.09	0.78
417686	-0.09	0.78
NA	-0.09	0.78
NA	-0.09	0.79
NA	-0.09	0.79
NA	-0.09	0.79
374089	-0.09	0.79
422716	-0.09	0.79
NA	-0.09	0.8
NA	-0.09	0.8
423285	-0.09	0.8
NA	-0.09	0.81
NA	-0.09	0.81
421378	-0.09	0.81
NA	-0.09	0.81
NA	-0.09	0.82
418408	-0.09	0.82
771731	-0.09	0.83
420604	-0.09	0.83
424874	-0.09	0.84
NA	-0.09	0.84
NA	-0.09	0.84
419529	-0.09	0.85
NA	-0.09	0.85
NA	-0.09	0.85
420995	-0.09	0.86
426187	-0.09	0.86
NA	-0.09	0.87
429900	-0.09	0.87
NA	-0.09	0.87
396028	-0.09	0.88
NA	-0.09	0.89
427110	-0.09	0.9
420182	-0.09	0.92
NA	-0.08	0.51
415454	-0.08	0.51
422748	-0.08	0.51
423411	-0.08	0.51
374253	-0.08	0.51
NA	-0.08	0.52
417065	-0.08	0.52
420386	-0.08	0.52
395270	-0.08	0.52
NA	-0.08	0.52
427642	-0.08	0.53
426999	-0.08	0.53
NA	-0.08	0.53
NA	-0.08	0.53
374176	-0.08	0.53
396151	-0.08	0.54
NA	-0.08	0.54
426385	-0.08	0.54
426093	-0.08	0.54
NA	-0.08	0.54
NA	-0.08	0.54
NA	-0.08	0.54
NA	-0.08	0.54
NA	-0.08	0.55
395372	-0.08	0.55
424325	-0.08	0.55
NA	-0.08	0.55
424081	-0.08	0.55
417360	-0.08	0.55
NA	-0.08	0.55
395940	-0.08	0.55
395576	-0.08	0.55
NA	-0.08	0.55
395858	-0.08	0.55
770178	-0.08	0.55
395192	-0.08	0.55
NA	-0.08	0.55
NA	-0.08	0.55
426270	-0.08	0.55
NA	-0.08	0.55
NA	-0.08	0.55
395427	-0.08	0.55
426469	-0.08	0.55
NA	-0.08	0.55
NA	-0.08	0.55
423210	-0.08	0.56
378906	-0.08	0.56
419900	-0.08	0.56
NA	-0.08	0.56
395429	-0.08	0.56
419229	-0.08	0.56
NA	-0.08	0.56
420743	-0.08	0.56
770587	-0.08	0.56
423932	-0.08	0.56
415958	-0.08	0.56
428188	-0.08	0.56
NA	-0.08	0.57
NA	-0.08	0.71
422219	-0.08	0.57
NA	-0.08	0.57
NA	-0.08	0.57
418028	-0.08	0.57
419022	-0.08	0.57
NA	-0.08	0.57
419732	-0.08	0.57
NA	-0.08	0.57
420702	-0.08	0.57
771401	-0.08	0.57
426297	-0.08	0.57
420108	-0.08	0.57
416839	-0.08	0.57
NA	-0.08	0.58
422386	-0.08	0.58
NA	-0.08	0.58
417705	-0.08	0.58
422312	-0.08	0.58
NA	-0.08	0.58
NA	-0.08	0.58
424588	-0.08	0.58
427633	-0.08	0.58
404531	-0.08	0.58
NA	-0.08	0.58
418161	-0.08	0.59
425698	-0.08	0.59
NA	-0.08	0.59
423833	-0.08	0.59
427480	-0.08	0.59
419149	-0.08	0.59
418577	-0.08	0.59
417369	-0.08	0.59
NA	-0.08	0.59
395752	-0.08	0.59
423271	-0.08	0.59
426415	-0.08	0.59
NA	-0.08	0.59
418681	-0.08	0.59
416772	-0.08	0.59
415476	-0.08	0.59
NA	-0.08	0.59
771165	-0.08	0.6
NA	-0.08	0.6
416757	-0.08	0.6
416277	-0.08	0.6
416945	-0.08	0.6
416567	-0.08	0.6
NA	-0.08	0.6
NA	-0.08	0.6
424831	-0.08	0.6
NA	-0.08	0.6
415537	-0.08	0.6
421458	-0.08	0.6
396085	-0.08	0.6
NA	-0.08	0.6
427196	-0.08	0.6
395553	-0.08	0.6
419725	-0.08	0.6
417704	-0.08	0.61
NA	-0.08	0.61
416943	-0.08	0.61
NA	-0.08	0.61
NA	-0.08	0.61
770110	-0.08	0.61
NA	-0.08	0.61
416602	-0.08	0.61
NA	-0.08	0.61
NA	-0.08	0.61
NA	-0.08	0.61
NA	-0.08	0.61
424571	-0.08	0.61
416185	-0.08	0.61
419827	-0.08	0.62
396346	-0.08	0.62
418008	-0.08	0.62
NA	-0.08	0.62
418366	-0.08	0.62
NA	-0.08	0.62
421083	-0.08	0.62
NA	-0.08	0.62
422866	-0.08	0.62
NA	-0.08	0.62
423679	-0.08	0.62
NA	-0.08	0.62
NA	-0.08	0.62
NA	-0.08	0.62
418441	-0.08	0.62
NA	-0.08	0.63
NA	-0.08	0.63
416428	-0.08	0.63
418909	-0.08	0.63
NA	-0.08	0.63
NA	-0.08	0.63
427209	-0.08	0.63
416332	-0.08	0.63
NA	-0.08	0.63
768450	-0.08	0.63
419547	-0.08	0.63
395581	-0.08	0.63
421500	-0.08	0.63
NA	-0.08	0.63
NA	-0.08	0.63
419953	-0.08	0.63
NA	-0.08	0.64
NA	-0.08	0.64
423981	-0.08	0.64
425858	-0.08	0.64
415598	-0.08	0.64
NA	-0.08	0.64
428220	-0.08	0.64
417590	-0.08	0.64
417368	-0.08	0.64
NA	-0.08	0.64
416961	-0.08	0.64
NA	-0.08	0.64
771780	-0.08	0.64
NA	-0.08	0.64
421849	-0.08	0.64
419765	-0.08	0.64
421756	-0.08	0.65
422176	-0.08	0.65
418173	-0.08	0.65
NA	-0.08	0.65
NA	-0.08	0.65
418275	-0.08	0.65
NA	-0.08	0.65
395374	-0.08	0.65
NA	-0.08	0.65
396234	-0.08	0.65
418536	-0.08	0.66
419139	-0.08	0.66
768522	-0.08	0.66
NA	-0.08	0.66
427695	-0.08	0.66
NA	-0.08	0.66
NA	-0.08	0.66
428592	-0.08	0.66
NA	-0.08	0.66
NA	-0.08	0.66
NA	-0.08	0.66
NA	-0.08	0.66
419279	-0.08	0.66
NA	-0.08	0.66
416058	-0.08	0.66
NA	-0.08	0.66
NA	-0.08	0.66
418923	-0.08	0.66
431066	-0.08	0.67
770538	-0.08	0.67
429831	-0.08	0.67
424211	-0.08	0.67
NA	-0.08	0.67
NA	-0.08	0.67
415612	-0.08	0.67
417042	-0.08	0.67
427096	-0.08	0.67
417381	-0.08	0.67
420919	-0.08	0.67
428066	-0.08	0.67
NA	-0.08	0.67
422486	-0.08	0.67
NA	-0.08	0.67
420382	-0.08	0.67
416986	-0.08	0.67
770539	-0.08	0.67
426309	-0.08	0.67
NA	-0.08	0.68
415576	-0.08	0.68
395574	-0.08	0.68
771811	-0.08	0.68
415296	-0.08	0.68
395291	-0.08	0.68
423415	-0.08	0.68
421913	-0.08	0.68
NA	-0.08	0.68
415934	-0.08	0.68
NA	-0.08	0.68
423064	-0.08	0.68
396517	-0.08	0.68
421696	-0.08	0.68
769726	-0.08	0.69
418209	-0.08	0.69
418830	-0.08	0.69
419019	-0.08	0.69
NA	-0.08	0.69
420030	-0.08	0.69
421758	-0.08	0.69
NA	-0.08	0.69
425519	-0.08	0.69
NA	-0.08	0.69
NA	-0.08	0.69
422155	-0.08	0.69
416509	-0.08	0.69
419299	-0.08	0.69
420766	-0.08	0.69
771694	-0.08	0.69
427448	-0.08	0.69
418079	-0.08	0.69
418027	-0.08	0.69
NA	-0.08	0.69
426535	-0.08	0.69
420458	-0.08	0.69
419486	-0.08	0.69
NA	-0.08	0.7
NA	-0.08	0.7
418498	-0.08	0.7
419068	-0.08	0.7
422327	-0.08	0.7
395093	-0.08	0.7
421561	-0.08	0.7
374006	-0.08	0.7
417459	-0.08	0.7
418211	-0.08	0.7
769400	-0.08	0.7
NA	-0.08	0.7
NA	-0.08	0.7
415433	-0.08	0.7
416579	-0.08	0.7
NA	-0.08	0.7
395904	-0.08	0.71
423339	-0.08	0.71
418514	-0.08	0.71
768589	-0.08	0.71
429125	-0.08	0.71
420491	-0.08	0.71
423013	-0.08	0.71
NA	-0.08	0.71
NA	-0.08	0.71
NA	-0.08	0.71
NA	-0.08	0.71
770888	-0.08	0.71
395549	-0.08	0.71
425121	-0.08	0.72
422056	-0.08	0.72
421001	-0.08	0.72
423235	-0.08	0.72
NA	-0.08	0.72
768936	-0.08	0.72
NA	-0.08	0.72
NA	-0.08	0.72
419072	-0.08	0.72
418923	-0.08	0.72
NA	-0.08	0.73
NA	-0.08	0.73
NA	-0.08	0.73
NA	-0.08	0.73
429567	-0.08	0.73
NA	-0.08	0.73
415806	-0.08	0.73
NA	-0.08	0.73
420087	-0.08	0.73
NA	-0.08	0.73
414833	-0.08	0.73
417477	-0.08	0.73
NA	-0.08	0.74
427374	-0.08	0.74
NA	-0.08	0.74
420595	-0.08	0.74
NA	-0.08	0.74
NA	-0.08	0.74
408182	-0.08	0.74
427255	-0.08	0.74
NA	-0.08	0.74
416022	-0.08	0.74
396476	-0.08	0.75
422203	-0.08	0.75
NA	-0.08	0.75
431565	-0.08	0.75
771973	-0.08	0.75
423407	-0.08	0.75
423608	-0.08	0.75
395937	-0.08	0.75
NA	-0.08	0.75
421988	-0.08	0.75
770166	-0.08	0.75
420899	-0.08	0.75
768581	-0.08	0.75
NA	-0.08	0.75
NA	-0.08	0.76
NA	-0.08	0.76
NA	-0.08	0.76
418354	-0.08	0.76
417842	-0.08	0.76
421650	-0.08	0.76
418180	-0.08	0.77
422623	-0.08	0.77
772163	-0.08	0.77
417816	-0.08	0.77
426611	-0.08	0.77
NA	-0.08	0.77
NA	-0.08	0.77
426813	-0.08	0.77
418926	-0.08	0.78
NA	-0.08	0.78
395148	-0.08	0.78
417921	-0.08	0.78
395804	-0.08	0.78
768893	-0.08	0.78
395418	-0.08	0.78
419171	-0.08	0.78
418867	-0.08	0.79
395580	-0.08	0.79
423168	-0.08	0.79
771098	-0.08	0.79
421246	-0.08	0.79
395735	-0.08	0.79
NA	-0.08	0.79
396357	-0.08	0.79
426175	-0.08	0.8
777560	-0.08	0.8
NA	-0.08	0.8
NA	-0.08	0.8
NA	-0.08	0.81
NA	-0.08	0.81
NA	-0.08	0.81
416722	-0.08	0.81
395656	-0.08	0.81
416682	-0.08	0.81
415633	-0.08	0.81
422067	-0.08	0.82
418656	-0.08	0.82
NA	-0.08	0.82
NA	-0.08	0.82
425035	-0.08	0.82
396250	-0.08	0.82
415376	-0.08	0.82
424685	-0.08	0.82
423198	-0.08	0.83
NA	-0.08	0.83
426376	-0.08	0.84
418412	-0.08	0.84
422895	-0.08	0.85
422865	-0.08	0.85
NA	-0.08	0.86
NA	-0.08	0.87
NA	-0.08	0.87
NA	-0.08	0.87
427907	-0.08	0.87
421884	-0.08	0.88
NA	-0.08	0.89
NA	-0.08	0.9
419898	-0.08	0.91
NA	-0.07	0.56
770581	-0.07	0.57
NA	-0.07	0.57
NA	-0.07	0.57
NA	-0.07	0.58
395434	-0.07	0.58
427922	-0.07	0.58
424603	-0.07	0.59
422049	-0.07	0.59
NA	-0.07	0.59
NA	-0.07	0.59
423978	-0.07	0.59
395829	-0.07	0.59
768856	-0.07	0.59
NA	-0.07	0.59
415782	-0.07	0.59
395931	-0.07	0.63
417314	-0.07	0.6
427805	-0.07	0.6
769706	-0.07	0.6
419303	-0.07	0.7
424994	-0.07	0.6
416634	-0.07	0.6
NA	-0.07	0.6
768759	-0.07	0.6
378911	-0.07	0.61
424294	-0.07	0.61
431622	-0.07	0.61
396061	-0.07	0.61
422285	-0.07	0.61
416667	-0.07	0.61
423899	-0.07	0.61
424606	-0.07	0.61
NA	-0.07	0.61
NA	-0.07	0.61
421080	-0.07	0.72
415307	-0.07	0.61
418637	-0.07	0.62
770707	-0.07	0.62
427846	-0.07	0.62
416660	-0.07	0.62
423367	-0.07	0.62
NA	-0.07	0.62
NA	-0.07	0.62
416635	-0.07	0.62
418957	-0.07	0.62
419247	-0.07	0.62
417985	-0.07	0.62
NA	-0.07	0.62
419768	-0.07	0.62
NA	-0.07	0.62
419341	-0.07	0.63
770250	-0.07	0.63
424636	-0.07	0.63
422797	-0.07	0.63
418236	-0.07	0.63
418564	-0.07	0.63
769486	-0.07	0.63
420406	-0.07	0.63
770233	-0.07	0.63
420943	-0.07	0.73
418092	-0.07	0.63
NA	-0.07	0.63
NA	-0.07	0.63
NA	-0.07	0.63
424451	-0.07	0.63
NA	-0.07	0.63
NA	-0.07	0.63
NA	-0.07	0.63
374080	-0.07	0.63
421803	-0.07	0.63
419985	-0.07	0.63
NA	-0.07	0.63
777069	-0.07	0.64
NA	-0.07	0.64
NA	-0.07	0.64
419305	-0.07	0.75
419388	-0.07	0.64
418012	-0.07	0.64
NA	-0.07	0.64
395366	-0.07	0.64
NA	-0.07	0.64
NA	-0.07	0.64
NA	-0.07	0.64
420750	-0.07	0.64
395336	-0.07	0.64
NA	-0.07	0.64
427613	-0.07	0.64
NA	-0.07	0.64
419328	-0.07	0.64
NA	-0.07	0.65
416813	-0.07	0.65
419276	-0.07	0.65
395198	-0.07	0.65
420762	-0.07	0.65
417700	-0.07	0.65
427778	-0.07	0.65
422806	-0.07	0.65
419471	-0.07	0.65
420489	-0.07	0.65
NA	-0.07	0.65
NA	-0.07	0.65
NA	-0.07	0.65
770823	-0.07	0.65
NA	-0.07	0.65
420168	-0.07	0.65
419198	-0.07	0.65
NA	-0.07	0.65
418191	-0.07	0.65
422729	-0.07	0.65
420491	-0.07	0.66
373894	-0.07	0.66
420169	-0.07	0.66
417540	-0.07	0.66
NA	-0.07	0.66
419270	-0.07	0.66
NA	-0.07	0.66
NA	-0.07	0.66
423760	-0.07	0.66
426763	-0.07	0.66
NA	-0.07	0.66
NA	-0.07	0.66
NA	-0.07	0.66
NA	-0.07	0.66
415794	-0.07	0.66
423660	-0.07	0.66
NA	-0.07	0.66
NA	-0.07	0.66
418232	-0.07	0.66
NA	-0.07	0.66
422298	-0.07	0.66
NA	-0.07	0.66
395458	-0.07	0.67
423907	-0.07	0.67
415766	-0.07	0.67
NA	-0.07	0.67
NA	-0.07	0.67
421139	-0.07	0.67
NA	-0.07	0.67
417656	-0.07	0.67
NA	-0.07	0.67
416395	-0.07	0.67
NA	-0.07	0.67
422083	-0.07	0.67
NA	-0.07	0.67
420587	-0.07	0.67
418346	-0.07	0.67
395686	-0.07	0.67
417283	-0.07	0.67
419407	-0.07	0.67
420759	-0.07	0.67
423761	-0.07	0.67
NA	-0.07	0.68
421076	-0.07	0.68
426888	-0.07	0.68
777116	-0.07	0.68
424849	-0.07	0.68
NA	-0.07	0.68
NA	-0.07	0.68
NA	-0.07	0.68
552895	-0.07	0.68
NA	-0.07	0.68
NA	-0.07	0.68
422653	-0.07	0.69
428173	-0.07	0.69
NA	-0.07	0.69
423790	-0.07	0.69
419001	-0.07	0.69
419999	-0.07	0.69
419947	-0.07	0.69
424181	-0.07	0.69
415746	-0.07	0.69
NA	-0.07	0.69
426017	-0.07	0.72
395357	-0.07	0.69
426083	-0.07	0.69
427022	-0.07	0.69
395433	-0.07	0.69
420905	-0.07	0.69
771356	-0.07	0.69
416410	-0.07	0.69
423721	-0.07	0.69
NA	-0.07	0.69
431670	-0.07	0.69
420050	-0.07	0.69
NA	-0.07	0.69
416873	-0.07	0.69
396337	-0.07	0.69
395274	-0.07	0.69
NA	-0.07	0.69
NA	-0.07	0.69
395204	-0.07	0.69
430882	-0.07	0.7
420963	-0.07	0.7
419902	-0.07	0.7
NA	-0.07	0.7
NA	-0.07	0.7
NA	-0.07	0.7
771240	-0.07	0.7
NA	-0.07	0.7
NA	-0.07	0.7
395718	-0.07	0.7
768936	-0.07	0.7
419268	-0.07	0.7
NA	-0.07	0.7
417427	-0.07	0.7
418733	-0.07	0.71
417133	-0.07	0.71
427403	-0.07	0.71
426492	-0.07	0.71
424528	-0.07	0.71
NA	-0.07	0.71
428397	-0.07	0.71
373980	-0.07	0.71
418690	-0.07	0.71
NA	-0.07	0.71
417229	-0.07	0.72
395717	-0.07	0.72
419552	-0.07	0.72
420412	-0.07	0.72
422422	-0.07	0.72
419400	-0.07	0.72
422193	-0.07	0.72
427201	-0.07	0.72
422570	-0.07	0.72
395945	-0.07	0.72
426891	-0.07	0.72
NA	-0.07	0.76
424973	-0.07	0.72
423785	-0.07	0.72
427444	-0.07	0.72
NA	-0.07	0.72
417115	-0.07	0.72
395376	-0.07	0.72
395862	-0.07	0.72
NA	-0.07	0.72
424319	-0.07	0.72
771647	-0.07	0.72
424821	-0.07	0.72
421594	-0.07	0.72
425757	-0.07	0.73
404292	-0.07	0.73
419143	-0.07	0.73
428446	-0.07	0.73
NA	-0.07	0.73
427946	-0.07	0.73
424586	-0.07	0.73
NA	-0.07	0.77
NA	-0.07	0.73
NA	-0.07	0.73
420200	-0.07	0.73
427537	-0.07	0.73
NA	-0.07	0.73
427765	-0.07	0.73
374241	-0.07	0.73
423772	-0.07	0.73
421560	-0.07	0.73
NA	-0.07	0.74
427422	-0.07	0.74
395420	-0.07	0.74
417534	-0.07	0.74
417937	-0.07	0.74
NA	-0.07	0.74
420858	-0.07	0.74
770192	-0.07	0.74
NA	-0.07	0.74
NA	-0.07	0.74
NA	-0.07	0.74
425059	-0.07	0.74
419329	-0.07	0.74
419934	-0.07	0.75
NA	-0.07	0.75
NA	-0.07	0.75
NA	-0.07	0.75
NA	-0.07	0.75
422239	-0.07	0.75
395534	-0.07	0.75
416417	-0.07	0.75
771627	-0.07	0.75
418604	-0.07	0.75
428836	-0.07	0.75
428744	-0.07	0.75
417761	-0.07	0.75
416155	-0.07	0.75
771558	-0.07	0.75
373912	-0.07	0.76
NA	-0.07	0.76
NA	-0.07	0.76
395552	-0.07	0.76
NA	-0.07	0.76
421118	-0.07	0.76
420266	-0.07	0.76
419057	-0.07	0.76
420056	-0.07	0.76
424466	-0.07	0.76
420895	-0.07	0.76
NA	-0.07	0.76
417730	-0.07	0.76
NA	-0.07	0.76
420425	-0.07	0.76
771297	-0.07	0.76
NA	-0.07	0.76
420276	-0.07	0.76
418378	-0.07	0.81
422520	-0.07	0.77
414342	-0.07	0.77
NA	-0.07	0.77
415530	-0.07	0.77
419234	-0.07	0.77
426086	-0.07	0.77
416043	-0.07	0.77
418361	-0.07	0.77
770953	-0.07	0.77
770327	-0.07	0.77
770601	-0.07	0.77
769580	-0.07	0.77
416386	-0.07	0.77
419897	-0.07	0.77
419870	-0.07	0.77
386574	-0.07	0.77
415336	-0.07	0.77
395945	-0.07	0.78
431568	-0.07	0.78
430373	-0.07	0.78
NA	-0.07	0.78
NA	-0.07	0.78
416978	-0.07	0.78
NA	-0.07	0.78
NA	-0.07	0.78
428879	-0.07	0.78
428066	-0.07	0.78
NA	-0.07	0.78
418582	-0.07	0.78
416413	-0.07	0.78
418247	-0.07	0.78
422901	-0.07	0.79
428012	-0.07	0.79
421906	-0.07	0.79
423896	-0.07	0.79
NA	-0.07	0.79
424380	-0.07	0.79
395218	-0.07	0.79
416593	-0.07	0.79
416348	-0.07	0.79
NA	-0.07	0.79
NA	-0.07	0.8
416299	-0.07	0.8
395667	-0.07	0.8
NA	-0.07	0.8
396114	-0.07	0.8
423061	-0.07	0.8
418666	-0.07	0.8
NA	-0.07	0.8
427310	-0.07	0.8
422460	-0.07	0.8
425342	-0.07	0.8
768624	-0.07	0.8
NA	-0.07	0.8
415465	-0.07	0.8
426071	-0.07	0.8
396338	-0.07	0.8
769889	-0.07	0.8
NA	-0.07	0.81
423191	-0.07	0.81
NA	-0.07	0.81
422731	-0.07	0.81
416724	-0.07	0.81
417255	-0.07	0.81
418503	-0.07	0.81
NA	-0.07	0.81
NA	-0.07	0.81
NA	-0.07	0.82
424215	-0.07	0.82
423494	-0.07	0.82
396220	-0.07	0.82
417974	-0.07	0.82
395904	-0.07	0.82
422533	-0.07	0.82
769021	-0.07	0.82
NA	-0.07	0.82
396211	-0.07	0.82
428769	-0.07	0.82
NA	-0.07	0.82
420644	-0.07	0.83
NA	-0.07	0.84
NA	-0.07	0.84
NA	-0.07	0.84
417274	-0.07	0.84
418978	-0.07	0.84
769750	-0.07	0.84
421282	-0.07	0.84
NA	-0.07	0.84
416861	-0.07	0.84
770342	-0.07	0.84
NA	-0.07	0.84
NA	-0.07	0.84
NA	-0.07	0.85
419891	-0.07	0.85
419037	-0.07	0.85
427635	-0.07	0.85
NA	-0.07	0.85
NA	-0.07	0.86
NA	-0.07	0.86
NA	-0.07	0.86
768537	-0.07	0.86
NA	-0.07	0.86
427286	-0.07	0.86
422331	-0.07	0.86
NA	-0.07	0.87
425010	-0.07	0.88
NA	-0.07	0.88
NA	-0.07	0.9
395834	-0.07	0.92
772019	-0.07	0.94
417065	-0.06	0.62
422708	-0.06	0.73
771913	-0.06	0.63
420336	-0.06	0.63
419821	-0.06	0.63
395266	-0.06	0.64
769916	-0.06	0.64
NA	-0.06	0.64
NA	-0.06	0.64
378915	-0.06	0.64
395097	-0.06	0.64
374031	-0.06	0.64
NA	-0.06	0.65
NA	-0.06	0.65
427725	-0.06	0.65
417769	-0.06	0.65
415780	-0.06	0.65
416404	-0.06	0.65
419338	-0.06	0.65
NA	-0.06	0.66
431331	-0.06	0.66
424078	-0.06	0.66
422138	-0.06	0.66
416103	-0.06	0.66
422427	-0.06	0.66
415960	-0.06	0.66
NA	-0.06	0.66
419166	-0.06	0.66
373988	-0.06	0.66
395167	-0.06	0.67
NA	-0.06	0.67
770621	-0.06	0.67
404773	-0.06	0.79
NA	-0.06	0.67
427375	-0.06	0.67
417525	-0.06	0.67
417345	-0.06	0.67
NA	-0.06	0.67
424850	-0.06	0.68
419204	-0.06	0.71
NA	-0.06	0.68
422563	-0.06	0.68
NA	-0.06	0.68
NA	-0.06	0.68
373888	-0.06	0.68
NA	-0.06	0.68
420205	-0.06	0.68
415318	-0.06	0.68
770816	-0.06	0.68
424518	-0.06	0.68
768930	-0.06	0.68
425913	-0.06	0.68
423595	-0.06	0.68
NA	-0.06	0.68
416887	-0.06	0.68
416525	-0.06	0.68
NA	-0.06	0.69
416535	-0.06	0.69
428896	-0.06	0.69
395290	-0.06	0.69
427367	-0.06	0.69
NA	-0.06	0.69
NA	-0.06	0.69
NA	-0.06	0.69
421555	-0.06	0.69
425204	-0.06	0.69
NA	-0.06	0.69
NA	-0.06	0.69
418078	-0.06	0.69
NA	-0.06	0.69
NA	-0.06	0.69
771791	-0.06	0.69
423858	-0.06	0.7
428329	-0.06	0.7
422937	-0.06	0.7
396054	-0.06	0.7
425392	-0.06	0.7
NA	-0.06	0.73
NA	-0.06	0.7
425087	-0.06	0.7
417841	-0.06	0.7
NA	-0.06	0.7
NA	-0.06	0.7
NA	-0.06	0.7
NA	-0.06	0.7
NA	-0.06	0.7
427700	-0.06	0.7
427421	-0.06	0.7
396413	-0.06	0.7
421257	-0.06	0.7
NA	-0.06	0.7
NA	-0.06	0.7
NA	-0.06	0.7
NA	-0.06	0.7
428864	-0.06	0.7
419422	-0.06	0.71
NA	-0.06	0.71
425909	-0.06	0.71
771229	-0.06	0.71
421240	-0.06	0.71
423628	-0.06	0.71
424802	-0.06	0.71
NA	-0.06	0.71
NA	-0.06	0.71
421314	-0.06	0.71
769850	-0.06	0.71
417639	-0.06	0.71
416696	-0.06	0.71
NA	-0.06	0.71
420617	-0.06	0.71
374046	-0.06	0.71
416006	-0.06	0.71
416664	-0.06	0.71
416070	-0.06	0.71
421739	-0.06	0.71
420044	-0.06	0.71
395962	-0.06	0.71
NA	-0.06	0.71
426049	-0.06	0.71
417287	-0.06	0.71
395904	-0.06	0.71
420682	-0.06	0.71
424721	-0.06	0.71
NA	-0.06	0.72
NA	-0.06	0.72
416332	-0.06	0.72
426874	-0.06	0.72
NA	-0.06	0.72
420965	-0.06	0.72
374011	-0.06	0.72
395423	-0.06	0.72
422666	-0.06	0.72
NA	-0.06	0.72
415844	-0.06	0.72
396160	-0.06	0.72
NA	-0.06	0.72
395216	-0.06	0.72
NA	-0.06	0.72
NA	-0.06	0.72
416540	-0.06	0.72
NA	-0.06	0.72
422945	-0.06	0.72
NA	-0.06	0.72
NA	-0.06	0.72
423754	-0.06	0.72
427427	-0.06	0.73
422548	-0.06	0.73
396417	-0.06	0.73
416553	-0.06	0.73
427669	-0.06	0.73
425791	-0.06	0.73
415320	-0.06	0.73
429111	-0.06	0.73
416330	-0.06	0.73
NA	-0.06	0.73
770703	-0.06	0.73
NA	-0.06	0.73
NA	-0.06	0.73
419342	-0.06	0.73
427291	-0.06	0.73
NA	-0.06	0.73
NA	-0.06	0.73
NA	-0.06	0.73
425113	-0.06	0.73
424230	-0.06	0.73
NA	-0.06	0.73
427118	-0.06	0.73
NA	-0.06	0.73
417406	-0.06	0.73
417576	-0.06	0.73
NA	-0.06	0.73
427903	-0.06	0.73
NA	-0.06	0.73
419671	-0.06	0.74
NA	-0.06	0.74
426044	-0.06	0.74
424025	-0.06	0.74
417980	-0.06	0.74
426871	-0.06	0.74
422731	-0.06	0.74
NA	-0.06	0.74
374187	-0.06	0.78
772041	-0.06	0.74
419601	-0.06	0.74
419160	-0.06	0.74
771519	-0.06	0.74
425146	-0.06	0.74
419084	-0.06	0.74
429979	-0.06	0.74
395994	-0.06	0.74
NA	-0.06	0.74
421611	-0.06	0.74
NA	-0.06	0.75
423098	-0.06	0.75
NA	-0.06	0.75
419739	-0.06	0.75
420583	-0.06	0.75
NA	-0.06	0.75
422194	-0.06	0.75
NA	-0.06	0.75
424401	-0.06	0.75
NA	-0.06	0.75
416090	-0.06	0.75
416457	-0.06	0.75
417712	-0.06	0.75
396505	-0.06	0.75
NA	-0.06	0.75
417921	-0.06	0.75
NA	-0.06	0.75
431657	-0.06	0.75
421982	-0.06	0.75
423974	-0.06	0.76
374039	-0.06	0.76
418404	-0.06	0.76
422912	-0.06	0.76
396115	-0.06	0.76
NA	-0.06	0.76
NA	-0.06	0.76
395341	-0.06	0.76
420692	-0.06	0.76
378803	-0.06	0.76
426868	-0.06	0.76
NA	-0.06	0.76
425062	-0.06	0.76
NA	-0.06	0.76
419724	-0.06	0.77
NA	-0.06	0.77
423781	-0.06	0.77
771963	-0.06	0.77
NA	-0.06	0.77
420274	-0.06	0.77
421217	-0.06	0.77
428403	-0.06	0.77
426924	-0.06	0.77
430764	-0.06	0.77
420116	-0.06	0.77
777388	-0.06	0.77
416993	-0.06	0.77
NA	-0.06	0.77
425053	-0.06	0.77
770781	-0.06	0.77
NA	-0.06	0.77
395687	-0.06	0.78
420113	-0.06	0.78
424854	-0.06	0.78
415849	-0.06	0.78
407090	-0.06	0.78
403158	-0.06	0.78
NA	-0.06	0.78
420079	-0.06	0.78
NA	-0.06	0.78
422742	-0.06	0.78
416066	-0.06	0.78
374207	-0.06	0.78
422804	-0.06	0.78
395438	-0.06	0.78
395561	-0.06	0.78
426985	-0.06	0.78
NA	-0.06	0.78
426398	-0.06	0.78
NA	-0.06	0.78
NA	-0.06	0.78
NA	-0.06	0.78
420994	-0.06	0.78
419872	-0.06	0.78
NA	-0.06	0.78
NA	-0.06	0.79
424374	-0.06	0.79
NA	-0.06	0.79
NA	-0.06	0.79
422917	-0.06	0.79
396192	-0.06	0.79
420992	-0.06	0.79
NA	-0.06	0.84
769120	-0.06	0.79
395817	-0.06	0.79
415708	-0.06	0.79
422727	-0.06	0.79
427864	-0.06	0.79
NA	-0.06	0.79
NA	-0.06	0.79
NA	-0.06	0.79
416039	-0.06	0.79
427224	-0.06	0.79
770055	-0.06	0.79
NA	-0.06	0.79
NA	-0.06	0.79
422393	-0.06	0.79
424196	-0.06	0.79
417985	-0.06	0.8
423573	-0.06	0.8
768858	-0.06	0.8
416503	-0.06	0.8
NA	-0.06	0.8
422408	-0.06	0.8
NA	-0.06	0.8
NA	-0.06	0.8
771271	-0.06	0.8
NA	-0.06	0.8
426955	-0.06	0.8
374215	-0.06	0.8
NA	-0.06	0.8
NA	-0.06	0.8
424906	-0.06	0.8
416716	-0.06	0.8
NA	-0.06	0.8
NA	-0.06	0.8
769392	-0.06	0.8
429022	-0.06	0.8
416727	-0.06	0.8
386578	-0.06	0.81
NA	-0.06	0.81
417962	-0.06	0.81
NA	-0.06	0.81
422501	-0.06	0.81
418327	-0.06	0.81
NA	-0.06	0.81
NA	-0.06	0.81
427421	-0.06	0.81
423010	-0.06	0.81
NA	-0.06	0.81
NA	-0.06	0.81
768654	-0.06	0.81
431056	-0.06	0.81
NA	-0.06	0.81
427922	-0.06	0.81
425719	-0.06	0.81
424689	-0.06	0.81
425717	-0.06	0.81
421077	-0.06	0.81
426795	-0.06	0.81
426037	-0.06	0.81
423496	-0.06	0.81
418566	-0.06	0.82
396537	-0.06	0.82
425998	-0.06	0.82
416219	-0.06	0.82
NA	-0.06	0.82
NA	-0.06	0.82
418642	-0.06	0.82
776804	-0.06	0.82
NA	-0.06	0.82
NA	-0.06	0.82
418837	-0.06	0.82
424204	-0.06	0.82
NA	-0.06	0.82
416197	-0.06	0.82
422634	-0.06	0.82
771751	-0.06	0.82
420293	-0.06	0.82
424067	-0.06	0.82
416520	-0.06	0.82
426232	-0.06	0.82
419712	-0.06	0.82
NA	-0.06	0.82
417855	-0.06	0.83
419031	-0.06	0.83
418845	-0.06	0.83
NA	-0.06	0.83
NA	-0.06	0.83
423019	-0.06	0.83
418058	-0.06	0.83
419418	-0.06	0.83
769283	-0.06	0.83
419895	-0.06	0.83
419425	-0.06	0.84
421059	-0.06	0.84
420234	-0.06	0.84
425016	-0.06	0.84
NA	-0.06	0.84
415989	-0.06	0.84
423499	-0.06	0.84
NA	-0.06	0.84
427850	-0.06	0.84
374187	-0.06	0.84
770334	-0.06	0.84
421347	-0.06	0.84
396303	-0.06	0.85
422165	-0.06	0.85
NA	-0.06	0.85
416333	-0.06	0.85
NA	-0.06	0.85
424286	-0.06	0.85
428067	-0.06	0.85
427338	-0.06	0.85
NA	-0.06	0.85
417815	-0.06	0.85
420538	-0.06	0.85
374229	-0.06	0.85
NA	-0.06	0.85
769745	-0.06	0.85
423272	-0.06	0.85
422057	-0.06	0.85
418724	-0.06	0.86
NA	-0.06	0.86
423870	-0.06	0.86
421282	-0.06	0.86
NA	-0.06	0.86
NA	-0.06	0.87
417280	-0.06	0.87
NA	-0.06	0.87
422912	-0.06	0.87
421358	-0.06	0.87
NA	-0.06	0.87
420498	-0.06	0.87
420444	-0.06	0.87
NA	-0.06	0.87
NA	-0.06	0.87
418795	-0.06	0.88
NA	-0.06	0.88
395783	-0.06	0.88
769919	-0.06	0.88
426774	-0.06	0.88
NA	-0.06	0.88
NA	-0.06	0.89
417737	-0.06	0.89
NA	-0.06	0.89
429143	-0.06	0.9
NA	-0.06	0.9
NA	-0.06	0.91
419539	-0.06	0.92
420281	-0.06	0.92
417303	-0.05	0.69
NA	-0.05	0.69
421193	-0.05	0.69
NA	-0.05	0.83
419455	-0.05	0.7
NA	-0.05	0.7
NA	-0.05	0.7
NA	-0.05	0.71
NA	-0.05	0.71
768809	-0.05	0.71
NA	-0.05	0.71
427457	-0.05	0.71
428876	-0.05	0.71
NA	-0.05	0.71
429271	-0.05	0.71
416923	-0.05	0.71
424642	-0.05	0.71
NA	-0.05	0.72
NA	-0.05	0.72
420408	-0.05	0.72
422838	-0.05	0.72
396516	-0.05	0.72
416034	-0.05	0.72
427844	-0.05	0.72
NA	-0.05	0.87
420927	-0.05	0.72
421917	-0.05	0.73
416807	-0.05	0.73
NA	-0.05	0.73
423234	-0.05	0.73
NA	-0.05	0.73
415853	-0.05	0.73
NA	-0.05	0.73
417211	-0.05	0.73
426855	-0.05	0.73
417571	-0.05	0.73
419220	-0.05	0.73
NA	-0.05	0.73
NA	-0.05	0.73
417768	-0.05	0.73
374212	-0.05	0.73
NA	-0.05	0.74
NA	-0.05	0.74
429164	-0.05	0.74
395705	-0.05	0.74
423233	-0.05	0.74
417684	-0.05	0.74
419256	-0.05	0.74
417476	-0.05	0.74
421488	-0.05	0.74
415349	-0.05	0.74
770703	-0.05	0.74
NA	-0.05	0.74
424581	-0.05	0.74
420396	-0.05	0.74
429131	-0.05	0.74
424291	-0.05	0.74
NA	-0.05	0.74
426369	-0.05	0.74
430767	-0.05	0.74
421851	-0.05	0.74
NA	-0.05	0.75
416754	-0.05	0.75
NA	-0.05	0.75
417188	-0.05	0.75
NA	-0.05	0.75
395121	-0.05	0.75
NA	-0.05	0.75
421012	-0.05	0.75
423648	-0.05	0.75
NA	-0.05	0.75
415584	-0.05	0.75
NA	-0.05	0.75
NA	-0.05	0.75
428621	-0.05	0.75
NA	-0.05	0.75
770107	-0.05	0.75
418340	-0.05	0.75
374242	-0.05	0.75
419159	-0.05	0.75
395392	-0.05	0.75
422553	-0.05	0.75
NA	-0.05	0.75
769087	-0.05	0.75
420026	-0.05	0.75
NA	-0.05	0.75
425664	-0.05	0.75
NA	-0.05	0.76
422670	-0.05	0.76
NA	-0.05	0.76
415437	-0.05	0.76
418513	-0.05	0.76
419399	-0.05	0.76
424353	-0.05	0.76
NA	-0.05	0.76
NA	-0.05	0.76
424495	-0.05	0.76
396404	-0.05	0.76
NA	-0.05	0.76
416645	-0.05	0.76
NA	-0.05	0.76
NA	-0.05	0.76
396361	-0.05	0.76
395929	-0.05	0.76
768501	-0.05	0.76
NA	-0.05	0.76
430674	-0.05	0.76
NA	-0.05	0.76
NA	-0.05	0.76
NA	-0.05	0.77
416887	-0.05	0.77
419388	-0.05	0.77
NA	-0.05	0.77
NA	-0.05	0.77
417775	-0.05	0.77
395947	-0.05	0.77
417926	-0.05	0.77
426357	-0.05	0.77
419225	-0.05	0.77
418958	-0.05	0.77
770321	-0.05	0.77
420099	-0.05	0.77
420957	-0.05	0.77
421514	-0.05	0.77
396369	-0.05	0.77
NA	-0.05	0.77
424258	-0.05	0.77
424846	-0.05	0.77
NA	-0.05	0.77
416150	-0.05	0.77
NA	-0.05	0.77
NA	-0.05	0.77
417644	-0.05	0.77
NA	-0.05	0.78
395773	-0.05	0.78
417241	-0.05	0.78
NA	-0.05	0.78
771629	-0.05	0.78
423631	-0.05	0.78
421130	-0.05	0.78
416495	-0.05	0.78
NA	-0.05	0.82
426196	-0.05	0.78
416586	-0.05	0.78
NA	-0.05	0.78
418810	-0.05	0.78
NA	-0.05	0.78
419106	-0.05	0.78
396043	-0.05	0.78
420612	-0.05	0.78
NA	-0.05	0.78
426220	-0.05	0.78
424450	-0.05	0.78
NA	-0.05	0.78
417270	-0.05	0.78
421779	-0.05	0.78
NA	-0.05	0.78
NA	-0.05	0.78
421686	-0.05	0.78
NA	-0.05	0.78
418047	-0.05	0.78
770459	-0.05	0.79
396464	-0.05	0.79
771891	-0.05	0.79
NA	-0.05	0.79
418983	-0.05	0.79
NA	-0.05	0.79
769283	-0.05	0.79
418764	-0.05	0.79
428066	-0.05	0.79
426458	-0.05	0.79
427170	-0.05	0.79
395824	-0.05	0.79
417925	-0.05	0.79
NA	-0.05	0.79
422851	-0.05	0.79
417928	-0.05	0.79
NA	-0.05	0.79
427790	-0.05	0.79
428186	-0.05	0.79
423599	-0.05	0.79
419461	-0.05	0.79
NA	-0.05	0.79
421622	-0.05	0.79
425886	-0.05	0.79
426771	-0.05	0.8
424589	-0.05	0.8
428349	-0.05	0.8
420385	-0.05	0.8
422181	-0.05	0.8
NA	-0.05	0.8
427468	-0.05	0.8
419504	-0.05	0.8
NA	-0.05	0.8
NA	-0.05	0.8
427241	-0.05	0.8
418094	-0.05	0.8
396386	-0.05	0.8
422585	-0.05	0.8
768861	-0.05	0.8
NA	-0.05	0.8
NA	-0.05	0.8
417739	-0.05	0.8
428974	-0.05	0.8
378891	-0.05	0.8
418821	-0.05	0.8
771772	-0.05	0.8
416728	-0.05	0.8
NA	-0.05	0.8
422844	-0.05	0.8
417519	-0.05	0.8
395487	-0.05	0.8
NA	-0.05	0.81
426985	-0.05	0.81
425607	-0.05	0.81
428233	-0.05	0.81
770354	-0.05	0.81
395857	-0.05	0.81
417838	-0.05	0.81
NA	-0.05	0.81
422667	-0.05	0.81
423557	-0.05	0.81
768445	-0.05	0.81
NA	-0.05	0.81
422090	-0.05	0.81
NA	-0.05	0.81
NA	-0.05	0.81
427234	-0.05	0.81
769979	-0.05	0.81
NA	-0.05	0.81
418938	-0.05	0.81
NA	-0.05	0.81
417981	-0.05	0.81
NA	-0.05	0.81
418488	-0.05	0.81
423118	-0.05	0.81
NA	-0.05	0.81
419933	-0.05	0.81
NA	-0.05	0.81
NA	-0.05	0.81
416017	-0.05	0.82
418401	-0.05	0.82
374080	-0.05	0.82
NA	-0.05	0.82
NA	-0.05	0.82
427456	-0.05	0.82
NA	-0.05	0.82
NA	-0.05	0.82
771271	-0.05	0.82
NA	-0.05	0.82
NA	-0.05	0.82
NA	-0.05	0.82
NA	-0.05	0.82
419066	-0.05	0.82
419446	-0.05	0.82
421326	-0.05	0.82
420376	-0.05	0.82
416602	-0.05	0.82
NA	-0.05	0.82
421396	-0.05	0.82
425607	-0.05	0.82
NA	-0.05	0.82
424114	-0.05	0.82
426929	-0.05	0.82
NA	-0.05	0.82
NA	-0.05	0.82
418364	-0.05	0.82
NA	-0.05	0.82
419197	-0.05	0.82
395872	-0.05	0.82
422107	-0.05	0.82
421337	-0.05	0.82
417528	-0.05	0.82
NA	-0.05	0.82
NA	-0.05	0.82
NA	-0.05	0.82
429929	-0.05	0.83
374209	-0.05	0.83
770538	-0.05	0.83
418791	-0.05	0.83
NA	-0.05	0.83
426277	-0.05	0.83
423454	-0.05	0.83
418524	-0.05	0.83
396043	-0.05	0.83
396485	-0.05	0.83
768484	-0.05	0.83
421975	-0.05	0.83
NA	-0.05	0.83
NA	-0.05	0.83
423602	-0.05	0.83
NA	-0.05	0.83
NA	-0.05	0.83
NA	-0.05	0.83
395840	-0.05	0.83
417363	-0.05	0.83
422487	-0.05	0.84
395652	-0.05	0.84
NA	-0.05	0.84
NA	-0.05	0.84
427906	-0.05	0.84
769974	-0.05	0.84
NA	-0.05	0.84
373900	-0.05	0.84
426107	-0.05	0.84
419722	-0.05	0.84
425514	-0.05	0.84
NA	-0.05	0.84
769575	-0.05	0.84
771077	-0.05	0.84
418563	-0.05	0.84
374143	-0.05	0.84
416368	-0.05	0.84
768552	-0.05	0.84
NA	-0.05	0.84
404778	-0.05	0.84
427166	-0.05	0.84
419024	-0.05	0.84
NA	-0.05	0.84
418976	-0.05	0.84
NA	-0.05	0.84
421398	-0.05	0.84
NA	-0.05	0.84
395693	-0.05	0.84
NA	-0.05	0.84
416786	-0.05	0.84
417419	-0.05	0.84
NA	-0.05	0.84
NA	-0.05	0.85
395237	-0.05	0.85
NA	-0.05	0.85
NA	-0.05	0.85
423451	-0.05	0.85
423588	-0.05	0.85
395775	-0.05	0.85
NA	-0.05	0.85
419280	-0.05	0.85
415581	-0.05	0.85
NA	-0.05	0.85
422926	-0.05	0.85
421889	-0.05	0.85
420507	-0.05	0.85
417035	-0.05	0.85
421965	-0.05	0.85
420308	-0.05	0.85
416966	-0.05	0.85
418871	-0.05	0.86
421357	-0.05	0.86
416715	-0.05	0.86
NA	-0.05	0.86
395630	-0.05	0.86
427139	-0.05	0.86
NA	-0.05	0.86
NA	-0.05	0.86
NA	-0.05	0.86
NA	-0.05	0.86
NA	-0.05	0.86
419065	-0.05	0.86
NA	-0.05	0.86
428727	-0.05	0.86
374264	-0.05	0.86
NA	-0.05	0.86
NA	-0.05	0.86
416363	-0.05	0.86
769880	-0.05	0.86
395505	-0.05	0.86
NA	-0.05	0.86
426853	-0.05	0.86
424051	-0.05	0.86
416577	-0.05	0.87
771113	-0.05	0.87
395612	-0.05	0.87
NA	-0.05	0.87
395582	-0.05	0.87
395298	-0.05	0.87
426131	-0.05	0.87
417771	-0.05	0.87
416107	-0.05	0.87
NA	-0.05	0.87
420955	-0.05	0.87
425543	-0.05	0.87
NA	-0.05	0.87
420086	-0.05	0.87
NA	-0.05	0.87
423626	-0.05	0.87
395951	-0.05	0.87
424055	-0.05	0.87
416632	-0.05	0.87
417978	-0.05	0.87
417164	-0.05	0.87
NA	-0.05	0.87
416722	-0.05	0.87
426368	-0.05	0.87
424968	-0.05	0.87
NA	-0.05	0.87
422092	-0.05	0.87
NA	-0.05	0.87
378908	-0.05	0.88
421288	-0.05	0.88
428659	-0.05	0.88
NA	-0.05	0.88
NA	-0.05	0.88
426791	-0.05	0.88
418308	-0.05	0.88
NA	-0.05	0.88
429020	-0.05	0.88
NA	-0.05	0.88
431530	-0.05	0.88
NA	-0.05	0.88
395401	-0.05	0.88
NA	-0.05	0.88
396152	-0.05	0.88
NA	-0.05	0.88
NA	-0.05	0.88
426456	-0.05	0.88
417395	-0.05	0.89
395338	-0.05	0.89
420609	-0.05	0.89
428818	-0.05	0.89
NA	-0.05	0.89
NA	-0.05	0.89
NA	-0.05	0.89
NA	-0.05	0.89
772215	-0.05	0.89
770831	-0.05	0.9
424884	-0.05	0.9
431122	-0.05	0.9
420621	-0.05	0.9
373939	-0.05	0.9
425046	-0.05	0.9
415913	-0.05	0.9
NA	-0.05	0.91
422756	-0.05	0.91
421222	-0.05	0.91
422523	-0.05	0.91
423286	-0.05	0.91
NA	-0.05	0.91
414782	-0.05	0.92
NA	-0.05	0.92
415493	-0.05	0.93
768713	-0.05	0.93
NA	-0.05	0.93
NA	-0.05	0.93
424872	-0.05	0.93
416300	-0.05	0.93
769821	-0.05	0.93
418093	-0.05	0.94
426988	-0.05	0.95
NA	-0.05	0.95
420340	-0.05	0.96
417681	-0.04	0.86
NA	-0.04	0.77
NA	-0.04	0.77
427649	-0.04	0.77
420973	-0.04	0.77
424474	-0.04	0.78
427267	-0.04	0.78
419435	-0.04	0.78
NA	-0.04	0.78
418220	-0.04	0.78
422719	-0.04	0.78
420413	-0.04	0.78
419476	-0.04	0.78
426652	-0.04	0.78
NA	-0.04	0.78
424345	-0.04	0.78
415594	-0.04	0.78
415749	-0.04	0.79
693254	-0.04	0.79
427766	-0.04	0.79
416851	-0.04	0.79
NA	-0.04	0.79
426315	-0.04	0.79
770077	-0.04	0.79
NA	-0.04	0.79
419265	-0.04	0.79
395097	-0.04	0.79
417968	-0.04	0.79
418119	-0.04	0.79
NA	-0.04	0.79
422768	-0.04	0.79
NA	-0.04	0.79
415704	-0.04	0.79
418993	-0.04	0.79
423455	-0.04	0.79
NA	-0.04	0.79
NA	-0.04	0.79
422754	-0.04	0.79
426926	-0.04	0.79
396439	-0.04	0.79
NA	-0.04	0.79
416410	-0.04	0.79
424938	-0.04	0.79
418150	-0.04	0.79
424126	-0.04	0.8
771890	-0.04	0.8
424385	-0.04	0.8
NA	-0.04	0.8
415708	-0.04	0.8
NA	-0.04	0.8
416604	-0.04	0.8
NA	-0.04	0.8
422689	-0.04	0.8
NA	-0.04	0.8
419487	-0.04	0.8
NA	-0.04	0.8
424383	-0.04	0.8
NA	-0.04	0.8
423619	-0.04	0.8
420735	-0.04	0.8
374099	-0.04	0.8
422497	-0.04	0.8
417201	-0.04	0.8
NA	-0.04	0.8
431593	-0.04	0.8
416906	-0.04	0.8
NA	-0.04	0.8
416398	-0.04	0.8
770109	-0.04	0.8
417003	-0.04	0.8
395456	-0.04	0.8
428339	-0.04	0.8
421249	-0.04	0.8
NA	-0.04	0.81
NA	-0.04	0.81
415994	-0.04	0.81
421638	-0.04	0.81
418752	-0.04	0.81
429596	-0.04	0.81
NA	-0.04	0.81
421305	-0.04	0.81
419936	-0.04	0.81
396138	-0.04	0.81
422113	-0.04	0.81
430669	-0.04	0.81
416145	-0.04	0.81
428436	-0.04	0.81
395177	-0.04	0.81
419352	-0.04	0.81
419785	-0.04	0.81
NA	-0.04	0.81
424161	-0.04	0.81
NA	-0.04	0.81
NA	-0.04	0.81
423034	-0.04	0.81
415405	-0.04	0.81
NA	-0.04	0.81
NA	-0.04	0.81
415780	-0.04	0.81
421668	-0.04	0.81
427210	-0.04	0.87
429495	-0.04	0.82
NA	-0.04	0.82
418854	-0.04	0.82
NA	-0.04	0.82
NA	-0.04	0.82
424653	-0.04	0.82
420840	-0.04	0.82
771171	-0.04	0.82
NA	-0.04	0.82
423559	-0.04	0.82
416225	-0.04	0.82
427509	-0.04	0.82
419419	-0.04	0.82
NA	-0.04	0.82
NA	-0.04	0.82
417350	-0.04	0.82
NA	-0.04	0.82
415395	-0.04	0.82
417167	-0.04	0.82
425668	-0.04	0.82
NA	-0.04	0.82
NA	-0.04	0.82
424435	-0.04	0.82
426166	-0.04	0.82
419520	-0.04	0.82
426446	-0.04	0.82
NA	-0.04	0.82
395249	-0.04	0.82
NA	-0.04	0.82
428246	-0.04	0.82
419352	-0.04	0.82
770979	-0.04	0.82
427302	-0.04	0.82
425302	-0.04	0.82
NA	-0.04	0.82
415939	-0.04	0.82
420404	-0.04	0.82
NA	-0.04	0.82
426054	-0.04	0.82
421044	-0.04	0.82
417090	-0.04	0.83
NA	-0.04	0.83
772027	-0.04	0.83
NA	-0.04	0.83
415457	-0.04	0.83
424185	-0.04	0.83
416289	-0.04	0.83
374209	-0.04	0.83
427091	-0.04	0.83
416580	-0.04	0.83
NA	-0.04	0.83
396397	-0.04	0.83
NA	-0.04	0.83
NA	-0.04	0.83
423733	-0.04	0.83
NA	-0.04	0.83
NA	-0.04	0.83
424164	-0.04	0.83
NA	-0.04	0.83
NA	-0.04	0.84
NA	-0.04	0.84
419685	-0.04	0.84
374073	-0.04	0.84
428520	-0.04	0.84
396531	-0.04	0.84
414832	-0.04	0.84
777251	-0.04	0.84
422244	-0.04	0.84
419053	-0.04	0.84
417733	-0.04	0.84
NA	-0.04	0.84
423488	-0.04	0.84
NA	-0.04	0.84
431643	-0.04	0.84
416066	-0.04	0.84
NA	-0.04	0.84
425666	-0.04	0.84
NA	-0.04	0.84
NA	-0.04	0.84
422572	-0.04	0.84
NA	-0.04	0.84
395990	-0.04	0.84
396035	-0.04	0.84
NA	-0.04	0.84
421241	-0.04	0.84
418270	-0.04	0.84
NA	-0.04	0.84
NA	-0.04	0.84
427192	-0.04	0.84
NA	-0.04	0.84
422448	-0.04	0.84
418995	-0.04	0.84
769454	-0.04	0.84
NA	-0.04	0.84
427917	-0.04	0.84
427868	-0.04	0.84
421273	-0.04	0.84
416041	-0.04	0.84
NA	-0.04	0.85
NA	-0.04	0.85
395745	-0.04	0.85
771929	-0.04	0.85
418977	-0.04	0.85
NA	-0.04	0.85
414894	-0.04	0.85
771987	-0.04	0.85
NA	-0.04	0.85
NA	-0.04	0.85
422885	-0.04	0.85
418990	-0.04	0.85
416115	-0.04	0.85
422818	-0.04	0.85
415308	-0.04	0.85
NA	-0.04	0.85
769577	-0.04	0.85
427605	-0.04	0.85
NA	-0.04	0.85
428148	-0.04	0.85
NA	-0.04	0.85
770495	-0.04	0.85
423460	-0.04	0.86
395675	-0.04	0.86
NA	-0.04	0.86
769853	-0.04	0.86
395566	-0.04	0.86
429119	-0.04	0.86
415497	-0.04	0.86
NA	-0.04	0.86
426072	-0.04	0.86
429683	-0.04	0.86
418291	-0.04	0.86
420159	-0.04	0.86
395515	-0.04	0.86
416598	-0.04	0.86
395107	-0.04	0.86
420364	-0.04	0.86
NA	-0.04	0.86
421132	-0.04	0.86
396089	-0.04	0.86
419213	-0.04	0.86
427222	-0.04	0.86
424826	-0.04	0.86
NA	-0.04	0.86
771559	-0.04	0.86
NA	-0.04	0.86
425756	-0.04	0.86
396058	-0.04	0.86
395592	-0.04	0.86
395746	-0.04	0.86
NA	-0.04	0.86
428431	-0.04	0.86
373905	-0.04	0.86
396015	-0.04	0.86
415578	-0.04	0.86
776892	-0.04	0.86
NA	-0.04	0.86
427978	-0.04	0.86
421287	-0.04	0.86
418632	-0.04	0.86
NA	-0.04	0.86
NA	-0.04	0.87
NA	-0.04	0.87
NA	-0.04	0.87
NA	-0.04	0.87
417284	-0.04	0.87
NA	-0.04	0.87
770366	-0.04	0.87
NA	-0.04	0.87
421727	-0.04	0.87
421968	-0.04	0.87
423989	-0.04	0.87
373941	-0.04	0.87
420501	-0.04	0.87
NA	-0.04	0.87
421312	-0.04	0.87
420704	-0.04	0.87
NA	-0.04	0.87
395580	-0.04	0.87
419905	-0.04	0.87
NA	-0.04	0.87
416161	-0.04	0.87
NA	-0.04	0.87
418511	-0.04	0.87
424144	-0.04	0.87
426157	-0.04	0.87
421178	-0.04	0.87
378917	-0.04	0.88
NA	-0.04	0.88
374129	-0.04	0.88
416710	-0.04	0.88
NA	-0.04	0.88
422988	-0.04	0.88
426266	-0.04	0.88
NA	-0.04	0.88
NA	-0.04	0.88
NA	-0.04	0.88
415352	-0.04	0.88
417799	-0.04	0.88
421293	-0.04	0.88
420598	-0.04	0.88
414746	-0.04	0.88
NA	-0.04	0.88
771731	-0.04	0.88
395873	-0.04	0.88
NA	-0.04	0.88
428503	-0.04	0.88
NA	-0.04	0.88
395166	-0.04	0.88
NA	-0.04	0.88
395069	-0.04	0.88
417010	-0.04	0.88
NA	-0.04	0.88
420204	-0.04	0.88
NA	-0.04	0.88
NA	-0.04	0.88
421264	-0.04	0.88
NA	-0.04	0.88
415550	-0.04	0.88
NA	-0.04	0.88
NA	-0.04	0.88
417515	-0.04	0.88
423354	-0.04	0.88
373896	-0.04	0.88
396131	-0.04	0.88
415352	-0.04	0.88
421364	-0.04	0.88
NA	-0.04	0.89
NA	-0.04	0.89
415726	-0.04	0.89
NA	-0.04	0.89
415850	-0.04	0.89
395885	-0.04	0.89
NA	-0.04	0.89
771032	-0.04	0.89
424216	-0.04	0.89
771273	-0.04	0.89
419656	-0.04	0.89
NA	-0.04	0.89
NA	-0.04	0.89
428500	-0.04	0.89
373910	-0.04	0.89
NA	-0.04	0.89
421069	-0.04	0.89
418123	-0.04	0.89
421921	-0.04	0.89
395243	-0.04	0.89
NA	-0.04	0.89
420215	-0.04	0.89
416497	-0.04	0.89
417800	-0.04	0.89
417647	-0.04	0.89
396377	-0.04	0.89
NA	-0.04	0.89
427512	-0.04	0.9
NA	-0.04	0.9
NA	-0.04	0.9
428533	-0.04	0.9
419559	-0.04	0.9
420646	-0.04	0.9
NA	-0.04	0.9
419925	-0.04	0.9
420482	-0.04	0.9
503574	-0.04	0.9
416229	-0.04	0.9
417139	-0.04	0.9
771003	-0.04	0.9
428640	-0.04	0.9
423217	-0.04	0.9
378783	-0.04	0.9
426457	-0.04	0.9
423637	-0.04	0.9
417050	-0.04	0.9
NA	-0.04	0.91
NA	-0.04	0.91
420917	-0.04	0.91
418592	-0.04	0.91
373995	-0.04	0.91
416477	-0.04	0.91
395469	-0.04	0.91
NA	-0.04	0.91
419249	-0.04	0.91
395159	-0.04	0.91
431666	-0.04	0.91
NA	-0.04	0.91
417818	-0.04	0.91
422478	-0.04	0.91
420180	-0.04	0.91
421221	-0.04	0.91
NA	-0.04	0.91
NA	-0.04	0.91
428697	-0.04	0.91
395766	-0.04	0.91
419613	-0.04	0.91
NA	-0.04	0.92
396417	-0.04	0.92
421917	-0.04	0.92
395594	-0.04	0.92
423953	-0.04	0.92
423102	-0.04	0.92
419755	-0.04	0.92
421362	-0.04	0.92
418115	-0.04	0.92
424410	-0.04	0.92
421232	-0.04	0.92
423545	-0.04	0.92
424136	-0.04	0.92
420830	-0.04	0.92
NA	-0.04	0.92
416308	-0.04	0.93
428242	-0.04	0.93
NA	-0.04	0.93
419754	-0.04	0.93
421935	-0.04	0.93
420578	-0.04	0.93
NA	-0.04	0.93
426611	-0.04	0.93
NA	-0.04	0.93
NA	-0.04	0.93
428984	-0.04	0.93
NA	-0.04	0.94
424540	-0.04	0.94
771945	-0.04	0.94
769022	-0.04	0.94
373943	-0.04	0.94
418294	-0.04	0.95
428006	-0.04	0.95
427999	-0.04	0.96
415921	-0.03	0.89
424504	-0.03	0.9
415741	-0.03	0.92
NA	-0.03	0.85
417348	-0.03	0.86
NA	-0.03	0.81
NA	-0.03	0.81
416026	-0.03	0.82
425070	-0.03	0.82
NA	-0.03	0.82
395307	-0.03	0.82
NA	-0.03	0.88
NA	-0.03	0.83
396020	-0.03	0.88
418869	-0.03	0.83
NA	-0.03	0.83
415864	-0.03	0.83
419038	-0.03	0.83
418947	-0.03	0.84
426867	-0.03	0.89
424402	-0.03	0.84
NA	-0.03	0.84
NA	-0.03	0.84
419718	-0.03	0.84
424790	-0.03	0.84
420032	-0.03	0.84
NA	-0.03	0.84
421175	-0.03	0.84
418039	-0.03	0.84
426861	-0.03	0.84
418322	-0.03	0.84
429219	-0.03	0.84
421677	-0.03	0.84
NA	-0.03	0.84
419111	-0.03	0.84
416396	-0.03	0.84
416114	-0.03	0.84
417473	-0.03	0.85
NA	-0.03	0.85
417933	-0.03	0.85
395986	-0.03	0.85
NA	-0.03	0.85
422119	-0.03	0.85
416784	-0.03	0.91
NA	-0.03	0.85
NA	-0.03	0.85
NA	-0.03	0.85
431665	-0.03	0.85
418708	-0.03	0.85
422166	-0.03	0.85
428449	-0.03	0.85
396513	-0.03	0.85
NA	-0.03	0.85
NA	-0.03	0.91
NA	-0.03	0.85
395701	-0.03	0.85
396115	-0.03	0.85
NA	-0.03	0.85
777379	-0.03	0.86
417462	-0.03	0.86
416811	-0.03	0.86
416104	-0.03	0.86
374061	-0.03	0.86
425979	-0.03	0.86
NA	-0.03	0.86
NA	-0.03	0.86
422338	-0.03	0.86
421473	-0.03	0.92
422330	-0.03	0.86
NA	-0.03	0.86
427999	-0.03	0.86
NA	-0.03	0.86
415999	-0.03	0.86
427225	-0.03	0.86
NA	-0.03	0.86
419082	-0.03	0.86
NA	-0.03	0.86
422580	-0.03	0.92
430371	-0.03	0.86
NA	-0.03	0.86
415975	-0.03	0.86
422125	-0.03	0.86
419813	-0.03	0.86
374007	-0.03	0.86
416545	-0.03	0.86
419217	-0.03	0.86
NA	-0.03	0.86
776531	-0.03	0.86
419946	-0.03	0.86
427429	-0.03	0.86
421928	-0.03	0.87
NA	-0.03	0.87
NA	-0.03	0.87
NA	-0.03	0.87
416269	-0.03	0.87
NA	-0.03	0.87
420979	-0.03	0.87
420968	-0.03	0.87
NA	-0.03	0.87
416350	-0.03	0.87
416580	-0.03	0.87
NA	-0.03	0.87
NA	-0.03	0.87
418228	-0.03	0.87
NA	-0.03	0.87
430522	-0.03	0.87
396394	-0.03	0.87
418639	-0.03	0.87
422314	-0.03	0.87
NA	-0.03	0.87
768809	-0.03	0.87
421186	-0.03	0.87
424907	-0.03	0.87
418977	-0.03	0.87
424165	-0.03	0.87
NA	-0.03	0.87
417479	-0.03	0.87
NA	-0.03	0.87
NA	-0.03	0.87
NA	-0.03	0.87
NA	-0.03	0.87
431612	-0.03	0.87
426820	-0.03	0.87
419488	-0.03	0.87
427722	-0.03	0.87
NA	-0.03	0.87
423536	-0.03	0.87
427211	-0.03	0.87
419089	-0.03	0.87
417598	-0.03	0.87
NA	-0.03	0.87
396011	-0.03	0.87
430628	-0.03	0.87
771869	-0.03	0.87
419043	-0.03	0.87
424367	-0.03	0.87
419878	-0.03	0.87
NA	-0.03	0.87
NA	-0.03	0.87
417904	-0.03	0.87
423030	-0.03	0.87
NA	-0.03	0.87
426455	-0.03	0.87
419462	-0.03	0.87
416100	-0.03	0.87
415988	-0.03	0.87
NA	-0.03	0.87
NA	-0.03	0.87
423802	-0.03	0.88
419481	-0.03	0.88
NA	-0.03	0.88
770850	-0.03	0.88
424789	-0.03	0.88
395601	-0.03	0.88
NA	-0.03	0.88
427530	-0.03	0.88
422261	-0.03	0.88
771015	-0.03	0.88
419029	-0.03	0.88
425778	-0.03	0.88
NA	-0.03	0.88
769763	-0.03	0.88
NA	-0.03	0.88
NA	-0.03	0.88
421337	-0.03	0.88
415927	-0.03	0.88
NA	-0.03	0.88
421031	-0.03	0.88
427376	-0.03	0.88
428935	-0.03	0.88
418338	-0.03	0.88
427454	-0.03	0.88
416021	-0.03	0.88
422509	-0.03	0.88
777049	-0.03	0.88
395303	-0.03	0.88
421000	-0.03	0.88
769122	-0.03	0.88
420700	-0.03	0.88
418529	-0.03	0.88
NA	-0.03	0.88
NA	-0.03	0.88
NA	-0.03	0.88
772356	-0.03	0.88
NA	-0.03	0.88
423208	-0.03	0.88
428759	-0.03	0.88
NA	-0.03	0.88
776175	-0.03	0.88
NA	-0.03	0.88
415437	-0.03	0.88
416179	-0.03	0.88
416057	-0.03	0.88
416622	-0.03	0.88
NA	-0.03	0.88
416153	-0.03	0.88
427464	-0.03	0.88
421594	-0.03	0.88
419400	-0.03	0.89
NA	-0.03	0.89
NA	-0.03	0.89
423238	-0.03	0.89
NA	-0.03	0.89
768877	-0.03	0.89
NA	-0.03	0.89
NA	-0.03	0.89
NA	-0.03	0.89
NA	-0.03	0.89
NA	-0.03	0.89
415396	-0.03	0.89
395385	-0.03	0.89
422892	-0.03	0.89
427846	-0.03	0.89
415941	-0.03	0.89
NA	-0.03	0.89
428577	-0.03	0.89
424851	-0.03	0.89
NA	-0.03	0.89
416474	-0.03	0.89
NA	-0.03	0.89
NA	-0.03	0.89
416696	-0.03	0.89
429960	-0.03	0.89
419654	-0.03	0.89
417724	-0.03	0.89
418920	-0.03	0.89
378795	-0.03	0.89
419923	-0.03	0.89
768555	-0.03	0.89
422520	-0.03	0.89
NA	-0.03	0.89
421669	-0.03	0.89
NA	-0.03	0.89
769912	-0.03	0.89
NA	-0.03	0.89
NA	-0.03	0.89
418554	-0.03	0.89
NA	-0.03	0.89
NA	-0.03	0.89
422662	-0.03	0.89
429144	-0.03	0.89
395520	-0.03	0.89
NA	-0.03	0.89
426100	-0.03	0.89
396445	-0.03	0.89
428809	-0.03	0.89
396138	-0.03	0.89
418862	-0.03	0.89
NA	-0.03	0.9
NA	-0.03	0.9
396052	-0.03	0.9
414837	-0.03	0.9
NA	-0.03	0.9
396287	-0.03	0.9
421415	-0.03	0.9
423552	-0.03	0.9
NA	-0.03	0.9
NA	-0.03	0.9
NA	-0.03	0.9
NA	-0.03	0.9
408024	-0.03	0.9
422927	-0.03	0.9
419075	-0.03	0.9
417136	-0.03	0.9
NA	-0.03	0.9
424071	-0.03	0.9
419913	-0.03	0.9
417049	-0.03	0.9
423936	-0.03	0.9
429785	-0.03	0.9
425232	-0.03	0.9
395793	-0.03	0.9
NA	-0.03	0.9
416708	-0.03	0.9
NA	-0.03	0.9
769611	-0.03	0.9
NA	-0.03	0.9
NA	-0.03	0.9
395737	-0.03	0.9
NA	-0.03	0.9
416666	-0.03	0.9
NA	-0.03	0.9
429081	-0.03	0.9
770658	-0.03	0.9
422171	-0.03	0.9
419427	-0.03	0.9
425524	-0.03	0.9
422033	-0.03	0.9
421095	-0.03	0.9
395292	-0.03	0.9
416083	-0.03	0.9
771836	-0.03	0.9
429052	-0.03	0.9
423704	-0.03	0.9
NA	-0.03	0.9
415734	-0.03	0.9
NA	-0.03	0.9
421792	-0.03	0.9
422577	-0.03	0.9
426133	-0.03	0.9
NA	-0.03	0.9
395670	-0.03	0.9
423011	-0.03	0.9
NA	-0.03	0.9
424069	-0.03	0.9
421377	-0.03	0.91
NA	-0.03	0.91
417546	-0.03	0.91
NA	-0.03	0.91
416295	-0.03	0.91
417897	-0.03	0.91
416263	-0.03	0.91
NA	-0.03	0.91
416897	-0.03	0.91
421343	-0.03	0.91
425067	-0.03	0.91
NA	-0.03	0.91
422832	-0.03	0.91
NA	-0.03	0.91
424606	-0.03	0.91
423161	-0.03	0.91
419516	-0.03	0.91
424346	-0.03	0.91
420576	-0.03	0.91
395689	-0.03	0.91
NA	-0.03	0.91
NA	-0.03	0.91
425052	-0.03	0.91
424191	-0.03	0.91
424490	-0.03	0.91
769031	-0.03	0.91
373902	-0.03	0.91
NA	-0.03	0.91
NA	-0.03	0.91
417371	-0.03	0.91
395542	-0.03	0.91
423347	-0.03	0.91
424944	-0.03	0.91
426320	-0.03	0.91
421948	-0.03	0.91
422876	-0.03	0.91
NA	-0.03	0.91
770127	-0.03	0.91
421603	-0.03	0.91
NA	-0.03	0.91
395736	-0.03	0.91
NA	-0.03	0.91
NA	-0.03	0.91
428371	-0.03	0.91
417002	-0.03	0.91
416762	-0.03	0.92
396455	-0.03	0.92
NA	-0.03	0.92
770351	-0.03	0.92
NA	-0.03	0.92
424163	-0.03	0.92
NA	-0.03	0.92
NA	-0.03	0.92
424581	-0.03	0.92
NA	-0.03	0.92
NA	-0.03	0.92
420953	-0.03	0.92
NA	-0.03	0.92
421284	-0.03	0.92
NA	-0.03	0.92
418868	-0.03	0.92
NA	-0.03	0.92
NA	-0.03	0.92
423856	-0.03	0.92
768861	-0.03	0.92
NA	-0.03	0.92
421640	-0.03	0.92
771165	-0.03	0.92
378912	-0.03	0.92
424678	-0.03	0.92
428586	-0.03	0.92
NA	-0.03	0.92
395283	-0.03	0.92
427652	-0.03	0.92
NA	-0.03	0.92
395398	-0.03	0.92
416405	-0.03	0.92
NA	-0.03	0.92
NA	-0.03	0.92
420352	-0.03	0.92
NA	-0.03	0.92
422415	-0.03	0.92
NA	-0.03	0.92
NA	-0.03	0.92
419666	-0.03	0.92
772297	-0.03	0.92
NA	-0.03	0.92
418949	-0.03	0.93
417414	-0.03	0.93
NA	-0.03	0.93
428696	-0.03	0.93
374260	-0.03	0.93
NA	-0.03	0.93
415671	-0.03	0.93
NA	-0.03	0.93
415842	-0.03	0.93
395988	-0.03	0.93
NA	-0.03	0.93
NA	-0.03	0.93
NA	-0.03	0.93
NA	-0.03	0.93
417205	-0.03	0.93
NA	-0.03	0.93
396316	-0.03	0.93
423649	-0.03	0.93
NA	-0.03	0.93
NA	-0.03	0.93
423426	-0.03	0.93
418936	-0.03	0.93
417435	-0.03	0.93
NA	-0.03	0.93
422976	-0.03	0.93
NA	-0.03	0.93
NA	-0.03	0.93
NA	-0.03	0.93
419966	-0.03	0.93
427371	-0.03	0.94
425870	-0.03	0.94
396474	-0.03	0.94
418073	-0.03	0.94
424875	-0.03	0.94
NA	-0.03	0.94
NA	-0.03	0.94
428574	-0.03	0.94
423885	-0.03	0.94
NA	-0.03	0.94
423928	-0.03	0.94
NA	-0.03	0.94
NA	-0.03	0.94
NA	-0.03	0.94
771681	-0.03	0.94
NA	-0.03	0.94
NA	-0.03	0.94
NA	-0.03	0.94
427144	-0.03	0.94
424088	-0.03	0.94
418751	-0.03	0.94
NA	-0.03	0.94
NA	-0.03	0.94
772208	-0.03	0.94
NA	-0.03	0.94
428454	-0.03	0.94
NA	-0.03	0.95
431566	-0.03	0.95
428724	-0.03	0.95
NA	-0.03	0.95
423519	-0.03	0.95
423122	-0.03	0.95
NA	-0.03	0.95
422946	-0.03	0.96
NA	-0.03	0.96
395610	-0.03	0.96
NA	-0.03	0.97
NA	-0.03	0.98
420462	-0.02	0.91
422866	-0.02	0.88
NA	-0.02	0.88
395354	-0.02	0.88
424756	-0.02	0.88
415955	-0.02	0.88
417724	-0.02	0.97
NA	-0.02	0.88
NA	-0.02	0.89
424752	-0.02	0.89
NA	-0.02	0.89
NA	-0.02	0.89
421560	-0.02	0.89
422400	-0.02	0.89
NA	-0.02	0.89
396417	-0.02	0.89
424309	-0.02	0.89
421981	-0.02	0.89
423291	-0.02	0.89
426868	-0.02	0.89
418621	-0.02	0.89
423754	-0.02	0.89
772316	-0.02	0.89
417339	-0.02	0.89
419002	-0.02	0.89
423599	-0.02	0.9
420043	-0.02	0.9
NA	-0.02	0.9
424562	-0.02	0.9
422080	-0.02	0.9
423497	-0.02	0.9
396391	-0.02	0.9
NA	-0.02	0.9
415451	-0.02	0.9
NA	-0.02	0.9
NA	-0.02	0.9
NA	-0.02	0.9
378791	-0.02	0.9
420617	-0.02	0.9
416908	-0.02	0.9
NA	-0.02	0.9
NA	-0.02	0.9
NA	-0.02	0.9
NA	-0.02	0.9
424845	-0.02	0.9
NA	-0.02	0.9
NA	-0.02	0.9
425360	-0.02	0.9
NA	-0.02	0.9
NA	-0.02	0.9
426394	-0.02	0.9
420011	-0.02	0.9
NA	-0.02	0.9
418682	-0.02	0.9
428199	-0.02	0.9
421618	-0.02	0.9
429489	-0.02	0.9
424855	-0.02	0.9
NA	-0.02	0.9
NA	-0.02	0.9
417561	-0.02	0.91
416451	-0.02	0.91
395357	-0.02	0.91
422314	-0.02	0.91
418477	-0.02	0.91
429155	-0.02	0.91
419397	-0.02	0.91
429283	-0.02	0.91
396088	-0.02	0.91
NA	-0.02	0.91
419757	-0.02	0.91
771371	-0.02	0.91
769462	-0.02	0.91
427246	-0.02	0.91
417296	-0.02	0.91
373931	-0.02	0.91
396358	-0.02	0.91
424345	-0.02	0.91
431666	-0.02	0.91
NA	-0.02	0.91
425130	-0.02	0.91
NA	-0.02	0.91
419971	-0.02	0.91
NA	-0.02	0.91
769477	-0.02	0.91
427031	-0.02	0.91
395669	-0.02	0.91
NA	-0.02	0.91
421198	-0.02	0.91
428818	-0.02	0.91
386575	-0.02	0.91
408027	-0.02	0.91
NA	-0.02	0.91
421304	-0.02	0.91
420387	-0.02	0.91
420863	-0.02	0.91
NA	-0.02	0.91
771783	-0.02	0.91
NA	-0.02	0.91
424566	-0.02	0.91
770440	-0.02	0.91
423596	-0.02	0.91
427440	-0.02	0.91
417385	-0.02	0.91
418651	-0.02	0.91
421102	-0.02	0.91
395891	-0.02	0.91
NA	-0.02	0.91
416251	-0.02	0.91
771149	-0.02	0.91
771852	-0.02	0.92
420410	-0.02	0.92
416479	-0.02	0.92
417597	-0.02	0.92
422389	-0.02	0.92
NA	-0.02	0.92
404535	-0.02	0.92
416647	-0.02	0.92
NA	-0.02	0.92
NA	-0.02	0.92
NA	-0.02	0.92
395871	-0.02	0.92
NA	-0.02	0.92
404529	-0.02	0.92
424552	-0.02	0.92
417458	-0.02	0.92
420491	-0.02	0.92
421803	-0.02	0.92
426560	-0.02	0.92
771321	-0.02	0.92
423016	-0.02	0.92
NA	-0.02	0.92
NA	-0.02	0.92
423477	-0.02	0.92
423326	-0.02	0.92
NA	-0.02	0.92
424330	-0.02	0.92
396189	-0.02	0.92
418083	-0.02	0.92
770538	-0.02	0.92
417489	-0.02	0.92
770677	-0.02	0.92
NA	-0.02	0.92
422463	-0.02	0.92
428967	-0.02	0.92
422276	-0.02	0.92
420415	-0.02	0.92
423485	-0.02	0.92
373889	-0.02	0.92
423161	-0.02	0.92
NA	-0.02	0.92
425346	-0.02	0.92
420528	-0.02	0.92
NA	-0.02	0.92
421409	-0.02	0.92
NA	-0.02	0.92
415402	-0.02	0.92
NA	-0.02	0.92
417911	-0.02	0.92
416237	-0.02	0.92
427176	-0.02	0.92
422995	-0.02	0.92
NA	-0.02	0.92
421811	-0.02	0.92
NA	-0.02	0.92
418030	-0.02	0.92
421597	-0.02	0.92
395891	-0.02	0.92
NA	-0.02	0.92
NA	-0.02	0.92
423644	-0.02	0.92
NA	-0.02	0.92
NA	-0.02	0.92
415609	-0.02	0.92
NA	-0.02	0.92
428842	-0.02	0.92
395115	-0.02	0.92
426107	-0.02	0.93
426636	-0.02	0.93
422210	-0.02	0.93
421047	-0.02	0.93
771681	-0.02	0.93
418866	-0.02	0.93
NA	-0.02	0.93
417196	-0.02	0.93
NA	-0.02	0.93
421849	-0.02	0.93
424469	-0.02	0.93
395456	-0.02	0.93
NA	-0.02	0.93
421256	-0.02	0.93
396088	-0.02	0.93
NA	-0.02	0.93
415859	-0.02	0.93
NA	-0.02	0.93
NA	-0.02	0.93
421578	-0.02	0.93
NA	-0.02	0.93
NA	-0.02	0.93
419714	-0.02	0.93
NA	-0.02	0.93
NA	-0.02	0.93
NA	-0.02	0.93
374069	-0.02	0.93
NA	-0.02	0.93
419366	-0.02	0.93
772391	-0.02	0.93
418461	-0.02	0.93
427847	-0.02	0.93
NA	-0.02	0.93
NA	-0.02	0.93
395933	-0.02	0.93
424125	-0.02	0.93
424878	-0.02	0.93
NA	-0.02	0.93
NA	-0.02	0.93
419692	-0.02	0.93
420638	-0.02	0.93
NA	-0.02	0.93
422860	-0.02	0.93
418671	-0.02	0.93
NA	-0.02	0.93
420823	-0.02	0.93
NA	-0.02	0.93
NA	-0.02	0.93
NA	-0.02	0.93
422363	-0.02	0.93
431670	-0.02	0.93
415758	-0.02	0.93
422434	-0.02	0.93
771084	-0.02	0.93
NA	-0.02	0.93
NA	-0.02	0.93
416347	-0.02	0.93
416154	-0.02	0.93
421240	-0.02	0.93
NA	-0.02	0.93
771961	-0.02	0.93
NA	-0.02	0.93
NA	-0.02	0.93
420251	-0.02	0.93
422311	-0.02	0.93
NA	-0.02	0.93
420943	-0.02	0.93
417565	-0.02	0.93
423241	-0.02	0.93
771806	-0.02	0.93
NA	-0.02	0.93
NA	-0.02	0.93
NA	-0.02	0.93
NA	-0.02	0.93
421583	-0.02	0.93
428174	-0.02	0.93
423491	-0.02	0.93
396535	-0.02	0.93
NA	-0.02	0.93
395736	-0.02	0.93
424341	-0.02	0.93
420501	-0.02	0.93
416531	-0.02	0.93
421088	-0.02	0.93
422666	-0.02	0.93
419708	-0.02	0.93
416551	-0.02	0.93
396370	-0.02	0.93
NA	-0.02	0.93
NA	-0.02	0.93
418769	-0.02	0.93
416632	-0.02	0.93
NA	-0.02	0.93
NA	-0.02	0.93
417177	-0.02	0.93
422557	-0.02	0.93
420544	-0.02	0.93
422188	-0.02	0.93
419445	-0.02	0.94
420463	-0.02	0.94
420118	-0.02	0.94
416720	-0.02	0.94
768427	-0.02	0.94
NA	-0.02	0.94
425593	-0.02	0.94
NA	-0.02	0.94
NA	-0.02	0.94
NA	-0.02	0.94
NA	-0.02	0.94
419017	-0.02	0.94
395827	-0.02	0.94
418962	-0.02	0.94
NA	-0.02	0.94
NA	-0.02	0.94
NA	-0.02	0.94
NA	-0.02	0.94
420416	-0.02	0.94
418182	-0.02	0.94
NA	-0.02	0.94
424277	-0.02	0.94
422485	-0.02	0.94
418337	-0.02	0.94
769837	-0.02	0.94
427227	-0.02	0.94
421814	-0.02	0.94
NA	-0.02	0.94
395531	-0.02	0.94
396236	-0.02	0.94
421099	-0.02	0.94
396289	-0.02	0.94
395111	-0.02	0.94
769626	-0.02	0.94
693250	-0.02	0.94
395832	-0.02	0.94
374065	-0.02	0.94
418977	-0.02	0.94
396452	-0.02	0.94
NA	-0.02	0.94
426361	-0.02	0.94
NA	-0.02	0.94
NA	-0.02	0.94
NA	-0.02	0.94
NA	-0.02	0.94
421498	-0.02	0.94
423498	-0.02	0.94
422867	-0.02	0.94
423430	-0.02	0.94
424143	-0.02	0.94
NA	-0.02	0.94
NA	-0.02	0.94
NA	-0.02	0.94
419767	-0.02	0.94
429063	-0.02	0.94
427205	-0.02	0.94
395099	-0.02	0.94
770869	-0.02	0.94
418054	-0.02	0.94
423082	-0.02	0.94
770756	-0.02	0.94
NA	-0.02	0.94
427782	-0.02	0.94
NA	-0.02	0.94
420655	-0.02	0.94
NA	-0.02	0.94
NA	-0.02	0.94
427296	-0.02	0.94
NA	-0.02	0.94
420881	-0.02	0.94
421886	-0.02	0.94
NA	-0.02	0.94
NA	-0.02	0.94
396549	-0.02	0.94
777552	-0.02	0.94
395783	-0.02	0.94
395905	-0.02	0.94
421354	-0.02	0.94
416446	-0.02	0.94
418609	-0.02	0.94
NA	-0.02	0.94
395554	-0.02	0.94
427427	-0.02	0.94
NA	-0.02	0.94
421003	-0.02	0.94
428971	-0.02	0.94
424387	-0.02	0.94
770336	-0.02	0.94
NA	-0.02	0.94
419212	-0.02	0.95
395668	-0.02	0.95
422010	-0.02	0.95
396239	-0.02	0.95
395891	-0.02	0.95
NA	-0.02	0.95
415661	-0.02	0.95
426060	-0.02	0.95
396262	-0.02	0.95
415650	-0.02	0.95
NA	-0.02	0.95
419906	-0.02	0.95
396069	-0.02	0.95
374003	-0.02	0.95
426626	-0.02	0.95
420592	-0.02	0.95
NA	-0.02	0.95
NA	-0.02	0.95
425900	-0.02	0.95
NA	-0.02	0.95
NA	-0.02	0.95
427925	-0.02	0.95
421879	-0.02	0.95
NA	-0.02	0.95
428169	-0.02	0.95
NA	-0.02	0.95
772266	-0.02	0.95
NA	-0.02	0.95
422752	-0.02	0.95
420946	-0.02	0.95
NA	-0.02	0.95
422337	-0.02	0.95
422302	-0.02	0.95
NA	-0.02	0.95
416700	-0.02	0.95
415380	-0.02	0.95
NA	-0.02	0.95
NA	-0.02	0.95
423362	-0.02	0.95
423990	-0.02	0.95
NA	-0.02	0.95
415924	-0.02	0.95
423195	-0.02	0.95
418181	-0.02	0.95
396188	-0.02	0.95
NA	-0.02	0.95
418926	-0.02	0.95
422399	-0.02	0.95
422601	-0.02	0.95
424373	-0.02	0.95
418411	-0.02	0.95
395591	-0.02	0.95
416676	-0.02	0.95
415588	-0.02	0.95
NA	-0.02	0.95
NA	-0.02	0.95
428790	-0.02	0.95
423805	-0.02	0.95
427406	-0.02	0.95
NA	-0.02	0.95
NA	-0.02	0.95
395442	-0.02	0.95
424538	-0.02	0.95
421491	-0.02	0.95
NA	-0.02	0.95
428510	-0.02	0.95
414833	-0.02	0.95
NA	-0.02	0.95
417875	-0.02	0.95
414343	-0.02	0.95
418686	-0.02	0.95
395666	-0.02	0.96
422940	-0.02	0.96
422543	-0.02	0.96
427309	-0.02	0.96
NA	-0.02	0.96
423917	-0.02	0.96
421860	-0.02	0.96
NA	-0.02	0.96
421068	-0.02	0.96
NA	-0.02	0.96
428553	-0.02	0.96
396024	-0.02	0.96
422772	-0.02	0.96
NA	-0.02	0.96
NA	-0.02	0.96
NA	-0.02	0.96
421559	-0.02	0.96
NA	-0.02	0.96
418159	-0.02	0.96
NA	-0.02	0.96
422702	-0.02	0.96
427705	-0.02	0.96
429027	-0.02	0.96
420721	-0.02	0.96
423188	-0.02	0.96
NA	-0.02	0.96
427516	-0.02	0.96
426125	-0.02	0.96
422062	-0.02	0.96
418865	-0.02	0.96
NA	-0.02	0.96
373989	-0.02	0.97
420259	-0.02	0.97
396005	-0.02	0.97
374211	-0.02	0.97
431010	-0.02	0.97
771793	-0.02	0.97
NA	-0.02	0.97
770841	-0.02	0.97
NA	-0.02	0.97
395440	-0.02	0.97
423787	-0.02	0.97
417999	-0.02	0.97
423037	-0.02	0.97
407091	-0.02	0.97
422411	-0.02	0.97
395770	-0.02	0.97
418892	-0.02	0.97
415490	-0.02	0.97
NA	-0.02	0.97
421874	-0.02	0.98
425483	-0.02	0.98
NA	-0.02	0.98
428878	-0.02	0.98
NA	-0.02	0.99
422142	-0.01	0.97
NA	-0.01	0.95
NA	-0.01	0.93
423031	-0.01	0.93
420116	-0.01	0.94
418828	-0.01	0.94
NA	-0.01	0.94
414795	-0.01	0.94
424733	-0.01	0.94
424557	-0.01	0.94
770893	-0.01	0.94
NA	-0.01	0.94
395333	-0.01	0.94
425055	-0.01	0.94
395614	-0.01	0.94
NA	-0.01	0.94
NA	-0.01	0.94
421386	-0.01	0.94
419605	-0.01	0.94
416059	-0.01	0.94
NA	-0.01	0.94
419920	-0.01	0.94
NA	-0.01	0.94
417132	-0.01	0.94
NA	-0.01	0.94
NA	-0.01	0.94
419916	-0.01	0.94
NA	-0.01	0.94
430948	-0.01	0.94
NA	-0.01	0.94
424188	-0.01	0.94
424882	-0.01	0.94
417154	-0.01	0.95
422333	-0.01	0.95
419033	-0.01	0.95
NA	-0.01	0.95
396402	-0.01	0.95
776149	-0.01	0.95
420393	-0.01	0.95
NA	-0.01	0.95
NA	-0.01	0.95
NA	-0.01	0.95
396147	-0.01	0.95
416855	-0.01	0.95
419985	-0.01	0.95
421653	-0.01	0.95
395251	-0.01	0.95
424919	-0.01	0.95
428642	-0.01	0.95
418627	-0.01	0.95
424426	-0.01	0.95
427353	-0.01	0.95
NA	-0.01	0.95
426428	-0.01	0.95
NA	-0.01	0.95
NA	-0.01	0.95
NA	-0.01	0.95
425719	-0.01	0.95
416326	-0.01	0.95
416376	-0.01	0.95
421177	-0.01	0.95
395085	-0.01	0.95
770887	-0.01	0.95
NA	-0.01	0.95
416036	-0.01	0.95
NA	-0.01	0.95
NA	-0.01	0.95
776400	-0.01	0.95
422508	-0.01	0.95
425657	-0.01	0.95
NA	-0.01	0.95
428332	-0.01	0.95
769948	-0.01	0.95
419757	-0.01	0.95
424352	-0.01	0.95
418708	-0.01	0.95
772356	-0.01	0.95
NA	-0.01	0.95
419964	-0.01	0.95
426940	-0.01	0.95
NA	-0.01	0.95
NA	-0.01	0.95
NA	-0.01	0.95
427399	-0.01	0.95
417494	-0.01	0.95
NA	-0.01	0.95
422566	-0.01	0.95
428164	-0.01	0.95
NA	-0.01	0.95
NA	-0.01	0.95
408032	-0.01	0.95
421437	-0.01	0.95
419694	-0.01	0.96
395215	-0.01	0.96
NA	-0.01	0.96
NA	-0.01	0.96
419032	-0.01	0.96
424729	-0.01	0.96
771191	-0.01	0.96
770563	-0.01	0.96
395945	-0.01	0.96
426186	-0.01	0.96
373985	-0.01	0.96
419508	-0.01	0.96
417707	-0.01	0.96
NA	-0.01	0.96
NA	-0.01	0.96
417065	-0.01	0.96
NA	-0.01	0.96
395084	-0.01	0.96
420585	-0.01	0.96
NA	-0.01	0.96
NA	-0.01	0.96
NA	-0.01	0.96
417498	-0.01	0.96
424867	-0.01	0.96
421632	-0.01	0.96
395404	-0.01	0.96
NA	-0.01	0.96
422143	-0.01	0.96
NA	-0.01	0.96
771186	-0.01	0.96
417224	-0.01	0.96
NA	-0.01	0.96
374173	-0.01	0.96
395670	-0.01	0.96
NA	-0.01	0.96
415545	-0.01	0.96
429474	-0.01	0.96
417634	-0.01	0.96
NA	-0.01	0.96
429117	-0.01	0.96
416721	-0.01	0.96
419526	-0.01	0.96
771635	-0.01	0.96
418605	-0.01	0.96
NA	-0.01	0.96
423261	-0.01	0.96
424898	-0.01	0.96
408048	-0.01	0.96
NA	-0.01	0.96
422021	-0.01	0.96
NA	-0.01	0.96
771648	-0.01	0.96
422010	-0.01	0.96
777199	-0.01	0.96
419377	-0.01	0.96
NA	-0.01	0.96
422592	-0.01	0.96
NA	-0.01	0.96
693266	-0.01	0.96
395317	-0.01	0.96
416931	-0.01	0.96
427836	-0.01	0.96
423170	-0.01	0.96
NA	-0.01	0.96
NA	-0.01	0.96
420793	-0.01	0.96
428218	-0.01	0.96
418674	-0.01	0.96
NA	-0.01	0.96
NA	-0.01	0.96
770677	-0.01	0.96
NA	-0.01	0.96
421461	-0.01	0.96
NA	-0.01	0.96
396125	-0.01	0.96
NA	-0.01	0.96
419306	-0.01	0.96
417570	-0.01	0.96
418320	-0.01	0.96
427801	-0.01	0.96
419269	-0.01	0.96
419989	-0.01	0.96
421593	-0.01	0.96
418029	-0.01	0.96
771782	-0.01	0.96
395086	-0.01	0.96
NA	-0.01	0.96
NA	-0.01	0.96
416048	-0.01	0.96
417582	-0.01	0.96
770923	-0.01	0.96
NA	-0.01	0.96
NA	-0.01	0.97
422528	-0.01	0.97
418917	-0.01	0.97
421910	-0.01	0.97
421889	-0.01	0.97
373908	-0.01	0.97
430463	-0.01	0.97
NA	-0.01	0.97
NA	-0.01	0.97
420471	-0.01	0.97
769364	-0.01	0.97
421854	-0.01	0.97
425528	-0.01	0.97
418958	-0.01	0.97
769060	-0.01	0.97
NA	-0.01	0.97
396318	-0.01	0.97
423986	-0.01	0.97
426885	-0.01	0.97
421978	-0.01	0.97
NA	-0.01	0.97
NA	-0.01	0.97
422647	-0.01	0.97
420099	-0.01	0.97
NA	-0.01	0.97
423644	-0.01	0.97
NA	-0.01	0.97
395896	-0.01	0.97
NA	-0.01	0.97
NA	-0.01	0.97
NA	-0.01	0.97
426646	-0.01	0.97
419584	-0.01	0.97
769438	-0.01	0.97
374038	-0.01	0.97
420338	-0.01	0.97
420285	-0.01	0.97
NA	-0.01	0.97
423289	-0.01	0.97
417366	-0.01	0.97
422670	-0.01	0.97
420461	-0.01	0.97
416257	-0.01	0.97
421113	-0.01	0.97
420194	-0.01	0.97
424374	-0.01	0.97
420114	-0.01	0.97
424213	-0.01	0.97
422135	-0.01	0.97
418940	-0.01	0.97
426299	-0.01	0.97
777194	-0.01	0.97
374115	-0.01	0.97
770925	-0.01	0.97
420969	-0.01	0.97
422153	-0.01	0.97
418092	-0.01	0.97
415819	-0.01	0.97
423627	-0.01	0.97
374169	-0.01	0.97
417770	-0.01	0.97
418946	-0.01	0.97
418177	-0.01	0.97
419088	-0.01	0.97
424126	-0.01	0.97
NA	-0.01	0.97
415568	-0.01	0.97
423847	-0.01	0.97
418313	-0.01	0.97
NA	-0.01	0.97
NA	-0.01	0.97
415485	-0.01	0.97
426427	-0.01	0.97
693248	-0.01	0.97
396235	-0.01	0.97
NA	-0.01	0.97
NA	-0.01	0.97
395660	-0.01	0.97
396324	-0.01	0.97
426075	-0.01	0.97
418631	-0.01	0.97
423623	-0.01	0.97
426835	-0.01	0.97
NA	-0.01	0.97
NA	-0.01	0.97
NA	-0.01	0.97
417117	-0.01	0.97
417905	-0.01	0.97
424632	-0.01	0.97
NA	-0.01	0.97
418954	-0.01	0.97
417158	-0.01	0.97
418513	-0.01	0.97
NA	-0.01	0.97
768936	-0.01	0.97
417271	-0.01	0.97
416668	-0.01	0.97
NA	-0.01	0.97
418663	-0.01	0.97
416091	-0.01	0.97
NA	-0.01	0.97
418636	-0.01	0.97
426289	-0.01	0.97
395356	-0.01	0.97
423052	-0.01	0.97
427688	-0.01	0.97
426495	-0.01	0.97
NA	-0.01	0.97
NA	-0.01	0.97
424452	-0.01	0.97
421570	-0.01	0.97
422410	-0.01	0.97
395818	-0.01	0.97
417839	-0.01	0.97
418874	-0.01	0.97
419869	-0.01	0.97
771447	-0.01	0.97
424606	-0.01	0.97
NA	-0.01	0.97
422581	-0.01	0.97
428389	-0.01	0.97
NA	-0.01	0.97
415840	-0.01	0.97
421043	-0.01	0.97
771028	-0.01	0.97
NA	-0.01	0.97
417931	-0.01	0.97
NA	-0.01	0.97
415774	-0.01	0.97
416652	-0.01	0.97
NA	-0.01	0.97
NA	-0.01	0.97
421052	-0.01	0.97
418152	-0.01	0.97
NA	-0.01	0.97
427003	-0.01	0.97
776531	-0.01	0.97
422241	-0.01	0.97
373999	-0.01	0.97
420074	-0.01	0.97
415472	-0.01	0.97
373934	-0.01	0.97
424785	-0.01	0.97
418933	-0.01	0.97
417449	-0.01	0.97
NA	-0.01	0.97
396526	-0.01	0.97
NA	-0.01	0.97
395918	-0.01	0.97
NA	-0.01	0.97
421274	-0.01	0.98
422085	-0.01	0.98
NA	-0.01	0.98
424787	-0.01	0.98
422394	-0.01	0.98
417111	-0.01	0.98
NA	-0.01	0.98
770701	-0.01	0.98
431646	-0.01	0.98
419515	-0.01	0.98
421454	-0.01	0.98
NA	-0.01	0.98
419892	-0.01	0.98
416778	-0.01	0.98
424192	-0.01	0.98
418380	-0.01	0.98
418193	-0.01	0.98
418069	-0.01	0.98
425375	-0.01	0.98
415527	-0.01	0.98
NA	-0.01	0.98
415529	-0.01	0.98
419407	-0.01	0.98
416738	-0.01	0.98
417825	-0.01	0.98
NA	-0.01	0.98
430442	-0.01	0.98
408032	-0.01	0.98
416028	-0.01	0.98
NA	-0.01	0.98
427212	-0.01	0.98
768638	-0.01	0.98
768782	-0.01	0.98
373935	-0.01	0.98
428187	-0.01	0.98
419581	-0.01	0.98
424447	-0.01	0.98
426341	-0.01	0.98
419588	-0.01	0.98
395792	-0.01	0.98
NA	-0.01	0.98
395312	-0.01	0.98
395868	-0.01	0.98
427860	-0.01	0.98
425961	-0.01	0.98
NA	-0.01	0.98
415489	-0.01	0.98
422943	-0.01	0.98
NA	-0.01	0.98
770610	-0.01	0.98
419866	-0.01	0.98
416241	-0.01	0.98
NA	-0.01	0.98
420302	-0.01	0.98
771849	-0.01	0.98
428552	-0.01	0.98
NA	-0.01	0.98
429158	-0.01	0.98
422770	-0.01	0.98
421692	-0.01	0.98
423982	-0.01	0.98
396311	-0.01	0.98
NA	-0.01	0.98
373897	-0.01	0.98
416526	-0.01	0.98
374034	-0.01	0.98
374122	-0.01	0.98
770649	-0.01	0.98
770295	-0.01	0.98
422081	-0.01	0.98
420886	-0.01	0.98
429153	-0.01	0.98
396245	-0.01	0.98
NA	-0.01	0.98
419159	-0.01	0.98
418104	-0.01	0.98
417601	-0.01	0.98
419223	-0.01	0.98
421259	-0.01	0.98
421515	-0.01	0.98
421341	-0.01	0.98
NA	-0.01	0.98
NA	-0.01	0.98
769184	-0.01	0.98
415479	-0.01	0.98
419980	-0.01	0.98
396010	-0.01	0.98
424613	-0.01	0.98
NA	-0.01	0.98
NA	-0.01	0.98
427467	-0.01	0.98
422123	-0.01	0.98
415671	-0.01	0.98
386747	-0.01	0.98
NA	-0.01	0.98
430886	-0.01	0.98
419842	-0.01	0.98
428327	-0.01	0.98
NA	-0.01	0.98
NA	-0.01	0.98
NA	-0.01	0.98
421399	-0.01	0.98
421474	-0.01	0.98
422983	-0.01	0.98
426868	-0.01	0.98
431330	-0.01	0.98
420737	-0.01	0.98
NA	-0.01	0.98
429199	-0.01	0.98
417586	-0.01	0.98
NA	-0.01	0.98
422900	-0.01	0.98
NA	-0.01	0.98
NA	-0.01	0.98
395943	-0.01	0.99
NA	-0.01	0.99
422879	-0.01	0.99
NA	-0.01	0.99
NA	-0.01	0.99
422055	-0.01	0.99
NA	-0.01	0.99
416524	-0.01	0.99
NA	-0.01	0.99
770199	-0.01	0.99
429470	-0.01	0.99
NA	-0.01	0.99
772190	-0.01	0.99
NA	-0.01	0.99
NA	-0.01	0.99
418578	-0.01	0.99
416364	-0.01	0.99
431587	-0.01	0.99
NA	-0.01	0.99
NA	-0.01	0.99
420062	-0.01	0.99
NA	-0.01	0.99
NA	-0.01	0.99
418184	-0.01	0.99
NA	-0.01	0.99
429696	-0.01	0.99
420459	-0.01	0.99
395323	-0.01	0.99
423806	-0.01	0.99
421224	-0.01	0.99
776031	-0.01	0.99
NA	-0.01	0.99
428683	-0.01	0.99
428952	-0.01	0.99
NA	-0.01	0.99
422933	-0.01	0.99
474356	-0.01	0.99
416565	-0.01	0.99
424440	-0.01	0.99
NA	-0.01	0.99
396248	-0.01	0.99
NA	0	0.99
428753	0	0.99
415447	0	1
NA	0	1
425372	0	1
428719	0	1
NA	0	1
427639	0	0.98
423521	0	0.98
395415	0	0.98
421916	0	0.98
418406	0	0.98
NA	0	0.98
428908	0	0.98
417496	0	0.98
424009	0	0.98
419175	0	0.98
421790	0	0.98
NA	0	0.98
NA	0	0.98
NA	0	0.98
428261	0	0.98
NA	0	0.98
NA	0	0.98
416486	0	0.98
420976	0	0.98
NA	0	0.98
374088	0	0.98
427355	0	0.98
NA	0	0.98
416231	0	0.98
422626	0	0.98
427552	0	0.98
NA	0	0.98
422308	0	0.98
771457	0	0.98
421891	0	0.98
396361	0	0.98
427504	0	0.98
NA	0	0.99
417030	0	0.99
420120	0	0.99
416895	0	0.99
428461	0	0.99
777560	0	0.99
422140	0	0.99
NA	0	0.99
425007	0	0.99
428799	0	0.99
427902	0	0.99
419167	0	0.99
NA	0	0.99
415450	0	0.99
415665	0	0.99
396446	0	0.99
NA	0	0.99
428088	0	0.99
423732	0	0.99
NA	0	0.99
NA	0	0.99
NA	0	0.99
769318	0	0.99
420897	0	0.99
NA	0	0.99
418524	0	0.99
NA	0	0.99
395436	0	0.99
NA	0	0.99
423091	0	0.99
NA	0	0.99
422910	0	0.99
NA	0	0.99
421996	0	0.99
423232	0	0.99
NA	0	0.99
428887	0	0.99
NA	0	0.99
NA	0	0.99
422452	0	0.99
NA	0	0.99
421141	0	0.99
426399	0	0.99
422505	0	0.99
768942	0	0.99
407087	0	0.99
NA	0	0.99
769785	0	0.99
423385	0	0.99
427706	0	0.99
424431	0	0.99
NA	0	0.99
NA	0	0.99
419697	0	0.99
428643	0	0.99
NA	0	0.99
NA	0	0.99
NA	0	0.99
373971	0	0.99
395815	0	0.99
772367	0	0.99
NA	0	0.99
NA	0	0.99
416101	0	0.99
NA	0	0.99
424222	0	0.99
NA	0	0.99
NA	0	0.99
NA	0	0.99
428382	0	0.99
NA	0	0.99
396180	0	0.99
NA	0	0.99
NA	0	0.99
NA	0	0.99
419217	0	0.99
NA	0	0.99
418616	0	0.99
421925	0	0.99
395567	0	0.99
420595	0	0.99
395514	0	0.99
NA	0	0.99
423230	0	0.99
423787	0	0.99
NA	0	0.99
428630	0	0.99
395087	0	0.99
429138	0	0.99
NA	0	0.99
418448	0	0.99
NA	0	0.99
421893	0	0.99
771715	0	0.99
425916	0	0.99
395406	0	0.99
NA	0	0.99
NA	0	0.99
426788	0	0.99
418997	0	0.99
NA	0	0.99
419253	0	0.99
NA	0	0.99
420722	0	0.99
NA	0	0.99
424483	0	0.99
NA	0	0.99
426781	0	0.99
396122	0	0.99
NA	0	0.99
415996	0	0.99
NA	0	0.99
395417	0	0.99
417019	0	0.99
416894	0	0.99
769290	0	0.99
416940	0	0.99
420957	0	0.99
NA	0	0.99
417184	0	0.99
419345	0	0.99
421637	0	0.99
NA	0	0.99
426196	0	0.99
417065	0	0.99
NA	0	0.99
395816	0	0.99
421195	0	0.99
NA	0	0.99
NA	0	0.99
NA	0	0.99
416955	0	0.99
416249	0	0.99
NA	0	0.99
427236	0	0.99
421181	0	0.99
NA	0	0.99
NA	0	0.99
416150	0	0.99
424298	0	0.99
418249	0	0.99
NA	0	0.99
424130	0	0.99
NA	0	0.99
NA	0	0.99
429148	0	0.99
NA	0	0.99
430492	0	0.99
NA	0	0.99
NA	0	0.99
423877	0	0.99
429123	0	0.99
772061	0	0.99
NA	0	0.99
NA	0	0.99
422293	0	0.99
416400	0	0.99
NA	0	0.99
422605	0	0.99
395123	0	0.99
418049	0	0.99
NA	0	0.99
NA	0	0.99
NA	0	0.99
395806	0	0.99
NA	0	0.99
NA	0	0.99
769242	0	0.99
768642	0	0.99
421781	0	0.99
NA	0	0.99
417922	0	0.99
424116	0	0.99
NA	0	0.99
418667	0	0.99
NA	0	0.99
NA	0	0.99
428653	0	0.99
NA	0	0.99
NA	0	0.99
416212	0	0.99
NA	0	0.99
771523	0	0.99
422936	0	0.99
420300	0	0.99
772170	0	0.99
395949	0	0.99
424018	0	0.99
423075	0	0.99
420229	0	0.99
776552	0	0.99
NA	0	0.99
419455	0	0.99
425012	0	0.99
772107	0	0.99
NA	0	0.99
NA	0	0.99
NA	0	0.99
NA	0	0.99
419618	0	0.99
NA	0	0.99
423321	0	0.99
428910	0	0.99
421028	0	0.99
NA	0	0.99
418047	0	0.99
NA	0	0.99
NA	0	0.99
NA	0	0.99
776741	0	0.99
415835	0	0.99
NA	0	0.99
NA	0	0.99
769183	0	0.99
425295	0	0.99
NA	0	0.99
NA	0	0.99
NA	0	0.99
NA	0	0.99
NA	0	0.99
NA	0	0.99
426969	0	0.99
416948	0	0.99
NA	0	0.99
NA	0	0.99
416671	0	0.99
429674	0	0.99
NA	0	0.99
422236	0	0.99
NA	0	0.99
423982	0	0.99
428748	0	0.99
NA	0	0.99
424559	0	0.99
417938	0	0.99
374216	0	0.99
NA	0	0.99
776036	0	0.99
NA	0	0.99
422169	0	0.99
NA	0	0.99
396409	0	0.99
NA	0	0.99
NA	0	0.99
417108	0	0.99
421857	0	0.99
NA	0	0.99
NA	0	0.99
416028	0	0.99
420919	0	0.99
416076	0	0.99
427447	0	0.99
416588	0	0.99
417892	0	0.99
416260	0	0.99
422535	0	0.99
418432	0	0.99
NA	0	0.99
395160	0	0.99
426242	0	0.99
NA	0	0.99
396276	0	0.99
NA	0	0.99
417006	0	0.99
769360	0	0.99
NA	0	0.99
NA	0	0.99
418143	0	0.99
770737	0	0.99
NA	0	1
NA	0	1
429118	0	1
NA	0	1
419137	0	1
548626	0	1
415687	0	1
423802	0	1
NA	0	1
423082	0	1
NA	0	1
422485	0	1
420576	0	1
420007	0	1
378781	0	1
NA	0	1
NA	0	1
416706	0	1
422932	0	1
423642	0	1
425228	0	1
429823	0	1
421358	0	1
420848	0	1
NA	0	1
417576	0	1
NA	0	1
395299	0	1
428580	0	1
NA	0	1
396131	0	1
619530	0	1
420930	0	1
422828	0	1
NA	0	1
NA	0	1
415545	0	1
770600	0	1
395725	0	1
NA	0	1
416949	0	1
416954	0	1
422247	0	1
NA	0	1
422141	0	1
NA	0	1
427699	0	1
424112	0	1
420335	0	1
416327	0	1
418792	0	1
422407	0	1
419927	0	1
NA	0	1
395270	0	1
420123	0	1
NA	0	1
NA	0	1
419031	0	1
NA	0	1
NA	0	1
427592	0	1
NA	0	1
NA	0	1
416068	0	1
422682	0	1
422887	0	1
NA	0	1
396385	0	1
NA	0	1
427899	0	1
NA	0	1
NA	0	1
769224	0	1
422386	0	1
395715	0	1
NA	0	1
431336	0	1
415442	0	1
NA	0	1
396309	0	1
425483	0	1
416806	0	1
416440	0	1
NA	0	1
422262	0	1
418992	0	1
NA	0	1
422044	0	1
NA	0	1
427417	0	1
422383	0	1
NA	0	1
NA	0	1
NA	0	1
416146	0	1
423568	0	1
NA	0	1
396319	0	1
418077	0	1
769157	0	1
420534	0	1
NA	0	1
395847	0	1
NA	0	1
417821	0	1
420124	0	1
418352	0	1
423638	0	1
NA	0	1
423325	0	1
NA	0	1
NA	0	1
425470	0	1
769229	0	1
NA	0	1
417586	0	1
416421	0	1
NA	0	1
NA	0	1
428547	0	1
419481	0	1
NA	0	1
415950	0	1
426549	0	1
424885	0	1
NA	0	1
395402	0	1
NA	0	1
418517	0	1
424660	0	1
NA	0	1
395416	0	1
769832	0	1
424290	0	1
421097	0	1
423513	0	1
NA	0	1
421868	0	1
771142	0	1
423549	0	1
415973	0	1
NA	0	1
421539	0	1
423341	0	1
NA	0	1
NA	0	1
427182	0	1
NA	0	1
NA	0	1
416834	0	1
420033	0	1
NA	0	1
NA	0	1
423065	0	1
427231	0	1
418903	0	1
771555	0	1
NA	0	1
396189	0	1
NA	0	1
418559	0	1
418820	0	1
NA	0	1
NA	0.01	0.95
418090	0.01	0.98
771298	0.01	0.93
374237	0.01	0.93
NA	0.01	0.94
420968	0.01	0.94
396463	0.01	0.94
419856	0.01	0.94
415660	0.01	0.94
NA	0.01	0.94
418151	0.01	0.94
424067	0.01	0.94
404776	0.01	0.94
NA	0.01	0.94
NA	0.01	0.94
772294	0.01	0.94
428949	0.01	0.94
416511	0.01	0.94
768444	0.01	0.94
423639	0.01	0.94
427968	0.01	0.94
417982	0.01	0.94
416491	0.01	0.94
NA	0.01	0.94
769533	0.01	0.94
415335	0.01	0.94
424056	0.01	0.94
422162	0.01	0.94
NA	0.01	0.94
772015	0.01	0.94
421755	0.01	0.94
417178	0.01	0.94
NA	0.01	0.94
427708	0.01	0.94
772308	0.01	0.94
NA	0.01	0.94
NA	0.01	0.94
396501	0.01	0.94
423967	0.01	0.95
396002	0.01	0.95
416426	0.01	0.95
NA	0.01	0.95
395926	0.01	0.95
396131	0.01	0.95
NA	0.01	0.95
NA	0.01	0.95
415507	0.01	0.95
420023	0.01	0.95
NA	0.01	0.95
NA	0.01	0.95
NA	0.01	0.95
421231	0.01	0.95
772091	0.01	0.95
NA	0.01	0.95
419987	0.01	0.95
426758	0.01	0.95
772029	0.01	0.95
419040	0.01	0.95
NA	0.01	0.95
415724	0.01	0.95
770045	0.01	0.95
423416	0.01	0.95
NA	0.01	0.95
NA	0.01	0.95
425020	0.01	0.95
415578	0.01	0.95
418508	0.01	0.95
NA	0.01	0.95
396236	0.01	0.95
771537	0.01	0.95
422978	0.01	0.95
769500	0.01	0.95
NA	0.01	0.95
417535	0.01	0.95
NA	0.01	0.95
424126	0.01	0.95
NA	0.01	0.95
417527	0.01	0.95
NA	0.01	0.95
NA	0.01	0.95
770275	0.01	0.95
NA	0.01	0.95
420006	0.01	0.95
771587	0.01	0.95
428818	0.01	0.95
421674	0.01	0.95
NA	0.01	0.95
NA	0.01	0.95
427447	0.01	0.95
419626	0.01	0.95
416370	0.01	0.95
416677	0.01	0.95
422718	0.01	0.95
420501	0.01	0.95
NA	0.01	0.95
424126	0.01	0.95
415722	0.01	0.95
NA	0.01	0.95
418376	0.01	0.95
NA	0.01	0.95
NA	0.01	0.95
427360	0.01	0.95
425576	0.01	0.95
424237	0.01	0.95
NA	0.01	0.95
NA	0.01	0.95
421033	0.01	0.96
417097	0.01	0.96
418083	0.01	0.96
395548	0.01	0.96
424094	0.01	0.96
395783	0.01	0.96
420593	0.01	0.96
416480	0.01	0.96
420166	0.01	0.96
NA	0.01	0.96
NA	0.01	0.96
NA	0.01	0.96
425734	0.01	0.96
770637	0.01	0.96
422455	0.01	0.96
424653	0.01	0.96
NA	0.01	0.96
NA	0.01	0.96
424220	0.01	0.96
395569	0.01	0.96
421183	0.01	0.96
NA	0.01	0.96
NA	0.01	0.96
770143	0.01	0.96
421461	0.01	0.96
NA	0.01	0.96
NA	0.01	0.96
423972	0.01	0.96
NA	0.01	0.96
422712	0.01	0.96
771548	0.01	0.96
422052	0.01	0.96
769577	0.01	0.96
417925	0.01	0.96
419035	0.01	0.96
NA	0.01	0.96
424920	0.01	0.96
425014	0.01	0.96
NA	0.01	0.96
415315	0.01	0.96
415867	0.01	0.96
418471	0.01	0.96
428176	0.01	0.96
NA	0.01	0.96
419132	0.01	0.96
415921	0.01	0.96
417346	0.01	0.96
NA	0.01	0.96
NA	0.01	0.96
395861	0.01	0.96
424519	0.01	0.96
424326	0.01	0.96
418125	0.01	0.96
423776	0.01	0.96
374204	0.01	0.96
NA	0.01	0.96
415992	0.01	0.96
424757	0.01	0.96
418939	0.01	0.96
396396	0.01	0.96
419932	0.01	0.96
418546	0.01	0.96
407088	0.01	0.96
768619	0.01	0.96
NA	0.01	0.96
NA	0.01	0.96
NA	0.01	0.96
421738	0.01	0.96
NA	0.01	0.96
NA	0.01	0.96
NA	0.01	0.96
424424	0.01	0.96
428249	0.01	0.96
395631	0.01	0.96
NA	0.01	0.96
415894	0.01	0.96
424732	0.01	0.97
NA	0.01	0.97
417738	0.01	0.97
420198	0.01	0.97
427419	0.01	0.97
418867	0.01	0.97
NA	0.01	0.97
419914	0.01	0.97
NA	0.01	0.97
NA	0.01	0.97
415747	0.01	0.97
421075	0.01	0.97
NA	0.01	0.97
416109	0.01	0.97
418580	0.01	0.97
419134	0.01	0.97
424745	0.01	0.97
418476	0.01	0.97
427590	0.01	0.97
425332	0.01	0.97
NA	0.01	0.97
416804	0.01	0.97
415379	0.01	0.97
415972	0.01	0.97
428729	0.01	0.97
426146	0.01	0.97
NA	0.01	0.97
417853	0.01	0.97
416562	0.01	0.97
424043	0.01	0.97
415540	0.01	0.97
420269	0.01	0.97
427929	0.01	0.97
418027	0.01	0.97
NA	0.01	0.97
420963	0.01	0.97
NA	0.01	0.97
418912	0.01	0.97
NA	0.01	0.97
NA	0.01	0.97
395170	0.01	0.97
417227	0.01	0.97
NA	0.01	0.97
417480	0.01	0.97
NA	0.01	0.97
NA	0.01	0.97
395869	0.01	0.97
431336	0.01	0.97
NA	0.01	0.97
NA	0.01	0.97
427447	0.01	0.97
NA	0.01	0.97
NA	0.01	0.97
NA	0.01	0.97
395877	0.01	0.97
NA	0.01	0.97
NA	0.01	0.97
777157	0.01	0.97
418321	0.01	0.97
422067	0.01	0.97
417869	0.01	0.97
NA	0.01	0.97
422488	0.01	0.97
NA	0.01	0.97
423584	0.01	0.97
422843	0.01	0.97
420374	0.01	0.97
424189	0.01	0.97
416642	0.01	0.97
396068	0.01	0.97
424044	0.01	0.97
NA	0.01	0.97
395328	0.01	0.97
396223	0.01	0.97
422153	0.01	0.97
421328	0.01	0.97
NA	0.01	0.97
416940	0.01	0.97
421523	0.01	0.97
417256	0.01	0.97
396478	0.01	0.97
424594	0.01	0.97
423385	0.01	0.97
426970	0.01	0.97
420195	0.01	0.97
NA	0.01	0.97
NA	0.01	0.97
NA	0.01	0.97
426841	0.01	0.97
423610	0.01	0.97
417034	0.01	0.97
418441	0.01	0.97
421944	0.01	0.97
424022	0.01	0.97
420720	0.01	0.97
417190	0.01	0.97
417428	0.01	0.97
419861	0.01	0.97
NA	0.01	0.97
421919	0.01	0.97
417518	0.01	0.97
423759	0.01	0.97
423794	0.01	0.97
424231	0.01	0.97
NA	0.01	0.97
771321	0.01	0.97
427723	0.01	0.97
373924	0.01	0.97
NA	0.01	0.97
420130	0.01	0.97
416548	0.01	0.97
NA	0.01	0.97
423385	0.01	0.97
417303	0.01	0.97
NA	0.01	0.97
418021	0.01	0.97
NA	0.01	0.97
NA	0.01	0.97
NA	0.01	0.97
NA	0.01	0.97
395783	0.01	0.97
428576	0.01	0.97
424547	0.01	0.97
395390	0.01	0.97
NA	0.01	0.97
NA	0.01	0.97
420511	0.01	0.97
423781	0.01	0.97
NA	0.01	0.97
NA	0.01	0.97
426754	0.01	0.98
396370	0.01	0.98
418287	0.01	0.98
426050	0.01	0.98
768787	0.01	0.98
423105	0.01	0.98
NA	0.01	0.98
416330	0.01	0.98
426169	0.01	0.98
431641	0.01	0.98
421887	0.01	0.98
415334	0.01	0.98
419218	0.01	0.98
424528	0.01	0.98
395397	0.01	0.98
423605	0.01	0.98
NA	0.01	0.98
NA	0.01	0.98
421263	0.01	0.98
374165	0.01	0.98
422209	0.01	0.98
NA	0.01	0.98
NA	0.01	0.98
NA	0.01	0.98
NA	0.01	0.98
424661	0.01	0.98
374022	0.01	0.98
422371	0.01	0.98
420797	0.01	0.98
422318	0.01	0.98
428741	0.01	0.98
395845	0.01	0.98
420242	0.01	0.98
422872	0.01	0.98
422162	0.01	0.98
NA	0.01	0.98
NA	0.01	0.98
NA	0.01	0.98
418771	0.01	0.98
NA	0.01	0.98
420654	0.01	0.98
427111	0.01	0.98
421610	0.01	0.98
NA	0.01	0.98
NA	0.01	0.98
424823	0.01	0.98
NA	0.01	0.98
NA	0.01	0.98
NA	0.01	0.98
NA	0.01	0.98
415854	0.01	0.98
NA	0.01	0.98
426784	0.01	0.98
NA	0.01	0.98
NA	0.01	0.98
415782	0.01	0.98
419067	0.01	0.98
420455	0.01	0.98
NA	0.01	0.98
NA	0.01	0.98
770532	0.01	0.98
424283	0.01	0.98
NA	0.01	0.98
417033	0.01	0.98
420606	0.01	0.98
NA	0.01	0.98
428862	0.01	0.98
395555	0.01	0.98
425524	0.01	0.98
NA	0.01	0.98
427127	0.01	0.98
NA	0.01	0.98
424530	0.01	0.98
416077	0.01	0.98
770295	0.01	0.98
408025	0.01	0.98
769528	0.01	0.98
NA	0.01	0.98
417031	0.01	0.98
396463	0.01	0.98
395863	0.01	0.98
423364	0.01	0.98
NA	0.01	0.98
NA	0.01	0.98
424900	0.01	0.98
NA	0.01	0.98
417930	0.01	0.98
NA	0.01	0.98
426584	0.01	0.98
418939	0.01	0.98
424397	0.01	0.98
421888	0.01	0.98
423028	0.01	0.98
416656	0.01	0.98
396312	0.01	0.98
431107	0.01	0.98
NA	0.01	0.98
NA	0.01	0.98
NA	0.01	0.98
421352	0.01	0.98
428836	0.01	0.99
395615	0.01	0.99
769056	0.01	0.99
425603	0.01	0.99
417381	0.01	0.99
423335	0.01	0.99
422952	0.01	0.99
422649	0.01	0.99
NA	0.01	0.99
NA	0.01	0.99
768424	0.01	0.99
770695	0.01	0.99
NA	0.01	0.99
417032	0.01	0.99
395531	0.01	0.99
422537	0.01	0.99
426138	0.01	0.99
420935	0.01	0.99
421402	0.01	0.99
425667	0.01	0.99
424588	0.01	0.99
NA	0.01	0.99
425041	0.01	0.99
421945	0.01	0.99
NA	0.01	0.99
374109	0.01	0.99
NA	0.01	0.99
418486	0.01	0.99
418880	0.01	0.99
418085	0.01	0.99
427850	0.01	0.99
NA	0.01	0.99
421531	0.01	0.99
422951	0.01	0.99
425730	0.01	0.99
428887	0.01	0.99
417464	0.01	0.99
NA	0.01	0.99
NA	0.01	0.99
NA	0.01	0.99
421490	0.01	0.99
424770	0.01	0.99
NA	0.01	0.99
418103	0.01	0.99
416108	0.01	0.99
NA	0.02	0.93
427880	0.02	0.95
417387	0.02	0.92
431270	0.02	0.93
NA	0.02	0.94
395878	0.02	0.95
421062	0.02	0.88
NA	0.02	0.88
416732	0.02	0.88
NA	0.02	0.88
395963	0.02	0.88
NA	0.02	0.89
NA	0.02	0.89
NA	0.02	0.89
395712	0.02	0.89
417295	0.02	0.89
423876	0.02	0.89
769948	0.02	0.89
NA	0.02	0.89
419715	0.02	0.89
NA	0.02	0.89
416804	0.02	0.89
396230	0.02	0.89
396332	0.02	0.89
NA	0.02	0.89
396309	0.02	0.89
NA	0.02	0.89
NA	0.02	0.89
421251	0.02	0.9
418750	0.02	0.9
419615	0.02	0.9
770979	0.02	0.9
426825	0.02	0.9
415919	0.02	0.9
426496	0.02	0.9
NA	0.02	0.9
430589	0.02	0.9
404528	0.02	0.9
NA	0.02	0.9
395644	0.02	0.9
417901	0.02	0.9
NA	0.02	0.9
424797	0.02	0.9
418789	0.02	0.9
421130	0.02	0.9
427173	0.02	0.9
NA	0.02	0.9
417283	0.02	0.9
NA	0.02	0.9
NA	0.02	0.9
427858	0.02	0.9
423818	0.02	0.9
378926	0.02	0.9
427856	0.02	0.9
429020	0.02	0.9
NA	0.02	0.9
422608	0.02	0.9
NA	0.02	0.9
427510	0.02	0.9
428259	0.02	0.9
419410	0.02	0.9
NA	0.02	0.9
416460	0.02	0.91
416616	0.02	0.91
417550	0.02	0.91
420184	0.02	0.91
NA	0.02	0.91
NA	0.02	0.91
417358	0.02	0.91
NA	0.02	0.91
428713	0.02	0.91
NA	0.02	0.91
NA	0.02	0.91
424534	0.02	0.91
421628	0.02	0.91
416991	0.02	0.91
NA	0.02	0.91
420628	0.02	0.91
396503	0.02	0.91
422401	0.02	0.91
NA	0.02	0.91
428569	0.02	0.91
426499	0.02	0.91
NA	0.02	0.91
419824	0.02	0.91
421886	0.02	0.91
776655	0.02	0.91
422589	0.02	0.91
NA	0.02	0.91
NA	0.02	0.91
NA	0.02	0.91
NA	0.02	0.91
NA	0.02	0.91
419575	0.02	0.91
420949	0.02	0.91
NA	0.02	0.92
396044	0.02	0.92
770601	0.02	0.92
419600	0.02	0.92
422892	0.02	0.92
770954	0.02	0.92
NA	0.02	0.92
421237	0.02	0.92
417013	0.02	0.92
NA	0.02	0.92
NA	0.02	0.92
428768	0.02	0.92
427822	0.02	0.92
418255	0.02	0.92
NA	0.02	0.92
NA	0.02	0.92
NA	0.02	0.92
NA	0.02	0.92
374111	0.02	0.92
NA	0.02	0.92
428559	0.02	0.92
NA	0.02	0.92
417900	0.02	0.92
404754	0.02	0.92
NA	0.02	0.92
NA	0.02	0.92
769283	0.02	0.92
420405	0.02	0.92
418644	0.02	0.92
426921	0.02	0.92
422568	0.02	0.92
769755	0.02	0.92
429380	0.02	0.92
NA	0.02	0.92
418961	0.02	0.92
374126	0.02	0.92
769727	0.02	0.92
417720	0.02	0.92
423592	0.02	0.92
419853	0.02	0.93
NA	0.02	0.93
421347	0.02	0.93
417309	0.02	0.93
NA	0.02	0.93
NA	0.02	0.93
422405	0.02	0.93
NA	0.02	0.93
NA	0.02	0.93
423508	0.02	0.93
419697	0.02	0.93
421816	0.02	0.93
NA	0.02	0.93
415847	0.02	0.93
424720	0.02	0.93
423854	0.02	0.93
416040	0.02	0.93
769005	0.02	0.93
395231	0.02	0.93
421761	0.02	0.93
NA	0.02	0.93
NA	0.02	0.93
415908	0.02	0.93
417215	0.02	0.93
421862	0.02	0.93
NA	0.02	0.93
NA	0.02	0.93
NA	0.02	0.93
NA	0.02	0.93
395730	0.02	0.93
395573	0.02	0.93
422618	0.02	0.93
NA	0.02	0.93
NA	0.02	0.93
NA	0.02	0.93
418167	0.02	0.93
415923	0.02	0.93
NA	0.02	0.93
423001	0.02	0.93
423824	0.02	0.93
396092	0.02	0.93
373895	0.02	0.93
NA	0.02	0.93
NA	0.02	0.93
418066	0.02	0.93
423415	0.02	0.93
426292	0.02	0.93
NA	0.02	0.93
NA	0.02	0.93
417146	0.02	0.93
416351	0.02	0.93
771890	0.02	0.93
422382	0.02	0.93
425963	0.02	0.93
770563	0.02	0.93
423707	0.02	0.93
NA	0.02	0.93
431253	0.02	0.93
416244	0.02	0.93
416650	0.02	0.93
426147	0.02	0.93
395340	0.02	0.93
421229	0.02	0.93
NA	0.02	0.93
424442	0.02	0.93
415854	0.02	0.93
427386	0.02	0.93
NA	0.02	0.93
NA	0.02	0.93
428588	0.02	0.93
NA	0.02	0.93
418573	0.02	0.93
NA	0.02	0.93
415705	0.02	0.93
419958	0.02	0.93
421530	0.02	0.93
NA	0.02	0.93
427123	0.02	0.93
420002	0.02	0.93
419467	0.02	0.93
424905	0.02	0.93
424355	0.02	0.93
415353	0.02	0.94
NA	0.02	0.94
424020	0.02	0.94
NA	0.02	0.94
NA	0.02	0.94
427006	0.02	0.94
374169	0.02	0.94
421749	0.02	0.94
NA	0.02	0.94
422175	0.02	0.94
419690	0.02	0.94
421455	0.02	0.94
423336	0.02	0.94
421321	0.02	0.94
NA	0.02	0.94
421824	0.02	0.94
416285	0.02	0.94
425502	0.02	0.94
423857	0.02	0.94
NA	0.02	0.94
415321	0.02	0.94
421449	0.02	0.94
NA	0.02	0.94
NA	0.02	0.94
431583	0.02	0.94
421640	0.02	0.94
421849	0.02	0.94
NA	0.02	0.94
426869	0.02	0.94
424568	0.02	0.94
NA	0.02	0.94
NA	0.02	0.94
430741	0.02	0.94
NA	0.02	0.94
373900	0.02	0.94
769329	0.02	0.94
425798	0.02	0.94
769312	0.02	0.94
NA	0.02	0.94
NA	0.02	0.94
424746	0.02	0.94
418295	0.02	0.94
419936	0.02	0.94
419401	0.02	0.94
419641	0.02	0.94
417005	0.02	0.94
NA	0.02	0.94
395608	0.02	0.94
416009	0.02	0.94
418976	0.02	0.94
419207	0.02	0.94
414834	0.02	0.94
422065	0.02	0.94
NA	0.02	0.94
395969	0.02	0.94
NA	0.02	0.94
NA	0.02	0.94
396479	0.02	0.94
NA	0.02	0.94
395347	0.02	0.94
771528	0.02	0.94
768950	0.02	0.94
424864	0.02	0.94
NA	0.02	0.94
NA	0.02	0.94
374002	0.02	0.94
772017	0.02	0.94
417423	0.02	0.94
NA	0.02	0.94
NA	0.02	0.94
NA	0.02	0.94
NA	0.02	0.94
425750	0.02	0.94
NA	0.02	0.94
416911	0.02	0.94
395310	0.02	0.94
NA	0.02	0.94
416011	0.02	0.94
418835	0.02	0.94
424065	0.02	0.94
NA	0.02	0.94
420465	0.02	0.94
NA	0.02	0.94
NA	0.02	0.94
NA	0.02	0.94
424513	0.02	0.94
NA	0.02	0.94
NA	0.02	0.94
426560	0.02	0.94
NA	0.02	0.94
422948	0.02	0.94
NA	0.02	0.94
429116	0.02	0.94
416119	0.02	0.94
NA	0.02	0.94
NA	0.02	0.94
420267	0.02	0.94
424282	0.02	0.94
NA	0.02	0.94
424859	0.02	0.94
NA	0.02	0.94
423930	0.02	0.95
NA	0.02	0.95
NA	0.02	0.95
NA	0.02	0.95
418026	0.02	0.95
NA	0.02	0.95
421480	0.02	0.95
423788	0.02	0.95
NA	0.02	0.95
425564	0.02	0.95
416539	0.02	0.95
NA	0.02	0.95
424075	0.02	0.95
NA	0.02	0.95
416363	0.02	0.95
422257	0.02	0.95
395854	0.02	0.95
NA	0.02	0.95
420104	0.02	0.95
420921	0.02	0.95
417368	0.02	0.95
424566	0.02	0.95
395456	0.02	0.95
395242	0.02	0.95
419028	0.02	0.95
417065	0.02	0.95
418251	0.02	0.95
NA	0.02	0.95
NA	0.02	0.95
770573	0.02	0.95
396331	0.02	0.95
431509	0.02	0.95
424189	0.02	0.95
418174	0.02	0.95
NA	0.02	0.95
NA	0.02	0.95
420051	0.02	0.95
418368	0.02	0.95
427249	0.02	0.95
395339	0.02	0.95
NA	0.02	0.95
769118	0.02	0.95
NA	0.02	0.95
417793	0.02	0.95
429898	0.02	0.95
424436	0.02	0.95
416032	0.02	0.95
NA	0.02	0.95
NA	0.02	0.95
418829	0.02	0.95
NA	0.02	0.95
429567	0.02	0.95
423678	0.02	0.95
NA	0.02	0.95
NA	0.02	0.95
NA	0.02	0.95
417488	0.02	0.95
NA	0.02	0.95
NA	0.02	0.95
770026	0.02	0.95
420885	0.02	0.95
NA	0.02	0.95
396228	0.02	0.95
427355	0.02	0.95
NA	0.02	0.95
NA	0.02	0.96
418610	0.02	0.96
416297	0.02	0.96
NA	0.02	0.96
NA	0.02	0.96
395128	0.02	0.96
770088	0.02	0.96
424796	0.02	0.96
NA	0.02	0.96
NA	0.02	0.96
421565	0.02	0.96
NA	0.02	0.96
373903	0.02	0.96
419518	0.02	0.96
414797	0.02	0.96
422269	0.02	0.96
418944	0.02	0.96
NA	0.02	0.96
NA	0.02	0.96
771974	0.02	0.96
418884	0.02	0.96
431059	0.02	0.96
420282	0.02	0.96
418433	0.02	0.96
NA	0.02	0.96
NA	0.02	0.96
419296	0.02	0.96
NA	0.02	0.96
NA	0.02	0.96
421712	0.02	0.96
422129	0.02	0.96
423166	0.02	0.97
395998	0.02	0.97
414136	0.02	0.97
414876	0.02	0.97
423892	0.02	0.97
421953	0.02	0.97
NA	0.02	0.97
424272	0.02	0.97
417603	0.02	0.97
426220	0.02	0.97
NA	0.02	0.97
416366	0.02	0.97
NA	0.02	0.97
NA	0.02	0.97
420001	0.02	0.97
417118	0.02	0.98
NA	0.02	0.98
NA	0.02	0.98
395882	0.02	0.98
418175	0.02	0.98
NA	0.02	0.98
427778	0.02	0.98
420581	0.02	0.98
422526	0.02	0.98
421537	0.03	0.89
421991	0.03	0.91
416329	0.03	0.92
417334	0.03	0.92
373978	0.03	0.87
416970	0.03	0.82
427627	0.03	0.82
772069	0.03	0.82
NA	0.03	0.82
431683	0.03	0.83
396405	0.03	0.83
NA	0.03	0.83
417035	0.03	0.83
378913	0.03	0.83
NA	0.03	0.83
416662	0.03	0.84
424554	0.03	0.84
427322	0.03	0.84
NA	0.03	0.84
419358	0.03	0.84
416722	0.03	0.84
417558	0.03	0.84
395176	0.03	0.84
396427	0.03	0.84
415416	0.03	0.84
423644	0.03	0.84
421237	0.03	0.84
425071	0.03	0.84
422192	0.03	0.84
421511	0.03	0.84
418046	0.03	0.84
423658	0.03	0.84
NA	0.03	0.84
427190	0.03	0.84
NA	0.03	0.84
417152	0.03	0.84
NA	0.03	0.84
NA	0.03	0.84
417381	0.03	0.84
NA	0.03	0.91
NA	0.03	0.85
NA	0.03	0.85
NA	0.03	0.85
422756	0.03	0.85
423007	0.03	0.85
415383	0.03	0.85
NA	0.03	0.85
395259	0.03	0.85
373922	0.03	0.85
424645	0.03	0.85
NA	0.03	0.85
415720	0.03	0.85
420372	0.03	0.85
771293	0.03	0.85
NA	0.03	0.85
NA	0.03	0.85
417496	0.03	0.85
373966	0.03	0.85
NA	0.03	0.85
NA	0.03	0.86
NA	0.03	0.86
396401	0.03	0.86
423608	0.03	0.86
420925	0.03	0.86
416000	0.03	0.86
420732	0.03	0.86
NA	0.03	0.86
426648	0.03	0.86
NA	0.03	0.86
NA	0.03	0.86
NA	0.03	0.86
418429	0.03	0.86
NA	0.03	0.86
427031	0.03	0.86
426880	0.03	0.86
425587	0.03	0.86
NA	0.03	0.86
419727	0.03	0.86
NA	0.03	0.86
NA	0.03	0.86
770173	0.03	0.86
416266	0.03	0.86
429983	0.03	0.93
431010	0.03	0.86
419100	0.03	0.87
NA	0.03	0.87
769609	0.03	0.87
422136	0.03	0.87
423260	0.03	0.87
430829	0.03	0.87
NA	0.03	0.87
374138	0.03	0.87
423843	0.03	0.87
429485	0.03	0.87
422316	0.03	0.87
428048	0.03	0.87
395624	0.03	0.87
NA	0.03	0.87
424488	0.03	0.87
NA	0.03	0.87
NA	0.03	0.87
770202	0.03	0.87
424466	0.03	0.87
419466	0.03	0.87
416812	0.03	0.87
419910	0.03	0.87
415459	0.03	0.87
427841	0.03	0.87
417506	0.03	0.87
395279	0.03	0.87
416653	0.03	0.87
NA	0.03	0.87
428994	0.03	0.87
NA	0.03	0.87
422219	0.03	0.87
404533	0.03	0.87
419402	0.03	0.87
419604	0.03	0.87
396393	0.03	0.87
NA	0.03	0.87
NA	0.03	0.87
426193	0.03	0.87
421023	0.03	0.87
419937	0.03	0.87
NA	0.03	0.87
771556	0.03	0.87
395329	0.03	0.87
420651	0.03	0.87
NA	0.03	0.87
424024	0.03	0.87
420986	0.03	0.87
NA	0.03	0.87
424877	0.03	0.87
771074	0.03	0.95
NA	0.03	0.87
419303	0.03	0.87
770600	0.03	0.88
NA	0.03	0.88
431669	0.03	0.88
417470	0.03	0.88
NA	0.03	0.88
NA	0.03	0.88
424506	0.03	0.88
420520	0.03	0.88
416757	0.03	0.88
419587	0.03	0.88
423463	0.03	0.88
419127	0.03	0.88
424980	0.03	0.88
415970	0.03	0.88
770439	0.03	0.88
395197	0.03	0.88
417845	0.03	0.88
415511	0.03	0.88
NA	0.03	0.88
395538	0.03	0.88
NA	0.03	0.88
428555	0.03	0.88
NA	0.03	0.88
NA	0.03	0.88
420384	0.03	0.88
396538	0.03	0.88
425027	0.03	0.88
424669	0.03	0.88
419484	0.03	0.88
423822	0.03	0.88
415632	0.03	0.88
419902	0.03	0.88
NA	0.03	0.88
NA	0.03	0.88
417228	0.03	0.88
396351	0.03	0.88
396378	0.03	0.88
NA	0.03	0.88
NA	0.03	0.88
NA	0.03	0.88
NA	0.03	0.88
424893	0.03	0.88
NA	0.03	0.88
422067	0.03	0.88
NA	0.03	0.88
NA	0.03	0.88
NA	0.03	0.88
424733	0.03	0.88
NA	0.03	0.88
418450	0.03	0.88
772114	0.03	0.88
NA	0.03	0.88
NA	0.03	0.88
396366	0.03	0.88
NA	0.03	0.88
416886	0.03	0.89
426350	0.03	0.89
424986	0.03	0.89
419084	0.03	0.89
NA	0.03	0.89
424441	0.03	0.89
NA	0.03	0.89
395758	0.03	0.89
NA	0.03	0.89
423703	0.03	0.89
419283	0.03	0.89
417742	0.03	0.89
NA	0.03	0.89
NA	0.03	0.89
769812	0.03	0.89
NA	0.03	0.89
NA	0.03	0.89
431604	0.03	0.89
416540	0.03	0.89
420063	0.03	0.89
416750	0.03	0.89
416340	0.03	0.89
420931	0.03	0.89
395238	0.03	0.89
422499	0.03	0.89
415511	0.03	0.89
419526	0.03	0.89
NA	0.03	0.89
425034	0.03	0.89
425096	0.03	0.89
428587	0.03	0.89
NA	0.03	0.89
NA	0.03	0.89
395433	0.03	0.89
374194	0.03	0.89
423306	0.03	0.89
422154	0.03	0.89
NA	0.03	0.89
420535	0.03	0.89
425305	0.03	0.89
416832	0.03	0.89
421307	0.03	0.89
395778	0.03	0.89
NA	0.03	0.89
416371	0.03	0.89
422862	0.03	0.89
NA	0.03	0.89
396340	0.03	0.89
NA	0.03	0.89
NA	0.03	0.89
770088	0.03	0.89
424532	0.03	0.89
419242	0.03	0.9
420347	0.03	0.9
421362	0.03	0.9
423833	0.03	0.9
419837	0.03	0.9
NA	0.03	0.9
424133	0.03	0.9
395108	0.03	0.9
419620	0.03	0.9
NA	0.03	0.9
417245	0.03	0.9
NA	0.03	0.9
424408	0.03	0.9
423758	0.03	0.9
421589	0.03	0.9
NA	0.03	0.9
426781	0.03	0.9
395783	0.03	0.9
427218	0.03	0.9
424691	0.03	0.9
NA	0.03	0.9
NA	0.03	0.9
420169	0.03	0.9
416653	0.03	0.9
NA	0.03	0.9
423090	0.03	0.9
423130	0.03	0.9
422165	0.03	0.9
NA	0.03	0.9
428082	0.03	0.9
428094	0.03	0.9
418186	0.03	0.9
395605	0.03	0.9
NA	0.03	0.9
NA	0.03	0.9
NA	0.03	0.9
417708	0.03	0.9
418320	0.03	0.9
NA	0.03	0.9
404534	0.03	0.9
427494	0.03	0.9
417836	0.03	0.9
419304	0.03	0.9
419518	0.03	0.9
419176	0.03	0.9
429088	0.03	0.9
423003	0.03	0.91
427722	0.03	0.91
378894	0.03	0.91
NA	0.03	0.91
420587	0.03	0.91
408180	0.03	0.91
NA	0.03	0.91
420057	0.03	0.91
415682	0.03	0.91
423144	0.03	0.91
770747	0.03	0.91
416431	0.03	0.91
NA	0.03	0.91
420127	0.03	0.91
NA	0.03	0.91
395971	0.03	0.91
423951	0.03	0.91
770678	0.03	0.91
NA	0.03	0.91
NA	0.03	0.91
424274	0.03	0.91
NA	0.03	0.91
423205	0.03	0.91
396502	0.03	0.91
424126	0.03	0.91
770753	0.03	0.91
425575	0.03	0.91
772003	0.03	0.91
NA	0.03	0.91
NA	0.03	0.91
416394	0.03	0.91
NA	0.03	0.91
426694	0.03	0.91
418654	0.03	0.91
416497	0.03	0.91
427830	0.03	0.91
417457	0.03	0.91
417634	0.03	0.91
NA	0.03	0.91
NA	0.03	0.91
NA	0.03	0.91
NA	0.03	0.91
NA	0.03	0.91
420517	0.03	0.91
420055	0.03	0.92
NA	0.03	0.92
428652	0.03	0.92
428442	0.03	0.92
423790	0.03	0.92
415938	0.03	0.92
420559	0.03	0.92
418933	0.03	0.92
423520	0.03	0.92
NA	0.03	0.92
NA	0.03	0.92
417589	0.03	0.92
769275	0.03	0.92
NA	0.03	0.92
422035	0.03	0.92
422471	0.03	0.92
NA	0.03	0.92
NA	0.03	0.92
423164	0.03	0.92
395904	0.03	0.92
428866	0.03	0.92
417405	0.03	0.92
NA	0.03	0.92
418616	0.03	0.92
NA	0.03	0.92
416560	0.03	0.92
NA	0.03	0.92
422575	0.03	0.92
NA	0.03	0.92
421843	0.03	0.92
770511	0.03	0.92
420245	0.03	0.92
422571	0.03	0.92
421648	0.03	0.92
426233	0.03	0.92
424186	0.03	0.92
NA	0.03	0.92
NA	0.03	0.92
420821	0.03	0.92
374159	0.03	0.92
NA	0.03	0.92
771361	0.03	0.92
419967	0.03	0.93
404779	0.03	0.93
772269	0.03	0.93
424447	0.03	0.93
420182	0.03	0.93
374226	0.03	0.93
422698	0.03	0.93
424463	0.03	0.93
424595	0.03	0.93
NA	0.03	0.93
418114	0.03	0.93
374027	0.03	0.93
422069	0.03	0.93
373947	0.03	0.93
NA	0.03	0.93
770886	0.03	0.93
419426	0.03	0.93
427126	0.03	0.93
NA	0.03	0.93
426791	0.03	0.93
420717	0.03	0.93
416740	0.03	0.93
417964	0.03	0.93
396489	0.03	0.93
416719	0.03	0.93
770225	0.03	0.93
420503	0.03	0.93
770556	0.03	0.93
423259	0.03	0.93
421298	0.03	0.93
419634	0.03	0.93
NA	0.03	0.93
NA	0.03	0.94
423438	0.03	0.94
NA	0.03	0.94
NA	0.03	0.94
415694	0.03	0.94
418160	0.03	0.94
424699	0.03	0.94
396246	0.03	0.94
NA	0.03	0.94
424327	0.03	0.94
NA	0.03	0.94
424623	0.03	0.94
395166	0.03	0.94
419340	0.03	0.94
NA	0.03	0.94
418534	0.03	0.94
NA	0.03	0.94
NA	0.03	0.94
423369	0.03	0.94
NA	0.03	0.94
418968	0.03	0.94
NA	0.03	0.94
NA	0.03	0.95
NA	0.03	0.95
NA	0.03	0.95
NA	0.03	0.95
426169	0.03	0.95
395436	0.03	0.95
NA	0.03	0.95
NA	0.03	0.95
NA	0.03	0.95
422094	0.03	0.95
422394	0.03	0.95
420854	0.03	0.95
395673	0.03	0.95
420883	0.03	0.95
NA	0.03	0.95
422618	0.03	0.95
NA	0.03	0.96
429156	0.03	0.96
421867	0.03	0.96
NA	0.03	0.96
769469	0.03	0.96
NA	0.03	0.96
428116	0.03	0.96
NA	0.03	0.96
418261	0.03	0.96
421287	0.03	0.97
776269	0.03	0.97
427933	0.03	0.97
419284	0.03	0.97
417031	0.04	0.75
NA	0.04	0.75
415305	0.04	0.75
421545	0.04	0.76
NA	0.04	0.76
419915	0.04	0.76
427937	0.04	0.76
418802	0.04	0.76
770103	0.04	0.76
395510	0.04	0.77
770237	0.04	0.77
NA	0.04	0.77
424150	0.04	0.77
NA	0.04	0.78
NA	0.04	0.78
420540	0.04	0.78
NA	0.04	0.78
422558	0.04	0.78
771128	0.04	0.78
NA	0.04	0.78
415791	0.04	0.78
395651	0.04	0.79
423919	0.04	0.79
419248	0.04	0.79
419095	0.04	0.79
421533	0.04	0.79
419010	0.04	0.79
NA	0.04	0.79
396454	0.04	0.79
424770	0.04	0.79
417614	0.04	0.79
NA	0.04	0.79
428170	0.04	0.79
NA	0.04	0.79
NA	0.04	0.79
422435	0.04	0.79
428183	0.04	0.79
428524	0.04	0.79
NA	0.04	0.79
423543	0.04	0.79
NA	0.04	0.79
395147	0.04	0.8
396515	0.04	0.8
419590	0.04	0.8
422680	0.04	0.8
NA	0.04	0.8
NA	0.04	0.8
423357	0.04	0.8
NA	0.04	0.8
427409	0.04	0.8
426085	0.04	0.8
NA	0.04	0.8
422178	0.04	0.8
NA	0.04	0.8
422693	0.04	0.8
431604	0.04	0.8
427304	0.04	0.8
427577	0.04	0.8
429567	0.04	0.8
396292	0.04	0.8
NA	0.04	0.8
422420	0.04	0.8
420319	0.04	0.8
NA	0.04	0.81
NA	0.04	0.81
417466	0.04	0.81
419398	0.04	0.81
NA	0.04	0.81
NA	0.04	0.81
419542	0.04	0.81
425261	0.04	0.81
NA	0.04	0.81
421601	0.04	0.81
395233	0.04	0.81
769605	0.04	0.81
416491	0.04	0.81
NA	0.04	0.81
NA	0.04	0.81
415762	0.04	0.81
NA	0.04	0.81
423613	0.04	0.81
NA	0.04	0.81
NA	0.04	0.81
418710	0.04	0.81
417679	0.04	0.81
422148	0.04	0.81
NA	0.04	0.81
NA	0.04	0.81
418577	0.04	0.81
419454	0.04	0.81
427300	0.04	0.81
419521	0.04	0.81
NA	0.04	0.81
427746	0.04	0.81
429985	0.04	0.82
771055	0.04	0.82
395294	0.04	0.82
417917	0.04	0.82
418645	0.04	0.82
395069	0.04	0.82
NA	0.04	0.82
415600	0.04	0.82
422348	0.04	0.82
NA	0.04	0.82
422350	0.04	0.82
424301	0.04	0.82
416910	0.04	0.82
NA	0.04	0.82
768377	0.04	0.82
423547	0.04	0.82
426218	0.04	0.82
421640	0.04	0.82
429082	0.04	0.82
415818	0.04	0.82
415515	0.04	0.82
NA	0.04	0.82
424989	0.04	0.82
422326	0.04	0.82
415915	0.04	0.82
421765	0.04	0.82
776097	0.04	0.82
NA	0.04	0.82
428561	0.04	0.82
418277	0.04	0.82
420100	0.04	0.82
395072	0.04	0.82
418823	0.04	0.82
421943	0.04	0.82
769847	0.04	0.82
NA	0.04	0.82
NA	0.04	0.82
NA	0.04	0.83
428117	0.04	0.83
422187	0.04	0.83
424945	0.04	0.83
NA	0.04	0.83
424566	0.04	0.83
419734	0.04	0.83
NA	0.04	0.83
419406	0.04	0.83
422260	0.04	0.83
NA	0.04	0.88
NA	0.04	0.83
419458	0.04	0.83
421147	0.04	0.83
428151	0.04	0.83
416649	0.04	0.83
420780	0.04	0.83
420349	0.04	0.83
420954	0.04	0.83
NA	0.04	0.83
423401	0.04	0.83
425431	0.04	0.83
422601	0.04	0.83
425567	0.04	0.83
378788	0.04	0.83
NA	0.04	0.83
NA	0.04	0.83
428233	0.04	0.83
421067	0.04	0.83
416682	0.04	0.83
420242	0.04	0.83
422826	0.04	0.83
NA	0.04	0.83
NA	0.04	0.83
771115	0.04	0.83
415424	0.04	0.83
420174	0.04	0.83
NA	0.04	0.84
NA	0.04	0.84
NA	0.04	0.84
415497	0.04	0.84
417445	0.04	0.84
420847	0.04	0.84
419415	0.04	0.84
NA	0.04	0.84
423203	0.04	0.84
NA	0.04	0.84
419246	0.04	0.84
NA	0.04	0.84
771511	0.04	0.84
421709	0.04	0.84
420787	0.04	0.84
374166	0.04	0.84
426866	0.04	0.84
420000	0.04	0.84
NA	0.04	0.84
424422	0.04	0.84
NA	0.04	0.84
NA	0.04	0.84
420686	0.04	0.84
424126	0.04	0.84
415862	0.04	0.84
426161	0.04	0.84
422122	0.04	0.84
NA	0.04	0.84
421567	0.04	0.84
431205	0.04	0.84
770955	0.04	0.84
422566	0.04	0.84
422935	0.04	0.84
418362	0.04	0.84
423690	0.04	0.84
NA	0.04	0.84
NA	0.04	0.84
422936	0.04	0.84
NA	0.04	0.84
423340	0.04	0.84
416746	0.04	0.84
419179	0.04	0.84
NA	0.04	0.85
421276	0.04	0.85
NA	0.04	0.85
422569	0.04	0.85
NA	0.04	0.85
422586	0.04	0.85
395373	0.04	0.85
426772	0.04	0.85
NA	0.04	0.85
NA	0.04	0.85
395317	0.04	0.85
NA	0.04	0.85
426863	0.04	0.85
NA	0.04	0.85
NA	0.04	0.85
770660	0.04	0.85
416126	0.04	0.85
NA	0.04	0.85
418527	0.04	0.85
415945	0.04	0.85
NA	0.04	0.85
420868	0.04	0.85
NA	0.04	0.85
NA	0.04	0.85
421465	0.04	0.85
NA	0.04	0.86
NA	0.04	0.86
NA	0.04	0.86
378924	0.04	0.86
771156	0.04	0.86
415358	0.04	0.86
374231	0.04	0.86
NA	0.04	0.86
419744	0.04	0.86
423976	0.04	0.86
771299	0.04	0.86
NA	0.04	0.86
NA	0.04	0.86
419414	0.04	0.86
415668	0.04	0.86
422764	0.04	0.86
NA	0.04	0.86
421478	0.04	0.86
NA	0.04	0.86
414847	0.04	0.86
768487	0.04	0.86
421802	0.04	0.86
417987	0.04	0.86
424993	0.04	0.86
421516	0.04	0.86
426223	0.04	0.86
422394	0.04	0.86
NA	0.04	0.86
396125	0.04	0.86
NA	0.04	0.86
NA	0.04	0.86
NA	0.04	0.86
NA	0.04	0.86
NA	0.04	0.86
426882	0.04	0.86
417757	0.04	0.86
NA	0.04	0.86
771985	0.04	0.86
NA	0.04	0.86
768805	0.04	0.87
422339	0.04	0.87
NA	0.04	0.87
419576	0.04	0.87
374138	0.04	0.87
NA	0.04	0.87
424511	0.04	0.87
395973	0.04	0.87
421107	0.04	0.87
423504	0.04	0.87
NA	0.04	0.87
421025	0.04	0.87
424465	0.04	0.87
420829	0.04	0.87
NA	0.04	0.87
NA	0.04	0.87
421755	0.04	0.87
NA	0.04	0.87
395993	0.04	0.87
422392	0.04	0.87
NA	0.04	0.87
419949	0.04	0.87
NA	0.04	0.87
NA	0.04	0.87
NA	0.04	0.87
420880	0.04	0.87
415340	0.04	0.87
428436	0.04	0.87
425645	0.04	0.87
NA	0.04	0.87
415906	0.04	0.87
769475	0.04	0.87
415587	0.04	0.87
NA	0.04	0.88
428575	0.04	0.88
427611	0.04	0.88
396073	0.04	0.88
416124	0.04	0.88
770265	0.04	0.88
NA	0.04	0.88
424128	0.04	0.88
NA	0.04	0.88
420561	0.04	0.88
421279	0.04	0.88
NA	0.04	0.88
NA	0.04	0.88
NA	0.04	0.88
415593	0.04	0.88
NA	0.04	0.88
418339	0.04	0.88
NA	0.04	0.88
416512	0.04	0.88
427114	0.04	0.88
395713	0.04	0.88
418588	0.04	0.88
NA	0.04	0.88
431601	0.04	0.88
427207	0.04	0.88
415575	0.04	0.88
415593	0.04	0.88
418739	0.04	0.88
427342	0.04	0.88
771574	0.04	0.88
770171	0.04	0.88
421839	0.04	0.88
423825	0.04	0.88
415793	0.04	0.88
395096	0.04	0.89
NA	0.04	0.89
NA	0.04	0.89
427643	0.04	0.89
428332	0.04	0.89
416103	0.04	0.89
NA	0.04	0.89
422797	0.04	0.89
NA	0.04	0.89
770128	0.04	0.89
416830	0.04	0.89
424583	0.04	0.89
396189	0.04	0.89
422051	0.04	0.89
395907	0.04	0.89
396238	0.04	0.89
422945	0.04	0.9
428554	0.04	0.9
427872	0.04	0.9
414854	0.04	0.9
418023	0.04	0.9
425989	0.04	0.9
420598	0.04	0.9
NA	0.04	0.9
770649	0.04	0.9
474360	0.04	0.9
771996	0.04	0.9
417908	0.04	0.9
423156	0.04	0.9
422040	0.04	0.9
417384	0.04	0.9
421712	0.04	0.9
418393	0.04	0.9
NA	0.04	0.9
NA	0.04	0.9
428720	0.04	0.9
425074	0.04	0.9
423593	0.04	0.9
425778	0.04	0.9
427198	0.04	0.9
NA	0.04	0.9
423361	0.04	0.9
NA	0.04	0.9
NA	0.04	0.9
420193	0.04	0.9
424105	0.04	0.9
419304	0.04	0.91
396090	0.04	0.91
769096	0.04	0.91
NA	0.04	0.91
NA	0.04	0.91
772331	0.04	0.91
NA	0.04	0.91
771738	0.04	0.91
421743	0.04	0.91
424783	0.04	0.91
NA	0.04	0.92
417204	0.04	0.92
NA	0.04	0.92
418583	0.04	0.92
420171	0.04	0.92
422600	0.04	0.92
NA	0.04	0.92
NA	0.04	0.92
NA	0.04	0.92
418124	0.04	0.92
424522	0.04	0.92
769592	0.04	0.92
427001	0.04	0.92
416823	0.04	0.92
NA	0.04	0.93
418414	0.04	0.93
418389	0.04	0.93
422765	0.04	0.93
426922	0.04	0.93
428761	0.04	0.93
NA	0.04	0.93
418681	0.04	0.93
421450	0.04	0.93
415448	0.04	0.93
417932	0.04	0.94
422645	0.04	0.94
NA	0.04	0.94
427107	0.04	0.94
771503	0.04	0.94
NA	0.04	0.94
395346	0.04	0.94
418689	0.04	0.94
NA	0.04	0.94
427996	0.04	0.94
NA	0.04	0.94
NA	0.04	0.95
NA	0.04	0.95
417742	0.04	0.95
771005	0.04	0.95
427215	0.04	0.95
395650	0.04	0.95
NA	0.04	0.95
771841	0.04	0.96
417632	0.05	0.8
NA	0.05	0.69
NA	0.05	0.69
424248	0.05	0.7
416742	0.05	0.7
NA	0.05	0.7
NA	0.05	0.7
NA	0.05	0.71
426987	0.05	0.71
770313	0.05	0.71
NA	0.05	0.71
423225	0.05	0.71
425840	0.05	0.71
416785	0.05	0.71
416420	0.05	0.71
417856	0.05	0.72
395655	0.05	0.72
395695	0.05	0.72
422992	0.05	0.76
426003	0.05	0.72
415489	0.05	0.72
403122	0.05	0.72
770767	0.05	0.72
NA	0.05	0.72
NA	0.05	0.72
NA	0.05	0.72
NA	0.05	0.72
770134	0.05	0.72
419862	0.05	0.73
395891	0.05	0.73
414739	0.05	0.73
416541	0.05	0.73
NA	0.05	0.73
NA	0.05	0.73
NA	0.05	0.73
NA	0.05	0.73
NA	0.05	0.73
NA	0.05	0.73
415566	0.05	0.73
427477	0.05	0.73
NA	0.05	0.73
418430	0.05	0.73
NA	0.05	0.73
422970	0.05	0.73
428937	0.05	0.73
NA	0.05	0.73
425989	0.05	0.73
NA	0.05	0.73
NA	0.05	0.73
418868	0.05	0.73
424004	0.05	0.73
772254	0.05	0.78
419530	0.05	0.74
NA	0.05	0.74
396276	0.05	0.74
NA	0.05	0.74
395997	0.05	0.74
415949	0.05	0.74
421009	0.05	0.74
416922	0.05	0.74
424832	0.05	0.74
420217	0.05	0.74
NA	0.05	0.74
NA	0.05	0.74
427493	0.05	0.74
418402	0.05	0.79
427029	0.05	0.74
NA	0.05	0.79
422233	0.05	0.74
395678	0.05	0.74
NA	0.05	0.74
416174	0.05	0.75
NA	0.05	0.75
421406	0.05	0.75
428837	0.05	0.75
421802	0.05	0.75
424895	0.05	0.75
421852	0.05	0.92
422150	0.05	0.92
421078	0.05	0.75
428238	0.05	0.75
426015	0.05	0.75
NA	0.05	0.75
417564	0.05	0.75
420771	0.05	0.75
420943	0.05	0.75
NA	0.05	0.75
424477	0.05	0.75
416960	0.05	0.75
428693	0.05	0.75
NA	0.05	0.75
428651	0.05	0.75
418367	0.05	0.75
NA	0.05	0.76
424446	0.05	0.76
NA	0.05	0.76
421178	0.05	0.76
417738	0.05	0.76
395977	0.05	0.76
770011	0.05	0.76
NA	0.05	0.76
417875	0.05	0.76
NA	0.05	0.76
NA	0.05	0.76
416424	0.05	0.76
419400	0.05	0.76
414336	0.05	0.76
NA	0.05	0.76
422869	0.05	0.76
423349	0.05	0.76
420925	0.05	0.76
NA	0.05	0.76
426923	0.05	0.77
NA	0.05	0.77
428685	0.05	0.77
428333	0.05	0.77
NA	0.05	0.77
NA	0.05	0.77
419814	0.05	0.77
770710	0.05	0.77
417646	0.05	0.77
425066	0.05	0.77
NA	0.05	0.77
NA	0.05	0.77
427106	0.05	0.77
427003	0.05	0.77
417400	0.05	0.77
418608	0.05	0.77
428891	0.05	0.77
427007	0.05	0.77
416142	0.05	0.77
415498	0.05	0.77
420018	0.05	0.77
420392	0.05	0.78
769232	0.05	0.78
423752	0.05	0.78
418357	0.05	0.78
NA	0.05	0.78
424061	0.05	0.78
NA	0.05	0.78
NA	0.05	0.78
NA	0.05	0.78
423869	0.05	0.78
NA	0.05	0.78
769788	0.05	0.78
396483	0.05	0.78
395454	0.05	0.78
NA	0.05	0.78
427354	0.05	0.78
416788	0.05	0.78
417115	0.05	0.78
NA	0.05	0.78
NA	0.05	0.78
NA	0.05	0.78
424085	0.05	0.78
416595	0.05	0.78
NA	0.05	0.78
421469	0.05	0.79
426786	0.05	0.79
NA	0.05	0.79
415838	0.05	0.79
424995	0.05	0.79
427211	0.05	0.79
NA	0.05	0.79
NA	0.05	0.79
423438	0.05	0.79
415718	0.05	0.79
416517	0.05	0.79
420422	0.05	0.79
424947	0.05	0.79
NA	0.05	0.79
395821	0.05	0.79
422703	0.05	0.79
NA	0.05	0.84
424048	0.05	0.79
769997	0.05	0.79
416647	0.05	0.79
422162	0.05	0.79
422082	0.05	0.79
NA	0.05	0.79
423314	0.05	0.79
421725	0.05	0.8
NA	0.05	0.8
417623	0.05	0.8
771775	0.05	0.8
NA	0.05	0.8
NA	0.05	0.8
419077	0.05	0.8
424011	0.05	0.8
419380	0.05	0.8
NA	0.05	0.8
NA	0.05	0.8
416618	0.05	0.8
NA	0.05	0.8
417568	0.05	0.8
NA	0.05	0.8
NA	0.05	0.8
418999	0.05	0.8
NA	0.05	0.8
424818	0.05	0.8
417096	0.05	0.8
422389	0.05	0.8
426806	0.05	0.8
770787	0.05	0.8
NA	0.05	0.81
NA	0.05	0.81
NA	0.05	0.81
768557	0.05	0.81
423358	0.05	0.81
776535	0.05	0.81
NA	0.05	0.81
422320	0.05	0.81
424311	0.05	0.81
426918	0.05	0.81
419205	0.05	0.81
428197	0.05	0.81
420859	0.05	0.81
396280	0.05	0.81
NA	0.05	0.81
NA	0.05	0.81
418420	0.05	0.81
417268	0.05	0.81
427497	0.05	0.81
430280	0.05	0.81
NA	0.05	0.81
419140	0.05	0.81
NA	0.05	0.81
426930	0.05	0.81
420956	0.05	0.81
423575	0.05	0.82
NA	0.05	0.82
NA	0.05	0.82
427675	0.05	0.82
NA	0.05	0.82
768780	0.05	0.82
427311	0.05	0.82
419046	0.05	0.82
417017	0.05	0.82
421413	0.05	0.82
422419	0.05	0.82
NA	0.05	0.87
419731	0.05	0.82
NA	0.05	0.82
NA	0.05	0.82
427380	0.05	0.82
NA	0.05	0.82
NA	0.05	0.82
769278	0.05	0.82
420325	0.05	0.82
419212	0.05	0.82
424459	0.05	0.83
NA	0.05	0.83
418994	0.05	0.83
417573	0.05	0.83
428888	0.05	0.83
420003	0.05	0.83
421507	0.05	0.83
420242	0.05	0.83
395274	0.05	0.83
NA	0.05	0.83
419534	0.05	0.83
NA	0.05	0.83
430848	0.05	0.83
769974	0.05	0.83
NA	0.05	0.83
419554	0.05	0.83
415976	0.05	0.84
NA	0.05	0.84
NA	0.05	0.84
421616	0.05	0.84
417159	0.05	0.84
NA	0.05	0.84
769473	0.05	0.84
415684	0.05	0.84
419661	0.05	0.84
770979	0.05	0.84
420713	0.05	0.84
374201	0.05	0.84
418995	0.05	0.84
428994	0.05	0.84
416963	0.05	0.84
428455	0.05	0.84
770664	0.05	0.84
NA	0.05	0.84
NA	0.05	0.84
NA	0.05	0.84
427000	0.05	0.84
NA	0.05	0.84
430152	0.05	0.84
422155	0.05	0.84
420924	0.05	0.84
422956	0.05	0.9
NA	0.05	0.85
415571	0.05	0.85
424703	0.05	0.85
NA	0.05	0.85
428101	0.05	0.85
769263	0.05	0.85
NA	0.05	0.85
421318	0.05	0.85
421219	0.05	0.85
423983	0.05	0.85
NA	0.05	0.85
NA	0.05	0.85
419346	0.05	0.85
NA	0.05	0.85
NA	0.05	0.85
418951	0.05	0.85
NA	0.05	0.85
415849	0.05	0.85
NA	0.05	0.85
428675	0.05	0.85
396227	0.05	0.86
423829	0.05	0.86
NA	0.05	0.86
426925	0.05	0.86
NA	0.05	0.86
421248	0.05	0.86
423509	0.05	0.86
771258	0.05	0.86
422994	0.05	0.86
422400	0.05	0.86
424655	0.05	0.86
423978	0.05	0.86
417511	0.05	0.86
416919	0.05	0.86
426680	0.05	0.86
422950	0.05	0.86
424631	0.05	0.86
419512	0.05	0.86
423617	0.05	0.86
772164	0.05	0.86
NA	0.05	0.86
425073	0.05	0.87
374192	0.05	0.87
416402	0.05	0.87
417173	0.05	0.87
NA	0.05	0.87
396148	0.05	0.87
395793	0.05	0.87
NA	0.05	0.87
NA	0.05	0.87
770216	0.05	0.87
416856	0.05	0.87
423872	0.05	0.87
NA	0.05	0.87
427235	0.05	0.87
422759	0.05	0.87
419457	0.05	0.87
422513	0.05	0.87
417109	0.05	0.87
NA	0.05	0.87
408036	0.05	0.88
NA	0.05	0.88
769200	0.05	0.88
770722	0.05	0.88
415473	0.05	0.88
421138	0.05	0.88
427153	0.05	0.88
418948	0.05	0.88
NA	0.05	0.88
421335	0.05	0.88
415669	0.05	0.88
423784	0.05	0.88
418785	0.05	0.88
NA	0.05	0.88
418469	0.05	0.88
417802	0.05	0.88
418484	0.05	0.88
429137	0.05	0.88
423978	0.05	0.88
NA	0.05	0.89
428413	0.05	0.89
NA	0.05	0.89
418744	0.05	0.89
NA	0.05	0.89
429126	0.05	0.89
NA	0.05	0.9
395412	0.05	0.9
407091	0.05	0.9
NA	0.05	0.9
427515	0.05	0.9
374193	0.05	0.9
427223	0.05	0.9
NA	0.05	0.9
NA	0.05	0.91
421664	0.05	0.91
418330	0.05	0.91
NA	0.05	0.91
422424	0.05	0.92
NA	0.05	0.92
NA	0.05	0.92
423693	0.05	0.92
422255	0.05	0.92
396170	0.05	0.92
NA	0.05	0.92
NA	0.05	0.92
NA	0.05	0.93
NA	0.05	0.93
419718	0.05	0.93
NA	0.05	0.93
771504	0.05	0.94
427848	0.05	0.95
NA	0.05	0.95
770465	0.05	0.96
NA	0.06	0.62
416425	0.06	0.62
NA	0.06	0.62
430761	0.06	0.63
NA	0.06	0.63
768449	0.06	0.64
419456	0.06	0.64
769393	0.06	0.64
420070	0.06	0.64
NA	0.06	0.64
424731	0.06	0.64
419585	0.06	0.64
424351	0.06	0.64
776599	0.06	0.64
421373	0.06	0.65
427533	0.06	0.76
NA	0.06	0.65
NA	0.06	0.65
NA	0.06	0.65
426384	0.06	0.65
416004	0.06	0.65
NA	0.06	0.66
NA	0.06	0.66
418271	0.06	0.66
395692	0.06	0.66
421752	0.06	0.66
NA	0.06	0.66
NA	0.06	0.66
415552	0.06	0.67
770538	0.06	0.67
NA	0.06	0.67
417439	0.06	0.67
474379	0.06	0.67
422845	0.06	0.67
423082	0.06	0.67
431595	0.06	0.67
NA	0.06	0.67
395253	0.06	0.67
NA	0.06	0.67
423290	0.06	0.67
NA	0.06	0.68
415953	0.06	0.68
422736	0.06	0.68
NA	0.06	0.68
427559	0.06	0.68
NA	0.06	0.68
422759	0.06	0.68
NA	0.06	0.68
NA	0.06	0.68
395128	0.06	0.68
NA	0.06	0.68
430303	0.06	0.68
421966	0.06	0.68
417406	0.06	0.69
NA	0.06	0.69
769107	0.06	0.69
415419	0.06	0.69
418059	0.06	0.69
NA	0.06	0.69
426230	0.06	0.69
395643	0.06	0.69
422087	0.06	0.69
424124	0.06	0.69
418647	0.06	0.69
NA	0.06	0.69
NA	0.06	0.69
NA	0.06	0.69
NA	0.06	0.69
395846	0.06	0.69
NA	0.06	0.69
425240	0.06	0.69
776960	0.06	0.69
428969	0.06	0.69
770213	0.06	0.69
NA	0.06	0.69
416905	0.06	0.69
NA	0.06	0.7
419293	0.06	0.7
395848	0.06	0.7
NA	0.06	0.7
768991	0.06	0.7
420826	0.06	0.7
NA	0.06	0.7
424549	0.06	0.7
NA	0.06	0.7
423281	0.06	0.7
NA	0.06	0.7
426226	0.06	0.7
NA	0.06	0.7
421960	0.06	0.71
NA	0.06	0.71
419243	0.06	0.71
NA	0.06	0.71
416415	0.06	0.71
NA	0.06	0.71
NA	0.06	0.71
419201	0.06	0.71
NA	0.06	0.71
421182	0.06	0.71
430770	0.06	0.71
416259	0.06	0.71
NA	0.06	0.71
422276	0.06	0.71
NA	0.06	0.71
417419	0.06	0.71
416927	0.06	0.71
417113	0.06	0.71
NA	0.06	0.72
423169	0.06	0.72
425909	0.06	0.72
NA	0.06	0.72
424420	0.06	0.72
424704	0.06	0.72
NA	0.06	0.72
421160	0.06	0.72
NA	0.06	0.72
374090	0.06	0.72
422178	0.06	0.72
NA	0.06	0.72
418034	0.06	0.72
427559	0.06	0.72
419211	0.06	0.72
NA	0.06	0.72
421911	0.06	0.72
NA	0.06	0.72
422751	0.06	0.72
NA	0.06	0.72
374199	0.06	0.72
769214	0.06	0.72
417200	0.06	0.72
395145	0.06	0.73
416142	0.06	0.73
423433	0.06	0.73
NA	0.06	0.73
417540	0.06	0.73
415317	0.06	0.73
418452	0.06	0.73
771502	0.06	0.73
431387	0.06	0.73
NA	0.06	0.73
NA	0.06	0.73
NA	0.06	0.73
418387	0.06	0.73
NA	0.06	0.73
426422	0.06	0.73
418155	0.06	0.73
770018	0.06	0.73
423769	0.06	0.73
420144	0.06	0.73
420614	0.06	0.73
769109	0.06	0.73
416144	0.06	0.73
421750	0.06	0.73
769577	0.06	0.73
424349	0.06	0.73
NA	0.06	0.73
416597	0.06	0.73
429823	0.06	0.74
NA	0.06	0.74
395100	0.06	0.74
415766	0.06	0.74
396499	0.06	0.74
415364	0.06	0.74
429078	0.06	0.74
NA	0.06	0.74
424620	0.06	0.74
424347	0.06	0.74
421992	0.06	0.74
769121	0.06	0.74
NA	0.06	0.75
396272	0.06	0.75
NA	0.06	0.75
NA	0.06	0.75
NA	0.06	0.75
395613	0.06	0.75
NA	0.06	0.75
NA	0.06	0.75
416519	0.06	0.75
424448	0.06	0.75
428661	0.06	0.75
416507	0.06	0.75
416900	0.06	0.75
420389	0.06	0.75
768451	0.06	0.75
424992	0.06	0.75
426076	0.06	0.75
NA	0.06	0.75
NA	0.06	0.75
416118	0.06	0.75
415846	0.06	0.75
NA	0.06	0.75
425679	0.06	0.75
428348	0.06	0.75
418142	0.06	0.75
NA	0.06	0.75
NA	0.06	0.76
422093	0.06	0.76
NA	0.06	0.76
395895	0.06	0.76
428456	0.06	0.76
NA	0.06	0.76
395505	0.06	0.76
423133	0.06	0.76
427095	0.06	0.76
422182	0.06	0.76
NA	0.06	0.76
NA	0.06	0.76
416810	0.06	0.76
427934	0.06	0.76
426155	0.06	0.76
768824	0.06	0.76
396334	0.06	0.77
416496	0.06	0.77
430337	0.06	0.77
422242	0.06	0.77
424052	0.06	0.77
421479	0.06	0.77
423310	0.06	0.77
422596	0.06	0.77
NA	0.06	0.77
418756	0.06	0.77
422221	0.06	0.77
422757	0.06	0.77
418783	0.06	0.77
426162	0.06	0.77
422974	0.06	0.77
771557	0.06	0.77
422780	0.06	0.82
421015	0.06	0.77
419521	0.06	0.77
420224	0.06	0.77
422991	0.06	0.78
415977	0.06	0.78
NA	0.06	0.78
424101	0.06	0.78
419806	0.06	0.78
424548	0.06	0.78
416590	0.06	0.78
421145	0.06	0.78
NA	0.06	0.78
416862	0.06	0.78
NA	0.06	0.78
420488	0.06	0.79
NA	0.06	0.79
415418	0.06	0.79
418780	0.06	0.79
769780	0.06	0.79
NA	0.06	0.79
421194	0.06	0.79
421552	0.06	0.79
NA	0.06	0.79
431597	0.06	0.79
422396	0.06	0.79
428063	0.06	0.79
421151	0.06	0.79
421517	0.06	0.79
421535	0.06	0.79
374135	0.06	0.79
424838	0.06	0.79
424409	0.06	0.79
NA	0.06	0.8
NA	0.06	0.8
418359	0.06	0.8
428626	0.06	0.8
NA	0.06	0.8
396013	0.06	0.84
NA	0.06	0.8
424643	0.06	0.8
NA	0.06	0.8
417870	0.06	0.8
NA	0.06	0.8
420980	0.06	0.8
396196	0.06	0.8
416605	0.06	0.85
NA	0.06	0.8
427244	0.06	0.8
NA	0.06	0.8
396311	0.06	0.8
420103	0.06	0.8
415574	0.06	0.8
NA	0.06	0.8
NA	0.06	0.8
396132	0.06	0.8
768809	0.06	0.8
419321	0.06	0.8
423070	0.06	0.81
417234	0.06	0.81
427445	0.06	0.81
426499	0.06	0.81
421303	0.06	0.81
425455	0.06	0.81
NA	0.06	0.81
421999	0.06	0.81
NA	0.06	0.81
770250	0.06	0.81
NA	0.06	0.81
NA	0.06	0.81
420169	0.06	0.81
417303	0.06	0.81
417749	0.06	0.81
418126	0.06	0.81
421342	0.06	0.81
419406	0.06	0.81
NA	0.06	0.81
771974	0.06	0.81
NA	0.06	0.81
428391	0.06	0.81
373854	0.06	0.81
396106	0.06	0.81
NA	0.06	0.81
418662	0.06	0.81
378929	0.06	0.81
422906	0.06	0.81
NA	0.06	0.82
NA	0.06	0.82
418224	0.06	0.82
NA	0.06	0.82
427964	0.06	0.82
420570	0.06	0.82
430755	0.06	0.82
NA	0.06	0.82
419289	0.06	0.82
421959	0.06	0.82
770095	0.06	0.82
NA	0.06	0.82
415780	0.06	0.82
421116	0.06	0.82
422731	0.06	0.82
768555	0.06	0.82
419865	0.06	0.82
418684	0.06	0.82
421993	0.06	0.83
417428	0.06	0.83
415535	0.06	0.83
769878	0.06	0.83
416906	0.06	0.83
423932	0.06	0.83
423365	0.06	0.83
428994	0.06	0.83
374223	0.06	0.83
430580	0.06	0.83
423234	0.06	0.83
415492	0.06	0.84
426254	0.06	0.84
770683	0.06	0.84
776499	0.06	0.84
NA	0.06	0.84
769024	0.06	0.84
NA	0.06	0.84
430740	0.06	0.84
770169	0.06	0.84
NA	0.06	0.84
770664	0.06	0.84
417411	0.06	0.84
NA	0.06	0.84
NA	0.06	0.84
NA	0.06	0.84
395912	0.06	0.84
NA	0.06	0.85
416719	0.06	0.85
396342	0.06	0.85
NA	0.06	0.85
424596	0.06	0.85
423789	0.06	0.85
419973	0.06	0.85
417361	0.06	0.85
NA	0.06	0.85
NA	0.06	0.85
404530	0.06	0.85
NA	0.06	0.86
416591	0.06	0.86
395991	0.06	0.86
NA	0.06	0.86
395196	0.06	0.86
771001	0.06	0.86
419216	0.06	0.87
421414	0.06	0.87
424460	0.06	0.87
423675	0.06	0.87
422473	0.06	0.87
NA	0.06	0.87
420049	0.06	0.87
416842	0.06	0.87
769222	0.06	0.87
NA	0.06	0.87
427760	0.06	0.88
422376	0.06	0.88
NA	0.06	0.88
415936	0.06	0.88
423931	0.06	0.88
NA	0.06	0.88
415748	0.06	0.88
NA	0.06	0.88
NA	0.06	0.88
420657	0.06	0.89
396043	0.06	0.89
423279	0.06	0.89
NA	0.06	0.89
429484	0.06	0.89
NA	0.06	0.9
NA	0.06	0.9
421765	0.06	0.91
423469	0.06	0.91
417797	0.06	0.91
418873	0.06	0.91
424413	0.06	0.92
771927	0.06	0.92
418849	0.06	0.93
404296	0.06	0.93
404229	0.06	0.93
419729	0.06	0.94
420212	0.06	0.94
NA	0.06	0.94
420301	0.07	0.56
NA	0.07	0.56
NA	0.07	0.57
428476	0.07	0.57
386577	0.07	0.57
NA	0.07	0.58
NA	0.07	0.59
430336	0.07	0.59
NA	0.07	0.59
417284	0.07	0.59
417933	0.07	0.59
418378	0.07	0.59
NA	0.07	0.59
NA	0.07	0.59
429087	0.07	0.6
428345	0.07	0.6
772256	0.07	0.6
424572	0.07	0.6
NA	0.07	0.6
395822	0.07	0.6
424642	0.07	0.6
415455	0.07	0.6
NA	0.07	0.6
NA	0.07	0.61
NA	0.07	0.61
417216	0.07	0.61
427941	0.07	0.61
NA	0.07	0.61
395609	0.07	0.61
NA	0.07	0.61
416389	0.07	0.61
768507	0.07	0.61
419755	0.07	0.61
419563	0.07	0.61
429036	0.07	0.61
427379	0.07	0.61
422211	0.07	0.61
419957	0.07	0.61
770111	0.07	0.61
NA	0.07	0.61
415648	0.07	0.62
423662	0.07	0.62
419563	0.07	0.62
NA	0.07	0.62
NA	0.07	0.62
NA	0.07	0.62
415702	0.07	0.62
NA	0.07	0.62
418396	0.07	0.62
426317	0.07	0.62
415588	0.07	0.62
NA	0.07	0.63
424820	0.07	0.63
424740	0.07	0.63
NA	0.07	0.63
693259	0.07	0.63
NA	0.07	0.63
422901	0.07	0.63
424937	0.07	0.63
421580	0.07	0.63
418763	0.07	0.63
373956	0.07	0.63
415295	0.07	0.63
NA	0.07	0.63
423300	0.07	0.63
NA	0.07	0.63
420932	0.07	0.63
NA	0.07	0.63
419751	0.07	0.63
NA	0.07	0.63
NA	0.07	0.64
416647	0.07	0.64
NA	0.07	0.64
NA	0.07	0.75
769679	0.07	0.64
NA	0.07	0.64
NA	0.07	0.64
419784	0.07	0.64
NA	0.07	0.64
416758	0.07	0.64
423795	0.07	0.64
NA	0.07	0.64
427432	0.07	0.64
420559	0.07	0.64
427360	0.07	0.65
NA	0.07	0.65
396353	0.07	0.65
NA	0.07	0.65
420135	0.07	0.65
NA	0.07	0.65
417022	0.07	0.65
420084	0.07	0.65
418804	0.07	0.65
NA	0.07	0.65
424561	0.07	0.65
NA	0.07	0.65
431261	0.07	0.65
428025	0.07	0.65
421314	0.07	0.65
NA	0.07	0.65
415467	0.07	0.66
NA	0.07	0.66
420388	0.07	0.66
NA	0.07	0.66
NA	0.07	0.66
417204	0.07	0.66
425345	0.07	0.66
768969	0.07	0.66
NA	0.07	0.66
423606	0.07	0.66
NA	0.07	0.66
425542	0.07	0.66
419747	0.07	0.66
769612	0.07	0.66
395662	0.07	0.67
427072	0.07	0.67
NA	0.07	0.67
427797	0.07	0.67
415708	0.07	0.67
768374	0.07	0.67
NA	0.07	0.67
NA	0.07	0.67
422124	0.07	0.67
771215	0.07	0.67
771027	0.07	0.67
424462	0.07	0.67
420610	0.07	0.67
425858	0.07	0.67
418050	0.07	0.67
424262	0.07	0.67
373906	0.07	0.67
423562	0.07	0.67
422949	0.07	0.67
373930	0.07	0.68
NA	0.07	0.68
415325	0.07	0.68
418064	0.07	0.68
769379	0.07	0.68
NA	0.07	0.68
768735	0.07	0.68
420779	0.07	0.68
NA	0.07	0.68
421934	0.07	0.68
420544	0.07	0.68
427606	0.07	0.68
NA	0.07	0.68
421699	0.07	0.68
NA	0.07	0.69
426153	0.07	0.69
423898	0.07	0.69
415593	0.07	0.69
NA	0.07	0.69
424136	0.07	0.69
424395	0.07	0.69
NA	0.07	0.73
NA	0.07	0.69
NA	0.07	0.69
422742	0.07	0.69
418516	0.07	0.69
426710	0.07	0.69
424269	0.07	0.69
NA	0.07	0.69
424210	0.07	0.69
NA	0.07	0.69
NA	0.07	0.69
NA	0.07	0.69
416084	0.07	0.69
NA	0.07	0.83
423959	0.07	0.7
NA	0.07	0.7
NA	0.07	0.7
NA	0.07	0.7
771690	0.07	0.7
415702	0.07	0.7
428956	0.07	0.7
415502	0.07	0.7
424358	0.07	0.7
395289	0.07	0.7
NA	0.07	0.7
NA	0.07	0.7
NA	0.07	0.7
NA	0.07	0.7
425530	0.07	0.7
415539	0.07	0.7
419946	0.07	0.7
422514	0.07	0.7
416196	0.07	0.7
693256	0.07	0.71
417891	0.07	0.71
422955	0.07	0.71
NA	0.07	0.71
395879	0.07	0.71
768808	0.07	0.71
428135	0.07	0.71
NA	0.07	0.72
417533	0.07	0.72
770936	0.07	0.72
415389	0.07	0.72
395526	0.07	0.72
NA	0.07	0.72
NA	0.07	0.72
425800	0.07	0.72
416089	0.07	0.72
420625	0.07	0.72
423921	0.07	0.72
395841	0.07	0.72
430409	0.07	0.72
419589	0.07	0.72
NA	0.07	0.72
418002	0.07	0.72
417984	0.07	0.72
426136	0.07	0.72
NA	0.07	0.73
NA	0.07	0.73
416570	0.07	0.73
428674	0.07	0.73
374100	0.07	0.73
425691	0.07	0.73
427412	0.07	0.73
420442	0.07	0.73
NA	0.07	0.73
NA	0.07	0.74
NA	0.07	0.74
NA	0.07	0.74
NA	0.07	0.74
373996	0.07	0.74
418975	0.07	0.74
416321	0.07	0.74
NA	0.07	0.75
NA	0.07	0.75
415848	0.07	0.75
NA	0.07	0.75
396442	0.07	0.75
421142	0.07	0.75
420663	0.07	0.75
421405	0.07	0.75
417643	0.07	0.75
417722	0.07	0.75
414875	0.07	0.75
419662	0.07	0.75
428691	0.07	0.75
395653	0.07	0.75
NA	0.07	0.75
NA	0.07	0.75
770158	0.07	0.75
396235	0.07	0.75
422199	0.07	0.75
418759	0.07	0.75
423726	0.07	0.76
427113	0.07	0.76
423376	0.07	0.76
NA	0.07	0.76
NA	0.07	0.76
NA	0.07	0.76
421829	0.07	0.76
NA	0.07	0.76
424830	0.07	0.76
770846	0.07	0.77
395955	0.07	0.77
421171	0.07	0.77
417976	0.07	0.77
418418	0.07	0.77
430553	0.07	0.77
423038	0.07	0.77
420575	0.07	0.77
423826	0.07	0.77
NA	0.07	0.77
424152	0.07	0.77
428708	0.07	0.77
424665	0.07	0.77
417122	0.07	0.77
NA	0.07	0.77
NA	0.07	0.77
422910	0.07	0.77
396441	0.07	0.78
NA	0.07	0.78
NA	0.07	0.78
NA	0.07	0.78
418312	0.07	0.78
417927	0.07	0.79
NA	0.07	0.79
NA	0.07	0.79
NA	0.07	0.79
426074	0.07	0.79
422934	0.07	0.79
422445	0.07	0.79
418637	0.07	0.79
396149	0.07	0.79
421696	0.07	0.79
418400	0.07	0.79
417454	0.07	0.79
424424	0.07	0.79
NA	0.07	0.79
418244	0.07	0.79
NA	0.07	0.79
418793	0.07	0.79
422720	0.07	0.79
395635	0.07	0.79
418225	0.07	0.79
NA	0.07	0.79
427305	0.07	0.79
422883	0.07	0.8
NA	0.07	0.8
428070	0.07	0.85
424469	0.07	0.8
419795	0.07	0.8
NA	0.07	0.8
NA	0.07	0.8
415740	0.07	0.8
772291	0.07	0.8
NA	0.07	0.8
418417	0.07	0.8
NA	0.07	0.8
NA	0.07	0.8
NA	0.07	0.81
429049	0.07	0.81
423809	0.07	0.81
419423	0.07	0.81
NA	0.07	0.81
414838	0.07	0.81
NA	0.07	0.81
395320	0.07	0.81
428007	0.07	0.81
NA	0.07	0.81
418932	0.07	0.81
428763	0.07	0.82
424083	0.07	0.82
NA	0.07	0.82
420060	0.07	0.82
NA	0.07	0.83
422629	0.07	0.83
NA	0.07	0.83
420219	0.07	0.83
418568	0.07	0.83
378928	0.07	0.83
NA	0.07	0.83
770068	0.07	0.84
NA	0.07	0.84
NA	0.07	0.84
421568	0.07	0.84
NA	0.07	0.84
418487	0.07	0.84
421108	0.07	0.84
415921	0.07	0.84
NA	0.07	0.84
419322	0.07	0.84
417303	0.07	0.85
NA	0.07	0.85
425722	0.07	0.85
NA	0.07	0.85
NA	0.07	0.86
NA	0.07	0.86
428337	0.07	0.86
417801	0.07	0.87
421939	0.07	0.87
423566	0.07	0.87
395890	0.07	0.88
420242	0.07	0.88
395516	0.07	0.88
395948	0.07	0.89
417032	0.07	0.89
NA	0.07	0.89
423368	0.07	0.89
420366	0.07	0.9
395406	0.07	0.9
NA	0.07	0.92
404537	0.07	0.93
NA	0.08	0.51
422511	0.08	0.52
769868	0.08	0.52
NA	0.08	0.52
NA	0.08	0.52
426770	0.08	0.52
424108	0.08	0.52
NA	0.08	0.52
416888	0.08	0.52
NA	0.08	0.52
NA	0.08	0.53
418690	0.08	0.53
416404	0.08	0.53
416926	0.08	0.54
395305	0.08	0.54
419158	0.08	0.54
416871	0.08	0.54
771843	0.08	0.54
395105	0.08	0.54
422842	0.08	0.54
417202	0.08	0.54
NA	0.08	0.55
423439	0.08	0.55
769246	0.08	0.55
421003	0.08	0.55
423860	0.08	0.55
426802	0.08	0.55
NA	0.08	0.55
426107	0.08	0.55
425637	0.08	0.55
NA	0.08	0.55
NA	0.08	0.55
415969	0.08	0.56
426304	0.08	0.56
769389	0.08	0.56
770627	0.08	0.56
416893	0.08	0.56
416852	0.08	0.56
416484	0.08	0.56
NA	0.08	0.56
416825	0.08	0.56
419609	0.08	0.66
418675	0.08	0.56
772226	0.08	0.56
423138	0.08	0.57
378914	0.08	0.57
415344	0.08	0.57
416445	0.08	0.57
427423	0.08	0.57
NA	0.08	0.57
423081	0.08	0.57
417318	0.08	0.57
395239	0.08	0.57
NA	0.08	0.57
417456	0.08	0.57
NA	0.08	0.57
422464	0.08	0.57
417304	0.08	0.58
NA	0.08	0.58
NA	0.08	0.58
NA	0.08	0.58
424350	0.08	0.58
415792	0.08	0.58
429128	0.08	0.58
419388	0.08	0.58
425132	0.08	0.68
417093	0.08	0.58
NA	0.08	0.58
418967	0.08	0.59
416879	0.08	0.59
415390	0.08	0.59
NA	0.08	0.59
417515	0.08	0.59
395588	0.08	0.59
420591	0.08	0.59
426566	0.08	0.59
423706	0.08	0.59
NA	0.08	0.59
422195	0.08	0.59
421808	0.08	0.59
NA	0.08	0.6
424143	0.08	0.6
422740	0.08	0.6
417626	0.08	0.6
771383	0.08	0.6
396429	0.08	0.6
424509	0.08	0.6
423926	0.08	0.7
421499	0.08	0.6
426888	0.08	0.61
427467	0.08	0.61
420953	0.08	0.61
395335	0.08	0.61
NA	0.08	0.61
NA	0.08	0.61
415919	0.08	0.61
416085	0.08	0.61
NA	0.08	0.61
423932	0.08	0.61
NA	0.08	0.61
408035	0.08	0.61
419269	0.08	0.61
415883	0.08	0.61
421646	0.08	0.61
417552	0.08	0.61
422109	0.08	0.61
417471	0.08	0.61
374188	0.08	0.61
NA	0.08	0.61
NA	0.08	0.62
418181	0.08	0.62
419012	0.08	0.62
421538	0.08	0.62
NA	0.08	0.62
NA	0.08	0.62
395400	0.08	0.62
418409	0.08	0.62
418936	0.08	0.62
NA	0.08	0.62
420699	0.08	0.62
418196	0.08	0.62
NA	0.08	0.62
420605	0.08	0.62
395655	0.08	0.62
NA	0.08	0.62
NA	0.08	0.62
428567	0.08	0.62
423192	0.08	0.62
422171	0.08	0.62
424345	0.08	0.62
420701	0.08	0.62
416055	0.08	0.62
415782	0.08	0.63
416836	0.08	0.63
NA	0.08	0.63
419312	0.08	0.63
769625	0.08	0.63
395150	0.08	0.63
373969	0.08	0.63
416226	0.08	0.63
415444	0.08	0.63
776552	0.08	0.63
420863	0.08	0.63
NA	0.08	0.63
423459	0.08	0.63
NA	0.08	0.63
396076	0.08	0.63
NA	0.08	0.63
NA	0.08	0.63
770250	0.08	0.64
416630	0.08	0.64
769506	0.08	0.64
427250	0.08	0.64
417637	0.08	0.64
415816	0.08	0.64
415693	0.08	0.64
422999	0.08	0.64
770712	0.08	0.64
417267	0.08	0.64
417271	0.08	0.64
NA	0.08	0.64
421263	0.08	0.64
418067	0.08	0.64
429055	0.08	0.64
422761	0.08	0.65
395158	0.08	0.65
422406	0.08	0.65
419364	0.08	0.65
769088	0.08	0.65
421717	0.08	0.65
NA	0.08	0.65
NA	0.08	0.65
NA	0.08	0.65
NA	0.08	0.65
424055	0.08	0.65
NA	0.08	0.65
NA	0.08	0.65
420779	0.08	0.66
NA	0.08	0.66
NA	0.08	0.66
776459	0.08	0.66
NA	0.08	0.66
426934	0.08	0.66
415680	0.08	0.66
418878	0.08	0.66
422884	0.08	0.66
NA	0.08	0.66
771427	0.08	0.66
414879	0.08	0.66
NA	0.08	0.66
423043	0.08	0.66
395665	0.08	0.66
417871	0.08	0.66
422465	0.08	0.66
416027	0.08	0.66
NA	0.08	0.67
424162	0.08	0.67
NA	0.08	0.67
423077	0.08	0.67
NA	0.08	0.67
NA	0.08	0.67
NA	0.08	0.67
423045	0.08	0.67
NA	0.08	0.67
421977	0.08	0.67
NA	0.08	0.67
417874	0.08	0.67
771488	0.08	0.67
NA	0.08	0.67
422365	0.08	0.67
423865	0.08	0.67
396105	0.08	0.67
768556	0.08	0.67
NA	0.08	0.68
772325	0.08	0.71
423517	0.08	0.68
NA	0.08	0.68
396048	0.08	0.69
NA	0.08	0.69
423615	0.08	0.69
420427	0.08	0.69
NA	0.08	0.69
420620	0.08	0.69
NA	0.08	0.69
426045	0.08	0.69
NA	0.08	0.69
418340	0.08	0.69
423862	0.08	0.69
NA	0.08	0.69
421029	0.08	0.69
421258	0.08	0.69
373917	0.08	0.7
NA	0.08	0.7
395514	0.08	0.7
771797	0.08	0.7
422042	0.08	0.7
420482	0.08	0.7
769679	0.08	0.74
NA	0.08	0.71
NA	0.08	0.71
424437	0.08	0.71
NA	0.08	0.71
421358	0.08	0.71
425200	0.08	0.71
426932	0.08	0.85
425258	0.08	0.71
427158	0.08	0.72
429104	0.08	0.72
NA	0.08	0.72
416073	0.08	0.72
426883	0.08	0.72
417438	0.08	0.72
NA	0.08	0.72
421673	0.08	0.72
NA	0.08	0.72
NA	0.08	0.72
771464	0.08	0.72
NA	0.08	0.72
NA	0.08	0.72
420063	0.08	0.73
NA	0.08	0.73
419098	0.08	0.73
415831	0.08	0.73
768886	0.08	0.73
NA	0.08	0.73
417701	0.08	0.73
418807	0.08	0.73
396062	0.08	0.73
NA	0.08	0.73
423050	0.08	0.74
NA	0.08	0.74
415637	0.08	0.74
419601	0.08	0.74
425049	0.08	0.74
NA	0.08	0.74
NA	0.08	0.74
NA	0.08	0.74
418798	0.08	0.74
NA	0.08	0.74
407776	0.08	0.74
425011	0.08	0.74
427223	0.08	0.74
421668	0.08	0.74
NA	0.08	0.74
396390	0.08	0.74
416468	0.08	0.74
424510	0.08	0.75
396129	0.08	0.75
424347	0.08	0.75
422282	0.08	0.75
421739	0.08	0.75
415803	0.08	0.75
423490	0.08	0.75
403158	0.08	0.76
429011	0.08	0.76
426435	0.08	0.76
NA	0.08	0.76
NA	0.08	0.77
771393	0.08	0.77
NA	0.08	0.77
420423	0.08	0.81
772069	0.08	0.77
415759	0.08	0.77
427224	0.08	0.77
771670	0.08	0.77
NA	0.08	0.77
421358	0.08	0.77
NA	0.08	0.78
417690	0.08	0.78
396508	0.08	0.78
NA	0.08	0.78
NA	0.08	0.78
422100	0.08	0.78
NA	0.08	0.78
770243	0.08	0.79
NA	0.08	0.79
431603	0.08	0.79
NA	0.08	0.79
NA	0.08	0.79
416768	0.08	0.79
NA	0.08	0.79
NA	0.08	0.79
421057	0.08	0.79
396400	0.08	0.8
NA	0.08	0.8
NA	0.08	0.8
396045	0.08	0.8
420804	0.08	0.8
417484	0.08	0.8
421652	0.08	0.8
395363	0.08	0.8
424530	0.08	0.8
423395	0.08	0.81
NA	0.08	0.81
430333	0.08	0.81
422529	0.08	0.81
NA	0.08	0.81
423419	0.08	0.81
NA	0.08	0.82
423908	0.08	0.82
NA	0.08	0.83
396114	0.08	0.84
428115	0.08	0.84
423939	0.08	0.84
395188	0.08	0.84
NA	0.08	0.84
408185	0.08	0.84
NA	0.08	0.84
NA	0.08	0.84
417258	0.08	0.85
427341	0.08	0.85
424102	0.08	0.86
418799	0.08	0.86
424168	0.08	0.86
NA	0.08	0.86
427165	0.08	0.86
418930	0.08	0.86
NA	0.08	0.87
420733	0.08	0.88
NA	0.08	0.88
NA	0.08	0.89
418020	0.08	0.9
NA	0.08	0.91
422890	0.08	0.92
NA	0.09	0.45
NA	0.09	0.46
769580	0.09	0.46
NA	0.09	0.47
422892	0.09	0.47
NA	0.09	0.47
NA	0.09	0.47
NA	0.09	0.47
NA	0.09	0.48
396275	0.09	0.48
NA	0.09	0.48
423832	0.09	0.48
423696	0.09	0.48
428881	0.09	0.48
NA	0.09	0.48
NA	0.09	0.49
395790	0.09	0.49
426039	0.09	0.49
419310	0.09	0.49
427019	0.09	0.49
396469	0.09	0.49
423653	0.09	0.49
NA	0.09	0.49
776306	0.09	0.49
422723	0.09	0.5
NA	0.09	0.5
NA	0.09	0.5
404292	0.09	0.5
NA	0.09	0.5
421837	0.09	0.5
426886	0.09	0.5
NA	0.09	0.5
430335	0.09	0.5
416342	0.09	0.51
419152	0.09	0.51
417317	0.09	0.51
NA	0.09	0.51
424124	0.09	0.51
NA	0.09	0.51
427063	0.09	0.51
NA	0.09	0.52
419965	0.09	0.52
NA	0.09	0.52
420055	0.09	0.52
420805	0.09	0.52
770898	0.09	0.52
417391	0.09	0.52
NA	0.09	0.52
770196	0.09	0.53
408034	0.09	0.53
NA	0.09	0.53
NA	0.09	0.53
417234	0.09	0.53
422903	0.09	0.53
NA	0.09	0.53
NA	0.09	0.53
NA	0.09	0.53
395847	0.09	0.53
419748	0.09	0.54
421633	0.09	0.54
NA	0.09	0.54
422056	0.09	0.54
NA	0.09	0.54
424097	0.09	0.55
424065	0.09	0.55
NA	0.09	0.55
NA	0.09	0.55
769757	0.09	0.55
NA	0.09	0.55
NA	0.09	0.55
429958	0.09	0.55
416941	0.09	0.55
426250	0.09	0.55
416422	0.09	0.55
417444	0.09	0.55
424611	0.09	0.56
419843	0.09	0.56
NA	0.09	0.56
419950	0.09	0.56
420015	0.09	0.56
374208	0.09	0.56
NA	0.09	0.56
395166	0.09	0.56
NA	0.09	0.56
419464	0.09	0.56
424784	0.09	0.56
427975	0.09	0.56
423747	0.09	0.56
417830	0.09	0.56
NA	0.09	0.56
417560	0.09	0.57
395664	0.09	0.57
419719	0.09	0.57
NA	0.09	0.57
395195	0.09	0.57
417137	0.09	0.57
426631	0.09	0.57
NA	0.09	0.57
424684	0.09	0.57
427233	0.09	0.57
769546	0.09	0.57
422087	0.09	0.58
417273	0.09	0.58
771303	0.09	0.58
386581	0.09	0.58
427539	0.09	0.58
419092	0.09	0.58
417795	0.09	0.58
NA	0.09	0.58
422462	0.09	0.58
422466	0.09	0.58
771632	0.09	0.58
NA	0.09	0.59
423095	0.09	0.59
422590	0.09	0.59
422930	0.09	0.59
NA	0.09	0.59
374173	0.09	0.59
416087	0.09	0.59
427678	0.09	0.59
374223	0.09	0.59
415708	0.09	0.59
NA	0.09	0.59
418444	0.09	0.59
424343	0.09	0.59
415677	0.09	0.59
424824	0.09	0.59
NA	0.09	0.59
420837	0.09	0.59
769782	0.09	0.6
395891	0.09	0.6
396550	0.09	0.6
NA	0.09	0.6
420430	0.09	0.6
427772	0.09	0.6
NA	0.09	0.6
396210	0.09	0.6
NA	0.09	0.6
418403	0.09	0.6
NA	0.09	0.6
421032	0.09	0.6
424365	0.09	0.61
418063	0.09	0.64
769519	0.09	0.61
NA	0.09	0.61
NA	0.09	0.61
424046	0.09	0.61
768390	0.09	0.61
395896	0.09	0.61
417469	0.09	0.61
427257	0.09	0.61
395736	0.09	0.61
770885	0.09	0.62
424671	0.09	0.62
NA	0.09	0.62
NA	0.09	0.62
NA	0.09	0.62
417418	0.09	0.62
NA	0.09	0.62
395898	0.09	0.62
770173	0.09	0.63
417959	0.09	0.63
428066	0.09	0.63
416156	0.09	0.63
396143	0.09	0.63
425113	0.09	0.63
415697	0.09	0.63
424625	0.09	0.64
428740	0.09	0.64
396496	0.09	0.64
419684	0.09	0.64
395750	0.09	0.65
395279	0.09	0.65
NA	0.09	0.65
NA	0.09	0.65
423107	0.09	0.65
420549	0.09	0.65
416232	0.09	0.65
396301	0.09	0.65
420476	0.09	0.65
422741	0.09	0.65
420235	0.09	0.65
NA	0.09	0.65
775985	0.09	0.65
NA	0.09	0.66
NA	0.09	0.66
768860	0.09	0.66
426850	0.09	0.66
420375	0.09	0.66
420238	0.09	0.66
396014	0.09	0.66
378785	0.09	0.66
424652	0.09	0.66
395141	0.09	0.67
431620	0.09	0.67
420468	0.09	0.67
418471	0.09	0.67
418245	0.09	0.67
421681	0.09	0.67
404771	0.09	0.67
NA	0.09	0.67
396320	0.09	0.67
427385	0.09	0.67
769410	0.09	0.67
NA	0.09	0.67
771857	0.09	0.67
420545	0.09	0.68
NA	0.09	0.68
NA	0.09	0.68
395326	0.09	0.68
419837	0.09	0.68
NA	0.09	0.68
NA	0.09	0.68
418677	0.09	0.68
NA	0.09	0.69
395201	0.09	0.69
423711	0.09	0.69
396171	0.09	0.69
408048	0.09	0.69
427419	0.09	0.69
NA	0.09	0.69
420418	0.09	0.69
425370	0.09	0.69
422609	0.09	0.69
416276	0.09	0.69
NA	0.09	0.69
NA	0.09	0.69
NA	0.09	0.7
418178	0.09	0.7
417388	0.09	0.7
415294	0.09	0.7
NA	0.09	0.7
418713	0.09	0.7
419595	0.09	0.7
416538	0.09	0.71
416116	0.09	0.71
NA	0.09	0.71
NA	0.09	0.71
NA	0.09	0.71
423426	0.09	0.71
415765	0.09	0.71
NA	0.09	0.71
427292	0.09	0.72
426866	0.09	0.72
428660	0.09	0.72
374159	0.09	0.72
NA	0.09	0.72
NA	0.09	0.72
420532	0.09	0.72
NA	0.09	0.72
NA	0.09	0.72
417615	0.09	0.72
421376	0.09	0.72
420328	0.09	0.73
NA	0.09	0.73
769935	0.09	0.73
428172	0.09	0.73
NA	0.09	0.73
NA	0.09	0.73
416889	0.09	0.73
423215	0.09	0.73
423545	0.09	0.73
423744	0.09	0.73
418548	0.09	0.74
NA	0.09	0.74
417730	0.09	0.74
NA	0.09	0.74
395946	0.09	0.74
NA	0.09	0.74
NA	0.09	0.75
428195	0.09	0.75
418902	0.09	0.75
374228	0.09	0.75
NA	0.09	0.75
426209	0.09	0.75
769989	0.09	0.75
NA	0.09	0.75
NA	0.09	0.75
415671	0.09	0.75
424160	0.09	0.76
423412	0.09	0.76
776127	0.09	0.77
NA	0.09	0.77
416877	0.09	0.77
415828	0.09	0.78
421635	0.09	0.78
418290	0.09	0.78
426515	0.09	0.78
395442	0.09	0.78
422562	0.09	0.78
NA	0.09	0.79
420164	0.09	0.79
420167	0.09	0.79
NA	0.09	0.79
423101	0.09	0.79
NA	0.09	0.8
422414	0.09	0.8
NA	0.09	0.8
418284	0.09	0.8
396362	0.09	0.8
422670	0.09	0.81
420664	0.09	0.82
NA	0.09	0.84
423286	0.09	0.84
418836	0.09	0.85
NA	0.09	0.86
420192	0.09	0.88
NA	0.09	0.88
NA	0.09	0.89
421299	0.09	0.9
420215	0.09	0.9
NA	0.09	0.9
417132	0.09	0.91
415515	0.1	0.39
423551	0.1	0.39
427306	0.1	0.4
418226	0.1	0.4
418484	0.1	0.41
NA	0.1	0.41
NA	0.1	0.42
417933	0.1	0.42
NA	0.1	0.42
374182	0.1	0.42
420603	0.1	0.42
426120	0.1	0.42
NA	0.1	0.42
416800	0.1	0.43
NA	0.1	0.43
374224	0.1	0.43
423008	0.1	0.43
424858	0.1	0.43
424006	0.1	0.43
NA	0.1	0.44
419987	0.1	0.44
416383	0.1	0.44
NA	0.1	0.44
424605	0.1	0.44
NA	0.1	0.44
424621	0.1	0.44
396356	0.1	0.44
418928	0.1	0.45
421489	0.1	0.45
NA	0.1	0.45
416942	0.1	0.45
NA	0.1	0.45
NA	0.1	0.45
NA	0.1	0.45
NA	0.1	0.45
NA	0.1	0.45
427801	0.1	0.48
770034	0.1	0.46
NA	0.1	0.46
373938	0.1	0.46
422980	0.1	0.46
420206	0.1	0.46
421807	0.1	0.46
415398	0.1	0.46
424427	0.1	0.46
428309	0.1	0.46
424281	0.1	0.46
771400	0.1	0.47
396107	0.1	0.47
NA	0.1	0.47
374194	0.1	0.47
NA	0.1	0.47
NA	0.1	0.47
415548	0.1	0.47
771137	0.1	0.47
395674	0.1	0.47
422639	0.1	0.47
378792	0.1	0.47
771207	0.1	0.47
NA	0.1	0.47
419530	0.1	0.47
423903	0.1	0.47
NA	0.1	0.47
NA	0.1	0.47
416190	0.1	0.47
NA	0.1	0.48
NA	0.1	0.48
NA	0.1	0.48
424595	0.1	0.48
424416	0.1	0.48
NA	0.1	0.48
NA	0.1	0.48
NA	0.1	0.48
NA	0.1	0.48
395248	0.1	0.48
420997	0.1	0.49
NA	0.1	0.49
423685	0.1	0.49
422632	0.1	0.49
395127	0.1	0.49
395983	0.1	0.49
418005	0.1	0.49
427625	0.1	0.49
768726	0.1	0.49
417873	0.1	0.5
417829	0.1	0.5
395232	0.1	0.5
NA	0.1	0.5
414893	0.1	0.5
428776	0.1	0.5
NA	0.1	0.5
426793	0.1	0.5
424259	0.1	0.51
417018	0.1	0.51
NA	0.1	0.51
771070	0.1	0.51
NA	0.1	0.51
NA	0.1	0.51
NA	0.1	0.51
395783	0.1	0.51
418851	0.1	0.51
NA	0.1	0.51
395944	0.1	0.51
NA	0.1	0.51
428167	0.1	0.51
426746	0.1	0.51
374136	0.1	0.51
415554	0.1	0.51
769203	0.1	0.51
NA	0.1	0.52
396323	0.1	0.52
422269	0.1	0.52
NA	0.1	0.52
417671	0.1	0.52
424864	0.1	0.52
NA	0.1	0.52
428948	0.1	0.52
771258	0.1	0.53
426843	0.1	0.53
NA	0.1	0.53
416142	0.1	0.53
418625	0.1	0.53
428439	0.1	0.54
NA	0.1	0.54
NA	0.1	0.54
421472	0.1	0.54
425084	0.1	0.54
415296	0.1	0.54
NA	0.1	0.54
421774	0.1	0.54
770159	0.1	0.54
NA	0.1	0.54
418725	0.1	0.54
NA	0.1	0.55
428726	0.1	0.55
NA	0.1	0.55
NA	0.1	0.55
418167	0.1	0.55
419470	0.1	0.55
NA	0.1	0.55
396018	0.1	0.55
420019	0.1	0.55
421679	0.1	0.55
419341	0.1	0.55
420105	0.1	0.55
769150	0.1	0.56
428698	0.1	0.56
395682	0.1	0.56
NA	0.1	0.56
422878	0.1	0.56
421866	0.1	0.56
422264	0.1	0.65
770162	0.1	0.56
395531	0.1	0.56
NA	0.1	0.56
416521	0.1	0.56
420676	0.1	0.56
768931	0.1	0.56
423609	0.1	0.57
426078	0.1	0.57
503574	0.1	0.57
416208	0.1	0.57
420588	0.1	0.57
419121	0.1	0.57
NA	0.1	0.57
378892	0.1	0.57
420511	0.1	0.58
416398	0.1	0.58
NA	0.1	0.58
NA	0.1	0.58
776010	0.1	0.58
421115	0.1	0.59
NA	0.1	0.59
417256	0.1	0.59
NA	0.1	0.59
NA	0.1	0.59
771180	0.1	0.59
427246	0.1	0.59
420026	0.1	0.59
428587	0.1	0.59
374087	0.1	0.59
416373	0.1	0.59
NA	0.1	0.59
420705	0.1	0.59
422524	0.1	0.6
427253	0.1	0.6
NA	0.1	0.6
415395	0.1	0.6
421588	0.1	0.6
424618	0.1	0.6
428903	0.1	0.6
425040	0.1	0.6
NA	0.1	0.6
421010	0.1	0.61
771768	0.1	0.61
NA	0.1	0.61
NA	0.1	0.61
395755	0.1	0.61
415360	0.1	0.61
NA	0.1	0.61
NA	0.1	0.61
424679	0.1	0.61
NA	0.1	0.61
422428	0.1	0.61
420017	0.1	0.61
769006	0.1	0.61
NA	0.1	0.61
421096	0.1	0.62
428553	0.1	0.62
417853	0.1	0.62
423760	0.1	0.62
374037	0.1	0.62
425626	0.1	0.62
771702	0.1	0.62
NA	0.1	0.62
420052	0.1	0.62
NA	0.1	0.62
420972	0.1	0.63
428902	0.1	0.63
NA	0.1	0.63
420553	0.1	0.63
416613	0.1	0.63
418575	0.1	0.63
395847	0.1	0.63
424693	0.1	0.63
NA	0.1	0.64
429100	0.1	0.64
396198	0.1	0.64
427226	0.1	0.68
424558	0.1	0.64
424293	0.1	0.64
424194	0.1	0.64
NA	0.1	0.65
NA	0.1	0.65
NA	0.1	0.65
NA	0.1	0.65
NA	0.1	0.65
395166	0.1	0.65
419925	0.1	0.65
417359	0.1	0.66
418727	0.1	0.66
396194	0.1	0.66
421392	0.1	0.66
NA	0.1	0.66
NA	0.1	0.66
NA	0.1	0.66
424409	0.1	0.66
427428	0.1	0.66
427278	0.1	0.67
NA	0.1	0.67
421770	0.1	0.67
417254	0.1	0.67
NA	0.1	0.67
416763	0.1	0.67
428753	0.1	0.68
770923	0.1	0.68
424185	0.1	0.68
423234	0.1	0.68
420695	0.1	0.69
417425	0.1	0.69
418861	0.1	0.69
NA	0.1	0.69
420843	0.1	0.69
422711	0.1	0.69
428516	0.1	0.69
417913	0.1	0.7
419107	0.1	0.7
395865	0.1	0.7
NA	0.1	0.7
428492	0.1	0.7
NA	0.1	0.7
420715	0.1	0.7
425056	0.1	0.71
416297	0.1	0.71
421877	0.1	0.71
NA	0.1	0.71
772187	0.1	0.71
431583	0.1	0.71
374108	0.1	0.72
423403	0.1	0.72
416692	0.1	0.72
418879	0.1	0.72
427125	0.1	0.72
421986	0.1	0.72
419736	0.1	0.72
416629	0.1	0.72
NA	0.1	0.72
418671	0.1	0.72
NA	0.1	0.72
NA	0.1	0.73
NA	0.1	0.73
NA	0.1	0.73
418112	0.1	0.73
NA	0.1	0.73
NA	0.1	0.74
419852	0.1	0.74
422954	0.1	0.74
395382	0.1	0.74
428597	0.1	0.74
NA	0.1	0.74
423787	0.1	0.75
NA	0.1	0.76
NA	0.1	0.78
NA	0.1	0.78
419678	0.1	0.78
NA	0.1	0.78
427781	0.1	0.8
NA	0.1	0.8
427199	0.1	0.8
395291	0.1	0.8
421393	0.1	0.81
418840	0.1	0.81
418460	0.1	0.81
396363	0.1	0.82
NA	0.1	0.83
NA	0.1	0.84
NA	0.1	0.84
NA	0.1	0.85
418612	0.1	0.87
420539	0.1	0.87
424497	0.1	0.91
NA	0.1	0.92
NA	0.11	0.35
NA	0.11	0.36
395593	0.11	0.37
769804	0.11	0.37
374212	0.11	0.37
418505	0.11	0.37
NA	0.11	0.37
396420	0.11	0.37
NA	0.11	0.37
423011	0.11	0.37
416851	0.11	0.37
396060	0.11	0.38
416790	0.11	0.38
422483	0.11	0.38
427229	0.11	0.38
NA	0.11	0.39
395887	0.11	0.39
415555	0.11	0.39
NA	0.11	0.39
428268	0.11	0.39
NA	0.11	0.39
415851	0.11	0.4
420988	0.11	0.4
NA	0.11	0.4
427362	0.11	0.4
395827	0.11	0.4
NA	0.11	0.4
422977	0.11	0.4
769013	0.11	0.4
418029	0.11	0.4
771271	0.11	0.4
422380	0.11	0.4
426248	0.11	0.4
771724	0.11	0.4
396493	0.11	0.41
422918	0.11	0.41
NA	0.11	0.41
NA	0.11	0.41
421589	0.11	0.41
NA	0.11	0.41
424476	0.11	0.41
424657	0.11	0.41
NA	0.11	0.41
417661	0.11	0.42
NA	0.11	0.42
NA	0.11	0.42
395901	0.11	0.42
420249	0.11	0.42
416404	0.11	0.42
415691	0.11	0.42
NA	0.11	0.42
769661	0.11	0.42
416255	0.11	0.42
417844	0.11	0.42
415871	0.11	0.42
374133	0.11	0.43
NA	0.11	0.43
416503	0.11	0.43
416235	0.11	0.43
426148	0.11	0.43
417297	0.11	0.43
416351	0.11	0.44
418073	0.11	0.44
769954	0.11	0.44
NA	0.11	0.44
NA	0.11	0.44
426731	0.11	0.44
427630	0.11	0.44
NA	0.11	0.44
NA	0.11	0.44
423101	0.11	0.44
418223	0.11	0.45
421951	0.11	0.45
771497	0.11	0.45
430580	0.11	0.45
418119	0.11	0.45
427751	0.11	0.45
769967	0.11	0.45
424195	0.11	0.45
NA	0.11	0.46
NA	0.11	0.46
NA	0.11	0.46
NA	0.11	0.46
NA	0.11	0.46
426323	0.11	0.46
418829	0.11	0.46
414142	0.11	0.46
427905	0.11	0.46
418585	0.11	0.46
NA	0.11	0.46
NA	0.11	0.46
776619	0.11	0.46
NA	0.11	0.46
395586	0.11	0.46
421958	0.11	0.46
417472	0.11	0.46
420830	0.11	0.46
NA	0.11	0.47
396187	0.11	0.47
423197	0.11	0.47
NA	0.11	0.47
NA	0.11	0.47
771089	0.11	0.47
395092	0.11	0.47
NA	0.11	0.47
NA	0.11	0.47
417730	0.11	0.48
425031	0.11	0.48
424155	0.11	0.48
418737	0.11	0.48
NA	0.11	0.48
768662	0.11	0.48
NA	0.11	0.49
NA	0.11	0.49
421435	0.11	0.49
416066	0.11	0.49
396326	0.11	0.49
417151	0.11	0.49
424958	0.11	0.49
425938	0.11	0.49
423569	0.11	0.5
416231	0.11	0.5
417135	0.11	0.5
426164	0.11	0.5
423440	0.11	0.5
NA	0.11	0.51
768427	0.11	0.51
417787	0.11	0.51
769901	0.11	0.51
NA	0.11	0.51
396262	0.11	0.51
374117	0.11	0.51
NA	0.11	0.51
NA	0.11	0.52
NA	0.11	0.52
NA	0.11	0.52
417377	0.11	0.52
NA	0.11	0.52
416157	0.11	0.53
426644	0.11	0.53
417236	0.11	0.53
395708	0.11	0.53
416875	0.11	0.53
NA	0.11	0.53
424043	0.11	0.53
NA	0.11	0.53
427277	0.11	0.53
428185	0.11	0.53
422093	0.11	0.53
415854	0.11	0.54
NA	0.11	0.54
NA	0.11	0.54
770350	0.11	0.54
NA	0.11	0.54
NA	0.11	0.54
422773	0.11	0.55
374075	0.11	0.55
NA	0.11	0.55
420749	0.11	0.55
NA	0.11	0.55
423378	0.11	0.55
418131	0.11	0.55
NA	0.11	0.55
378910	0.11	0.56
416336	0.11	0.56
NA	0.11	0.56
421466	0.11	0.56
NA	0.11	0.56
NA	0.11	0.56
415789	0.11	0.56
419663	0.11	0.57
415318	0.11	0.57
419074	0.11	0.57
423531	0.11	0.57
NA	0.11	0.58
425119	0.11	0.58
395079	0.11	0.58
396495	0.11	0.58
418267	0.11	0.58
423085	0.11	0.58
NA	0.11	0.58
428485	0.11	0.58
420279	0.11	0.58
420033	0.11	0.58
420290	0.11	0.58
430270	0.11	0.59
423316	0.11	0.59
415518	0.11	0.59
420903	0.11	0.59
768712	0.11	0.59
428824	0.11	0.59
NA	0.11	0.59
423240	0.11	0.6
NA	0.11	0.6
419148	0.11	0.6
423979	0.11	0.6
421354	0.11	0.6
NA	0.11	0.6
NA	0.11	0.6
NA	0.11	0.61
429879	0.11	0.61
418646	0.11	0.61
424420	0.11	0.61
427021	0.11	0.61
395188	0.11	0.71
422594	0.11	0.61
769145	0.11	0.61
425835	0.11	0.61
NA	0.11	0.62
417507	0.11	0.62
NA	0.11	0.62
395080	0.11	0.62
416527	0.11	0.62
NA	0.11	0.63
776038	0.11	0.63
427674	0.11	0.64
NA	0.11	0.64
425562	0.11	0.64
423236	0.11	0.64
NA	0.11	0.65
425962	0.11	0.65
421358	0.11	0.65
418164	0.11	0.68
418817	0.11	0.65
NA	0.11	0.65
421641	0.11	0.66
395914	0.11	0.66
419160	0.11	0.66
395957	0.11	0.66
420474	0.11	0.66
NA	0.11	0.67
420713	0.11	0.7
769338	0.11	0.67
429042	0.11	0.67
NA	0.11	0.67
422367	0.11	0.67
419145	0.11	0.67
NA	0.11	0.67
771218	0.11	0.67
396178	0.11	0.68
769515	0.11	0.68
770236	0.11	0.69
421482	0.11	0.69
416364	0.11	0.69
NA	0.11	0.69
NA	0.11	0.69
NA	0.11	0.69
NA	0.11	0.69
430102	0.11	0.69
418015	0.11	0.69
424548	0.11	0.7
428881	0.11	0.7
428017	0.11	0.7
770817	0.11	0.7
417965	0.11	0.7
424566	0.11	0.7
395967	0.11	0.7
421853	0.11	0.71
777508	0.11	0.71
NA	0.11	0.71
421817	0.11	0.72
416382	0.11	0.72
NA	0.11	0.72
NA	0.11	0.72
NA	0.11	0.72
419571	0.11	0.72
NA	0.11	0.73
415698	0.11	0.73
373992	0.11	0.73
415880	0.11	0.73
427265	0.11	0.73
418954	0.11	0.73
NA	0.11	0.74
416433	0.11	0.75
420351	0.11	0.75
NA	0.11	0.76
NA	0.11	0.79
414891	0.11	0.79
420909	0.11	0.79
415476	0.11	0.8
NA	0.11	0.8
417961	0.11	0.81
373922	0.11	0.81
420623	0.11	0.82
421033	0.11	0.82
417717	0.11	0.84
427983	0.11	0.87
418540	0.11	0.88
NA	0.11	0.88
416314	0.12	0.31
417494	0.12	0.31
NA	0.12	0.31
419124	0.12	0.31
NA	0.12	0.32
416240	0.12	0.32
NA	0.12	0.32
420745	0.12	0.32
NA	0.12	0.32
428826	0.12	0.33
419251	0.12	0.33
421445	0.12	0.33
416700	0.12	0.33
NA	0.12	0.33
422041	0.12	0.33
771784	0.12	0.34
422442	0.12	0.34
424743	0.12	0.34
424141	0.12	0.34
420010	0.12	0.34
423034	0.12	0.34
770563	0.12	0.34
NA	0.12	0.34
427806	0.12	0.34
418304	0.12	0.35
NA	0.12	0.35
426990	0.12	0.35
396003	0.12	0.35
423000	0.12	0.35
NA	0.12	0.35
419954	0.12	0.36
NA	0.12	0.36
396043	0.12	0.36
NA	0.12	0.36
417453	0.12	0.36
395216	0.12	0.36
NA	0.12	0.37
NA	0.12	0.37
423940	0.12	0.37
428490	0.12	0.37
421083	0.12	0.37
NA	0.12	0.37
423072	0.12	0.37
395589	0.12	0.37
NA	0.12	0.37
420555	0.12	0.37
423984	0.12	0.37
771576	0.12	0.37
415888	0.12	0.37
NA	0.12	0.37
415625	0.12	0.37
NA	0.12	0.37
417865	0.12	0.38
417023	0.12	0.38
NA	0.12	0.38
415701	0.12	0.38
427227	0.12	0.38
421626	0.12	0.38
429374	0.12	0.39
NA	0.12	0.39
NA	0.12	0.39
415730	0.12	0.39
NA	0.12	0.39
768612	0.12	0.39
770607	0.12	0.39
NA	0.12	0.39
417548	0.12	0.39
NA	0.12	0.39
NA	0.12	0.39
420818	0.12	0.39
416678	0.12	0.39
NA	0.12	0.39
424493	0.12	0.4
424401	0.12	0.4
NA	0.12	0.4
724081	0.12	0.4
NA	0.12	0.4
428928	0.12	0.41
418736	0.12	0.41
421694	0.12	0.41
417985	0.12	0.41
420568	0.12	0.41
NA	0.12	0.41
418954	0.12	0.41
424253	0.12	0.41
NA	0.12	0.41
419288	0.12	0.42
NA	0.12	0.42
396214	0.12	0.42
NA	0.12	0.42
418899	0.12	0.42
NA	0.12	0.42
416310	0.12	0.42
416192	0.12	0.42
415897	0.12	0.42
NA	0.12	0.42
NA	0.12	0.42
428140	0.12	0.42
770527	0.12	0.42
373963	0.12	0.43
414855	0.12	0.43
NA	0.12	0.43
423118	0.12	0.43
NA	0.12	0.43
420997	0.12	0.43
423278	0.12	0.43
427299	0.12	0.43
418628	0.12	0.43
NA	0.12	0.43
422179	0.12	0.43
426574	0.12	0.43
423424	0.12	0.43
418499	0.12	0.44
NA	0.12	0.44
NA	0.12	0.44
NA	0.12	0.44
423584	0.12	0.44
427553	0.12	0.44
NA	0.12	0.44
395528	0.12	0.44
NA	0.12	0.45
NA	0.12	0.45
421334	0.12	0.45
NA	0.12	0.45
NA	0.12	0.45
419396	0.12	0.45
419185	0.12	0.45
418979	0.12	0.45
419625	0.12	0.46
770036	0.12	0.46
416584	0.12	0.46
420689	0.12	0.46
NA	0.12	0.46
423238	0.12	0.46
NA	0.12	0.46
420046	0.12	0.46
NA	0.12	0.46
770937	0.12	0.46
395676	0.12	0.47
768756	0.12	0.47
NA	0.12	0.47
NA	0.12	0.47
416648	0.12	0.47
NA	0.12	0.47
396540	0.12	0.47
NA	0.12	0.47
NA	0.12	0.47
422919	0.12	0.47
425027	0.12	0.47
NA	0.12	0.48
423456	0.12	0.48
416169	0.12	0.48
417812	0.12	0.48
427396	0.12	0.48
NA	0.12	0.49
424572	0.12	0.49
374194	0.12	0.49
424461	0.12	0.49
771842	0.12	0.49
NA	0.12	0.49
772082	0.12	0.49
NA	0.12	0.49
419015	0.12	0.49
395074	0.12	0.49
771674	0.12	0.49
416384	0.12	0.49
418350	0.12	0.49
419235	0.12	0.5
420758	0.12	0.5
NA	0.12	0.5
421896	0.12	0.5
420674	0.12	0.5
NA	0.12	0.5
423437	0.12	0.5
423782	0.12	0.5
NA	0.12	0.51
415628	0.12	0.51
NA	0.12	0.51
NA	0.12	0.51
424698	0.12	0.51
395199	0.12	0.51
396165	0.12	0.51
395797	0.12	0.52
423194	0.12	0.52
416165	0.12	0.52
417745	0.12	0.52
NA	0.12	0.52
426289	0.12	0.52
NA	0.12	0.52
419028	0.12	0.52
418455	0.12	0.52
419101	0.12	0.52
421074	0.12	0.52
NA	0.12	0.52
422174	0.12	0.53
421016	0.12	0.53
NA	0.12	0.53
424215	0.12	0.53
428955	0.12	0.53
NA	0.12	0.53
415978	0.12	0.53
423815	0.12	0.53
423186	0.12	0.54
NA	0.12	0.54
770805	0.12	0.54
NA	0.12	0.54
776112	0.12	0.55
418617	0.12	0.55
415319	0.12	0.55
430495	0.12	0.55
NA	0.12	0.55
NA	0.12	0.55
NA	0.12	0.55
420753	0.12	0.56
418001	0.12	0.65
NA	0.12	0.56
418896	0.12	0.56
425306	0.12	0.56
425523	0.12	0.56
418071	0.12	0.56
415867	0.12	0.57
422215	0.12	0.57
421366	0.12	0.57
428595	0.12	0.57
415532	0.12	0.57
417699	0.12	0.57
NA	0.12	0.57
423311	0.12	0.58
420398	0.12	0.58
428583	0.12	0.58
415894	0.12	0.58
428435	0.12	0.58
416756	0.12	0.59
421555	0.12	0.59
419951	0.12	0.59
421905	0.12	0.59
420790	0.12	0.6
418198	0.12	0.6
NA	0.12	0.6
422443	0.12	0.61
395778	0.12	0.61
396096	0.12	0.61
419864	0.12	0.61
424492	0.12	0.61
418342	0.12	0.61
425038	0.12	0.62
420379	0.12	0.62
421620	0.12	0.62
420815	0.12	0.62
417914	0.12	0.62
416585	0.12	0.62
424556	0.12	0.63
418948	0.12	0.63
NA	0.12	0.63
416990	0.12	0.63
395635	0.12	0.63
NA	0.12	0.63
426926	0.12	0.63
415954	0.12	0.63
415971	0.12	0.63
769122	0.12	0.63
NA	0.12	0.64
395401	0.12	0.64
374062	0.12	0.64
424597	0.12	0.64
419122	0.12	0.64
422848	0.12	0.65
424612	0.12	0.65
422960	0.12	0.65
NA	0.12	0.65
NA	0.12	0.66
419701	0.12	0.67
417456	0.12	0.67
418589	0.12	0.67
378800	0.12	0.67
421618	0.12	0.68
NA	0.12	0.68
NA	0.12	0.68
427137	0.12	0.68
NA	0.12	0.68
416601	0.12	0.68
424741	0.12	0.69
416665	0.12	0.69
NA	0.12	0.69
NA	0.12	0.7
374180	0.12	0.71
416205	0.12	0.71
422713	0.12	0.71
418964	0.12	0.71
373945	0.12	0.72
NA	0.12	0.72
422016	0.12	0.72
418717	0.12	0.73
NA	0.12	0.73
NA	0.12	0.73
427195	0.12	0.73
429271	0.12	0.73
NA	0.12	0.74
424714	0.12	0.74
NA	0.12	0.75
NA	0.12	0.76
421609	0.12	0.76
422580	0.12	0.76
421679	0.12	0.77
NA	0.12	0.77
NA	0.12	0.77
NA	0.12	0.77
423256	0.12	0.78
423238	0.12	0.79
395805	0.12	0.8
417536	0.12	0.8
428692	0.12	0.81
NA	0.12	0.88
770044	0.13	0.26
NA	0.13	0.26
428141	0.13	0.27
420157	0.13	0.27
419699	0.13	0.27
416417	0.13	0.28
422015	0.13	0.28
420473	0.13	0.28
420911	0.13	0.29
373991	0.13	0.29
420172	0.13	0.29
416385	0.13	0.29
420315	0.13	0.29
416381	0.13	0.3
NA	0.13	0.3
423835	0.13	0.3
420451	0.13	0.3
395435	0.13	0.3
NA	0.13	0.3
NA	0.13	0.3
416185	0.13	0.31
417942	0.13	0.31
771849	0.13	0.31
418416	0.13	0.31
395447	0.13	0.31
419476	0.13	0.31
425758	0.13	0.31
421914	0.13	0.31
771740	0.13	0.31
374259	0.13	0.32
415408	0.13	0.32
416962	0.13	0.32
NA	0.13	0.32
396072	0.13	0.32
415544	0.13	0.32
408251	0.13	0.33
NA	0.13	0.33
NA	0.13	0.33
NA	0.13	0.33
424962	0.13	0.33
415363	0.13	0.33
425717	0.13	0.34
416535	0.13	0.34
395304	0.13	0.34
404532	0.13	0.34
428780	0.13	0.34
421434	0.13	0.34
NA	0.13	0.34
NA	0.13	0.34
427696	0.13	0.34
420633	0.13	0.34
396116	0.13	0.34
NA	0.13	0.35
374127	0.13	0.35
396544	0.13	0.35
NA	0.13	0.35
416337	0.13	0.35
420659	0.13	0.35
NA	0.13	0.35
415811	0.13	0.36
424966	0.13	0.36
420694	0.13	0.36
NA	0.13	0.36
424251	0.13	0.36
NA	0.13	0.37
427245	0.13	0.37
NA	0.13	0.37
428306	0.13	0.37
424845	0.13	0.37
423163	0.13	0.37
374080	0.13	0.37
418229	0.13	0.37
421110	0.13	0.38
418178	0.13	0.38
420554	0.13	0.38
417401	0.13	0.38
416976	0.13	0.39
422404	0.13	0.39
417121	0.13	0.39
NA	0.13	0.39
396185	0.13	0.39
770399	0.13	0.39
419092	0.13	0.39
416984	0.13	0.4
NA	0.13	0.4
419607	0.13	0.4
NA	0.13	0.4
426872	0.13	0.4
417139	0.13	0.4
NA	0.13	0.4
422395	0.13	0.4
417650	0.13	0.41
NA	0.13	0.41
427279	0.13	0.41
422362	0.13	0.42
395197	0.13	0.42
416089	0.13	0.42
421930	0.13	0.42
419373	0.13	0.49
418329	0.13	0.42
422756	0.13	0.42
426504	0.13	0.43
427247	0.13	0.43
770572	0.13	0.43
NA	0.13	0.43
NA	0.13	0.43
423284	0.13	0.43
419234	0.13	0.43
416571	0.13	0.44
426514	0.13	0.44
NA	0.13	0.44
418651	0.13	0.44
421744	0.13	0.44
NA	0.13	0.44
417706	0.13	0.44
423906	0.13	0.44
423207	0.13	0.44
429000	0.13	0.44
395787	0.13	0.45
395427	0.13	0.45
426769	0.13	0.45
421483	0.13	0.45
418199	0.13	0.45
374119	0.13	0.45
421505	0.13	0.45
420213	0.13	0.45
417001	0.13	0.46
NA	0.13	0.46
420800	0.13	0.46
NA	0.13	0.46
374131	0.13	0.46
NA	0.13	0.46
NA	0.13	0.47
395459	0.13	0.47
418940	0.13	0.47
422417	0.13	0.47
396118	0.13	0.47
418339	0.13	0.47
415433	0.13	0.48
421543	0.13	0.48
427412	0.13	0.48
416569	0.13	0.48
NA	0.13	0.49
427333	0.13	0.49
421145	0.13	0.49
416750	0.13	0.49
416003	0.13	0.49
NA	0.13	0.49
417603	0.13	0.49
418848	0.13	0.5
NA	0.13	0.5
428477	0.13	0.5
373913	0.13	0.5
419511	0.13	0.5
769141	0.13	0.5
429030	0.13	0.5
415361	0.13	0.51
374218	0.13	0.51
NA	0.13	0.54
NA	0.13	0.51
421351	0.13	0.52
415549	0.13	0.52
NA	0.13	0.52
NA	0.13	0.52
NA	0.13	0.52
427184	0.13	0.53
421726	0.13	0.53
424265	0.13	0.53
423584	0.13	0.53
NA	0.13	0.53
415893	0.13	0.53
421269	0.13	0.54
427798	0.13	0.54
424014	0.13	0.54
374142	0.13	0.54
395751	0.13	0.54
NA	0.13	0.55
417649	0.13	0.55
417110	0.13	0.55
428927	0.13	0.55
414344	0.13	0.55
NA	0.13	0.55
396180	0.13	0.55
374177	0.13	0.55
417020	0.13	0.55
422973	0.13	0.55
NA	0.13	0.55
428770	0.13	0.56
418383	0.13	0.56
415722	0.13	0.57
424921	0.13	0.57
420944	0.13	0.57
NA	0.13	0.57
374240	0.13	0.57
396465	0.13	0.58
419408	0.13	0.58
422372	0.13	0.58
554217	0.13	0.58
NA	0.13	0.58
417567	0.13	0.59
418040	0.13	0.59
416758	0.13	0.6
NA	0.13	0.6
396036	0.13	0.6
417852	0.13	0.61
429039	0.13	0.61
425091	0.13	0.61
771902	0.13	0.62
416220	0.13	0.62
418889	0.13	0.62
NA	0.13	0.62
425375	0.13	0.63
373957	0.13	0.63
NA	0.13	0.63
423644	0.13	0.63
424687	0.13	0.63
NA	0.13	0.64
420309	0.13	0.65
396046	0.13	0.65
NA	0.13	0.65
NA	0.13	0.65
420170	0.13	0.65
418828	0.13	0.66
NA	0.13	0.66
NA	0.13	0.66
474361	0.13	0.66
422555	0.13	0.66
427316	0.13	0.66
NA	0.13	0.67
NA	0.13	0.69
421267	0.13	0.69
416106	0.13	0.69
NA	0.13	0.69
428659	0.13	0.7
418343	0.13	0.71
419355	0.13	0.71
425720	0.13	0.72
448833	0.13	0.72
422133	0.13	0.72
418049	0.13	0.73
423001	0.13	0.73
425539	0.13	0.73
NA	0.13	0.75
395502	0.13	0.75
NA	0.13	0.75
417102	0.13	0.76
NA	0.13	0.81
422546	0.13	0.81
NA	0.13	0.84
428607	0.13	0.84
770392	0.13	0.85
416050	0.13	0.87
NA	0.14	0.23
NA	0.14	0.24
NA	0.14	0.24
416980	0.14	0.24
418670	0.14	0.25
419317	0.14	0.25
426573	0.14	0.25
NA	0.14	0.25
NA	0.14	0.26
417679	0.14	0.26
424098	0.14	0.26
424753	0.14	0.26
415537	0.14	0.26
NA	0.14	0.26
NA	0.14	0.26
418596	0.14	0.27
NA	0.14	0.27
417011	0.14	0.27
421497	0.14	0.27
NA	0.14	0.27
421014	0.14	0.27
NA	0.14	0.28
NA	0.14	0.28
NA	0.14	0.28
NA	0.14	0.28
NA	0.14	0.28
417198	0.14	0.28
NA	0.14	0.28
421892	0.14	0.28
427269	0.14	0.29
423634	0.14	0.29
NA	0.14	0.29
NA	0.14	0.29
415906	0.14	0.29
NA	0.14	0.29
769479	0.14	0.29
386579	0.14	0.29
416117	0.14	0.3
NA	0.14	0.3
420027	0.14	0.3
420380	0.14	0.3
423712	0.14	0.3
417388	0.14	0.3
NA	0.14	0.3
772062	0.14	0.31
NA	0.14	0.31
417342	0.14	0.31
NA	0.14	0.31
NA	0.14	0.31
428776	0.14	0.31
423780	0.14	0.31
769174	0.14	0.31
423911	0.14	0.31
395102	0.14	0.31
417655	0.14	0.31
418405	0.14	0.32
420602	0.14	0.34
NA	0.14	0.32
NA	0.14	0.32
417553	0.14	0.32
426853	0.14	0.32
417565	0.14	0.32
428646	0.14	0.32
NA	0.14	0.32
NA	0.14	0.33
NA	0.14	0.33
NA	0.14	0.33
423222	0.14	0.34
417748	0.14	0.34
NA	0.14	0.34
419494	0.14	0.34
422576	0.14	0.34
771771	0.14	0.34
395405	0.14	0.34
NA	0.14	0.34
422758	0.14	0.34
NA	0.14	0.35
419292	0.14	0.35
422587	0.14	0.35
771251	0.14	0.35
415462	0.14	0.35
414892	0.14	0.36
770386	0.14	0.36
NA	0.14	0.36
419450	0.14	0.36
419544	0.14	0.36
769490	0.14	0.36
395915	0.14	0.36
NA	0.14	0.36
418357	0.14	0.36
428860	0.14	0.36
NA	0.14	0.36
NA	0.14	0.36
422671	0.14	0.37
421477	0.14	0.37
421919	0.14	0.37
NA	0.14	0.37
395227	0.14	0.37
417093	0.14	0.37
423587	0.14	0.37
424295	0.14	0.38
395889	0.14	0.38
396035	0.14	0.38
396412	0.14	0.38
424877	0.14	0.38
417372	0.14	0.38
416610	0.14	0.38
428269	0.14	0.38
NA	0.14	0.38
396179	0.14	0.38
423768	0.14	0.39
420820	0.14	0.39
395970	0.14	0.39
419209	0.14	0.39
421709	0.14	0.39
421412	0.14	0.4
429710	0.14	0.4
417724	0.14	0.4
NA	0.14	0.4
NA	0.14	0.4
395323	0.14	0.4
424038	0.14	0.4
NA	0.14	0.41
427573	0.14	0.41
418364	0.14	0.41
NA	0.14	0.41
NA	0.14	0.42
770534	0.14	0.42
421724	0.14	0.42
NA	0.14	0.42
NA	0.14	0.42
396169	0.14	0.44
424542	0.14	0.42
427949	0.14	0.42
423556	0.14	0.42
422949	0.14	0.43
NA	0.14	0.43
NA	0.14	0.43
374255	0.14	0.43
419536	0.14	0.43
423963	0.14	0.43
395597	0.14	0.43
416138	0.14	0.43
NA	0.14	0.43
418621	0.14	0.43
395204	0.14	0.43
NA	0.14	0.43
422875	0.14	0.44
420800	0.14	0.51
418248	0.14	0.44
421695	0.14	0.44
NA	0.14	0.44
NA	0.14	0.45
NA	0.14	0.45
417653	0.14	0.45
416062	0.14	0.46
418749	0.14	0.46
NA	0.14	0.46
770279	0.14	0.46
415621	0.14	0.47
770937	0.14	0.47
396082	0.14	0.47
768675	0.14	0.47
416865	0.14	0.47
417728	0.14	0.47
776349	0.14	0.47
415725	0.14	0.48
772097	0.14	0.51
416437	0.14	0.49
420334	0.14	0.49
421657	0.14	0.49
415644	0.14	0.49
374083	0.14	0.49
419054	0.14	0.5
395473	0.14	0.5
NA	0.14	0.5
771554	0.14	0.5
NA	0.14	0.51
421645	0.14	0.51
422616	0.14	0.52
420946	0.14	0.52
424984	0.14	0.52
396252	0.14	0.52
NA	0.14	0.52
420999	0.14	0.52
NA	0.14	0.53
770190	0.14	0.53
NA	0.14	0.53
NA	0.14	0.53
770979	0.14	0.53
430664	0.14	0.54
NA	0.14	0.55
395220	0.14	0.55
429040	0.14	0.55
NA	0.14	0.56
772205	0.14	0.56
NA	0.14	0.56
427262	0.14	0.56
424892	0.14	0.56
NA	0.14	0.57
417460	0.14	0.57
423099	0.14	0.57
NA	0.14	0.59
419564	0.14	0.6
431628	0.14	0.6
396102	0.14	0.61
417763	0.14	0.61
426811	0.14	0.61
374274	0.14	0.62
NA	0.14	0.62
427336	0.14	0.62
NA	0.14	0.62
418504	0.14	0.63
NA	0.14	0.63
770385	0.14	0.63
NA	0.14	0.63
NA	0.14	0.64
418172	0.14	0.64
428741	0.14	0.65
421381	0.14	0.66
404293	0.14	0.66
771344	0.14	0.67
427213	0.14	0.67
404528	0.14	0.67
428264	0.14	0.67
415885	0.14	0.69
NA	0.14	0.69
NA	0.14	0.72
418456	0.14	0.69
424956	0.14	0.7
428991	0.14	0.7
420460	0.14	0.72
396482	0.14	0.72
419438	0.14	0.73
NA	0.14	0.73
NA	0.14	0.73
425644	0.14	0.73
421406	0.14	0.75
NA	0.14	0.75
NA	0.14	0.78
NA	0.14	0.78
421861	0.14	0.78
428806	0.14	0.83
416049	0.14	0.84
NA	0.14	0.84
420028	0.15	0.19
423048	0.15	0.2
430670	0.15	0.2
NA	0.15	0.21
419679	0.15	0.21
772170	0.15	0.21
425270	0.15	0.22
416721	0.15	0.22
418780	0.15	0.22
NA	0.15	0.22
422102	0.15	0.22
423200	0.15	0.22
424915	0.15	0.22
419494	0.15	0.23
416306	0.15	0.23
772125	0.15	0.23
NA	0.15	0.23
428633	0.15	0.23
419796	0.15	0.24
NA	0.15	0.24
NA	0.15	0.24
419424	0.15	0.24
419687	0.15	0.25
419474	0.15	0.25
415442	0.15	0.25
415785	0.15	0.25
416555	0.15	0.25
NA	0.15	0.25
NA	0.15	0.25
423394	0.15	0.25
427178	0.15	0.26
NA	0.15	0.26
423221	0.15	0.26
419238	0.15	0.26
422241	0.15	0.26
421841	0.15	0.26
424032	0.15	0.26
770072	0.15	0.26
424891	0.15	0.28
NA	0.15	0.26
NA	0.15	0.27
424059	0.15	0.27
769360	0.15	0.27
NA	0.15	0.27
424857	0.15	0.27
415716	0.15	0.27
426126	0.15	0.27
415979	0.15	0.28
419126	0.15	0.28
422022	0.15	0.28
426394	0.15	0.28
416313	0.15	0.28
NA	0.15	0.28
423453	0.15	0.28
427317	0.15	0.29
422494	0.15	0.29
414338	0.15	0.29
771266	0.15	0.29
NA	0.15	0.29
417777	0.15	0.29
NA	0.15	0.29
419109	0.15	0.29
NA	0.15	0.29
428537	0.15	0.3
419091	0.15	0.3
416401	0.15	0.3
NA	0.15	0.3
427803	0.15	0.3
769894	0.15	0.3
NA	0.15	0.3
428545	0.15	0.3
416513	0.15	0.3
395760	0.15	0.31
NA	0.15	0.31
416906	0.15	0.31
422119	0.15	0.31
NA	0.15	0.31
416833	0.15	0.31
419634	0.15	0.32
395143	0.15	0.32
NA	0.15	0.32
421797	0.15	0.32
NA	0.15	0.32
424859	0.15	0.33
422648	0.15	0.33
424803	0.15	0.33
NA	0.15	0.33
420535	0.15	0.34
419629	0.15	0.39
NA	0.15	0.34
NA	0.15	0.34
427272	0.15	0.35
NA	0.15	0.35
425416	0.15	0.36
415823	0.15	0.36
422169	0.15	0.36
427315	0.15	0.36
NA	0.15	0.36
421057	0.15	0.36
428020	0.15	0.36
NA	0.15	0.36
769342	0.15	0.36
NA	0.15	0.36
NA	0.15	0.36
416815	0.15	0.36
424835	0.15	0.36
415385	0.15	0.37
423632	0.15	0.37
418685	0.15	0.37
NA	0.15	0.37
420324	0.15	0.37
429148	0.15	0.37
417412	0.15	0.38
420021	0.15	0.38
373885	0.15	0.38
424029	0.15	0.38
419007	0.15	0.38
421660	0.15	0.38
770137	0.15	0.39
769286	0.15	0.39
424139	0.15	0.39
396301	0.15	0.39
421553	0.15	0.39
424359	0.15	0.4
423678	0.15	0.4
768763	0.15	0.4
395872	0.15	0.4
NA	0.15	0.4
NA	0.15	0.41
NA	0.15	0.41
395773	0.15	0.41
NA	0.15	0.41
NA	0.15	0.42
427118	0.15	0.42
NA	0.15	0.42
395202	0.15	0.42
NA	0.15	0.43
395181	0.15	0.43
418262	0.15	0.43
421487	0.15	0.43
426299	0.15	0.43
771190	0.15	0.44
395182	0.15	0.45
420637	0.15	0.45
NA	0.15	0.45
417187	0.15	0.45
769836	0.15	0.48
396313	0.15	0.46
769778	0.15	0.46
414142	0.15	0.46
421915	0.15	0.47
NA	0.15	0.47
NA	0.15	0.47
426065	0.15	0.47
419055	0.15	0.48
423201	0.15	0.48
422448	0.15	0.49
419780	0.15	0.49
424314	0.15	0.5
395694	0.15	0.5
NA	0.15	0.58
420817	0.15	0.5
NA	0.15	0.51
428508	0.15	0.51
NA	0.15	0.51
415997	0.15	0.51
771463	0.15	0.51
771061	0.15	0.51
396069	0.15	0.52
414739	0.15	0.52
428953	0.15	0.52
418818	0.15	0.52
NA	0.15	0.53
420232	0.15	0.53
426038	0.15	0.53
418933	0.15	0.53
426937	0.15	0.54
415671	0.15	0.54
426089	0.15	0.54
418070	0.15	0.55
418326	0.15	0.55
374094	0.15	0.55
396325	0.15	0.55
424876	0.15	0.55
NA	0.15	0.55
NA	0.15	0.55
769811	0.15	0.56
NA	0.15	0.56
421307	0.15	0.56
424710	0.15	0.56
374052	0.15	0.56
420739	0.15	0.57
418898	0.15	0.57
428865	0.15	0.57
424003	0.15	0.58
NA	0.15	0.58
428099	0.15	0.58
421894	0.15	0.58
NA	0.15	0.59
424638	0.15	0.59
419049	0.15	0.6
419585	0.15	0.6
416843	0.15	0.6
426185	0.15	0.61
NA	0.15	0.61
418849	0.15	0.61
427913	0.15	0.61
429098	0.15	0.62
NA	0.15	0.62
426847	0.15	0.63
426889	0.15	0.63
420225	0.15	0.64
NA	0.15	0.67
NA	0.15	0.64
NA	0.15	0.64
395922	0.15	0.65
374010	0.15	0.65
770766	0.15	0.66
NA	0.15	0.66
769981	0.15	0.68
421446	0.15	0.68
428078	0.15	0.68
421773	0.15	0.69
NA	0.15	0.69
396442	0.15	0.73
415353	0.15	0.73
404671	0.15	0.73
423641	0.15	0.74
416714	0.15	0.74
NA	0.15	0.75
NA	0.15	0.77
NA	0.15	0.82
428081	0.15	0.82
421845	0.15	0.83
NA	0.15	0.88
426378	0.16	0.18
NA	0.16	0.18
NA	0.16	0.18
423632	0.16	0.18
431661	0.16	0.19
419794	0.16	0.19
415553	0.16	0.19
421442	0.16	0.19
415605	0.16	0.2
419828	0.16	0.2
426747	0.16	0.2
419817	0.16	0.21
417796	0.16	0.21
415611	0.16	0.21
424021	0.16	0.21
776961	0.16	0.21
NA	0.16	0.21
422801	0.16	0.21
424364	0.16	0.21
NA	0.16	0.21
427660	0.16	0.22
421134	0.16	0.22
419337	0.16	0.22
424320	0.16	0.22
423603	0.16	0.22
427293	0.16	0.22
NA	0.16	0.22
NA	0.16	0.23
422588	0.16	0.23
422307	0.16	0.23
404301	0.16	0.23
423673	0.16	0.23
NA	0.16	0.23
NA	0.16	0.23
420986	0.16	0.23
428065	0.16	0.23
395532	0.16	0.23
415377	0.16	0.23
416737	0.16	0.24
420752	0.16	0.24
NA	0.16	0.24
421656	0.16	0.24
NA	0.16	0.24
422027	0.16	0.24
NA	0.16	0.25
NA	0.16	0.25
423452	0.16	0.25
NA	0.16	0.25
422734	0.16	0.25
427548	0.16	0.25
416064	0.16	0.25
416495	0.16	0.25
422278	0.16	0.25
421810	0.16	0.25
NA	0.16	0.26
419689	0.16	0.26
424646	0.16	0.26
548628	0.16	0.26
417626	0.16	0.27
NA	0.16	0.27
395075	0.16	0.27
418448	0.16	0.27
NA	0.16	0.27
769144	0.16	0.27
421294	0.16	0.28
NA	0.16	0.28
415958	0.16	0.28
768713	0.16	0.28
NA	0.16	0.28
422217	0.16	0.29
426297	0.16	0.29
374125	0.16	0.29
426815	0.16	0.29
NA	0.16	0.29
428937	0.16	0.29
NA	0.16	0.29
395923	0.16	0.3
NA	0.16	0.3
424550	0.16	0.3
417175	0.16	0.3
770228	0.16	0.3
373967	0.16	0.3
424578	0.16	0.3
421864	0.16	0.35
NA	0.16	0.3
423586	0.16	0.31
NA	0.16	0.31
NA	0.16	0.31
431636	0.16	0.31
423293	0.16	0.31
426024	0.16	0.31
416836	0.16	0.31
395401	0.16	0.32
416554	0.16	0.32
418197	0.16	0.32
427583	0.16	0.32
395393	0.16	0.32
770784	0.16	0.32
NA	0.16	0.33
NA	0.16	0.33
NA	0.16	0.33
416697	0.16	0.33
771916	0.16	0.33
422213	0.16	0.33
NA	0.16	0.33
416591	0.16	0.33
395890	0.16	0.33
NA	0.16	0.34
395236	0.16	0.34
427100	0.16	0.34
421400	0.16	0.34
416216	0.16	0.35
419611	0.16	0.35
374093	0.16	0.35
418531	0.16	0.35
421380	0.16	0.35
417224	0.16	0.35
424467	0.16	0.36
422220	0.16	0.36
424714	0.16	0.36
423370	0.16	0.36
396516	0.16	0.37
424952	0.16	0.37
NA	0.16	0.37
395484	0.16	0.37
418256	0.16	0.37
417101	0.16	0.37
396333	0.16	0.37
420914	0.16	0.37
415858	0.16	0.37
421604	0.16	0.37
395153	0.16	0.37
424080	0.16	0.37
428366	0.16	0.38
422310	0.16	0.38
422862	0.16	0.38
425300	0.16	0.38
396386	0.16	0.39
NA	0.16	0.39
NA	0.16	0.39
NA	0.16	0.39
NA	0.16	0.39
420210	0.16	0.39
423417	0.16	0.42
416970	0.16	0.4
416473	0.16	0.41
NA	0.16	0.41
415948	0.16	0.42
NA	0.16	0.42
NA	0.16	0.43
419396	0.16	0.43
423128	0.16	0.43
NA	0.16	0.43
418777	0.16	0.43
422433	0.16	0.43
771946	0.16	0.43
417467	0.16	0.44
424224	0.16	0.44
414335	0.16	0.45
NA	0.16	0.48
417209	0.16	0.45
NA	0.16	0.45
771349	0.16	0.46
418672	0.16	0.46
NA	0.16	0.46
NA	0.16	0.46
427329	0.16	0.47
NA	0.16	0.47
396087	0.16	0.47
424017	0.16	0.47
420735	0.16	0.47
420487	0.16	0.47
NA	0.16	0.48
428450	0.16	0.48
430770	0.16	0.48
419816	0.16	0.48
421234	0.16	0.48
418525	0.16	0.49
NA	0.16	0.49
NA	0.16	0.49
421258	0.16	0.49
NA	0.16	0.5
420961	0.16	0.5
418353	0.16	0.5
NA	0.16	0.5
425485	0.16	0.51
396440	0.16	0.52
NA	0.16	0.52
395640	0.16	0.53
771367	0.16	0.53
419097	0.16	0.55
427666	0.16	0.55
423015	0.16	0.57
428563	0.16	0.59
771527	0.16	0.6
430620	0.16	0.6
NA	0.16	0.6
418781	0.16	0.61
416318	0.16	0.61
421932	0.16	0.62
418934	0.16	0.62
423561	0.16	0.62
425900	0.16	0.63
395340	0.16	0.63
NA	0.16	0.65
431586	0.16	0.65
428719	0.16	0.66
NA	0.16	0.67
416114	0.16	0.68
NA	0.16	0.69
414340	0.16	0.7
770226	0.16	0.7
NA	0.16	0.71
421956	0.16	0.75
415652	0.16	0.84
NA	0.17	0.14
421557	0.17	0.15
NA	0.17	0.16
427621	0.17	0.16
396065	0.17	0.16
416547	0.17	0.16
423784	0.17	0.16
416951	0.17	0.16
422721	0.17	0.16
424568	0.17	0.17
NA	0.17	0.17
428972	0.17	0.17
421727	0.17	0.17
425058	0.17	0.17
NA	0.17	0.17
NA	0.17	0.17
NA	0.17	0.18
427318	0.17	0.18
396259	0.17	0.18
NA	0.17	0.18
NA	0.17	0.18
423170	0.17	0.18
416679	0.17	0.19
NA	0.17	0.19
NA	0.17	0.19
422322	0.17	0.19
428602	0.17	0.19
NA	0.17	0.19
422313	0.17	0.19
NA	0.17	0.19
415487	0.17	0.2
NA	0.17	0.2
NA	0.17	0.2
NA	0.17	0.2
771985	0.17	0.2
415322	0.17	0.2
423471	0.17	0.2
422168	0.17	0.2
418398	0.17	0.2
427474	0.17	0.2
419594	0.17	0.21
423325	0.17	0.21
424389	0.17	0.21
768624	0.17	0.21
422485	0.17	0.21
NA	0.17	0.21
424715	0.17	0.21
NA	0.17	0.21
420143	0.17	0.21
423545	0.17	0.22
427256	0.17	0.22
423007	0.17	0.22
NA	0.17	0.23
415379	0.17	0.23
423842	0.17	0.23
396057	0.17	0.23
416478	0.17	0.23
771389	0.17	0.23
NA	0.17	0.23
770279	0.17	0.23
417407	0.17	0.23
415874	0.17	0.23
425014	0.17	0.24
NA	0.17	0.24
426926	0.17	0.24
NA	0.17	0.24
426107	0.17	0.24
NA	0.17	0.24
NA	0.17	0.24
431608	0.17	0.24
429044	0.17	0.25
423694	0.17	0.25
NA	0.17	0.25
NA	0.17	0.25
NA	0.17	0.29
NA	0.17	0.25
417196	0.17	0.25
NA	0.17	0.25
396055	0.17	0.26
421318	0.17	0.26
419648	0.17	0.26
416916	0.17	0.26
417006	0.17	0.27
NA	0.17	0.27
416262	0.17	0.27
417751	0.17	0.27
419877	0.17	0.28
424026	0.17	0.29
425014	0.17	0.29
424859	0.17	0.29
416829	0.17	0.29
NA	0.17	0.29
421218	0.17	0.29
396195	0.17	0.29
426765	0.17	0.29
NA	0.17	0.29
418363	0.17	0.29
420987	0.17	0.29
423017	0.17	0.29
NA	0.17	0.3
418624	0.17	0.3
419308	0.17	0.3
419991	0.17	0.3
770827	0.17	0.31
769140	0.17	0.31
431264	0.17	0.31
768420	0.17	0.31
417591	0.17	0.31
416399	0.17	0.32
430910	0.17	0.32
416500	0.17	0.32
378901	0.17	0.32
NA	0.17	0.34
NA	0.17	0.32
424591	0.17	0.33
396005	0.17	0.33
421176	0.17	0.33
417746	0.17	0.34
396208	0.17	0.34
421467	0.17	0.34
NA	0.17	0.34
NA	0.17	0.34
NA	0.17	0.35
420420	0.17	0.35
418747	0.17	0.35
422092	0.17	0.35
428374	0.17	0.35
395575	0.17	0.36
426214	0.17	0.36
NA	0.17	0.36
421946	0.17	0.36
NA	0.17	0.37
416615	0.17	0.37
NA	0.17	0.37
396233	0.17	0.37
424252	0.17	0.37
395646	0.17	0.37
395454	0.17	0.37
NA	0.17	0.38
419041	0.17	0.38
NA	0.17	0.38
NA	0.17	0.38
427550	0.17	0.38
423305	0.17	0.38
420687	0.17	0.38
416883	0.17	0.41
420640	0.17	0.41
419818	0.17	0.41
415951	0.17	0.41
NA	0.17	0.41
771147	0.17	0.41
776463	0.17	0.41
422213	0.17	0.41
395247	0.17	0.41
424889	0.17	0.41
769802	0.17	0.42
417989	0.17	0.43
421102	0.17	0.43
395744	0.17	0.43
415391	0.17	0.43
429108	0.17	0.44
396086	0.17	0.44
770257	0.17	0.45
NA	0.17	0.45
423555	0.17	0.45
NA	0.17	0.46
NA	0.17	0.46
417264	0.17	0.46
420333	0.17	0.47
NA	0.17	0.47
416342	0.17	0.48
NA	0.17	0.48
424129	0.17	0.48
422828	0.17	0.49
404529	0.17	0.5
NA	0.17	0.51
423468	0.17	0.51
422391	0.17	0.53
418597	0.17	0.54
NA	0.17	0.54
428971	0.17	0.54
420619	0.17	0.54
424234	0.17	0.57
418532	0.17	0.57
NA	0.17	0.57
431627	0.17	0.58
NA	0.17	0.58
418843	0.17	0.58
418513	0.17	0.59
395767	0.17	0.6
418925	0.17	0.6
421264	0.17	0.6
NA	0.17	0.61
770975	0.17	0.62
395643	0.17	0.62
423803	0.17	0.62
421716	0.17	0.62
396165	0.17	0.63
423193	0.17	0.64
428018	0.17	0.65
421306	0.17	0.65
424165	0.17	0.66
NA	0.17	0.67
428712	0.17	0.69
770416	0.17	0.7
420745	0.17	0.72
NA	0.17	0.72
423182	0.17	0.73
417714	0.17	0.73
416113	0.17	0.74
NA	0.17	0.75
769150	0.17	0.8
423224	0.17	0.81
NA	0.17	0.85
NA	0.18	0.13
396282	0.18	0.14
NA	0.18	0.15
426890	0.18	0.15
NA	0.18	0.15
NA	0.18	0.15
NA	0.18	0.15
396213	0.18	0.15
425906	0.18	0.16
420446	0.18	0.16
417250	0.18	0.16
418935	0.18	0.16
424487	0.18	0.16
418037	0.18	0.16
NA	0.18	0.16
422199	0.18	0.16
422830	0.18	0.16
422070	0.18	0.16
418888	0.18	0.16
421150	0.18	0.16
395276	0.18	0.17
422126	0.18	0.17
395679	0.18	0.17
422264	0.18	0.17
NA	0.18	0.17
770172	0.18	0.18
422493	0.18	0.18
424856	0.18	0.18
425255	0.18	0.18
425024	0.18	0.18
423079	0.18	0.18
NA	0.18	0.18
497270	0.18	0.19
NA	0.18	0.19
396548	0.18	0.19
416561	0.18	0.19
424499	0.18	0.19
424819	0.18	0.19
NA	0.18	0.2
769047	0.18	0.2
395684	0.18	0.2
421518	0.18	0.2
NA	0.18	0.2
NA	0.18	0.2
NA	0.18	0.2
425389	0.18	0.21
NA	0.18	0.21
416995	0.18	0.21
424406	0.18	0.21
770153	0.18	0.21
395319	0.18	0.22
418782	0.18	0.22
421626	0.18	0.22
NA	0.18	0.22
NA	0.18	0.23
418212	0.18	0.23
416734	0.18	0.23
418498	0.18	0.23
423633	0.18	0.23
423962	0.18	0.25
417704	0.18	0.23
NA	0.18	0.24
NA	0.18	0.24
395456	0.18	0.24
424946	0.18	0.24
415920	0.18	0.24
374050	0.18	0.25
420346	0.18	0.25
NA	0.18	0.25
NA	0.18	0.25
NA	0.18	0.25
NA	0.18	0.26
421448	0.18	0.26
415371	0.18	0.27
NA	0.18	0.27
423235	0.18	0.27
424288	0.18	0.27
NA	0.18	0.27
420509	0.18	0.29
424796	0.18	0.29
422747	0.18	0.29
415805	0.18	0.3
NA	0.18	0.3
424257	0.18	0.3
427717	0.18	0.3
428105	0.18	0.3
395749	0.18	0.3
395262	0.18	0.3
419413	0.18	0.31
423971	0.18	0.31
NA	0.18	0.31
415553	0.18	0.31
431658	0.18	0.32
429021	0.18	0.32
396516	0.18	0.32
NA	0.18	0.35
429010	0.18	0.34
419569	0.18	0.34
396336	0.18	0.34
771226	0.18	0.34
423324	0.18	0.34
378790	0.18	0.35
416917	0.18	0.35
420231	0.18	0.36
421973	0.18	0.36
426162	0.18	0.36
NA	0.18	0.36
NA	0.18	0.36
NA	0.18	0.37
NA	0.18	0.37
416470	0.18	0.37
420242	0.18	0.37
419809	0.18	0.37
423935	0.18	0.37
428766	0.18	0.37
422287	0.18	0.37
420725	0.18	0.38
424960	0.18	0.38
418895	0.18	0.38
416142	0.18	0.39
NA	0.18	0.39
NA	0.18	0.39
428260	0.18	0.39
421167	0.18	0.39
769700	0.18	0.39
415409	0.18	0.4
416753	0.18	0.4
422689	0.18	0.4
416823	0.18	0.41
NA	0.18	0.41
418081	0.18	0.41
427461	0.18	0.43
420304	0.18	0.44
NA	0.18	0.44
419689	0.18	0.44
418057	0.18	0.44
421291	0.18	0.51
426941	0.18	0.44
427254	0.18	0.44
423245	0.18	0.44
769512	0.18	0.45
395337	0.18	0.45
428168	0.18	0.46
419921	0.18	0.46
423043	0.18	0.46
404771	0.18	0.46
395954	0.18	0.47
373927	0.18	0.48
428728	0.18	0.48
424042	0.18	0.48
396534	0.18	0.49
418533	0.18	0.49
428705	0.18	0.49
NA	0.18	0.49
421453	0.18	0.5
421492	0.18	0.51
421990	0.18	0.51
395764	0.18	0.51
423372	0.18	0.51
396149	0.18	0.51
395696	0.18	0.52
NA	0.18	0.52
418838	0.18	0.52
429710	0.18	0.53
418377	0.18	0.53
NA	0.18	0.54
420709	0.18	0.54
423747	0.18	0.54
418839	0.18	0.54
395501	0.18	0.54
423874	0.18	0.54
421785	0.18	0.54
776470	0.18	0.54
424132	0.18	0.55
424275	0.18	0.56
771461	0.18	0.56
428638	0.18	0.58
418616	0.18	0.58
420490	0.18	0.65
NA	0.18	0.67
426045	0.18	0.68
NA	0.18	0.68
424873	0.18	0.73
423763	0.18	0.78
419646	0.18	0.83
NA	0.19	0.12
378916	0.19	0.12
421808	0.19	0.12
417841	0.19	0.12
418395	0.19	0.12
NA	0.19	0.13
776247	0.19	0.13
414842	0.19	0.13
NA	0.19	0.13
420573	0.19	0.13
416515	0.19	0.14
421509	0.19	0.14
424228	0.19	0.14
417424	0.19	0.14
422388	0.19	0.14
NA	0.19	0.14
416962	0.19	0.14
422628	0.19	0.14
NA	0.19	0.14
NA	0.19	0.15
422693	0.19	0.15
423844	0.19	0.15
NA	0.19	0.15
420761	0.19	0.15
NA	0.19	0.15
420112	0.19	0.15
418118	0.19	0.15
418184	0.19	0.16
374192	0.19	0.16
424225	0.19	0.16
428471	0.19	0.16
395557	0.19	0.16
NA	0.19	0.16
NA	0.19	0.16
418619	0.19	0.16
NA	0.19	0.17
423147	0.19	0.17
427274	0.19	0.17
100049619	0.19	0.17
424369	0.19	0.17
416882	0.19	0.18
416869	0.19	0.18
429109	0.19	0.18
395149	0.19	0.18
422781	0.19	0.18
427902	0.19	0.18
425018	0.19	0.18
423308	0.19	0.18
417628	0.19	0.18
417750	0.19	0.19
424780	0.19	0.19
395717	0.19	0.19
427110	0.19	0.19
423865	0.19	0.19
NA	0.19	0.19
421456	0.19	0.19
423312	0.19	0.19
NA	0.19	0.19
420728	0.19	0.19
395256	0.19	0.2
424176	0.19	0.2
395166	0.19	0.2
425903	0.19	0.2
423413	0.19	0.2
418074	0.19	0.2
NA	0.19	0.2
422698	0.19	0.2
NA	0.19	0.2
771502	0.19	0.2
418648	0.19	0.2
396417	0.19	0.21
NA	0.19	0.21
428510	0.19	0.21
NA	0.19	0.21
417189	0.19	0.21
NA	0.19	0.21
NA	0.19	0.21
421574	0.19	0.22
NA	0.19	0.22
772366	0.19	0.22
421699	0.19	0.22
423604	0.19	0.22
NA	0.19	0.22
395414	0.19	0.23
NA	0.19	0.23
415943	0.19	0.23
NA	0.19	0.23
426807	0.19	0.24
395925	0.19	0.24
417718	0.19	0.24
NA	0.19	0.24
NA	0.19	0.24
420081	0.19	0.24
424482	0.19	0.25
419642	0.19	0.25
427381	0.19	0.26
423717	0.19	0.26
417172	0.19	0.28
418973	0.19	0.26
770702	0.19	0.27
NA	0.19	0.27
424666	0.19	0.27
NA	0.19	0.27
423317	0.19	0.28
395996	0.19	0.28
396346	0.19	0.28
422678	0.19	0.29
422439	0.19	0.29
422714	0.19	0.29
421340	0.19	0.29
415505	0.19	0.29
NA	0.19	0.29
378926	0.19	0.29
772101	0.19	0.29
395512	0.19	0.29
NA	0.19	0.3
NA	0.19	0.3
423104	0.19	0.35
417776	0.19	0.3
427217	0.19	0.3
NA	0.19	0.3
420964	0.19	0.31
415671	0.19	0.31
771347	0.19	0.31
424064	0.19	0.31
770734	0.19	0.31
420579	0.19	0.32
769001	0.19	0.32
396484	0.19	0.32
768471	0.19	0.32
NA	0.19	0.33
422214	0.19	0.33
415306	0.19	0.33
NA	0.19	0.34
395626	0.19	0.34
NA	0.19	0.34
421005	0.19	0.34
423806	0.19	0.34
771922	0.19	0.35
420645	0.19	0.35
NA	0.19	0.35
NA	0.19	0.36
395083	0.19	0.36
429172	0.19	0.36
421643	0.19	0.37
420694	0.19	0.37
NA	0.19	0.37
396495	0.19	0.38
421370	0.19	0.38
417882	0.19	0.38
419371	0.19	0.39
NA	0.19	0.39
423373	0.19	0.39
416079	0.19	0.39
424684	0.19	0.4
417259	0.19	0.4
424201	0.19	0.41
427335	0.19	0.41
426097	0.19	0.41
NA	0.19	0.41
420607	0.19	0.43
420872	0.19	0.44
419762	0.19	0.44
420294	0.19	0.44
418787	0.19	0.44
NA	0.19	0.45
427455	0.19	0.46
418710	0.19	0.47
428766	0.19	0.48
422624	0.19	0.48
421254	0.19	0.5
395826	0.19	0.5
417972	0.19	0.53
420492	0.19	0.53
NA	0.19	0.55
374150	0.19	0.55
NA	0.19	0.55
NA	0.19	0.55
428789	0.19	0.55
396315	0.19	0.57
428909	0.19	0.58
768974	0.19	0.6
404536	0.19	0.62
396056	0.19	0.68
419024	0.19	0.69
396186	0.19	0.69
427162	0.2	0.09
395819	0.2	0.1
423021	0.2	0.1
NA	0.2	0.11
418149	0.2	0.11
420505	0.2	0.11
NA	0.2	0.11
374155	0.2	0.11
418638	0.2	0.11
NA	0.2	0.12
NA	0.2	0.12
428354	0.2	0.12
NA	0.2	0.12
416956	0.2	0.12
NA	0.2	0.13
NA	0.2	0.13
424888	0.2	0.13
769473	0.2	0.13
428399	0.2	0.13
395691	0.2	0.13
419788	0.2	0.13
421270	0.2	0.13
772201	0.2	0.13
771592	0.2	0.14
NA	0.2	0.14
420444	0.2	0.14
427475	0.2	0.14
415552	0.2	0.14
423013	0.2	0.14
420194	0.2	0.14
416817	0.2	0.14
415314	0.2	0.14
421933	0.2	0.14
425403	0.2	0.15
428365	0.2	0.15
421338	0.2	0.15
NA	0.2	0.15
423345	0.2	0.15
NA	0.2	0.15
396432	0.2	0.15
419052	0.2	0.15
431449	0.2	0.15
424316	0.2	0.16
421713	0.2	0.16
396509	0.2	0.16
415368	0.2	0.16
772098	0.2	0.16
NA	0.2	0.17
770646	0.2	0.18
415800	0.2	0.18
424001	0.2	0.18
770052	0.2	0.18
423484	0.2	0.18
427334	0.2	0.18
NA	0.2	0.18
428661	0.2	0.18
416502	0.2	0.19
418242	0.2	0.19
771528	0.2	0.19
427438	0.2	0.19
415826	0.2	0.2
395135	0.2	0.2
NA	0.2	0.2
428884	0.2	0.21
423770	0.2	0.21
418826	0.2	0.21
416045	0.2	0.21
421783	0.2	0.21
418216	0.2	0.21
NA	0.2	0.22
422871	0.2	0.22
426054	0.2	0.22
554219	0.2	0.22
429566	0.2	0.22
770874	0.2	0.23
422061	0.2	0.23
421353	0.2	0.24
425891	0.2	0.24
NA	0.2	0.25
418940	0.2	0.25
417612	0.2	0.25
NA	0.2	0.25
426919	0.2	0.26
426457	0.2	0.26
417774	0.2	0.27
423482	0.2	0.27
NA	0.2	0.27
NA	0.2	0.27
426009	0.2	0.27
420222	0.2	0.28
396245	0.2	0.28
427021	0.2	0.28
424817	0.2	0.28
418423	0.2	0.28
419168	0.2	0.28
374270	0.2	0.28
NA	0.2	0.28
415659	0.2	0.28
426211	0.2	0.28
395706	0.2	0.29
771876	0.2	0.29
422064	0.2	0.3
415706	0.2	0.3
771514	0.2	0.3
416375	0.2	0.3
422567	0.2	0.3
428019	0.2	0.31
420391	0.2	0.31
423382	0.2	0.31
418706	0.2	0.31
NA	0.2	0.31
NA	0.2	0.32
NA	0.2	0.32
NA	0.2	0.32
418231	0.2	0.33
424830	0.2	0.34
NA	0.2	0.35
NA	0.2	0.35
420889	0.2	0.35
419581	0.2	0.36
422556	0.2	0.36
428384	0.2	0.37
424805	0.2	0.37
419964	0.2	0.37
770997	0.2	0.37
NA	0.2	0.37
419112	0.2	0.37
422822	0.2	0.38
416975	0.2	0.39
421437	0.2	0.39
418609	0.2	0.4
421811	0.2	0.4
NA	0.2	0.4
770231	0.2	0.41
428863	0.2	0.41
423546	0.2	0.43
426579	0.2	0.43
417181	0.2	0.43
418246	0.2	0.43
396165	0.2	0.44
419590	0.2	0.45
418753	0.2	0.45
NA	0.2	0.46
416095	0.2	0.47
418460	0.2	0.47
415922	0.2	0.48
374077	0.2	0.49
422655	0.2	0.49
NA	0.2	0.5
418592	0.2	0.51
NA	0.2	0.52
417784	0.2	0.55
426166	0.2	0.56
419809	0.2	0.56
395082	0.2	0.57
425237	0.2	0.58
420325	0.2	0.59
418555	0.2	0.6
423425	0.2	0.6
428858	0.2	0.7
395519	0.2	0.72
418535	0.2	0.78
776013	0.21	0.08
420444	0.21	0.09
416516	0.21	0.09
416520	0.21	0.1
NA	0.21	0.1
NA	0.21	0.1
421105	0.21	0.1
374222	0.21	0.1
423771	0.21	0.1
419301	0.21	0.11
418945	0.21	0.11
422540	0.21	0.11
418407	0.21	0.11
NA	0.21	0.11
NA	0.21	0.11
424297	0.21	0.11
416480	0.21	0.11
NA	0.21	0.11
418737	0.21	0.11
NA	0.21	0.11
NA	0.21	0.11
424705	0.21	0.12
NA	0.21	0.12
NA	0.21	0.12
420058	0.21	0.12
404295	0.21	0.12
769119	0.21	0.12
420287	0.21	0.12
NA	0.21	0.12
420326	0.21	0.12
418551	0.21	0.12
427762	0.21	0.12
418937	0.21	0.12
424998	0.21	0.12
771901	0.21	0.13
NA	0.21	0.13
423167	0.21	0.13
421265	0.21	0.13
NA	0.21	0.13
417798	0.21	0.13
420707	0.21	0.13
426008	0.21	0.13
418832	0.21	0.14
415697	0.21	0.14
424711	0.21	0.14
422665	0.21	0.14
418757	0.21	0.15
424019	0.21	0.15
408045	0.21	0.15
419882	0.21	0.15
NA	0.21	0.15
422139	0.21	0.15
422684	0.21	0.15
NA	0.21	0.15
769069	0.21	0.15
419663	0.21	0.15
420577	0.21	0.15
NA	0.21	0.16
417257	0.21	0.16
373928	0.21	0.16
416517	0.21	0.16
419661	0.21	0.16
421691	0.21	0.16
NA	0.21	0.16
NA	0.21	0.17
426492	0.21	0.17
NA	0.21	0.17
423532	0.21	0.17
418473	0.21	0.17
395246	0.21	0.2
419678	0.21	0.18
NA	0.21	0.18
NA	0.21	0.18
770531	0.21	0.18
419026	0.21	0.18
NA	0.21	0.19
431637	0.21	0.19
416393	0.21	0.19
395136	0.21	0.19
396103	0.21	0.19
NA	0.21	0.2
428544	0.21	0.2
427395	0.21	0.2
NA	0.21	0.2
415602	0.21	0.2
422011	0.21	0.2
425350	0.21	0.2
396494	0.21	0.21
NA	0.21	0.21
418751	0.21	0.21
395909	0.21	0.21
427280	0.21	0.21
395583	0.21	0.21
NA	0.21	0.21
NA	0.21	0.22
NA	0.21	0.22
419658	0.21	0.22
418425	0.21	0.22
417182	0.21	0.25
428787	0.21	0.22
NA	0.21	0.22
418369	0.21	0.22
418770	0.21	0.23
396074	0.21	0.23
NA	0.21	0.23
418237	0.21	0.23
420216	0.21	0.24
422343	0.21	0.24
419405	0.21	0.24
NA	0.21	0.25
770002	0.21	0.25
NA	0.21	0.25
NA	0.21	0.26
417687	0.21	0.26
422039	0.21	0.26
418634	0.21	0.26
422813	0.21	0.26
417355	0.21	0.26
427469	0.21	0.28
NA	0.21	0.28
416799	0.21	0.28
424296	0.21	0.28
421131	0.21	0.29
420121	0.21	0.29
422925	0.21	0.29
NA	0.21	0.29
428587	0.21	0.29
418953	0.21	0.3
NA	0.21	0.3
423110	0.21	0.3
420653	0.21	0.3
NA	0.21	0.3
NA	0.21	0.31
416750	0.21	0.31
NA	0.21	0.31
431623	0.21	0.32
NA	0.21	0.32
426544	0.21	0.33
424357	0.21	0.34
418870	0.21	0.34
417921	0.21	0.34
NA	0.21	0.35
395221	0.21	0.35
416467	0.21	0.35
NA	0.21	0.35
NA	0.21	0.36
NA	0.21	0.36
425313	0.21	0.36
395278	0.21	0.36
421863	0.21	0.37
416770	0.21	0.38
420162	0.21	0.38
416122	0.21	0.38
374244	0.21	0.38
395158	0.21	0.38
418264	0.21	0.39
NA	0.21	0.48
423625	0.21	0.42
416837	0.21	0.42
NA	0.21	0.42
387330	0.21	0.42
427331	0.21	0.42
396161	0.21	0.43
416976	0.21	0.44
NA	0.21	0.45
420483	0.21	0.46
396322	0.21	0.46
NA	0.21	0.46
NA	0.21	0.51
NA	0.21	0.51
421689	0.21	0.54
NA	0.21	0.55
416602	0.21	0.55
425789	0.21	0.56
422452	0.21	0.7
423528	0.21	0.73
421049	0.21	0.8
415781	0.22	0.07
423929	0.22	0.08
395947	0.22	0.08
423567	0.22	0.08
415744	0.22	0.09
415809	0.22	0.09
419585	0.22	0.09
415917	0.22	0.09
416742	0.22	0.09
NA	0.22	0.09
423752	0.22	0.09
426804	0.22	0.09
424764	0.22	0.1
419642	0.22	0.1
427275	0.22	0.1
423287	0.22	0.1
373981	0.22	0.1
417119	0.22	0.1
426017	0.22	0.1
419441	0.22	0.1
395799	0.22	0.1
NA	0.22	0.11
NA	0.22	0.11
NA	0.22	0.11
419267	0.22	0.11
419256	0.22	0.11
NA	0.22	0.11
425963	0.22	0.11
425593	0.22	0.11
416271	0.22	0.12
NA	0.22	0.12
769924	0.22	0.12
395145	0.22	0.12
423051	0.22	0.12
420764	0.22	0.12
426805	0.22	0.12
NA	0.22	0.12
425297	0.22	0.12
420581	0.22	0.12
770755	0.22	0.12
395547	0.22	0.13
416250	0.22	0.13
NA	0.22	0.13
425210	0.22	0.13
771539	0.22	0.13
408253	0.22	0.13
417408	0.22	0.14
414881	0.22	0.14
NA	0.22	0.14
428012	0.22	0.14
NA	0.22	0.15
395295	0.22	0.15
423358	0.22	0.15
418110	0.22	0.15
NA	0.22	0.15
423059	0.22	0.15
396093	0.22	0.15
423947	0.22	0.15
NA	0.22	0.15
770553	0.22	0.15
NA	0.22	0.15
NA	0.22	0.16
NA	0.22	0.16
427164	0.22	0.16
417501	0.22	0.16
416236	0.22	0.17
395331	0.22	0.17
NA	0.22	0.17
420551	0.22	0.17
424953	0.22	0.17
419118	0.22	0.17
418268	0.22	0.17
NA	0.22	0.18
769233	0.22	0.18
NA	0.22	0.18
419206	0.22	0.18
421929	0.22	0.18
417766	0.22	0.19
NA	0.22	0.19
NA	0.22	0.19
NA	0.22	0.2
NA	0.22	0.2
422747	0.22	0.2
NA	0.22	0.2
415626	0.22	0.2
374042	0.22	0.21
768445	0.22	0.21
428689	0.22	0.21
422857	0.22	0.22
416136	0.22	0.22
421289	0.22	0.23
426883	0.22	0.23
418907	0.22	0.23
NA	0.22	0.23
418779	0.22	0.23
NA	0.22	0.24
415876	0.22	0.24
423884	0.22	0.25
419061	0.22	0.26
421323	0.22	0.26
NA	0.22	0.26
419825	0.22	0.26
417303	0.22	0.27
427754	0.22	0.27
419756	0.22	0.27
NA	0.22	0.28
426777	0.22	0.29
NA	0.22	0.29
422841	0.22	0.31
418477	0.22	0.31
NA	0.22	0.31
420332	0.22	0.31
422641	0.22	0.32
423056	0.22	0.32
427104	0.22	0.32
373910	0.22	0.33
418458	0.22	0.34
NA	0.22	0.35
424089	0.22	0.35
421251	0.22	0.35
422886	0.22	0.36
NA	0.22	0.36
423277	0.22	0.36
430917	0.22	0.36
420552	0.22	0.36
423761	0.22	0.37
421821	0.22	0.37
419491	0.22	0.37
423187	0.22	0.37
NA	0.22	0.38
419390	0.22	0.38
771173	0.22	0.39
428178	0.22	0.4
427400	0.22	0.42
428786	0.22	0.42
NA	0.22	0.45
396294	0.22	0.44
NA	0.22	0.45
423875	0.22	0.46
424242	0.22	0.46
420572	0.22	0.46
NA	0.22	0.47
NA	0.22	0.48
NA	0.22	0.48
420660	0.22	0.5
418595	0.22	0.51
419956	0.22	0.51
NA	0.22	0.51
427318	0.22	0.53
418561	0.22	0.55
423676	0.22	0.55
NA	0.22	0.56
387330	0.22	0.72
424963	0.22	0.73
395176	0.23	0.06
396258	0.23	0.07
419879	0.23	0.07
772072	0.23	0.07
426993	0.23	0.07
768550	0.23	0.07
419453	0.23	0.07
NA	0.23	0.07
428568	0.23	0.08
NA	0.23	0.08
424045	0.23	0.08
NA	0.23	0.08
NA	0.23	0.08
NA	0.23	0.08
416341	0.23	0.08
428760	0.23	0.08
426092	0.23	0.08
NA	0.23	0.08
378790	0.23	0.08
421762	0.23	0.08
428624	0.23	0.08
417539	0.23	0.09
424496	0.23	0.09
426563	0.23	0.09
417969	0.23	0.09
768796	0.23	0.09
770709	0.23	0.09
427899	0.23	0.09
395078	0.23	0.1
395815	0.23	0.1
424448	0.23	0.1
415602	0.23	0.1
416792	0.23	0.1
395819	0.23	0.1
423924	0.23	0.1
430099	0.23	0.1
417547	0.23	0.1
416650	0.23	0.11
419188	0.23	0.11
NA	0.23	0.11
422200	0.23	0.11
417381	0.23	0.11
771652	0.23	0.11
NA	0.23	0.11
395444	0.23	0.11
NA	0.23	0.12
418680	0.23	0.12
422114	0.23	0.12
770370	0.23	0.12
416067	0.23	0.12
428450	0.23	0.12
414845	0.23	0.12
417743	0.23	0.12
373911	0.23	0.13
NA	0.23	0.13
420805	0.23	0.13
428315	0.23	0.13
395504	0.23	0.14
417898	0.23	0.14
423980	0.23	0.14
NA	0.23	0.14
420853	0.23	0.14
NA	0.23	0.15
424657	0.23	0.15
NA	0.23	0.15
428266	0.23	0.16
395228	0.23	0.16
NA	0.23	0.16
424223	0.23	0.17
426312	0.23	0.17
NA	0.23	0.17
424639	0.23	0.17
395348	0.23	0.18
NA	0.23	0.18
415515	0.23	0.18
769322	0.23	0.19
417212	0.23	0.19
NA	0.23	0.19
425024	0.23	0.2
423505	0.23	0.2
417197	0.23	0.2
419787	0.23	0.2
419583	0.23	0.21
417924	0.23	0.21
395416	0.23	0.21
417877	0.23	0.21
417203	0.23	0.21
421363	0.23	0.21
NA	0.23	0.21
424742	0.23	0.22
418542	0.23	0.22
NA	0.23	0.22
417820	0.23	0.22
769298	0.23	0.22
427897	0.23	0.22
423666	0.23	0.23
NA	0.23	0.23
770448	0.23	0.24
771133	0.23	0.24
395254	0.23	0.24
414885	0.23	0.25
421897	0.23	0.26
416017	0.23	0.26
425766	0.23	0.26
420594	0.23	0.27
421430	0.23	0.27
427252	0.23	0.27
770907	0.23	0.27
417543	0.23	0.28
769957	0.23	0.28
428648	0.23	0.28
395206	0.23	0.28
417087	0.23	0.29
421439	0.23	0.29
NA	0.23	0.3
416789	0.23	0.3
374232	0.23	0.31
NA	0.23	0.31
418525	0.23	0.31
419144	0.23	0.31
NA	0.23	0.31
NA	0.23	0.31
415952	0.23	0.32
416259	0.23	0.33
430750	0.23	0.33
423299	0.23	0.34
770248	0.23	0.35
423039	0.23	0.36
415631	0.23	0.36
426734	0.23	0.36
NA	0.23	0.37
NA	0.23	0.4
NA	0.23	0.41
NA	0.23	0.42
416600	0.23	0.42
430689	0.23	0.43
770276	0.23	0.43
395291	0.23	0.43
428513	0.23	0.44
429267	0.23	0.44
NA	0.23	0.44
421192	0.23	0.47
396386	0.23	0.47
426206	0.23	0.5
421499	0.23	0.5
771902	0.23	0.54
NA	0.23	0.54
416752	0.23	0.55
NA	0.23	0.59
771149	0.23	0.62
416099	0.23	0.66
416250	0.23	0.66
NA	0.23	0.67
419024	0.23	0.76
420576	0.23	0.76
NA	0.24	0.06
424497	0.24	0.06
769943	0.24	0.06
NA	0.24	0.06
421576	0.24	0.07
421202	0.24	0.07
420928	0.24	0.07
395734	0.24	0.07
NA	0.24	0.07
419227	0.24	0.07
NA	0.24	0.07
395426	0.24	0.07
428570	0.24	0.07
NA	0.24	0.08
769654	0.24	0.08
420643	0.24	0.08
416628	0.24	0.08
418373	0.24	0.08
419630	0.24	0.08
NA	0.24	0.08
422602	0.24	0.08
424477	0.24	0.08
417341	0.24	0.08
430115	0.24	0.08
418250	0.24	0.08
415362	0.24	0.08
NA	0.24	0.09
419617	0.24	0.09
NA	0.24	0.09
NA	0.24	0.09
NA	0.24	0.09
374162	0.24	0.09
NA	0.24	0.09
NA	0.24	0.09
427352	0.24	0.1
423352	0.24	0.1
395518	0.24	0.1
425705	0.24	0.1
426281	0.24	0.1
769740	0.24	0.1
769405	0.24	0.1
425865	0.24	0.11
395512	0.24	0.1
425121	0.24	0.11
NA	0.24	0.11
420065	0.24	0.11
NA	0.24	0.11
426356	0.24	0.11
422344	0.24	0.11
423718	0.24	0.11
416122	0.24	0.12
420101	0.24	0.12
395098	0.24	0.12
420518	0.24	0.12
NA	0.24	0.12
424571	0.24	0.12
422109	0.24	0.12
420910	0.24	0.12
NA	0.24	0.13
395332	0.24	0.13
428980	0.24	0.13
100134845	0.24	0.13
418309	0.24	0.13
424706	0.24	0.13
426202	0.24	0.14
415635	0.24	0.14
396383	0.24	0.14
423020	0.24	0.14
422446	0.24	0.15
395571	0.24	0.15
NA	0.24	0.16
428359	0.24	0.16
NA	0.24	0.16
417214	0.24	0.16
416029	0.24	0.17
NA	0.24	0.17
428123	0.24	0.17
431081	0.24	0.17
768951	0.24	0.18
420226	0.24	0.18
421718	0.24	0.18
416672	0.24	0.18
NA	0.24	0.18
419633	0.24	0.18
421135	0.24	0.19
417095	0.24	0.19
NA	0.24	0.19
419698	0.24	0.2
428898	0.24	0.2
415311	0.24	0.21
770724	0.24	0.22
NA	0.24	0.22
417971	0.24	0.23
423253	0.24	0.23
NA	0.24	0.25
431639	0.24	0.25
420337	0.24	0.3
422048	0.24	0.26
771446	0.24	0.26
420262	0.24	0.27
419048	0.24	0.28
423426	0.24	0.28
420803	0.24	0.29
423487	0.24	0.3
NA	0.24	0.3
419498	0.24	0.31
427768	0.24	0.31
395369	0.24	0.31
768542	0.24	0.32
428387	0.24	0.32
414800	0.24	0.33
426978	0.24	0.33
NA	0.24	0.34
418169	0.24	0.35
NA	0.24	0.36
428917	0.24	0.36
NA	0.24	0.38
NA	0.24	0.38
NA	0.24	0.39
420612	0.24	0.4
396430	0.24	0.4
417816	0.24	0.4
428776	0.24	0.41
422859	0.24	0.43
NA	0.24	0.48
NA	0.24	0.5
395185	0.24	0.52
554218	0.24	0.57
415782	0.25	0.05
771459	0.25	0.05
772383	0.25	0.06
NA	0.25	0.06
417780	0.25	0.06
NA	0.25	0.06
NA	0.25	0.06
NA	0.25	0.06
NA	0.25	0.06
396349	0.25	0.06
417920	0.25	0.07
NA	0.25	0.07
NA	0.25	0.07
417336	0.25	0.07
NA	0.25	0.07
374097	0.25	0.07
418299	0.25	0.07
770119	0.25	0.07
421295	0.25	0.07
416827	0.25	0.07
415499	0.25	0.07
429158	0.25	0.07
770339	0.25	0.08
416339	0.25	0.08
NA	0.25	0.08
422366	0.25	0.08
424000	0.25	0.08
NA	0.25	0.08
415562	0.25	0.09
NA	0.25	0.09
NA	0.25	0.09
416369	0.25	0.09
423804	0.25	0.09
419233	0.25	0.09
NA	0.25	0.09
424725	0.25	0.09
427111	0.25	0.09
NA	0.25	0.09
NA	0.25	0.1
NA	0.25	0.1
419659	0.25	0.1
418670	0.25	0.1
422800	0.25	0.1
396545	0.25	0.1
416711	0.25	0.11
426014	0.25	0.11
NA	0.25	0.11
420642	0.25	0.11
425034	0.25	0.11
421380	0.25	0.11
NA	0.25	0.12
NA	0.25	0.12
414835	0.25	0.12
422778	0.25	0.12
776350	0.25	0.12
423446	0.25	0.13
NA	0.25	0.13
421937	0.25	0.13
768785	0.25	0.13
419909	0.25	0.13
770663	0.25	0.13
414800	0.25	0.14
417286	0.25	0.14
419680	0.25	0.14
NA	0.25	0.14
422364	0.25	0.14
NA	0.25	0.15
NA	0.25	0.16
NA	0.25	0.16
420012	0.25	0.16
NA	0.25	0.16
415898	0.25	0.16
NA	0.25	0.16
395468	0.25	0.17
NA	0.25	0.17
395460	0.25	0.18
416228	0.25	0.18
395247	0.25	0.19
424512	0.25	0.19
417450	0.25	0.19
419955	0.25	0.19
NA	0.25	0.19
416182	0.25	0.2
771337	0.25	0.2
395277	0.25	0.21
395774	0.25	0.21
423683	0.25	0.22
426548	0.25	0.22
NA	0.25	0.22
424658	0.25	0.22
421355	0.25	0.23
771872	0.25	0.23
396123	0.25	0.23
429823	0.25	0.23
421688	0.25	0.23
422701	0.25	0.24
415987	0.25	0.24
418822	0.25	0.25
424115	0.25	0.25
419711	0.25	0.26
428174	0.25	0.27
427871	0.25	0.27
415596	0.25	0.28
408049	0.25	0.29
416558	0.25	0.29
421913	0.25	0.3
770386	0.25	0.3
NA	0.25	0.3
NA	0.25	0.3
428216	0.25	0.31
NA	0.25	0.31
417866	0.25	0.32
424706	0.25	0.33
396120	0.25	0.34
NA	0.25	0.35
NA	0.25	0.35
428175	0.25	0.36
417265	0.25	0.36
416743	0.25	0.36
NA	0.25	0.38
770513	0.25	0.38
417746	0.25	0.38
424315	0.25	0.39
NA	0.25	0.41
395422	0.25	0.41
420237	0.25	0.42
421669	0.25	0.44
420997	0.25	0.47
419128	0.25	0.52
771726	0.25	0.54
422827	0.25	0.63
419231	0.25	0.91
424697	0.26	0.05
768787	0.26	0.05
417823	0.26	0.05
424501	0.26	0.05
373916	0.26	0.05
769069	0.26	0.05
772072	0.26	0.05
419373	0.26	0.06
NA	0.26	0.06
417709	0.26	0.06
428750	0.26	0.06
424974	0.26	0.06
NA	0.26	0.06
420345	0.26	0.06
395959	0.26	0.06
NA	0.26	0.06
423675	0.26	0.06
416986	0.26	0.06
422200	0.26	0.06
NA	0.26	0.06
420861	0.26	0.07
NA	0.26	0.07
423295	0.26	0.08
NA	0.26	0.07
428335	0.26	0.08
424173	0.26	0.08
422806	0.26	0.08
422161	0.26	0.08
NA	0.26	0.08
396261	0.26	0.08
423829	0.26	0.08
421403	0.26	0.08
396257	0.26	0.08
424138	0.26	0.09
423359	0.26	0.09
395790	0.26	0.09
424056	0.26	0.09
424777	0.26	0.09
396032	0.26	0.09
374138	0.26	0.09
421324	0.26	0.09
419606	0.26	0.1
421125	0.26	0.1
418220	0.26	0.1
395449	0.26	0.1
419222	0.26	0.1
418636	0.26	0.1
NA	0.26	0.11
421420	0.26	0.11
422913	0.26	0.11
418518	0.26	0.11
426630	0.26	0.11
419201	0.26	0.11
NA	0.26	0.11
NA	0.26	0.11
426666	0.26	0.11
425108	0.26	0.12
769300	0.26	0.12
373975	0.26	0.12
396414	0.26	0.12
395960	0.26	0.12
422207	0.26	0.12
771278	0.26	0.13
415724	0.26	0.13
421622	0.26	0.13
416960	0.26	0.13
419597	0.26	0.13
418031	0.26	0.14
430616	0.26	0.14
420834	0.26	0.14
417413	0.26	0.14
424121	0.26	0.14
418698	0.26	0.14
NA	0.26	0.15
769464	0.26	0.15
417262	0.26	0.15
420751	0.26	0.16
418768	0.26	0.16
420582	0.26	0.16
424755	0.26	0.16
415357	0.26	0.17
423228	0.26	0.17
NA	0.26	0.17
419576	0.26	0.18
424204	0.26	0.18
NA	0.26	0.18
415622	0.26	0.18
416051	0.26	0.18
395619	0.26	0.19
417255	0.26	0.19
422470	0.26	0.19
426865	0.26	0.2
420841	0.26	0.2
374020	0.26	0.2
768866	0.26	0.22
417234	0.26	0.22
427151	0.26	0.23
374232	0.26	0.23
NA	0.26	0.24
NA	0.26	0.25
421017	0.26	0.25
427327	0.26	0.26
NA	0.26	0.27
395432	0.26	0.27
NA	0.26	0.28
427263	0.26	0.29
427832	0.26	0.3
418717	0.26	0.31
423154	0.26	0.32
396204	0.26	0.32
420907	0.26	0.32
770054	0.26	0.32
424539	0.26	0.33
NA	0.26	0.37
423690	0.26	0.41
425722	0.26	0.41
426910	0.26	0.45
418465	0.26	0.47
420326	0.26	0.54
414339	0.26	0.61
428577	0.27	0.04
NA	0.27	0.04
NA	0.27	0.04
418960	0.27	0.05
NA	0.27	0.05
422793	0.27	0.05
421212	0.27	0.05
421027	0.27	0.05
419992	0.27	0.05
415567	0.27	0.05
396533	0.27	0.05
417437	0.27	0.06
NA	0.27	0.06
395152	0.27	0.06
NA	0.27	0.06
415940	0.27	0.06
422237	0.27	0.06
421428	0.27	0.06
417692	0.27	0.06
425017	0.27	0.07
395269	0.27	0.07
415630	0.27	0.07
421836	0.27	0.07
420629	0.27	0.07
422173	0.27	0.07
426472	0.27	0.07
420446	0.27	0.07
423689	0.27	0.07
424078	0.27	0.07
NA	0.27	0.07
416506	0.27	0.07
422235	0.27	0.07
771400	0.27	0.07
423483	0.27	0.07
423879	0.27	0.07
768932	0.27	0.08
419592	0.27	0.08
396313	0.27	0.08
420444	0.27	0.08
NA	0.27	0.08
415983	0.27	0.08
417899	0.27	0.08
NA	0.27	0.08
420438	0.27	0.08
NA	0.27	0.08
NA	0.27	0.08
418803	0.27	0.09
417642	0.27	0.09
396380	0.27	0.09
427351	0.27	0.09
419356	0.27	0.1
NA	0.27	0.1
428996	0.27	0.1
421775	0.27	0.1
414140	0.27	0.1
423484	0.27	0.1
428349	0.27	0.1
419505	0.27	0.1
NA	0.27	0.1
772150	0.27	0.1
427006	0.27	0.1
423242	0.27	0.11
395625	0.27	0.11
419699	0.27	0.11
420236	0.27	0.11
425772	0.27	0.11
419949	0.27	0.11
418288	0.27	0.11
419761	0.27	0.12
421574	0.27	0.12
419666	0.27	0.13
418478	0.27	0.15
396152	0.27	0.13
417106	0.27	0.13
415416	0.27	0.13
374066	0.27	0.13
415695	0.27	0.14
416653	0.27	0.14
419596	0.27	0.15
420183	0.27	0.15
395489	0.27	0.15
395316	0.27	0.15
NA	0.27	0.16
427472	0.27	0.16
423355	0.27	0.16
NA	0.27	0.16
NA	0.27	0.16
395121	0.27	0.17
424590	0.27	0.17
NA	0.27	0.18
395588	0.27	0.18
416978	0.27	0.18
NA	0.27	0.18
429440	0.27	0.18
419165	0.27	0.19
415654	0.27	0.19
424527	0.27	0.19
423686	0.27	0.2
426812	0.27	0.2
425111	0.27	0.2
NA	0.27	0.21
396343	0.27	0.21
418428	0.27	0.22
415568	0.27	0.23
777478	0.27	0.23
NA	0.27	0.23
424415	0.27	0.24
NA	0.27	0.24
421493	0.27	0.25
NA	0.27	0.25
NA	0.27	0.26
396094	0.27	0.26
NA	0.27	0.26
430410	0.27	0.29
417447	0.27	0.29
421202	0.27	0.29
NA	0.27	0.32
771904	0.27	0.33
425757	0.27	0.33
416768	0.27	0.34
396028	0.27	0.34
421292	0.27	0.34
NA	0.27	0.35
NA	0.27	0.35
427311	0.27	0.35
NA	0.27	0.36
421546	0.27	0.38
418011	0.27	0.39
420574	0.27	0.39
423319	0.27	0.41
427215	0.27	0.42
419883	0.27	0.44
420115	0.27	0.52
771599	0.27	0.55
424659	0.27	0.57
395094	0.27	0.59
425843	0.28	0.04
424782	0.28	0.04
373909	0.28	0.04
421904	0.28	0.04
419922	0.28	0.04
423009	0.28	0.04
428352	0.28	0.04
415981	0.28	0.04
416925	0.28	0.04
424250	0.28	0.04
427256	0.28	0.04
426504	0.28	0.04
772090	0.28	0.04
769037	0.28	0.05
NA	0.28	0.05
NA	0.28	0.05
424539	0.28	0.05
419058	0.28	0.06
427336	0.28	0.06
421870	0.28	0.06
415947	0.28	0.06
NA	0.28	0.06
423003	0.28	0.06
418016	0.28	0.06
417637	0.28	0.06
395731	0.28	0.06
423512	0.28	0.06
NA	0.28	0.06
NA	0.28	0.06
770386	0.28	0.06
NA	0.28	0.06
421354	0.28	0.07
423727	0.28	0.07
421220	0.28	0.07
420784	0.28	0.07
424862	0.28	0.08
NA	0.28	0.08
421878	0.28	0.08
419363	0.28	0.08
424637	0.28	0.09
418494	0.28	0.09
416237	0.28	0.1
417508	0.28	0.09
426230	0.28	0.09
427365	0.28	0.09
NA	0.28	0.1
415857	0.28	0.1
422622	0.28	0.1
423556	0.28	0.1
NA	0.28	0.1
417645	0.28	0.1
NA	0.28	0.11
423179	0.28	0.11
NA	0.28	0.11
416934	0.28	0.11
424342	0.28	0.13
NA	0.28	0.11
422021	0.28	0.12
418140	0.28	0.12
419593	0.28	0.12
NA	0.28	0.12
424107	0.28	0.12
373899	0.28	0.12
422229	0.28	0.12
NA	0.28	0.12
417427	0.28	0.12
429110	0.28	0.13
768554	0.28	0.13
419815	0.28	0.13
426287	0.28	0.14
NA	0.28	0.14
NA	0.28	0.14
417387	0.28	0.14
396175	0.28	0.14
769492	0.28	0.14
420693	0.28	0.14
420419	0.28	0.14
423111	0.28	0.15
424575	0.28	0.15
416132	0.28	0.15
NA	0.28	0.15
419738	0.28	0.16
NA	0.28	0.16
421541	0.28	0.16
770876	0.28	0.17
417193	0.28	0.17
427414	0.28	0.18
423861	0.28	0.18
NA	0.28	0.19
419406	0.28	0.19
418954	0.28	0.2
415475	0.28	0.2
419564	0.28	0.2
770014	0.28	0.21
421628	0.28	0.21
420769	0.28	0.22
395384	0.28	0.23
NA	0.28	0.23
NA	0.28	0.23
423214	0.28	0.23
NA	0.28	0.26
772289	0.28	0.26
427187	0.28	0.27
428911	0.28	0.27
770677	0.28	0.29
771253	0.28	0.31
420754	0.28	0.31
NA	0.28	0.31
422721	0.28	0.31
428452	0.28	0.32
418842	0.28	0.32
NA	0.28	0.32
416307	0.28	0.34
NA	0.28	0.34
423379	0.28	0.36
418622	0.28	0.39
418494	0.28	0.4
420554	0.28	0.43
418883	0.28	0.46
423318	0.28	0.5
NA	0.28	0.56
419688	0.29	0.03
427008	0.29	0.04
415614	0.29	0.04
417605	0.29	0.04
396316	0.29	0.04
424934	0.29	0.04
416282	0.29	0.04
419049	0.29	0.04
427588	0.29	0.04
420991	0.29	0.04
417495	0.29	0.04
420233	0.29	0.04
396141	0.29	0.05
427203	0.29	0.05
425409	0.29	0.05
418545	0.29	0.05
422360	0.29	0.05
421438	0.29	0.05
NA	0.29	0.05
NA	0.29	0.05
424904	0.29	0.06
423420	0.29	0.06
NA	0.29	0.06
424470	0.29	0.07
420702	0.29	0.07
419497	0.29	0.07
771141	0.29	0.07
420902	0.29	0.07
417387	0.29	0.07
421143	0.29	0.07
418167	0.29	0.07
426807	0.29	0.07
427363	0.29	0.08
395509	0.29	0.08
420201	0.29	0.08
419968	0.29	0.08
NA	0.29	0.08
396285	0.29	0.08
421585	0.29	0.08
NA	0.29	0.08
421433	0.29	0.08
NA	0.29	0.09
395507	0.29	0.09
429929	0.29	0.09
421550	0.29	0.09
421462	0.29	0.1
428640	0.29	0.1
425545	0.29	0.11
418805	0.29	0.11
NA	0.29	0.12
771339	0.29	0.12
NA	0.29	0.12
421506	0.29	0.12
429105	0.29	0.12
418927	0.29	0.13
421153	0.29	0.13
423914	0.29	0.13
428274	0.29	0.14
421464	0.29	0.14
419582	0.29	0.14
NA	0.29	0.15
421671	0.29	0.15
420616	0.29	0.16
421358	0.29	0.16
395314	0.29	0.17
426225	0.29	0.17
NA	0.29	0.17
NA	0.29	0.17
NA	0.29	0.18
NA	0.29	0.18
NA	0.29	0.18
420495	0.29	0.18
374134	0.29	0.19
427377	0.29	0.22
417260	0.29	0.21
424241	0.29	0.23
772354	0.29	0.27
421374	0.29	0.3
417024	0.29	0.3
421117	0.29	0.31
424529	0.29	0.33
421137	0.29	0.35
396367	0.29	0.35
396491	0.29	0.35
772135	0.29	0.41
419912	0.29	0.45
424139	0.29	0.48
416030	0.29	0.49
NA	0.29	0.54
416325	0.29	0.65
421281	0.29	0.68
421155	0.3	0.03
769996	0.3	0.03
426739	0.3	0.03
421551	0.3	0.03
428122	0.3	0.03
420995	0.3	0.03
428541	0.3	0.04
423624	0.3	0.04
421215	0.3	0.04
421150	0.3	0.04
425336	0.3	0.04
420901	0.3	0.04
424964	0.3	0.04
NA	0.3	0.04
424260	0.3	0.05
768420	0.3	0.05
427995	0.3	0.05
417729	0.3	0.05
419535	0.3	0.05
421280	0.3	0.05
NA	0.3	0.05
NA	0.3	0.05
422975	0.3	0.05
NA	0.3	0.05
428128	0.3	0.05
NA	0.3	0.06
424481	0.3	0.06
421452	0.3	0.06
424914	0.3	0.06
420659	0.3	0.06
418827	0.3	0.06
418970	0.3	0.06
416269	0.3	0.06
NA	0.3	0.06
427284	0.3	0.06
422234	0.3	0.06
417220	0.3	0.06
418711	0.3	0.07
395598	0.3	0.07
396228	0.3	0.07
770339	0.3	0.07
768932	0.3	0.07
426159	0.3	0.07
396228	0.3	0.08
418356	0.3	0.08
771549	0.3	0.08
426284	0.3	0.08
422713	0.3	0.08
425991	0.3	0.08
418475	0.3	0.08
425504	0.3	0.09
421659	0.3	0.09
416979	0.3	0.09
NA	0.3	0.09
419995	0.3	0.09
417889	0.3	0.1
NA	0.3	0.1
418410	0.3	0.11
422739	0.3	0.11
421786	0.3	0.11
768769	0.3	0.11
422999	0.3	0.12
422793	0.3	0.12
421832	0.3	0.12
396248	0.3	0.13
423670	0.3	0.13
NA	0.3	0.13
NA	0.3	0.14
769368	0.3	0.14
426152	0.3	0.14
NA	0.3	0.15
421035	0.3	0.15
416023	0.3	0.15
NA	0.3	0.18
423183	0.3	0.16
429105	0.3	0.17
770249	0.3	0.17
421737	0.3	0.18
423294	0.3	0.19
418306	0.3	0.19
420729	0.3	0.2
426805	0.3	0.2
NA	0.3	0.21
418726	0.3	0.21
417878	0.3	0.23
419236	0.3	0.23
NA	0.3	0.24
423852	0.3	0.24
374123	0.3	0.24
418300	0.3	0.26
NA	0.3	0.26
415301	0.3	0.26
NA	0.3	0.27
420187	0.3	0.28
424837	0.3	0.28
422510	0.3	0.3
NA	0.3	0.31
422747	0.3	0.32
420694	0.3	0.32
417574	0.3	0.36
422687	0.3	0.4
417752	0.3	0.42
424287	0.3	0.42
423366	0.3	0.44
423097	0.3	0.46
421119	0.3	0.49
426549	0.3	0.49
419988	0.3	0.57
418053	0.31	0.03
420447	0.31	0.03
426324	0.31	0.03
428444	0.31	0.03
419131	0.31	0.03
NA	0.31	0.03
429072	0.31	0.03
422514	0.31	0.03
421837	0.31	0.03
424312	0.31	0.03
419846	0.31	0.03
427389	0.31	0.03
NA	0.31	0.03
417579	0.31	0.03
424744	0.31	0.04
408183	0.31	0.04
NA	0.31	0.04
419587	0.31	0.04
420954	0.31	0.04
416002	0.31	0.04
415793	0.31	0.04
416162	0.31	0.04
771099	0.31	0.04
NA	0.31	0.05
426042	0.31	0.05
768433	0.31	0.05
423106	0.31	0.05
419556	0.31	0.05
426252	0.31	0.05
423688	0.31	0.05
771493	0.31	0.05
NA	0.31	0.06
770198	0.31	0.06
418154	0.31	0.06
NA	0.31	0.06
NA	0.31	0.06
NA	0.31	0.07
423684	0.31	0.07
424684	0.31	0.08
NA	0.31	0.09
770415	0.31	0.09
424377	0.31	0.09
418371	0.31	0.09
424111	0.31	0.09
421804	0.31	0.1
424978	0.31	0.1
424654	0.31	0.1
416504	0.31	0.1
NA	0.31	0.1
395655	0.31	0.11
417262	0.31	0.11
424603	0.31	0.12
NA	0.31	0.12
NA	0.31	0.12
417694	0.31	0.12
396095	0.31	0.14
420343	0.31	0.14
415386	0.31	0.14
420565	0.31	0.14
396074	0.31	0.14
776411	0.31	0.15
423204	0.31	0.15
NA	0.31	0.15
NA	0.31	0.17
421530	0.31	0.18
770633	0.31	0.18
423686	0.31	0.19
396146	0.31	0.2
415965	0.31	0.21
429062	0.31	0.21
428717	0.31	0.21
NA	0.31	0.22
769547	0.31	0.24
NA	0.31	0.25
423190	0.31	0.25
770364	0.31	0.29
416035	0.31	0.31
771022	0.31	0.36
427452	0.31	0.36
418558	0.31	0.39
428096	0.31	0.41
424261	0.31	0.46
NA	0.31	0.47
426586	0.31	0.5
396312	0.31	0.65
422360	0.32	0.02
423249	0.32	0.02
417927	0.32	0.03
NA	0.32	0.03
NA	0.32	0.03
395414	0.32	0.03
769988	0.32	0.03
NA	0.32	0.03
NA	0.32	0.03
427116	0.32	0.03
420529	0.32	0.03
417415	0.32	0.03
419248	0.32	0.03
420666	0.32	0.03
NA	0.32	0.04
NA	0.32	0.04
NA	0.32	0.04
416414	0.32	0.04
426008	0.32	0.04
418297	0.32	0.04
426779	0.32	0.04
420541	0.32	0.04
NA	0.32	0.04
NA	0.32	0.04
416665	0.32	0.04
378921	0.32	0.05
776060	0.32	0.05
424950	0.32	0.05
430516	0.32	0.05
NA	0.32	0.05
427258	0.32	0.05
422732	0.32	0.05
415900	0.32	0.05
421983	0.32	0.05
423830	0.32	0.05
420088	0.32	0.05
417259	0.32	0.06
NA	0.32	0.06
421426	0.32	0.06
769451	0.32	0.06
422760	0.32	0.06
414798	0.32	0.06
373937	0.32	0.06
427460	0.32	0.06
427285	0.32	0.06
415805	0.32	0.06
374044	0.32	0.07
422058	0.32	0.07
423726	0.32	0.07
424471	0.32	0.07
416907	0.32	0.07
423640	0.32	0.07
415607	0.32	0.07
416551	0.32	0.07
396401	0.32	0.07
396022	0.32	0.07
415937	0.32	0.07
NA	0.32	0.08
423330	0.32	0.08
418293	0.32	0.08
420350	0.32	0.08
373892	0.32	0.08
422699	0.32	0.09
771102	0.32	0.09
428227	0.32	0.09
419383	0.32	0.09
419577	0.32	0.09
418003	0.32	0.09
422105	0.32	0.09
417478	0.32	0.1
422385	0.32	0.11
423196	0.32	0.12
NA	0.32	0.12
416170	0.32	0.13
768783	0.32	0.14
421586	0.32	0.14
417783	0.32	0.16
426362	0.32	0.17
395456	0.32	0.18
396539	0.32	0.19
373913	0.32	0.19
419886	0.32	0.19
425129	0.32	0.19
429406	0.32	0.21
408082	0.32	0.25
NA	0.32	0.22
421814	0.32	0.26
NA	0.32	0.34
424015	0.32	0.36
427992	0.32	0.38
427339	0.32	0.38
418429	0.32	0.39
416973	0.33	0.02
418872	0.33	0.03
429495	0.33	0.03
396448	0.33	0.03
416583	0.33	0.03
422376	0.33	0.03
421398	0.33	0.03
424243	0.33	0.03
424991	0.33	0.03
423409	0.33	0.03
423578	0.33	0.03
NA	0.33	0.03
420299	0.33	0.03
417799	0.33	0.04
416133	0.33	0.04
421780	0.33	0.04
415929	0.33	0.04
NA	0.33	0.04
NA	0.33	0.04
NA	0.33	0.04
395719	0.33	0.04
NA	0.33	0.04
428310	0.33	0.04
NA	0.33	0.04
421844	0.33	0.04
417600	0.33	0.04
422104	0.33	0.05
420509	0.33	0.05
769549	0.33	0.05
417212	0.33	0.05
396538	0.33	0.05
395109	0.33	0.05
426854	0.33	0.06
416426	0.33	0.06
416071	0.33	0.06
420735	0.33	0.06
NA	0.33	0.07
421367	0.33	0.07
427823	0.33	0.07
417264	0.33	0.07
NA	0.33	0.07
NA	0.33	0.07
374273	0.33	0.07
426529	0.33	0.08
419713	0.33	0.08
NA	0.33	0.08
770246	0.33	0.08
427009	0.33	0.08
423748	0.33	0.09
420668	0.33	0.09
415572	0.33	0.1
NA	0.33	0.1
378801	0.33	0.1
422850	0.33	0.1
395214	0.33	0.11
378793	0.33	0.11
426887	0.33	0.12
427479	0.33	0.13
378802	0.33	0.15
421881	0.33	0.15
417041	0.33	0.15
NA	0.33	0.16
396426	0.33	0.17
422103	0.33	0.17
419071	0.33	0.18
417824	0.33	0.19
NA	0.33	0.19
770561	0.33	0.2
NA	0.33	0.2
420974	0.33	0.21
418381	0.33	0.24
NA	0.33	0.26
395107	0.33	0.32
421049	0.33	0.33
423269	0.33	0.37
428381	0.33	0.42
NA	0.34	0.02
NA	0.34	0.02
769908	0.34	0.02
423750	0.34	0.02
396188	0.34	0.02
427581	0.34	0.02
424171	0.34	0.03
426794	0.34	0.03
NA	0.34	0.03
418954	0.34	0.03
423116	0.34	0.03
NA	0.34	0.03
396147	0.34	0.03
404751	0.34	0.03
417107	0.34	0.03
NA	0.34	0.03
418356	0.34	0.03
427384	0.34	0.03
417434	0.34	0.03
424135	0.34	0.03
NA	0.34	0.03
422360	0.34	0.03
423853	0.34	0.03
422601	0.34	0.03
421261	0.34	0.04
423889	0.34	0.04
422105	0.34	0.04
424587	0.34	0.04
415387	0.34	0.04
417170	0.34	0.04
416891	0.34	0.04
420067	0.34	0.05
NA	0.34	0.05
NA	0.34	0.05
421443	0.34	0.05
768853	0.34	0.05
416181	0.34	0.05
419349	0.34	0.06
417716	0.34	0.06
NA	0.34	0.06
416717	0.34	0.06
NA	0.34	0.06
418802	0.34	0.06
NA	0.34	0.06
418004	0.34	0.07
395928	0.34	0.07
424666	0.34	0.08
418969	0.34	0.07
NA	0.34	0.07
422513	0.34	0.08
395424	0.34	0.08
422120	0.34	0.08
NA	0.34	0.08
374018	0.34	0.08
396134	0.34	0.11
NA	0.34	0.11
428508	0.34	0.12
421126	0.34	0.12
418097	0.34	0.12
NA	0.34	0.13
422033	0.34	0.14
422354	0.34	0.16
NA	0.34	0.17
417410	0.34	0.17
417811	0.34	0.2
423683	0.34	0.23
418887	0.34	0.23
416485	0.34	0.26
374161	0.34	0.26
420117	0.34	0.29
420630	0.34	0.29
416015	0.34	0.31
769134	0.34	0.38
427156	0.35	0.02
NA	0.35	0.02
423771	0.35	0.02
420080	0.35	0.02
770363	0.35	0.02
NA	0.35	0.02
423886	0.35	0.03
422610	0.35	0.03
423092	0.35	0.03
NA	0.35	0.03
417755	0.35	0.03
419929	0.35	0.03
395071	0.35	0.03
420708	0.35	0.03
415406	0.35	0.03
424153	0.35	0.03
NA	0.35	0.03
414829	0.35	0.03
427076	0.35	0.03
426673	0.35	0.03
776038	0.35	0.03
NA	0.35	0.04
NA	0.35	0.04
417211	0.35	0.04
769595	0.35	0.04
415483	0.35	0.04
770061	0.35	0.04
424606	0.35	0.04
423986	0.35	0.04
395174	0.35	0.04
421812	0.35	0.04
NA	0.35	0.04
418442	0.35	0.04
770765	0.35	0.05
426108	0.35	0.05
NA	0.35	0.05
396306	0.35	0.05
NA	0.35	0.05
419210	0.35	0.05
418601	0.35	0.06
424715	0.35	0.05
418391	0.35	0.06
422345	0.35	0.06
395386	0.35	0.06
NA	0.35	0.06
419286	0.35	0.06
426664	0.35	0.06
416845	0.35	0.06
421063	0.35	0.07
417216	0.35	0.07
NA	0.35	0.07
423722	0.35	0.07
427191	0.35	0.08
420149	0.35	0.08
421995	0.35	0.1
NA	0.35	0.09
420286	0.35	0.09
429105	0.35	0.09
424034	0.35	0.13
429129	0.35	0.13
NA	0.35	0.13
NA	0.35	0.14
418413	0.35	0.14
395089	0.35	0.15
770379	0.35	0.15
769549	0.35	0.16
420400	0.35	0.17
429038	0.35	0.18
416463	0.35	0.24
422829	0.35	0.25
NA	0.35	0.25
416275	0.35	0.25
374113	0.35	0.26
395323	0.35	0.26
776798	0.35	0.26
426680	0.35	0.32
427425	0.35	0.33
418760	0.35	0.37
421358	0.35	0.38
426561	0.35	0.41
427545	0.35	0.43
395781	0.35	0.47
NA	0.35	0.58
NA	0.35	0.63
769212	0.35	0.66
427573	0.36	0.02
NA	0.36	0.02
769390	0.36	0.02
417669	0.36	0.02
416335	0.36	0.02
425103	0.36	0.02
419234	0.36	0.02
NA	0.36	0.02
424763	0.36	0.02
421485	0.36	0.02
422824	0.36	0.02
422621	0.36	0.02
416207	0.36	0.02
NA	0.36	0.03
374060	0.36	0.03
421113	0.36	0.03
419146	0.36	0.03
429986	0.36	0.03
420773	0.36	0.03
416609	0.36	0.03
418728	0.36	0.03
420876	0.36	0.03
423006	0.36	0.03
374076	0.36	0.03
420047	0.36	0.03
395343	0.36	0.03
415757	0.36	0.03
423493	0.36	0.04
428997	0.36	0.04
424957	0.36	0.04
419260	0.36	0.04
415797	0.36	0.04
408038	0.36	0.04
771595	0.36	0.04
423342	0.36	0.04
423881	0.36	0.04
423262	0.36	0.04
NA	0.36	0.04
418349	0.36	0.05
NA	0.36	0.05
420174	0.36	0.06
415453	0.36	0.06
NA	0.36	0.06
419257	0.36	0.06
416135	0.36	0.06
424172	0.36	0.07
NA	0.36	0.07
374158	0.36	0.07
NA	0.36	0.08
415354	0.36	0.08
NA	0.36	0.08
769203	0.36	0.08
415800	0.36	0.08
396550	0.36	0.08
408082	0.36	0.09
NA	0.36	0.09
396445	0.36	0.09
NA	0.36	0.1
NA	0.36	0.1
421040	0.36	0.11
421102	0.36	0.13
396017	0.36	0.13
418447	0.36	0.13
421385	0.36	0.16
416827	0.36	0.18
NA	0.36	0.2
426151	0.36	0.24
NA	0.36	0.28
421327	0.36	0.28
NA	0.36	0.29
425003	0.36	0.3
428795	0.36	0.52
NA	0.36	0.57
431205	0.37	0.01
423346	0.37	0.01
395672	0.37	0.01
420612	0.37	0.02
423742	0.37	0.02
424617	0.37	0.02
417399	0.37	0.02
772219	0.37	0.02
423003	0.37	0.02
NA	0.37	0.02
421244	0.37	0.02
416808	0.37	0.02
771460	0.37	0.02
423274	0.37	0.02
418843	0.37	0.02
416977	0.37	0.03
373949	0.37	0.03
NA	0.37	0.03
415296	0.37	0.03
771795	0.37	0.03
415743	0.37	0.03
395345	0.37	0.03
423181	0.37	0.03
417213	0.37	0.03
NA	0.37	0.03
NA	0.37	0.03
421036	0.37	0.04
416695	0.37	0.04
771088	0.37	0.04
417779	0.37	0.04
775984	0.37	0.04
427433	0.37	0.05
770806	0.37	0.04
419088	0.37	0.05
772196	0.37	0.05
770475	0.37	0.05
421782	0.37	0.06
769049	0.37	0.06
424375	0.37	0.06
NA	0.37	0.06
415297	0.37	0.07
423530	0.37	0.07
395360	0.37	0.07
424161	0.37	0.07
417670	0.37	0.08
420939	0.37	0.08
NA	0.37	0.08
NA	0.37	0.08
415484	0.37	0.08
770634	0.37	0.08
416669	0.37	0.09
415528	0.37	0.09
100049617	0.37	0.1
416204	0.37	0.1
395498	0.37	0.1
427281	0.37	0.12
NA	0.37	0.13
416979	0.37	0.13
NA	0.37	0.14
415674	0.37	0.14
427473	0.37	0.15
424746	0.37	0.15
419561	0.37	0.16
420407	0.37	0.17
424616	0.37	0.19
423212	0.37	0.21
NA	0.37	0.23
426335	0.37	0.26
NA	0.37	0.27
416709	0.37	0.3
420680	0.38	0.02
418381	0.38	0.02
420283	0.38	0.02
NA	0.38	0.02
NA	0.38	0.02
NA	0.38	0.02
770487	0.38	0.02
427084	0.38	0.02
417500	0.38	0.02
416942	0.38	0.02
421481	0.38	0.02
424356	0.38	0.03
395803	0.38	0.03
423055	0.38	0.03
418876	0.38	0.03
420562	0.38	0.03
416450	0.38	0.03
395726	0.38	0.03
NA	0.38	0.03
414798	0.38	0.03
423046	0.38	0.03
426408	0.38	0.03
420567	0.38	0.03
NA	0.38	0.03
NA	0.38	0.04
415841	0.38	0.04
415374	0.38	0.04
378909	0.38	0.04
396481	0.38	0.04
425610	0.38	0.04
423019	0.38	0.05
NA	0.38	0.05
428278	0.38	0.05
422697	0.38	0.05
429166	0.38	0.05
420548	0.38	0.06
421733	0.38	0.06
416013	0.38	0.07
NA	0.38	0.07
NA	0.38	0.08
NA	0.38	0.09
417702	0.38	0.09
419595	0.38	0.1
421654	0.38	0.13
423328	0.38	0.13
420762	0.38	0.13
421605	0.38	0.14
NA	0.38	0.16
771014	0.38	0.16
417596	0.38	0.19
770322	0.38	0.22
NA	0.38	0.24
420199	0.38	0.29
NA	0.38	0.32
NA	0.38	0.46
NA	0.38	0.74
428603	0.39	0.01
416253	0.39	0.01
416704	0.39	0.01
NA	0.39	0.01
415360	0.39	0.01
417606	0.39	0.01
408252	0.39	0.02
417539	0.39	0.02
769372	0.39	0.02
423574	0.39	0.02
NA	0.39	0.02
NA	0.39	0.02
395874	0.39	0.02
425933	0.39	0.03
427160	0.39	0.03
423741	0.39	0.03
NA	0.39	0.03
416485	0.39	0.03
NA	0.39	0.03
421319	0.39	0.03
NA	0.39	0.03
415372	0.39	0.03
NA	0.39	0.04
771386	0.39	0.04
428324	0.39	0.04
419370	0.39	0.04
NA	0.39	0.05
417480	0.39	0.05
418720	0.39	0.05
NA	0.39	0.05
NA	0.39	0.06
NA	0.39	0.06
NA	0.39	0.07
768541	0.39	0.07
424543	0.39	0.07
417403	0.39	0.08
420589	0.39	0.09
NA	0.39	0.09
421206	0.39	0.09
417863	0.39	0.1
420649	0.39	0.1
422530	0.39	0.1
373925	0.39	0.11
NA	0.39	0.12
425015	0.39	0.12
428767	0.39	0.14
419392	0.39	0.17
NA	0.39	0.18
422066	0.39	0.18
395355	0.39	0.19
419503	0.39	0.19
424738	0.39	0.2
424306	0.39	0.2
425097	0.39	0.24
771327	0.39	0.23
NA	0.39	0.25
396442	0.39	0.4
NA	0.39	0.61
419200	0.4	0.01
420784	0.4	0.01
417566	0.4	0.01
420209	0.4	0.01
771857	0.4	0.01
395500	0.4	0.01
NA	0.4	0.02
423846	0.4	0.02
417530	0.4	0.02
NA	0.4	0.02
419778	0.4	0.02
417638	0.4	0.02
770219	0.4	0.02
424659	0.4	0.02
420738	0.4	0.02
NA	0.4	0.02
421004	0.4	0.02
395209	0.4	0.02
395642	0.4	0.02
395257	0.4	0.02
423026	0.4	0.02
418023	0.4	0.02
424405	0.4	0.02
396542	0.4	0.02
422364	0.4	0.03
378892	0.4	0.03
424715	0.4	0.03
NA	0.4	0.03
425972	0.4	0.03
NA	0.4	0.03
395905	0.4	0.03
419681	0.4	0.04
422894	0.4	0.04
NA	0.4	0.04
416864	0.4	0.04
417402	0.4	0.04
424262	0.4	0.04
424201	0.4	0.05
420803	0.4	0.05
NA	0.4	0.05
771294	0.4	0.06
417249	0.4	0.06
417754	0.4	0.06
NA	0.4	0.06
395154	0.4	0.07
770922	0.4	0.07
772054	0.4	0.07
416559	0.4	0.08
418365	0.4	0.08
NA	0.4	0.08
427474	0.4	0.08
428883	0.4	0.1
420670	0.4	0.1
417823	0.4	0.11
395964	0.4	0.12
NA	0.4	0.12
420798	0.4	0.12
NA	0.4	0.14
426687	0.4	0.16
426183	0.4	0.19
429012	0.4	0.25
396243	0.4	0.46
417807	0.41	0.01
415970	0.41	0.01
418069	0.41	0.01
NA	0.41	0.01
423999	0.41	0.02
NA	0.41	0.02
425096	0.41	0.02
395924	0.41	0.02
423500	0.41	0.02
419261	0.41	0.02
427269	0.41	0.02
NA	0.41	0.02
395734	0.41	0.03
426499	0.41	0.03
416173	0.41	0.03
NA	0.41	0.03
416824	0.41	0.03
419226	0.41	0.03
425750	0.41	0.04
NA	0.41	0.04
NA	0.41	0.04
427945	0.41	0.04
419421	0.41	0.04
420632	0.41	0.04
416097	0.41	0.04
425709	0.41	0.04
395070	0.41	0.04
416096	0.41	0.04
425121	0.41	0.04
416189	0.41	0.04
427034	0.41	0.05
417261	0.41	0.06
NA	0.41	0.05
422115	0.41	0.05
NA	0.41	0.05
NA	0.41	0.07
421621	0.41	0.07
419650	0.41	0.07
NA	0.41	0.08
421734	0.41	0.08
415752	0.41	0.08
424256	0.41	0.08
771758	0.41	0.09
421647	0.41	0.09
423641	0.41	0.09
431205	0.41	0.09
NA	0.41	0.1
NA	0.41	0.1
416990	0.41	0.11
416511	0.41	0.11
424699	0.41	0.11
423400	0.41	0.12
428752	0.41	0.12
415795	0.41	0.13
421149	0.41	0.13
430990	0.41	0.13
415356	0.41	0.14
NA	0.41	0.16
415620	0.41	0.17
417929	0.41	0.22
NA	0.41	0.23
NA	0.41	0.24
422525	0.41	0.24
NA	0.41	0.57
418931	0.42	0.01
NA	0.42	0.01
772284	0.42	0.01
421734	0.42	0.01
415756	0.42	0.01
395441	0.42	0.01
424262	0.42	0.01
NA	0.42	0.02
416754	0.42	0.02
NA	0.42	0.02
771417	0.42	0.02
423934	0.42	0.02
426770	0.42	0.02
419990	0.42	0.02
420983	0.42	0.02
NA	0.42	0.02
415753	0.42	0.02
424650	0.42	0.02
419793	0.42	0.03
420828	0.42	0.03
NA	0.42	0.03
419315	0.42	0.03
NA	0.42	0.03
419133	0.42	0.03
NA	0.42	0.03
428309	0.42	0.03
422580	0.42	0.03
768462	0.42	0.04
NA	0.42	0.04
424022	0.42	0.04
423178	0.42	0.04
424227	0.42	0.04
419577	0.42	0.04
426879	0.42	0.04
421037	0.42	0.04
NA	0.42	0.05
428248	0.42	0.05
NA	0.42	0.05
420976	0.42	0.06
420988	0.42	0.06
415589	0.42	0.06
420448	0.42	0.07
768962	0.42	0.07
422774	0.42	0.07
417867	0.42	0.07
NA	0.42	0.08
422744	0.42	0.08
NA	0.42	0.09
416860	0.42	0.1
424555	0.42	0.1
416566	0.42	0.13
431057	0.42	0.13
424037	0.42	0.16
NA	0.42	0.16
416239	0.42	0.18
771308	0.42	0.19
416129	0.42	0.2
395226	0.42	0.23
418872	0.42	0.27
424390	0.43	0.01
NA	0.43	0.01
424478	0.43	0.01
421390	0.43	0.01
426852	0.43	0.01
418379	0.43	0.01
770240	0.43	0.01
420813	0.43	0.01
418665	0.43	0.01
418606	0.43	0.01
776050	0.43	0.01
417129	0.43	0.01
421151	0.43	0.02
417810	0.43	0.02
419153	0.43	0.02
418955	0.43	0.02
415865	0.43	0.02
416281	0.43	0.02
NA	0.43	0.02
424253	0.43	0.02
NA	0.43	0.03
NA	0.43	0.03
768854	0.43	0.03
419187	0.43	0.03
415610	0.43	0.03
415838	0.43	0.03
NA	0.43	0.03
426109	0.43	0.04
424644	0.43	0.04
770808	0.43	0.05
NA	0.43	0.05
770790	0.43	0.05
771869	0.43	0.05
421931	0.43	0.06
NA	0.43	0.06
427109	0.43	0.06
693255	0.43	0.07
424326	0.43	0.07
427985	0.43	0.08
421623	0.43	0.08
425044	0.43	0.08
NA	0.43	0.11
421375	0.43	0.12
419659	0.43	0.12
418274	0.43	0.17
417015	0.43	0.17
422461	0.43	0.21
NA	0.44	0.01
NA	0.44	0.01
415590	0.44	0.01
427687	0.44	0.01
428192	0.44	0.01
421875	0.44	0.01
419616	0.44	0.01
417840	0.44	0.01
771794	0.44	0.01
772225	0.44	0.01
421909	0.44	0.01
417353	0.44	0.02
NA	0.44	0.02
771615	0.44	0.02
395995	0.44	0.02
429075	0.44	0.02
416116	0.44	0.02
418517	0.44	0.02
770487	0.44	0.02
427152	0.44	0.03
426765	0.44	0.03
418293	0.44	0.03
424239	0.44	0.03
420973	0.44	0.03
NA	0.44	0.03
425891	0.44	0.03
426353	0.44	0.03
NA	0.44	0.04
NA	0.44	0.04
396153	0.44	0.04
NA	0.44	0.04
396172	0.44	0.04
420134	0.44	0.05
NA	0.44	0.05
420636	0.44	0.05
424429	0.44	0.06
NA	0.44	0.07
420673	0.44	0.07
418068	0.44	0.07
420984	0.44	0.08
378779	0.44	0.09
396376	0.44	0.12
NA	0.44	0.14
416860	0.44	0.27
395968	0.44	0.27
421899	0.44	0.64
770258	0.45	0.01
429007	0.45	0.01
374079	0.45	0.01
419087	0.45	0.01
417186	0.45	0.01
429016	0.45	0.01
421532	0.45	0.01
425047	0.45	0.01
427646	0.45	0.01
420467	0.45	0.01
NA	0.45	0.01
416544	0.45	0.01
415523	0.45	0.01
420433	0.45	0.02
NA	0.45	0.02
NA	0.45	0.02
NA	0.45	0.02
424515	0.45	0.02
NA	0.45	0.02
424396	0.45	0.03
422117	0.45	0.03
423982	0.45	0.03
417604	0.45	0.03
421954	0.45	0.03
423881	0.45	0.04
395481	0.45	0.04
426765	0.45	0.04
395685	0.45	0.04
421385	0.45	0.05
396001	0.45	0.05
768913	0.45	0.05
419906	0.45	0.06
NA	0.45	0.06
415813	0.45	0.07
420221	0.45	0.07
418215	0.45	0.08
416494	0.45	0.08
420519	0.45	0.1
NA	0.45	0.12
417125	0.46	0.01
423481	0.46	0.01
420284	0.46	0.01
NA	0.46	0.01
422184	0.46	0.01
423486	0.46	0.01
426787	0.46	0.01
424713	0.46	0.01
425859	0.46	0.01
420499	0.46	0.01
NA	0.46	0.01
422212	0.46	0.02
417635	0.46	0.02
430411	0.46	0.02
770964	0.46	0.02
419789	0.46	0.02
417750	0.46	0.02
415316	0.46	0.02
NA	0.46	0.02
418162	0.46	0.02
NA	0.46	0.02
NA	0.46	0.02
418192	0.46	0.03
771549	0.46	0.03
NA	0.46	0.04
418494	0.46	0.04
422920	0.46	0.04
NA	0.46	0.05
427303	0.46	0.05
771106	0.46	0.05
424666	0.46	0.06
NA	0.46	0.06
416971	0.46	0.08
420667	0.46	0.08
418697	0.46	0.08
421634	0.46	0.1
426773	0.46	0.12
423493	0.46	0.12
424694	0.46	0.21
421368	0.46	0.53
428579	0.47	0.01
422201	0.47	0.01
421152	0.47	0.01
NA	0.47	0.01
423527	0.47	0.01
419948	0.47	0.01
424136	0.47	0.01
395149	0.47	0.01
422656	0.47	0.01
768898	0.47	0.01
418560	0.47	0.01
422779	0.47	0.01
424795	0.47	0.01
396541	0.47	0.01
NA	0.47	0.01
425403	0.47	0.01
421542	0.47	0.01
427157	0.47	0.02
415392	0.47	0.03
421722	0.47	0.03
420870	0.47	0.03
422115	0.47	0.03
NA	0.47	0.03
NA	0.47	0.03
771259	0.47	0.03
416466	0.47	0.03
422350	0.47	0.04
418735	0.47	0.04
417594	0.47	0.05
417765	0.47	0.06
428312	0.47	0.08
421197	0.47	0.09
422355	0.47	0.17
396352	0.47	0.46
772313	0.48	0.01
424924	0.48	0.01
417270	0.48	0.01
396473	0.48	0.01
427387	0.48	0.01
425231	0.48	0.01
NA	0.48	0.01
422240	0.48	0.01
423298	0.48	0.01
NA	0.48	0.01
418864	0.48	0.01
NA	0.48	0.01
424151	0.48	0.01
416030	0.48	0.02
420608	0.48	0.02
416781	0.48	0.02
417551	0.48	0.02
422235	0.48	0.02
NA	0.48	0.02
NA	0.48	0.02
395134	0.48	0.02
NA	0.48	0.02
420536	0.48	0.02
424600	0.48	0.02
418122	0.48	0.03
420887	0.48	0.04
415359	0.48	0.04
NA	0.48	0.04
418300	0.48	0.04
419566	0.48	0.04
420425	0.48	0.06
420679	0.48	0.07
NA	0.48	0.07
NA	0.48	0.08
NA	0.48	0.08
396295	0.48	0.09
420161	0.48	0.11
772057	0.48	0.12
NA	0.48	0.15
419240	0.48	0.17
425938	0.48	0.17
419402	0.49	0.01
770638	0.49	0.01
378918	0.49	0.01
418811	0.49	0.01
423213	0.49	0.01
395714	0.49	0.01
416187	0.49	0.01
424496	0.49	0.01
423864	0.49	0.01
770635	0.49	0.01
428458	0.49	0.01
427167	0.49	0.01
424278	0.49	0.02
422149	0.49	0.02
426493	0.49	0.02
422966	0.49	0.02
NA	0.49	0.02
423480	0.49	0.02
422230	0.49	0.02
770222	0.49	0.03
416621	0.49	0.03
419020	0.49	0.03
416630	0.49	0.04
NA	0.49	0.04
NA	0.49	0.05
414880	0.49	0.06
420865	0.49	0.06
417324	0.49	0.07
428763	0.49	0.07
421361	0.49	0.07
NA	0.49	0.07
374061	0.49	0.1
418016	0.49	0.11
416275	0.49	0.11
424485	0.49	0.13
421010	0.49	0.15
NA	0.49	0.23
374197	0.49	0.28
NA	0.49	0.33
421815	0.49	0.35
NA	0.49	0.51
416823	0.5	0.01
NA	0.5	0.01
NA	0.5	0.01
417577	0.5	0.01
415688	0.5	0.01
NA	0.5	0.01
424778	0.5	0.01
416242	0.5	0.01
417753	0.5	0.01
417934	0.5	0.01
421587	0.5	0.01
427206	0.5	0.01
427437	0.5	0.01
418577	0.5	0.01
418740	0.5	0.01
421551	0.5	0.01
424433	0.5	0.02
427391	0.5	0.02
769717	0.5	0.02
373984	0.5	0.02
776639	0.5	0.02
396542	0.5	0.02
NA	0.5	0.02
424203	0.5	0.03
NA	0.5	0.04
424121	0.5	0.04
420846	0.5	0.05
NA	0.5	0.05
417840	0.5	0.06
421417	0.5	0.06
422249	0.5	0.06
426820	0.5	0.06
422492	0.5	0.08
396439	0.5	0.09
NA	0.5	0.1
417715	0.5	0.14
423280	0.5	0.14
421045	0.5	0.17
422985	0.51	0
416447	0.51	0.01
770088	0.51	0.01
424896	0.51	0.01
424479	0.51	0.01
417790	0.51	0.01
771365	0.51	0.01
426780	0.51	0.01
396395	0.51	0.01
415884	0.51	0.01
420253	0.51	0.01
396339	0.51	0.01
420548	0.51	0.01
NA	0.51	0.02
NA	0.51	0.02
419183	0.51	0.02
420054	0.51	0.02
415899	0.51	0.02
769981	0.51	0.02
419384	0.51	0.03
428987	0.51	0.03
NA	0.51	0.03
NA	0.51	0.04
421051	0.51	0.04
423422	0.51	0.04
NA	0.51	0.05
427546	0.51	0.04
418496	0.51	0.04
769770	0.51	0.07
419281	0.51	0.08
396119	0.51	0.09
NA	0.51	0.13
418351	0.51	0.19
423110	0.51	0.23
NA	0.51	0.35
415432	0.52	0
418635	0.52	0
395302	0.52	0.01
424975	0.52	0.01
395272	0.52	0.01
395324	0.52	0.01
417312	0.52	0.01
428559	0.52	0.01
768760	0.52	0.01
NA	0.52	0.01
NA	0.52	0.01
422174	0.52	0.01
420526	0.52	0.01
421337	0.52	0.01
770910	0.52	0.01
NA	0.52	0.01
422539	0.52	0.01
416181	0.52	0.01
NA	0.52	0.01
NA	0.52	0.01
NA	0.52	0.02
421365	0.52	0.02
425962	0.52	0.02
NA	0.52	0.02
427801	0.52	0.02
NA	0.52	0.02
422441	0.52	0.03
420402	0.52	0.03
NA	0.52	0.04
424859	0.52	0.04
419760	0.52	0.05
769030	0.52	0.05
NA	0.52	0.06
NA	0.52	0.08
422422	0.52	0.11
421278	0.52	0.11
414895	0.52	0.32
NA	0.53	0.01
418292	0.53	0.01
415509	0.53	0.01
422251	0.53	0.01
423309	0.53	0.01
430167	0.53	0.01
418497	0.53	0.01
NA	0.53	0.01
415526	0.53	0.01
424484	0.53	0.01
421266	0.53	0.01
100008585	0.53	0.02
NA	0.53	0.02
422675	0.53	0.02
NA	0.53	0.02
415786	0.53	0.02
NA	0.53	0.03
428987	0.53	0.04
416037	0.53	0.04
427683	0.53	0.04
417923	0.53	0.04
425500	0.53	0.04
426571	0.53	0.04
428075	0.53	0.05
425291	0.53	0.05
417215	0.53	0.06
420001	0.53	0.06
421880	0.53	0.06
395529	0.53	0.11
418568	0.53	0.11
NA	0.53	0.15
421670	0.54	0
419586	0.54	0.01
395797	0.54	0.01
769980	0.54	0.01
396360	0.54	0.01
416663	0.54	0.01
NA	0.54	0.01
395966	0.54	0.01
416640	0.54	0.01
419195	0.54	0.01
768706	0.54	0.01
429716	0.54	0.01
769951	0.54	0.01
772014	0.54	0.02
423337	0.54	0.02
NA	0.54	0.02
NA	0.54	0.02
769489	0.54	0.03
416838	0.54	0.03
420871	0.54	0.03
422481	0.54	0.03
424455	0.54	0.03
771383	0.54	0.03
NA	0.54	0.04
422489	0.54	0.05
374132	0.54	0.05
395146	0.54	0.05
417289	0.54	0.06
424100	0.54	0.07
415825	0.54	0.07
NA	0.54	0.1
422375	0.54	0.15
374191	0.54	0.22
NA	0.54	0.59
NA	0.54	0.62
770704	0.55	0
419245	0.55	0.01
769390	0.55	0.01
423443	0.55	0.01
419378	0.55	0.01
NA	0.55	0.01
395938	0.55	0.01
419997	0.55	0.01
424227	0.55	0.01
NA	0.55	0.01
NA	0.55	0.01
425008	0.55	0.01
768833	0.55	0.01
NA	0.55	0.01
427193	0.55	0.01
426856	0.55	0.01
422112	0.55	0.01
427216	0.55	0.02
426776	0.55	0.01
423059	0.55	0.02
420947	0.55	0.02
426061	0.55	0.02
421819	0.55	0.02
428725	0.55	0.02
419125	0.55	0.02
422731	0.55	0.02
396070	0.55	0.03
428145	0.55	0.03
NA	0.55	0.03
NA	0.55	0.04
415539	0.55	0.04
416423	0.55	0.05
420985	0.55	0.07
420742	0.55	0.1
415369	0.56	0
419033	0.56	0.01
NA	0.56	0.01
NA	0.56	0.01
422351	0.56	0.01
422743	0.56	0.01
427422	0.56	0.01
420684	0.56	0.01
NA	0.56	0.01
417341	0.56	0.01
417922	0.56	0.02
NA	0.56	0.02
427002	0.56	0.03
416826	0.56	0.03
NA	0.56	0.03
769430	0.56	0.03
421010	0.56	0.04
NA	0.56	0.04
NA	0.56	0.04
421827	0.56	0.05
NA	0.56	0.05
416594	0.56	0.06
421793	0.56	0.06
NA	0.56	0.07
418240	0.56	0.18
416005	0.57	0
395269	0.57	0
416380	0.57	0.01
428329	0.57	0.01
422507	0.57	0.01
417671	0.57	0.01
419778	0.57	0.01
419513	0.57	0.01
373983	0.57	0.01
418857	0.57	0.01
421460	0.57	0.02
423423	0.57	0.02
420883	0.57	0.02
422769	0.57	0.02
768680	0.57	0.03
426509	0.57	0.03
419594	0.57	0.03
NA	0.57	0.04
421950	0.57	0.05
416688	0.57	0.32
NA	0.57	0.35
416354	0.58	0
416822	0.58	0.01
416723	0.58	0.01
420480	0.58	0.01
421719	0.58	0.01
415787	0.58	0.01
395620	0.58	0.01
418024	0.58	0.01
420524	0.58	0.01
420658	0.58	0.01
424084	0.58	0.01
425280	0.58	0.01
420196	0.58	0.01
NA	0.58	0.01
NA	0.58	0.01
421325	0.58	0.01
415461	0.58	0.02
417727	0.58	0.04
427551	0.58	0.03
424804	0.58	0.03
419287	0.58	0.03
NA	0.58	0.04
417725	0.58	0.04
NA	0.58	0.06
421114	0.58	0.06
424226	0.58	0.09
423890	0.58	0.11
418767	0.58	0.16
NA	0.59	0
415523	0.59	0.01
NA	0.59	0.01
421027	0.59	0.01
423554	0.59	0.01
425104	0.59	0.01
423998	0.59	0.01
770459	0.59	0.01
374030	0.59	0.01
426941	0.59	0.02
420998	0.59	0.02
423466	0.59	0.02
424767	0.59	0.02
416342	0.59	0.05
395905	0.59	0.05
776892	0.59	0.05
395486	0.59	0.07
396453	0.59	0.33
395808	0.6	0
421060	0.6	0
427404	0.6	0
770769	0.6	0
420730	0.6	0
415602	0.6	0.01
NA	0.6	0.01
418602	0.6	0.01
772119	0.6	0.01
415423	0.6	0.01
NA	0.6	0.01
427947	0.6	0.01
427440	0.6	0.01
NA	0.6	0.01
770733	0.6	0.01
417899	0.6	0.02
NA	0.6	0.03
421918	0.6	0.03
423971	0.6	0.04
416220	0.6	0.04
419822	0.6	0.05
NA	0.6	0.05
416893	0.6	0.05
418128	0.6	0.09
425349	0.6	0.21
396437	0.61	0
395992	0.61	0
396341	0.61	0
396023	0.61	0.01
378895	0.61	0.01
422548	0.61	0.01
396368	0.61	0.01
771674	0.61	0.01
770023	0.61	0.01
423265	0.61	0.01
422238	0.61	0.01
395451	0.61	0.01
NA	0.61	0.02
420650	0.61	0.02
395497	0.61	0.02
415387	0.61	0.02
423968	0.61	0.03
421936	0.61	0.03
395680	0.61	0.04
419049	0.61	0.04
771764	0.61	0.04
420867	0.61	0.09
416256	0.61	0.09
395129	0.61	0.23
419442	0.62	0
NA	0.62	0
420434	0.62	0
420836	0.62	0.01
423142	0.62	0.01
418997	0.62	0.01
395693	0.62	0.02
417184	0.62	0.02
424859	0.62	0.02
NA	0.62	0.02
395318	0.62	0.06
395743	0.62	0.06
420611	0.62	0.06
423905	0.62	0.07
416543	0.62	0.12
420822	0.63	0
423231	0.63	0
415316	0.63	0
769754	0.63	0.01
423560	0.63	0.01
417509	0.63	0.01
420622	0.63	0.01
419841	0.63	0.01
374274	0.63	0.01
418742	0.63	0.01
395101	0.63	0.01
395409	0.63	0.02
427005	0.63	0.04
417823	0.63	0.04
395522	0.63	0.06
416809	0.63	0.07
416492	0.64	0
NA	0.64	0
426139	0.64	0.01
421238	0.64	0.01
418235	0.64	0.01
421788	0.64	0.01
426772	0.64	0.01
NA	0.64	0.02
374012	0.64	0.02
395508	0.64	0.02
416623	0.64	0.02
422245	0.64	0.03
396153	0.64	0.03
395517	0.64	0.04
395476	0.64	0.04
395792	0.64	0.04
415748	0.64	0.06
NA	0.64	0.06
396273	0.64	0.06
419365	0.65	0
770205	0.65	0
428385	0.65	0.01
423117	0.65	0.01
NA	0.65	0.01
420681	0.65	0.01
419682	0.65	0.01
424415	0.65	0.01
423489	0.65	0.01
419770	0.65	0.01
419023	0.65	0.01
427156	0.65	0.01
771038	0.65	0.02
422430	0.65	0.02
415534	0.65	0.03
396203	0.65	0.03
395702	0.65	0.04
NA	0.65	0.04
395761	0.65	0.07
416604	0.65	0.1
396229	0.65	0.13
396489	0.66	0
NA	0.66	0
NA	0.66	0
NA	0.66	0
395219	0.66	0
415729	0.66	0.01
424126	0.66	0.01
420188	0.66	0.01
421424	0.66	0.01
395854	0.66	0.01
417538	0.66	0.01
416158	0.66	0.01
NA	0.66	0.03
420997	0.66	0.03
770297	0.66	0.04
424094	0.66	0.05
NA	0.66	0.05
417831	0.67	0
NA	0.67	0
422668	0.67	0.01
420264	0.67	0.01
416320	0.67	0.01
418520	0.67	0.01
770023	0.67	0.01
429092	0.67	0.01
395747	0.67	0.02
NA	0.67	0.02
378896	0.67	0.1
NA	0.67	0.26
420970	0.67	0.28
418517	0.68	0
418493	0.68	0
424260	0.68	0
NA	0.68	0
NA	0.68	0.01
415742	0.68	0.01
427390	0.68	0.01
415350	0.68	0.01
416288	0.68	0.01
768599	0.68	0.01
396255	0.68	0.01
NA	0.68	0.02
422792	0.68	0.02
373936	0.68	0.03
423661	0.68	0.04
423350	0.68	0.04
421006	0.68	0.06
374206	0.68	0.16
425670	0.68	0.18
423148	0.68	0.19
374119	0.69	0
NA	0.69	0
768830	0.69	0
418132	0.69	0
420772	0.69	0
769352	0.69	0.01
420519	0.69	0.01
415944	0.69	0.01
427592	0.69	0.01
NA	0.69	0.01
768951	0.69	0.01
NA	0.69	0.01
424304	0.69	0.02
416139	0.69	0.03
418691	0.69	0.07
416853	0.69	0.07
423479	0.69	0.11
416429	0.69	0.42
395942	0.69	0.55
395703	0.7	0
422598	0.7	0
423821	0.7	0
NA	0.7	0
422931	0.7	0
420851	0.7	0.01
NA	0.7	0.01
418971	0.7	0.01
427481	0.7	0.01
415784	0.7	0.01
NA	0.7	0.01
395999	0.7	0.01
424299	0.7	0.01
427249	0.7	0.02
415558	0.7	0.02
396268	0.7	0.14
417024	0.7	0.33
419896	0.71	0
NA	0.71	0
NA	0.71	0
NA	0.71	0
426117	0.71	0.01
423288	0.71	0.02
419826	0.71	0.02
429115	0.71	0.02
416787	0.71	0.03
424941	0.71	0.03
395849	0.71	0.04
417215	0.71	0.05
NA	0.71	0.36
415995	0.72	0
419435	0.72	0
396104	0.72	0
415627	0.72	0
395357	0.72	0
NA	0.72	0.01
NA	0.72	0.01
417429	0.72	0.01
424753	0.72	0.01
418269	0.72	0.01
418824	0.72	0.01
427388	0.72	0.04
420513	0.72	0.05
NA	0.72	0.06
421445	0.72	0.08
428916	0.73	0
769783	0.73	0
NA	0.73	0
770203	0.73	0
424089	0.73	0
NA	0.73	0
427092	0.73	0.01
NA	0.73	0.01
NA	0.73	0.01
426154	0.73	0.01
416367	0.73	0.01
415869	0.73	0.01
772371	0.73	0.01
768554	0.73	0.01
419727	0.73	0.01
418579	0.73	0.05
NA	0.73	0.07
769298	0.74	0
415456	0.74	0
396221	0.74	0
395380	0.74	0
419649	0.74	0.01
NA	0.74	0.01
423453	0.74	0.01
NA	0.74	0.02
772313	0.74	0.02
422332	0.74	0.02
NA	0.74	0.02
770909	0.74	0.1
NA	0.75	0
422226	0.75	0
416774	0.75	0
NA	0.75	0
417881	0.75	0
NA	0.75	0.01
NA	0.75	0.01
NA	0.75	0.01
424010	0.75	0.01
423237	0.75	0.01
770363	0.75	0.01
431666	0.75	0.02
423292	0.75	0.06
426680	0.75	0.2
423973	0.76	0
414831	0.76	0
416584	0.76	0.01
418942	0.76	0.01
NA	0.76	0.02
NA	0.76	0.02
417941	0.76	0.03
418139	0.76	0.03
NA	0.76	0.04
424966	0.76	0.14
NA	0.76	0.36
422145	0.77	0
426381	0.77	0
421783	0.77	0
772260	0.77	0
427204	0.77	0.01
428986	0.77	0.01
770386	0.77	0.01
416245	0.77	0.03
422672	0.77	0.1
NA	0.78	0
417828	0.78	0
422314	0.78	0
NA	0.78	0
423778	0.78	0
422089	0.78	0
NA	0.78	0.01
427323	0.78	0.01
NA	0.78	0.01
NA	0.78	0.01
NA	0.78	0.01
395179	0.79	0
421791	0.79	0
723780	0.79	0
NA	0.79	0
395800	0.79	0
396390	0.79	0
423467	0.79	0.01
418980	0.79	0.01
396523	0.79	0.02
395386	0.79	0.03
418406	0.8	0
427859	0.8	0
NA	0.8	0
422298	0.8	0.01
395189	0.8	0.01
417813	0.8	0.01
395796	0.8	0.01
420738	0.8	0.01
374065	0.8	0.03
418543	0.8	0.03
396021	0.81	0
423952	0.81	0
NA	0.81	0
419887	0.81	0
395069	0.81	0.02
772357	0.81	0.02
NA	0.82	0
424932	0.82	0
420665	0.82	0.01
NA	0.82	0.01
769345	0.82	0.01
421526	0.82	0.02
419062	0.82	0.02
421390	0.82	0.02
420426	0.82	0.03
NA	0.82	0.03
421428	0.83	0
424209	0.83	0
NA	0.83	0.01
416040	0.83	0.01
415463	0.83	0.03
428857	0.83	0.03
423414	0.83	0.56
423991	0.83	0.67
418234	0.84	0
396498	0.84	0
419610	0.84	0.01
395403	0.84	0.01
NA	0.84	0.04
NA	0.84	0.09
424894	0.85	0.01
NA	0.85	0.04
NA	0.85	0.17
415615	0.86	0
427204	0.86	0
421940	0.86	0
421317	0.86	0
NA	0.86	0.01
NA	0.86	0.01
NA	0.86	0.01
404269	0.86	0.01
771947	0.86	0.02
420288	0.86	0.08
419522	0.86	0.09
417463	0.87	0
416685	0.87	0
419190	0.87	0.01
776054	0.87	0.01
NA	0.88	0
418541	0.88	0.01
421271	0.89	0
770517	0.89	0.01
421418	0.89	0.01
416341	0.89	0.03
416766	0.9	0
NA	0.9	0
422201	0.9	0
NA	0.9	0.01
424607	0.9	0.01
421602	0.9	0.07
428545	0.9	0.18
418723	0.91	0
395186	0.91	0
NA	0.91	0.01
415333	0.91	0.01
NA	0.91	0.02
416702	0.92	0
422648	0.92	0
NA	0.92	0.01
NA	0.92	0.02
772206	0.92	0.03
NA	0.93	0
NA	0.93	0.01
426684	0.93	0.59
418207	0.94	0
421679	0.94	0
395838	0.94	0
424912	0.94	0
424521	0.94	0
426961	0.94	0
NA	0.94	0
422620	0.94	0.69
418532	0.95	0
NA	0.95	0
416344	0.95	0
395236	0.95	0.01
416495	0.95	0.01
418481	0.96	0
422672	0.96	0.02
424404	0.96	0.03
374272	0.96	0.06
426773	0.97	0
NA	0.97	0
396381	0.98	0
426962	0.98	0
417298	0.98	0
426582	0.98	0.36
420866	0.99	0
427356	0.99	0
421271	0.99	0
424449	0.99	0.01
419316	0.99	0.16
769637	1.01	0.01
395629	1.01	0.04
415473	1.02	0
396232	1.02	0.01
415407	1.02	0.01
420087	1.02	0.02
426617	1.03	0
427457	1.04	0
NA	1.04	0
395156	1.04	0.01
423679	1.04	0.01
396182	1.04	0.02
419228	1.05	0
429035	1.05	0.01
421660	1.06	0
418944	1.06	0.26
427561	1.07	0
426612	1.08	0.01
424707	1.09	0
395454	1.09	0
426312	1.1	0
424666	1.1	0.03
428443	1.1	0.03
374058	1.11	0
NA	1.11	0.03
424805	1.12	0
395748	1.12	0
NA	1.12	0.01
422703	1.12	0.01
NA	1.13	0.01
421301	1.14	0
424303	1.15	0.01
417888	1.15	0.22
771756	1.16	0
416507	1.17	0
396068	1.18	0
421949	1.18	0
424716	1.19	0
396205	1.19	0.04
419101	1.2	0
420514	1.2	0
396149	1.21	0
NA	1.21	0
432368	1.21	0.02
415522	1.22	0
395456	1.23	0
417789	1.24	0
423071	1.24	0
427163	1.24	0
395396	1.25	0
415813	1.26	0
396401	1.26	0
428434	1.27	0
417919	1.28	0
NA	1.28	0
420627	1.29	0
422207	1.31	0.22
396459	1.32	0
424829	1.34	0
NA	1.34	0
416449	1.34	0
419625	1.34	0.2
427602	1.35	0
422149	1.35	0
419814	1.36	0
417741	1.36	0.01
374213	1.37	0.01
395782	1.41	0
NA	1.42	0
395864	1.42	0
NA	1.43	0
NA	1.43	0.01
395844	1.43	0.01
395437	1.45	0
374255	1.45	0
422232	1.47	0
395278	1.49	0
424890	1.52	0
424924	1.52	0.02
NA	1.53	0
426961	1.53	0
422512	1.54	0
396267	1.54	0
414880	1.55	0
NA	1.55	0
419492	1.58	0.03
NA	1.59	0.01
419875	1.64	0
395734	1.64	0
395394	1.7	0
414745	1.74	0
771220	1.75	0
418138	1.77	0
418900	1.77	0
420087	1.81	0
424891	1.81	0
395419	1.81	0
NA	1.91	0
769603	1.91	0
423714	1.91	0
378782	2.13	0
NA	2.14	0
420564	2.19	0
420564	2.19	0
NA	2.23	0
395584	2.27	0
423350	2.29	0
395453	2.42	0.01
395623	2.69	0
395820	2.78	0
NA	2.8	0
396543	2.87	0
NA	3.58	0
		

		
